# Supplementary material for: Huntingtin contains an ubiquitin-binding domain and regulates lysosomal targeting of mitochondrial and RNA-binding proteins
Source: Proc Natl Acad Sci U S A. 2024 Jul 29;121(32):e2319091121. doi: 10.1073/pnas.2319091121 (PMC11317567; doi:10.1073/pnas.2319091121)
Supplement: Supplementary file 2 — Dataset S01 (XLSX) [file pnas.2319091121.sd01.xlsx]

## Sheet: Sig Genes WT HBSS vs WT basal
logFC	AveExpr	t	P.Value	adj.P.Val	TTEST	B	Gene.Symbol		logFC	AveExpr	t	P.Value	adj.P.Val	TTEST	B	Gene.Symbol
-1.92357	6.72758	-5.25363	6.35419e-05	0.0145395	0.0358653	1.9267	SDC4		-1.92357	6.72758	-5.25363	6.35419e-05	0.0145395	0.0358653	1.9267	SDC4
-1.76452	6.1793	-6.16725	1.00835e-05	0.00608519	2.63677e-05	3.62303	PLP2		-1.76452	6.1793	-6.16725	1.00835e-05	0.00608519	2.63677e-05	3.62303	PLP2
-1.71604	5.601	-3.11607	0.00625259	0.0726305	0.00203049	-2.33355	HMGA1		-1.71604	5.601	-3.11607	0.00625259	0.0726305	0.00203049	-2.33355	HMGA1
-1.58027	6.18844	-3.9214	0.00108945	0.0360964	0.00359168	-0.726503	HMGCR		-1.58027	6.18844	-3.9214	0.00108945	0.0360964	0.00359168	-0.726503	HMGCR
-1.41719	10.2293	-6.13708	1.0697e-05	0.00608519	0.00730932	3.58606	RRBP1		-1.41719	10.2293	-6.13708	1.0697e-05	0.00608519	0.00730932	3.58606	RRBP1
-1.28068	9.69313	-5.37228	4.97382e-05	0.0134583	0.000775919	2.15619	SQLE		-1.28068	9.69313	-5.37228	4.97382e-05	0.0134583	0.000775919	2.15619	SQLE
-1.22345	4.53374	-4.11302	0.000718568	0.0319615	0.00197148	-0.307041	PIP5K1A		-1.22345	4.53374	-4.11302	0.000718568	0.0319615	0.00197148	-0.307041	PIP5K1A
-1.2188	8.83167	-3.20705	0.00514039	0.0666242	0.0517796	-2.20264	SDC1		-1.17519	9.44982	-4.3418	0.000438129	0.0263643	0.0313658	0.109058	RPL11
-1.18475	7.07875	-3.78137	0.00147751	0.0384195	0.0846801	-1.02644	RPL9		-1.16919	7.16386	-3.47347	0.00288695	0.0526096	0.0468948	-1.65081	ITM2C
-1.17519	9.44982	-4.3418	0.000438129	0.0263643	0.0313658	0.109058	RPL11		-1.1253	6.79207	-4.89642	0.000134106	0.0180058	0.0198711	1.22723	CD83
-1.16919	7.16386	-3.47347	0.00288695	0.0526096	0.0468948	-1.65081	ITM2C		-1.11655	7.01954	-4.40343	0.000383662	0.0254235	0.0242499	0.237609	FNDC3B
-1.14399	7.08077	-3.22955	0.00489673	0.0657012	0.0503878	-2.15638	ICAM1		-1.10082	4.1729	-3.52738	0.00256781	0.049629	0.0330178	-1.45312	FBXO5
-1.13827	7.86058	-3.40081	0.00338019	0.0568678	0.178862	-1.81344	MPHOSPH8		-1.09914	5.73787	-4.33513	0.000444476	0.0263643	0.0246549	0.123064	PLAU
-1.1253	6.79207	-4.89642	0.000134106	0.0180058	0.0198711	1.22723	CD83		-1.06598	6.09308	-3.25439	0.00464105	0.0635844	0.024184	-2.06425	DUS3L
-1.11655	7.01954	-4.40343	0.000383662	0.0254235	0.0242499	0.237609	FNDC3B		-1.06236	5.41797	-4.7125	0.000198008	0.0203624	0.0212987	0.872147	AP2S1
-1.10082	4.1729	-3.52738	0.00256781	0.049629	0.0330178	-1.45312	FBXO5		-1.04961	9.11567	-4.64621	0.000228039	0.0224377	0.000721369	0.722329	APP
-1.09914	5.73787	-4.33513	0.000444476	0.0263643	0.0246549	0.123064	PLAU		-1.04053	8.37118	-4.04483	0.000833146	0.032205	0.0216402	-0.500637	MYO1C
-1.06598	6.09308	-3.25439	0.00464105	0.0635844	0.024184	-2.06425	DUS3L		-1.03221	7.22767	-2.90012	0.00991846	0.0877527	0.00785126	-2.80791	LPIN1
-1.06578	7.47363	-4.53504	0.000289217	0.0254235	0.0698372	0.500845	VAMP7		-1.02052	8.30437	-3.29248	0.00427422	0.0625153	0.0484042	-2.03693	CD63
-1.06236	5.41797	-4.7125	0.000198008	0.0203624	0.0212987	0.872147	AP2S1		-1.00936	9.10672	-3.98369	0.00095148	0.0332199	0.0124101	-0.621915	SIPA1L3
-1.04961	9.11567	-4.64621	0.000228039	0.0224377	0.000721369	0.722329	APP		-0.99165	8.21147	-3.327	0.00396653	0.0604664	0.0439282	-1.96646	RPS27
-1.04053	8.37118	-4.04483	0.000833146	0.032205	0.0216402	-0.500637	MYO1C		-0.981507	6.86038	-4.90117	0.000132769	0.0180058	0.00315382	1.2365	SERPINE1
-1.03221	7.22767	-2.90012	0.00991846	0.0877527	0.00785126	-2.80791	LPIN1		-0.960477	6.53493	-4.07604	0.00077859	0.032205	0.001765	-0.41923	PPP1R9B
-1.02052	8.30437	-3.29248	0.00427422	0.0625153	0.0484042	-2.03693	CD63		-0.948115	9.15164	-3.94375	0.00103776	0.0347381	0.0100587	-0.706115	APLP2
-1.00936	9.10672	-3.98369	0.00095148	0.0332199	0.0124101	-0.621915	SIPA1L3		-0.938644	9.16983	-1.82896	0.0849069	0.252466	0.0437405	-4.7301	FHL1
-1.00302	4.74414	-2.83291	0.0114361	0.093785	0.0728912	-2.8199	LRP11		-0.938067	5.77543	-3.11155	0.00631351	0.0726305	0.0214187	-2.33689	CDCA2
-0.99165	8.21147	-3.327	0.00396653	0.0604664	0.0439282	-1.96646	RPS27		-0.933684	5.73562	-2.91179	0.00967578	0.0863111	0.022458	-2.73071	NRSN2
-0.981507	6.86038	-4.90117	0.000132769	0.0180058	0.00315382	1.2365	SERPINE1		-0.92415	4.48848	-3.35161	0.00376064	0.0604558	0.00827109	-1.81013	SPPL3
-0.965179	7.73986	-2.95386	0.00884737	0.0838567	0.0560632	-2.70869	LDLR		-0.910594	7.34038	-3.33762	0.00387634	0.0604664	0.0287209	-1.93899	QSOX1
-0.960477	6.53493	-4.07604	0.00077859	0.032205	0.001765	-0.41923	PPP1R9B		-0.890861	7.63569	-3.95526	0.00101212	0.0345933	0.00340921	-0.681015	LIMCH1
-0.948115	9.15164	-3.94375	0.00103776	0.0347381	0.0100587	-0.706115	APLP2		-0.890382	4.66166	-2.58378	0.0192582	0.12142	0.00366801	-3.28475	CEP192
-0.94773	9.1095	-3.28983	0.00429876	0.0625493	0.104246	-2.03791	RPS15A		-0.88884	8.86244	-3.4962	0.00274787	0.0512778	0.0363827	-1.62114	SAMM50
-0.938067	5.77543	-3.11155	0.00631351	0.0726305	0.0214187	-2.33689	CDCA2		-0.885103	6.40634	-3.86869	0.00122179	0.0370746	0.0160012	-0.837285	SPECC1
-0.933684	5.73562	-2.91179	0.00967578	0.0863111	0.022458	-2.73071	NRSN2		-0.881587	6.75783	-3.00447	0.00794176	0.0800835	0.000587383	-2.58344	CEP85
-0.92415	4.48848	-3.35161	0.00376064	0.0604558	0.00827109	-1.81013	SPPL3		-0.847594	5.58791	-3.10868	0.00635265	0.0726305	0.0176409	-2.33187	NUCKS1
-0.914993	4.19093	-3.47071	0.00290431	0.0526096	0.110049	-1.56528	MMADHC		-0.843679	8.65452	-4.10218	0.000735663	0.0321272	0.0208651	-0.383208	SLC12A4
-0.910594	7.34038	-3.33762	0.00387634	0.0604664	0.0287209	-1.93899	QSOX1		-0.836974	10.0736	-3.49963	0.00272746	0.051191	0.00101294	-1.60661	ZNF185
-0.890861	7.63569	-3.95526	0.00101212	0.0345933	0.00340921	-0.681015	LIMCH1		-0.830386	8.41194	-2.82471	0.0116359	0.0943308	0.0217103	-2.96489	ACSL4
-0.88884	8.86244	-3.4962	0.00274787	0.0512778	0.0363827	-1.62114	SAMM50		-0.828943	8.28237	-2.84915	0.01105	0.092235	0.0126981	-2.9173	CDH2
-0.885103	6.40634	-3.86869	0.00122179	0.0370746	0.0160012	-0.837285	SPECC1		-0.828097	8.50774	-3.1554	0.00574549	0.0706652	0.0166182	-2.31171	AGPAT9
-0.881587	6.75783	-3.00447	0.00794176	0.0800835	0.000587383	-2.58344	CEP85		-0.825593	5.36952	-2.35647	0.0306362	0.149336	0.017533	-3.76207	CDC42BPB
-0.877195	6.12048	-3.60633	0.00216267	0.0463964	0.0656121	-1.3597	FYCO1		-0.81949	5.27638	-3.85359	0.00126259	0.0370746	0.00665146	-0.83483	PKMYT1
-0.852796	8.90259	-3.88003	0.00119202	0.0368619	0.0513036	-0.835564	SLC16A1		-0.815141	8.08222	-4.14459	0.000671045	0.0310245	0.0177806	-0.297403	ITFG3
-0.847594	5.58791	-3.10868	0.00635265	0.0726305	0.0176409	-2.33187	NUCKS1		-0.806949	9.16242	-3.84619	0.0012831	0.0371986	0.0263645	-0.903947	FAT1
-0.843679	8.65452	-4.10218	0.000735663	0.0321272	0.0208651	-0.383208	SLC12A4		-0.802225	10.1779	-2.56542	0.0200031	0.122779	0.0330086	-3.44304	NCL
-0.839605	5.59124	-2.77247	0.0129907	0.0992739	0.0896231	-2.96984	THBS1		-0.802006	7.4311	-4.47043	0.0003322	0.0254235	0.0313238	0.371494	NCR3LG1
-0.836974	10.0736	-3.49963	0.00272746	0.051191	0.00101294	-1.60661	ZNF185		-0.799447	6.73638	-3.18884	0.00534612	0.0675441	0.00142594	-2.22143	TAOK1
-0.833481	4.54028	-3.05352	0.00715061	0.0768809	0.102333	-2.40049	PHKB		-0.795777	5.18164	-4.06011	0.000805972	0.032205	0.00818379	-0.417892	HLA-C
-0.830386	8.41194	-2.82471	0.0116359	0.0943308	0.0217103	-2.96489	ACSL4		-0.792579	7.47146	-3.99693	0.000924484	0.0332199	0.00120229	-0.595587	AMFR
-0.828943	8.28237	-2.84915	0.01105	0.092235	0.0126981	-2.9173	CDH2		-0.792272	6.89737	-4.08098	0.000770286	0.032205	0.0209243	-0.414767	FNDC3A
-0.828097	8.50774	-3.1554	0.00574549	0.0706652	0.0166182	-2.31171	AGPAT9		-0.787519	6.74071	-4.41336	0.000375554	0.0254235	0.0206305	0.263588	SLC9A7
-0.81949	5.27638	-3.85359	0.00126259	0.0370746	0.00665146	-0.83483	PKMYT1		-0.781649	6.07092	-3.99275	0.000932928	0.0332199	0.00550605	-0.577216	ABCD3
-0.815141	8.08222	-4.14459	0.000671045	0.0310245	0.0177806	-0.297403	ITFG3		-0.777073	5.82843	-3.56026	0.0023906	0.0485142	0.0217087	-1.44487	COL12A1
-0.813945	9.02666	-2.92121	0.0094839	0.0853026	0.113648	-2.77228	CKAP2		-0.776925	6.52071	-2.6082	0.0183085	0.118187	0.00615839	-3.345	COL18A1
-0.806949	9.16242	-3.84619	0.0012831	0.0371986	0.0263645	-0.903947	FAT1		-0.775672	8.00202	-4.71984	0.00019494	0.0203624	0.00542387	0.869874	AHCYL1
-0.802006	7.4311	-4.47043	0.0003322	0.0254235	0.0313238	0.371494	NCR3LG1		-0.765461	7.97945	-3.26648	0.00452137	0.0626534	0.0393341	-2.08732	WDFY1
-0.799447	6.73638	-3.18884	0.00534612	0.0675441	0.00142594	-2.22143	TAOK1		-0.759267	6.20195	-3.23712	0.00481734	0.0654473	0.0489186	-2.1125	TBC1D4
-0.795777	5.18164	-4.06011	0.000805972	0.032205	0.00818379	-0.417892	HLA-C		-0.752681	7.14655	-4.09627	0.000745157	0.0321272	0.0281034	-0.388891	LOXL2
-0.792804	5.16953	-2.92213	0.00946546	0.0853026	0.0507777	-2.67762	LMF2		-0.752582	4.68965	-2.84557	0.0111342	0.0926993	0.0459435	-2.7902	MFSD1
-0.792579	7.47146	-3.99693	0.000924484	0.0332199	0.00120229	-0.595587	AMFR		-0.748006	6.21929	-2.19653	0.0421311	0.172945	0.0393684	-4.07439	RAD54L
-0.792272	6.89737	-4.08098	0.000770286	0.032205	0.0209243	-0.414767	FNDC3A		-0.746876	8.72811	-3.59735	0.00220533	0.0463964	0.0484037	-1.41503	DBN1
-0.787519	6.74071	-4.41336	0.000375554	0.0254235	0.0206305	0.263588	SLC9A7		-0.741325	8.0292	-3.04523	0.00727867	0.0772699	0.0448402	-2.53212	SCRIB
-0.781649	6.07092	-3.99275	0.000932928	0.0332199	0.00550605	-0.577216	ABCD3		-0.730639	8.00164	-2.0328	0.0579061	0.205524	0.0386086	-4.40027	YBX3
-0.777073	5.82843	-3.56026	0.0023906	0.0485142	0.0217087	-1.44487	COL12A1		-0.727767	6.34833	-3.80939	0.00139008	0.0373023	0.0276892	-0.951771	AGTRAP
-0.775672	8.00202	-4.71984	0.00019494	0.0203624	0.00542387	0.869874	AHCYL1		-0.723309	7.89956	-4.32645	0.000452877	0.0263643	0.0025953	0.0741261	YES1
-0.765461	7.97945	-3.26648	0.00452137	0.0626534	0.0393341	-2.08732	WDFY1		-0.722245	10.116	-3.094	0.00655596	0.0736582	0.0145554	-2.41808	ACTN4
-0.761079	8.33972	-2.79962	0.0122687	0.0963471	0.088842	-3.01357	BSG		-0.719296	7.30512	-2.94186	0.0090763	0.0846501	0.0276934	-2.7238	TRIM32
-0.759267	6.20195	-3.23712	0.00481734	0.0654473	0.0489186	-2.1125	TBC1D4		-0.718507	7.27664	-3.72512	0.00166996	0.0401656	0.0353278	-1.14734	OSMR
-0.753685	9.8818	-3.02524	0.00759682	0.0788079	0.0784146	-2.55668	IMMT		-0.716771	10.2786	-2.72528	0.0143435	0.104425	0.0490916	-3.13715	DYSF
-0.752681	7.14655	-4.09627	0.000745157	0.0321272	0.0281034	-0.388891	LOXL2		-0.704351	10.9704	-3.74614	0.00159526	0.0394287	0.0252302	-1.09568	ACTA2
-0.752582	4.68965	-2.84557	0.0111342	0.0926993	0.0459435	-2.7902	MFSD1		-0.702951	6.84314	-3.5375	0.00251194	0.0491341	0.0186962	-1.52328	PLXNA1
-0.746876	8.72811	-3.59735	0.00220533	0.0463964	0.0484037	-1.41503	DBN1		-0.700368	6.53695	-4.22781	0.00056041	0.0295344	0.0124902	-0.110323	STT3B
-0.744852	7.74321	-2.83151	0.0114701	0.093785	0.0556299	-2.95007	RAB11FIP5		-0.699728	6.37627	-3.64589	0.00198429	0.0447429	0.00409256	-1.29251	RHOT1
-0.741325	8.0292	-3.04523	0.00727867	0.0772699	0.0448402	-2.53212	SCRIB		-0.698504	8.38881	-3.44247	0.00308799	0.0536187	0.038339	-1.73384	CYB561A3
-0.727767	6.34833	-3.80939	0.00139008	0.0373023	0.0276892	-0.951771	AGTRAP		-0.697636	6.22149	-2.74614	0.0137296	0.102248	0.0347636	-3.0786	RAB20
-0.723309	7.89956	-4.32645	0.000452877	0.0263643	0.0025953	0.0741261	YES1		-0.690546	6.12439	-2.56955	0.0198331	0.122779	0.0459637	-3.39781	FAR1
-0.722245	10.116	-3.094	0.00655596	0.0736582	0.0145554	-2.41808	ACTN4		-0.689477	4.27771	-1.4639	0.161369	0.359372	0.0220763	-5.05769	CAMSAP1
-0.719296	7.30512	-2.94186	0.0090763	0.0846501	0.0276934	-2.7238	TRIM32		-0.686371	7.25568	-3.08871	0.00663088	0.0739879	0.0293957	-2.43382	ATP1B1
-0.718507	7.27664	-3.72512	0.00166996	0.0401656	0.0353278	-1.14734	OSMR		-0.686298	7.41761	-3.07547	0.00682192	0.0751043	0.00669827	-2.46767	TYW1
-0.710141	6.17075	-3.36155	0.00368047	0.0603559	0.0583004	-1.85098	TMBIM1		-0.686148	7.23086	-1.33674	0.198829	0.402493	0.0447716	-5.39022	SLC7A5
-0.704351	10.9704	-3.74614	0.00159526	0.0394287	0.0252302	-1.09568	ACTA2		-0.68556	5.48096	-2.99977	0.00802185	0.08013	0.0111765	-2.54333	SYPL1
-0.702951	6.84314	-3.5375	0.00251194	0.0491341	0.0186962	-1.52328	PLXNA1		-0.677247	8.48019	-3.27827	0.00440757	0.0626534	0.0200487	-2.06565	PTK7
-0.700368	6.53695	-4.22781	0.00056041	0.0295344	0.0124902	-0.110323	STT3B		-0.674758	6.17901	-2.14729	0.0464022	0.182569	0.0151774	-4.1542	LLGL1
-0.699728	6.37627	-3.64589	0.00198429	0.0447429	0.00409256	-1.29251	RHOT1		-0.673925	6.94085	-2.83585	0.0113652	0.093785	0.0407637	-2.92012	SLC30A5
-0.698504	8.38881	-3.44247	0.00308799	0.0536187	0.038339	-1.73384	CYB561A3		-0.6684	5.1169	-3.54603	0.00246575	0.0489158	0.0179816	-1.44222	WWP2
-0.698234	8.09843	-3.31413	0.00407856	0.0610755	0.0753837	-1.99238	TMEM185B		-0.667664	8.24751	-2.36136	0.030336	0.148976	0.0222105	-3.83422	CDCP1
-0.686371	7.25568	-3.08871	0.00663088	0.0739879	0.0293957	-2.43382	ATP1B1		-0.660806	10.5669	-2.81596	0.0118531	0.0943308	0.0376663	-2.96008	ATP1A1
-0.686298	7.41761	-3.07547	0.00682192	0.0751043	0.00669827	-2.46767	TYW1		-0.657675	7.65706	-3.31216	0.00409601	0.0610755	0.00404053	-1.99563	TGFB2
-0.68556	5.48096	-2.99977	0.00802185	0.08013	0.0111765	-2.54333	SYPL1		-0.65405	9.50492	-2.22504	0.0398264	0.167412	0.0118109	-4.05985	MCAM
-0.677247	8.48019	-3.27827	0.00440757	0.0626534	0.0200487	-2.06565	PTK7		-0.651333	7.01161	-2.97881	0.00838898	0.0821088	0.0391195	-2.64698	GLT8D1
-0.673925	6.94085	-2.83585	0.0113652	0.093785	0.0407637	-2.92012	SLC30A5		-0.647935	5.59869	-2.40481	0.0277851	0.14215	0.0122427	-3.64827	POC1A
-0.6684	5.1169	-3.54603	0.00246575	0.0489158	0.0179816	-1.44222	WWP2		-0.642132	8.25494	-2.93411	0.00922731	0.0848756	0.0215061	-2.75171	PRKCI
-0.660806	10.5669	-2.81596	0.0118531	0.0943308	0.0376663	-2.96008	ATP1A1		-0.641957	6.12008	-2.66561	0.0162488	0.110442	0.0204708	-3.21393	TFAM
-0.657675	7.65706	-3.31216	0.00409601	0.0610755	0.00404053	-1.99563	TGFB2		-0.635552	7.14576	-2.92826	0.00934276	0.0853026	0.0265649	-2.75222	MRPS30
-0.651333	7.01161	-2.97881	0.00838898	0.0821088	0.0391195	-2.64698	GLT8D1		-0.635171	7.37025	-3.33041	0.00393734	0.0604664	0.0316727	-1.95506	DAGLB
-0.64842	6.78082	-3.11591	0.00625471	0.0726305	0.0577524	-2.36721	FLVCR1		-0.629733	5.32946	-1.75862	0.0965302	0.266654	0.0278256	-4.72605	SLC19A1
-0.642132	8.25494	-2.93411	0.00922731	0.0848756	0.0215061	-2.75171	PRKCI		-0.626227	6.47905	-3.11054	0.0063273	0.0726305	0.042432	-2.3657	GPR89B
-0.635552	7.14576	-2.92826	0.00934276	0.0853026	0.0265649	-2.75222	MRPS30		-0.62242	9.29972	-2.46186	0.0247411	0.135364	0.0349491	-3.64397	CENPF
-0.635171	7.37025	-3.33041	0.00393734	0.0604664	0.0316727	-1.95506	DAGLB		-0.621826	10.057	-2.64367	0.0170086	0.112412	0.000209347	-3.2967	LIMA1
-0.632035	6.58173	-3.15704	0.00572512	0.0706652	0.102842	-2.27367	TMEM246		-0.620507	7.95112	-2.42626	0.0266018	0.140907	0.00950196	-3.71601	MICU1
-0.626227	6.47905	-3.11054	0.0063273	0.0726305	0.042432	-2.3657	GPR89B		-0.620027	6.77199	-2.86836	0.0106096	0.091378	0.0227748	-2.84754	EMB
-0.624611	11.1064	-2.87598	0.0104397	0.0903276	0.0682964	-2.83922	ATP2A2		-0.619258	7.12223	-2.79775	0.0123171	0.0963471	0.0155634	-3.00392	TEX264
-0.620027	6.77199	-2.86836	0.0106096	0.091378	0.0227748	-2.84754	EMB		-0.618357	9.76993	-2.72227	0.0144343	0.104553	0.0194271	-3.14633	SPTBN1
-0.619258	7.12223	-2.79775	0.0123171	0.0963471	0.0155634	-3.00392	TEX264		-0.618299	7.86547	-3.19507	0.00527491	0.0669948	0.0330336	-2.23114	CDS2
-0.618502	9.29796	-3.34251	0.00383551	0.0604558	0.0730827	-1.9302	STT3A		-0.618245	7.23709	-3.48208	0.00283345	0.0525726	0.0449084	-1.64093	NOTCH1
-0.618299	7.86547	-3.19507	0.00527491	0.0669948	0.0330336	-2.23114	CDS2		-0.618166	6.21258	-2.97704	0.00842076	0.0821088	0.00143075	-2.6051	CST3
-0.618245	7.23709	-3.48208	0.00283345	0.0525726	0.0449084	-1.64093	NOTCH1		-0.617849	6.81838	-1.84326	0.0827001	0.248948	0.00604995	-4.68159	SLC9A3R2
-0.618166	6.21258	-2.97704	0.00842076	0.0821088	0.00143075	-2.6051	CST3		-0.617252	8.36502	-2.41872	0.0270123	0.141507	0.019476	-3.73038	MARCKS
-0.613731	9.56143	-2.81171	0.0119598	0.0947158	0.0877081	-2.98164	RAP1A		-0.617042	5.14138	-2.12295	0.0486571	0.188307	0.011021	-4.14904	ORAI1
-0.605912	11.2818	-3.03601	0.00742378	0.0774735	0.121315	-2.52533	TFRC		-0.613044	7.4062	-2.16407	0.0449037	0.178461	0.0130691	-4.16987	ZNF318
-0.605473	8.37356	-2.92502	0.00940732	0.0853026	0.0744177	-2.76963	TNKS1BP1		-0.613034	4.93012	-2.30911	0.0336924	0.154301	0.00867228	-3.80947	TANGO6
-0.601703	7.2175	-3.37335	0.00358758	0.0591314	0.0235059	-1.8619	NDUFAF3		-0.609544	5.59848	-2.09481	0.051388	0.194352	0.0382479	-4.19543	CTSB
-0.600655	8.94667	-3.07342	0.00685196	0.0751632	0.102397	-2.47491	RAB7A		-0.604158	7.99101	-2.60274	0.0185171	0.11859	0.0332768	-3.38796	BOD1L1
-0.600218	9.98262	-3.7616	0.00154246	0.0388319	0.00980621	-1.07214	RAB6A		-0.602954	8.04215	-1.97864	0.0642016	0.218285	0.0490928	-4.49266	ABL2
-0.596552	6.07758	-3.31165	0.00410054	0.0610755	0.0983656	-1.94754	RAB4B		-0.601703	7.2175	-3.37335	0.00358758	0.0591314	0.0235059	-1.8619	NDUFAF3
-0.584526	8.04206	-2.91859	0.00953694	0.0855426	0.0139953	-2.78184	SLC29A1		-0.600218	9.98262	-3.7616	0.00154246	0.0388319	0.00980621	-1.07214	RAB6A
-0.583074	8.70575	-3.28725	0.00432277	0.0625493	0.0268055	-2.04612	ACTB		-0.595895	6.9367	-2.50382	0.0227059	0.130258	0.025975	-3.55203	PTPRA
-0.576384	8.11645	-3.35269	0.00375186	0.0604558	0.00304448	-1.91608	NOTCH2		-0.594281	9.81481	-2.3161	0.0332243	0.15394	0.00251793	-3.90347	ITM2B
-0.574468	7.43004	-2.77014	0.0130545	0.0992739	0.0523672	-3.06457	GTPBP10		-0.593422	6.75714	-2.43066	0.0263644	0.140221	0.0139974	-3.68449	EFR3A
-0.569198	7.6615	-2.82597	0.0116051	0.0943308	0.0293431	-2.95823	IL1RAP		-0.592717	8.2564	-2.00697	0.0608354	0.211928	0.0146979	-4.44684	SLC1A5
-0.562902	8.6339	-3.10697	0.006376	0.0726416	0.00597964	-2.40913	PTPRF		-0.588487	8.05	-2.71346	0.0147032	0.105216	0.0271855	-3.17943	SLC2A1
-0.556234	8.4338	-2.81708	0.0118251	0.0943308	0.00582313	-2.97964	PEX14		-0.585064	6.76477	-2.34291	0.0314839	0.150691	0.0488763	-3.83438	CCDC84
-0.55436	8.95315	-3.12213	0.00617163	0.0726305	0.00335356	-2.37437	ZDHHC13		-0.584526	8.04206	-2.91859	0.00953694	0.0855426	0.0139953	-2.78184	SLC29A1
-0.544119	6.6419	-2.77181	0.0130085	0.0992739	0.0467865	-3.03224	NRAS		-0.58347	4.85218	-2.68121	0.0157286	0.108661	0.0294968	-3.11814	DBT
-0.529295	8.92398	-2.84921	0.0110487	0.092235	0.0437106	-2.91367	ERLIN1		-0.583074	8.70575	-3.28725	0.00432277	0.0625493	0.0268055	-2.04612	ACTB
-0.528513	7.9585	-2.79455	0.0124004	0.0963471	0.0108058	-3.02307	RINT1		-0.576384	8.11645	-3.35269	0.00375186	0.0604558	0.00304448	-1.91608	NOTCH2
-0.525704	9.35646	-2.79823	0.0123047	0.0963471	0.0359965	-3.00558	ANO6		-0.575201	9.30815	-1.92803	0.0706321	0.229113	0.0380814	-4.56161	DLAT
-0.522515	6.77452	-2.83424	0.0114041	0.093785	0.0581788	-2.91841	CACNA2D1		-0.573774	3.73454	-2.02451	0.0588322	0.206554	0.0349867	-4.1956	ETFDH
-0.519462	8.39717	-2.7895	0.012533	0.0971232	0.0888334	-3.03236	ABCE1		-0.571988	8.69623	-2.00636	0.0609062	0.211928	0.0499306	-4.44197	UTRN
-0.494161	7.95905	-2.98877	0.00821252	0.0810519	0.0324055	-2.64354	DAG1		-0.571143	6.94465	-2.41661	0.0271279	0.141559	0.0377291	-3.71465	HSDL1
-0.489905	8.05389	-2.98122	0.00834597	0.0821088	0.0320449	-2.65923	LAMC1		-0.570873	5.01121	-2.34809	0.0311575	0.150101	0.0324478	-3.73775	SLC25A44
-0.480296	8.08358	-3.01386	0.00778393	0.0795422	0.00431888	-2.59486	TAP2		-0.570495	5.811	-2.16048	0.0452207	0.179282	0.047357	-4.09221	ENPP4
-0.476794	11.559	-2.81703	0.0118263	0.0943308	0.0226349	-2.95103	RPN1		-0.569198	7.6615	-2.82597	0.0116051	0.0943308	0.0293431	-2.95823	IL1RAP
-0.470498	8.69508	-2.9776	0.00841056	0.0821088	0.00646157	-2.66599	RAB32		-0.569101	5.69767	-2.6576	0.0165223	0.110843	0.00734111	-3.20404	NDUFAF1
-0.468193	8.5138	-2.96696	0.00860366	0.0830566	0.00832187	-2.68708	MLLT4		-0.562902	8.6339	-3.10697	0.006376	0.0726416	0.00597964	-2.40913	PTPRF
0.413929	8.17135	2.81603	0.0118513	0.0943308	0.0235964	-2.98311	BAIAP2		-0.558997	9.32788	-2.69576	0.0152579	0.106543	0.0403303	-3.20385	ADAM9
0.46236	8.82561	2.87547	0.010451	0.0903276	0.0318879	-2.86553	KPNB1		-0.557634	9.39783	-2.66134	0.0163941	0.110669	0.0344131	-3.2686	TXNDC5
0.466431	7.04772	2.86053	0.0107871	0.0916173	0.0292067	-2.86782	SIN3A		-0.556234	8.4338	-2.81708	0.0118251	0.0943308	0.00582313	-2.97964	PEX14
0.468601	7.54187	2.85756	0.0108551	0.0917202	0.00864885	-2.89253	KIAA1524		-0.55436	8.95315	-3.12213	0.00617163	0.0726305	0.00335356	-2.37437	ZDHHC13
0.471911	7.31983	2.77011	0.0130551	0.0992739	0.065405	-3.0537	PEX3		-0.550982	5.77531	-2.54467	0.0208772	0.125534	0.00894129	-3.41522	NEO1
0.478788	7.93861	2.77272	0.0129837	0.0992739	0.045634	-3.06586	ARFGAP2		-0.54917	6.13029	-1.83031	0.0846958	0.252069	0.011824	-4.66905	APBB1
0.516178	7.61796	3.04813	0.0072336	0.0772616	0.017862	-2.51395	TOM1L1		-0.544119	6.6419	-2.77181	0.0130085	0.0992739	0.0467865	-3.03224	NRAS
0.51876	9.15568	3.01349	0.00779009	0.0795422	0.00534182	-2.59452	PSPC1		-0.541313	9.06929	-2.50153	0.0228128	0.130459	0.0479178	-3.56994	ERBB2IP
0.533661	10.0105	3.23066	0.00488504	0.0657012	0.00813554	-2.15044	UBAP2L		-0.540465	10.3481	-2.49948	0.0229089	0.130459	0.019172	-3.56025	AFG3L2
0.542369	8.21777	2.93031	0.00930222	0.0853026	0.023068	-2.76009	SCYL2		-0.5383	4.4062	-2.30937	0.0336747	0.154301	0.03236	-3.74511	SLC7A1
0.567084	7.29662	2.86485	0.0106888	0.0914616	0.00578304	-2.86369	CCDC174		-0.534899	5.80339	-2.31136	0.0335409	0.154042	0.0428625	-3.86028	SNTB2
0.567997	8.05278	2.77347	0.0129633	0.0992739	0.0397749	-3.05983	RBM10		-0.530715	7.60354	-1.34071	0.197561	0.400925	0.0102121	-5.41218	CHDH
0.575347	8.39655	3.18534	0.00538665	0.0677924	0.0196106	-2.25299	ACBD3		-0.530711	6.57433	-2.5706	0.0197904	0.122779	0.0198649	-3.415	PANX1
0.581389	6.47482	2.85668	0.0108754	0.0917202	0.00729399	-2.84652	EXOSC2		-0.529447	9.58407	-2.30298	0.0341082	0.155159	0.041507	-3.926	ATP1B3
0.59226	6.68718	2.99879	0.00803862	0.08013	0.0717038	-2.57657	TOLLIP		-0.529295	8.92398	-2.84921	0.0110487	0.092235	0.0437106	-2.91367	ERLIN1
0.598692	8.70695	2.92456	0.0094166	0.0853026	0.00942715	-2.77123	TCEA1		-0.528513	7.9585	-2.79455	0.0124004	0.0963471	0.0108058	-3.02307	RINT1
0.604179	7.31813	2.90756	0.00976312	0.0866143	0.108077	-2.78352	CTR9		-0.526464	6.8148	-2.33462	0.0320128	0.151084	0.0239988	-3.85966	SPG7
0.607398	8.03091	3.20857	0.00512353	0.0666242	0.0196499	-2.20181	PSMC6		-0.525704	9.35646	-2.79823	0.0123047	0.0963471	0.0359965	-3.00558	ANO6
0.607622	8.30643	3.40575	0.00334413	0.0568502	0.0410977	-1.80913	XPO1		-0.519968	7.05735	-2.57348	0.0196729	0.122607	0.0326417	-3.42374	MRPL19
0.608875	7.87344	3.15332	0.00577124	0.0707141	0.0466913	-2.31112	PPP2R1A		-0.510735	7.78252	-2.54744	0.0207585	0.125284	0.000928079	-3.48932	APEH
0.610907	9.35728	3.04094	0.00734584	0.0772699	0.0128938	-2.53734	AARS		-0.510518	10.3343	-1.99443	0.0623046	0.215159	0.0255054	-4.44236	ACTN1
0.612322	8.24477	3.34471	0.00381729	0.0604558	0.0250978	-1.9302	TXLNA		-0.507762	6.40812	-2.73888	0.0139403	0.103108	0.0168145	-3.0897	PTPRG
0.616875	7.59238	3.0502	0.00720153	0.0771728	0.0048832	-2.512	RBM15		-0.506991	8.97631	-2.24861	0.0380102	0.162916	0.0281362	-4.03089	CLTB
0.619569	8.24019	2.84255	0.0112055	0.0928173	0.0364415	-2.92736	SEC31A		-0.50641	5.33997	-2.22378	0.0399261	0.167412	0.0141266	-3.96558	RAB1B
0.620073	9.18436	2.85059	0.0110165	0.092235	0.0167775	-2.91189	PRPF40A		-0.502973	8.37391	-2.56144	0.0201679	0.123092	0.0155567	-3.46671	RHOT2
0.62421	9.93305	2.95376	0.00884917	0.0838567	0.0570371	-2.70165	EIF4A3		-0.498746	7.92204	-2.48149	0.0237685	0.132547	0.0299465	-3.6143	IKBIP
0.624517	8.44954	2.87507	0.0104599	0.0903276	0.0249263	-2.86683	KHDRBS1		-0.498406	9.91393	-2.04846	0.0561927	0.20189	0.0356565	-4.36305	SQSTM1
0.626236	7.28265	2.96984	0.00855103	0.0828812	0.0985783	-2.66288	NECAP2		-0.498014	6.17816	-1.53827	0.142288	0.334064	0.012586	-5.10054	TMEM135
0.6322	6.95748	2.79525	0.0123821	0.0963471	0.0703754	-2.98859	GOLGA1		-0.495528	8.58779	-1.50349	0.150965	0.346419	0.0480301	-5.20445	GLG1
0.634723	9.22153	3.01049	0.00784018	0.0797342	0.0943669	-2.5982	WDR5		-0.494473	5.43502	-2.05995	0.0549653	0.199857	0.00409594	-4.2456	CYLD
0.636994	5.18481	2.94996	0.00892106	0.0839614	0.0259264	-2.59845	BAP1		-0.494287	8.18924	-1.87923	0.0773729	0.240872	0.045338	-4.65084	IMPDH2
0.639202	9.98278	3.03571	0.00742844	0.0774735	0.00825748	-2.54251	KHSRP		-0.494161	7.95905	-2.98877	0.00821252	0.0810519	0.0324055	-2.64354	DAG1
0.643965	9.57148	2.86294	0.0107322	0.0914631	0.0086964	-2.88616	RPAP3		-0.493661	9.92026	-2.51544	0.0221711	0.128783	0.0397446	-3.53427	CLTC
0.645927	9.56203	3.8697	0.00121912	0.0370746	0.00928856	-0.857449	RBM12		-0.492347	9.12815	-2.40836	0.0275857	0.14195	0.0120138	-3.74156	SPTBN2
0.646781	8.95223	3.14865	0.00582954	0.0708933	0.0890424	-2.32675	PRPF8		-0.489905	8.05389	-2.98122	0.00834597	0.0821088	0.0320449	-2.65923	LAMC1
0.648898	8.00483	3.32732	0.00396373	0.0604664	0.00042972	-1.96212	PUM2		-0.489738	7.78996	-2.71019	0.0148042	0.105346	0.0383948	-3.182	ATRN
0.652903	9.95185	3.10296	0.00643108	0.0727586	0.00315022	-2.40839	XRN2		-0.489446	8.58766	-1.29278	0.213288	0.416919	0.00415336	-5.47376	ANKHD1
0.653937	8.12793	3.83916	0.00130287	0.0373023	0.019178	-0.921907	CDKN2AIP		-0.48775	8.57683	-2.47393	0.0241389	0.134211	0.00422618	-3.6281	AGPS
0.654563	7.42451	3.3455	0.00381076	0.0604558	0.063272	-1.91571	ACIN1		-0.486352	9.15095	-1.67956	0.111226	0.291015	0.0340707	-4.95189	LDHA
0.656938	5.84897	2.94606	0.00899548	0.0844172	0.0447897	-2.6435	BICD2		-0.485032	10.1877	-2.32409	0.0326962	0.152975	0.0368941	-3.88	ATP5A1
0.659406	6.77456	3.22717	0.00492195	0.0657678	0.0226165	-2.13212	USP5		-0.483692	7.07266	-1.91267	0.0726956	0.232784	0.0255348	-4.57481	AKR1B1
0.664642	7.20763	2.95042	0.00891234	0.0839614	0.0314617	-2.69351	NT5C2		-0.482324	5.90782	-2.13887	0.0471714	0.184181	0.0395907	-4.14906	POLG
0.669239	6.96204	3.07901	0.00677036	0.0751043	0.00976716	-2.43384	ASH2L		-0.480296	8.08358	-3.01386	0.00778393	0.0795422	0.00431888	-2.59486	TAP2
0.672039	6.26808	3.1808	0.00543961	0.0681946	0.00321332	-2.20243	ASMTL		-0.479432	6.4724	-1.59252	0.129591	0.316613	0.0371248	-5.05196	PPL
0.672862	9.2052	3.2609	0.00457622	0.0629618	0.050179	-2.09799	IPO7		-0.479331	9.97167	-2.45842	0.0249154	0.135639	0.0149079	-3.63861	POTEE
0.678183	8.28117	2.99842	0.00804508	0.08013	0.202258	-2.62479	SRSF11		-0.479201	6.78332	-2.41425	0.0272582	0.141559	0.0175353	-3.72297	POLD1
0.679334	9.68216	2.86419	0.0107039	0.0914616	0.016106	-2.88115	YWHAE		-0.476794	11.559	-2.81703	0.0118263	0.0943308	0.0226349	-2.95103	RPN1
0.681396	7.97684	3.41266	0.00329439	0.0564462	0.0403793	-1.79135	YWHAQ		-0.476697	5.55457	-1.64965	0.117268	0.300055	0.0233238	-4.89276	NCOA4
0.682424	6.56036	2.85967	0.0108067	0.0916173	0.00517379	-2.84249	HSPA14		-0.475432	5.90253	-1.88587	0.076424	0.239808	0.0118698	-4.5781	FARP1
0.68608	10.4275	3.12857	0.00608682	0.0725892	0.0161256	-2.34997	PRPF31		-0.47324	6.311	-2.50025	0.0228725	0.130459	0.0170241	-3.53441	ZDHHC5
0.686166	9.30801	2.82251	0.0116903	0.0943308	0.0440139	-2.96638	PRMT1		-0.472462	7.64266	-0.972377	0.344423	0.553039	0.0218324	-5.81825	PHLDB1
0.686371	9.23113	3.02027	0.00767792	0.0793907	0.0740669	-2.57841	STAT1		-0.472086	6.22546	-2.34083	0.0316159	0.150691	0.0158933	-3.81997	HLA-A
0.686475	6.58354	3.33384	0.00390819	0.0604664	0.0937112	-1.90814	USP19		-0.471534	4.46245	-2.02734	0.0585146	0.206518	0.0382097	-4.22069	METAP2
0.686876	9.30211	3.53336	0.00253465	0.0492814	0.040686	-1.54531	WBP11		-0.470498	8.69508	-2.9776	0.00841056	0.0821088	0.00646157	-2.66599	RAB32
0.687129	9.03471	3.07769	0.00678949	0.0751043	0.0184337	-2.4665	FOXJ3		-0.469565	6.08727	-2.64264	0.017045	0.112412	0.016413	-3.24458	EFNB1
0.687168	8.58383	2.84309	0.0111928	0.0928173	0.135663	-2.9299	SAFB2		-0.468193	8.5138	-2.96696	0.00860366	0.0830566	0.00832187	-2.68708	MLLT4
0.689367	9.53162	3.10306	0.00642973	0.0727586	0.155199	-2.40876	RBM39		-0.467203	6.78136	-2.24832	0.038032	0.162916	0.00982509	-4.00696	CRIM1
0.700541	8.20801	3.165	0.00562792	0.0697476	0.0232214	-2.28994	PSMD11		-0.466372	3.64167	-1.97541	0.0645956	0.218937	0.0322991	-4.25978	CERS5
0.708459	10.2347	3.10928	0.00634435	0.0726305	0.123947	-2.38892	DDX46		-0.464854	5.22229	-2.07521	0.0533724	0.197156	0.0173324	-4.22476	EPHB2
0.709539	10.0134	3.47155	0.00289902	0.0526096	0.0367994	-1.66551	SRRT		-0.46335	5.73908	-2.33098	0.0322472	0.15131	0.0264075	-3.80184	HLA-C
0.710379	7.90481	2.95328	0.00885828	0.0838567	0.0516913	-2.70694	QKI		-0.461732	7.56012	-2.47032	0.0243175	0.134284	0.00788344	-3.62999	MAGT1
0.711789	5.67708	3.13165	0.00604662	0.0724479	0.0770782	-2.27643	SMC1B		-0.455075	7.15235	-2.23673	0.0389155	0.165391	0.0371014	-4.02975	LNPEP
0.712517	9.00104	3.46879	0.00291646	0.0526096	0.0218063	-1.68058	DDX39B		-0.451622	5.7268	-1.41508	0.175005	0.375242	0.00378324	-5.22764	SHB
0.713439	6.00112	3.23473	0.00484228	0.0655121	0.0102653	-2.0831	XAB2		-0.451273	4.17988	-1.79051	0.0910993	0.260387	0.0492375	-4.58271	WNT5B
0.713513	9.63793	2.8666	0.0106494	0.0914616	0.134818	-2.87488	SMC1A		-0.450053	7.92475	-2.36536	0.0300923	0.148574	0.0176019	-3.82681	MET
0.715385	9.12903	3.143	0.00590083	0.0713927	0.0395073	-2.33818	SH3KBP1		-0.449144	8.19517	-2.11069	0.0498303	0.190801	0.0408958	-4.27376	RUFY1
0.717049	7.7084	3.25085	0.0046766	0.0638022	0.0350835	-2.10789	SMEK1		-0.448745	9.60814	-2.43961	0.025889	0.138945	0.037659	-3.68223	PPP1R18
0.718605	6.78626	3.00943	0.007858	0.0797342	0.0445885	-2.57204	CEBPZ		-0.44865	6.81532	-2.07811	0.053074	0.196725	0.0154942	-4.29236	KCT2
0.719162	8.29945	3.09828	0.0064961	0.073239	0.0056065	-2.42406	UCHL5		-0.446626	7.52874	-1.46516	0.161029	0.358862	0.00943652	-5.25225	CCDC85C
0.720188	7.86365	3.26513	0.00453451	0.0626534	0.0285837	-2.08341	MYH14		-0.444314	9.41879	-2.42293	0.0267821	0.141507	0.0409273	-3.71238	GNAS
0.720671	8.19839	2.92281	0.00945174	0.0853026	0.110149	-2.77038	PSMB7		-0.441906	9.33246	-1.99851	0.0618237	0.214467	0.0356842	-4.44992	HADHB
0.721934	7.53481	3.51308	0.00264884	0.0504486	0.00744995	-1.57834	RBBP5		-0.441853	8.14209	-2.41407	0.0272683	0.141559	0.0111606	-3.73945	SEPN1
0.724305	10.6384	2.93692	0.00917215	0.0846501	0.104966	-2.72794	NOLC1		-0.439357	9.67042	-1.52966	0.144397	0.337307	0.0237751	-5.15837	SLC38A1
0.72695	8.58213	2.88958	0.010143	0.088772	0.147642	-2.83947	ARFGAP1		-0.436678	8.22591	-2.2602	0.0371447	0.161674	0.0345517	-4.01522	GPR107
0.728028	9.26388	2.99697	0.00807002	0.0801326	0.106587	-2.62589	SUPT6H		-0.436126	7.79588	-2.0381	0.0573212	0.20453	0.0177777	-4.39158	CYB5R1
0.729286	7.03053	3.32862	0.00395265	0.0604664	0.0126444	-1.93274	PSMA6		-0.433678	6.11136	-1.89246	0.0754914	0.238676	0.0452139	-4.56644	KIAA0100
0.729816	10.5771	4.11858	0.000709964	0.0319615	0.0104535	-0.340943	HCFC1		-0.431298	9.39895	-1.57841	0.132797	0.321067	0.0206875	-5.08676	RANBP2
0.730751	7.05408	2.96095	0.0087146	0.0832244	0.0244533	-2.66845	RNPS1		-0.430661	8.78389	-2.41411	0.0272661	0.141559	0.01322	-3.7372	FAM129B
0.730826	9.74166	3.67938	0.00184477	0.0430934	0.0597266	-1.24531	PSMC3		-0.429517	7.53566	-2.11771	0.0491554	0.189333	0.0481937	-4.25285	YIPF3
0.73506	4.22052	2.76719	0.0131357	0.0996536	0.0985056	-2.89575	TIPRL		-0.429258	6.91179	-2.42237	0.0268124	0.141507	0.0171948	-3.70121	SLC30A9
0.736312	8.99457	3.04396	0.00729844	0.0772699	0.00129487	-2.53508	PLS3		-0.42852	7.98114	-2.00644	0.0608966	0.211928	0.0231988	-4.44769	NBAS
0.736673	9.66437	3.80969	0.00138917	0.0373023	0.023403	-0.979491	SNRNP200		-0.421399	5.73749	-2.31274	0.0334484	0.154042	0.0380105	-3.84038	GNA11
0.738119	9.82213	3.20024	0.00521635	0.0666942	0.101045	-2.2125	STAG2		-0.421351	5.38193	-1.72007	0.103471	0.277492	0.0454431	-4.77214	TRIM11
0.739442	8.10155	3.46147	0.00296319	0.0528466	0.0608107	-1.69116	NCOA5		-0.418595	6.0478	-2.02589	0.0586768	0.206554	0.0145468	-4.33627	JAK1
0.740839	6.51969	2.78076	0.012766	0.0986609	0.18879	-2.9823	NFKBIB		-0.416539	7.43363	-2.0927	0.0515982	0.194587	0.0449195	-4.29677	TM9SF3
0.746193	5.12673	3.27048	0.00448242	0.0626534	0.00883852	-1.98255	SENP3		-0.411176	7.56717	-1.65983	0.115181	0.297545	0.00280881	-4.97404	CLTA
0.747104	8.46869	3.28338	0.00435911	0.0626285	0.0305826	-2.05561	AGFG1		-0.411159	9.94594	-2.41327	0.0273127	0.141559	0.0420324	-3.72277	HLA-A
0.751864	7.71694	3.69728	0.0017743	0.0420522	0.0549856	-1.20629	CSTF3		-0.410626	7.67638	-1.97077	0.0651649	0.219265	0.0326005	-4.5007	GRN
0.753497	6.24773	3.73704	0.00162718	0.0394287	0.0661092	-1.08682	SRRM1		-0.410058	6.59505	-1.55942	0.137218	0.326962	0.029891	-5.10141	CYP24A1
0.758914	7.78815	3.75639	0.00156005	0.0389653	0.0200547	-1.08468	NUPL1		-0.408255	10.1084	-2.26355	0.0368982	0.161467	0.00927864	-3.98957	ACSL1
0.75935	6.77905	2.77978	0.0127922	0.0986609	0.0568035	-3.00697	FKBP3		-0.407298	7.94087	-1.12638	0.275571	0.483365	0.0128291	-5.66424	JMJD1C
0.762139	5.73247	3.28602	0.00433434	0.0625493	0.000618276	-1.97716	RPA2		-0.405895	6.33431	-1.80835	0.0881779	0.256783	0.0291345	-4.71175	HSD17B11
0.762488	7.53222	3.60427	0.00217238	0.0463964	0.0911436	-1.3904	SMARCD2		-0.403858	8.24488	-1.55929	0.13725	0.326962	0.0378046	-5.12947	PTPRJ
0.76349	6.89969	3.19444	0.005282	0.0669948	0.0619615	-2.19534	UBQLN4		-0.403442	4.97505	-1.06612	0.301199	0.510373	0.0137531	-5.57009	GCDH
0.764017	8.01382	3.06548	0.00696962	0.0761965	0.0964356	-2.48936	ESF1		-0.40283	5.87193	-2.45673	0.0250017	0.135753	0.00118721	-3.58163	ABCC5
0.76472	7.11588	3.47023	0.00290736	0.0526096	0.0113098	-1.65254	LSM14B		-0.396892	5.08318	-1.4884	0.154861	0.351632	0.030537	-5.06691	GNL1
0.765054	9.07653	2.89792	0.00996508	0.0879256	0.00763571	-2.82168	CC2D1A		-0.396589	6.06163	-1.55502	0.138261	0.328889	0.0396287	-5.05703	ATP5I
0.767443	7.14075	2.9389	0.00913367	0.0846501	0.132278	-2.70606	CHMP1A		-0.396488	9.58867	-2.32506	0.0326328	0.152898	0.0239869	-3.88547	EPB41L2
0.76964	6.09897	3.41146	0.00330298	0.0564462	0.0121941	-1.73529	WDR33		-0.393486	7.77095	-2.09878	0.0509943	0.193659	0.0119063	-4.28666	TMEM230
0.775722	5.88068	3.21902	0.00500934	0.066389	0.00281011	-2.11131	USP4		-0.393258	10.1415	-2.18783	0.0428584	0.17494	0.0136363	-4.11999	PTPN1
0.780688	8.05145	2.96237	0.00868826	0.0832177	0.0591503	-2.68986	MEPCE		-0.39171	4.74186	-1.24913	0.228454	0.430773	0.0210757	-5.36672	TACO1
0.780949	9.3599	3.35123	0.00376374	0.0604558	0.0244976	-1.91602	SF3B1		-0.391594	10.3547	-1.26352	0.223364	0.426625	0.0291989	-5.48261	PRDX5
0.783675	6.5132	3.76947	0.00151626	0.038766	0.00810601	-1.03508	PES1		-0.390198	4.56766	-1.59659	0.128678	0.315557	0.0187662	-4.88239	ECSIT
0.785952	8.5271	3.91082	0.00111479	0.0361973	0.0120538	-0.776913	MAD1L1		-0.388994	8.52169	-2.02673	0.0585827	0.206534	0.0414092	-4.41398	SLC12A2
0.789431	6.66684	3.07536	0.00682346	0.0751043	0.00489713	-2.42344	MSI1		-0.387018	5.52059	-1.71995	0.103493	0.277492	0.0484079	-4.77981	MRPL50
0.795953	9.68668	3.17281	0.00553404	0.0688469	0.00496384	-2.27309	TPD52L2		-0.385011	9.6379	-1.89463	0.0751859	0.238407	0.0254476	-4.61252	CKAP4
0.805859	9.53561	3.27884	0.00440212	0.0626534	0.0101796	-2.06103	SF3A1		-0.382483	6.24117	-1.85076	0.0815637	0.24705	0.0404762	-4.63298	LSR
0.808712	4.89302	3.44662	0.00306029	0.0536187	0.0203137	-1.62224	GABPA		-0.382278	6.16954	-1.77772	0.0932443	0.26319	0.0205184	-4.73964	TAF1B
0.810744	6.20106	2.8325	0.0114462	0.093785	0.0676734	-2.87504	PIH1D1		-0.382099	6.99262	-1.73352	0.101002	0.273523	0.0345158	-4.84885	MAN1A2
0.811268	8.60345	3.06042	0.00704566	0.0766057	0.00974201	-2.50049	SF3A2		-0.381739	6.23093	-2.05248	0.0557604	0.201801	0.033292	-4.31379	LRRC8E
0.811857	6.1692	3.61322	0.00213049	0.0462236	0.00663768	-1.32922	HUS1		-0.375908	8.8944	-1.29237	0.213427	0.416919	0.0208853	-5.46817	MACF1
0.815461	6.33289	2.82365	0.0116621	0.0943308	0.186622	-2.89366	HTATSF1		-0.37487	7.74893	-2.34181	0.0315531	0.150691	0.0400947	-3.86641	SLC39A6
0.816007	9.10757	3.67002	0.00188273	0.0436659	0.0052115	-1.26934	SF3A3		-0.374565	6.75292	-1.74991	0.0980623	0.26903	0.0341062	-4.81978	SNX14
0.817786	9.04846	2.93669	0.00917672	0.0846501	0.128969	-2.74443	PAK1		-0.370815	9.80437	-2.09043	0.0518255	0.195193	0.0337272	-4.2912	GANAB
0.823647	7.34907	2.88797	0.0101776	0.0888352	0.0323647	-2.81189	C9orf78		-0.369604	8.14498	-1.81709	0.0867772	0.254992	0.03118	-4.75133	PCM1
0.827302	8.27714	2.81055	0.0119892	0.0947174	0.214197	-2.99206	NUDT19		-0.367821	7.71408	-1.88575	0.0764403	0.239808	0.0201035	-4.63936	SPTLC1
0.827948	9.73364	2.81683	0.0118311	0.0943308	0.171919	-2.97083	SMC3		-0.366473	5.29498	-1.46738	0.160432	0.358178	0.0166963	-5.13198	GUSB
0.833172	8.27671	3.27182	0.00446944	0.0626534	0.113515	-2.07713	SRSF9		-0.365882	9.62461	-2.17778	0.0437131	0.1773	0.0231984	-4.14554	RAB2A
0.834173	8.77775	3.62807	0.00206271	0.045562	0.0659144	-1.35587	U2AF2		-0.365715	6.97037	-1.76536	0.0953594	0.266007	0.0241035	-4.79814	AUP1
0.839642	10.0267	3.17874	0.00546385	0.0682351	0.00540718	-2.25965	DNAJC3		-0.364475	6.94478	-2.08127	0.0527513	0.196035	0.0386228	-4.28964	CDC34
0.841286	6.10186	4.15404	0.00065745	0.0310245	0.0173022	-0.239639	CHMP2A		-0.362574	5.03129	-1.54381	0.140945	0.33211	0.0101623	-5.00828	LRCH1
0.841537	9.69034	3.31585	0.00406338	0.0610755	0.0870906	-1.98528	SUGT1		-0.362194	6.1891	-2.02287	0.0590169	0.206718	0.00521354	-4.34813	MERTK
0.845333	8.2364	3.3067	0.00414468	0.0611717	0.0379316	-2.00382	CDCA3		-0.358756	4.92719	-1.27667	0.21879	0.421241	0.0391012	-5.36039	NCOA3
0.848925	8.42994	3.20432	0.00517071	0.0666242	0.0142936	-2.21168	FUBP3		-0.356174	9.22278	-2.07821	0.0530636	0.196725	0.0263838	-4.31953	ALDH3A2
0.861652	9.7301	3.59538	0.00221479	0.0463964	0.0177658	-1.41469	DDX42		-0.35546	6.73258	-1.46916	0.159953	0.357691	0.0496127	-5.20706	SC5D
0.866295	9.07249	3.21945	0.00500461	0.066389	0.00996481	-2.1847	YLPM1		-0.354355	8.36597	-1.92186	0.0714547	0.231065	0.0374926	-4.58614	GOLM1
0.869195	9.50435	3.46087	0.00296706	0.0528466	0.0101527	-1.69414	PSMD4		-0.354204	6.78833	-1.77077	0.0944291	0.26432	0.0306482	-4.78025	TRAM2
0.870111	6.34378	3.05808	0.00708101	0.0766057	0.0125701	-2.43689	SARNP		-0.353218	8.91748	-2.16795	0.0445638	0.177981	0.0274045	-4.17218	SEC61A1
0.880831	7.18547	2.92375	0.0094329	0.0853026	0.0160472	-2.73111	ZFR		-0.351232	7.35261	-1.41094	0.176203	0.376264	0.0366377	-5.31118	IDI1
0.885938	8.51662	4.13956	0.000678392	0.0310245	0.0430042	-0.307122	CSTF2T		-0.348944	8.4941	-2.10098	0.0507775	0.193515	0.0286264	-4.28966	SLC35B2
0.887702	7.53136	3.12732	0.00610313	0.0725892	0.0901474	-2.3482	PPM1A		-0.347763	6.43284	-1.83159	0.084497	0.251708	0.0272734	-4.68262	NDUFA4
0.891143	4.88401	2.91273	0.00965639	0.0863111	0.169054	-2.65327	FAM168A		-0.345777	7.3545	-1.67635	0.111862	0.291967	0.0239278	-4.94839	PGAM5
0.89177	7.19821	3.74144	0.00161167	0.0394287	0.0306819	-1.10474	SLU7		-0.341237	8.3947	-1.54463	0.140748	0.33211	0.0496108	-5.14947	VWA8
0.892659	6.17905	3.42726	0.00319163	0.0551236	0.0101269	-1.70269	PLS1		-0.338895	4.37793	-1.2713	0.220648	0.423354	0.0382324	-5.28988	SNX17
0.89383	7.51218	2.79445	0.0124032	0.0963471	0.0603225	-2.99435	CC2D1B		-0.337921	8.68599	-1.8386	0.0834141	0.250783	4.00622e-05	-4.71656	RAB1A
0.900681	6.66198	3.03472	0.00744432	0.0774735	0.177239	-2.507	OTUB1		-0.334924	7.90111	-1.32298	0.203266	0.404371	0.0347386	-5.43978	DNMBP
0.901227	7.96847	3.58931	0.00224424	0.0467118	0.0166234	-1.42761	STRBP		-0.334673	8.10249	-2.31394	0.0333684	0.15394	4.65826e-05	-3.91989	GNB2
0.902855	8.55028	3.85184	0.00126741	0.0370746	0.000119896	-0.896882	EIF3E		-0.32879	6.82769	-1.48775	0.155031	0.351772	0.000270395	-5.19799	SCCPDH
0.903828	9.44948	3.8202	0.00135776	0.0373023	0.0628187	-0.959622	CNN3		-0.327691	4.7047	-1.33615	0.199017	0.402546	0.0287144	-5.23179	NFXL1
0.90454	9.08443	3.78089	0.00147904	0.0384195	0.0529621	-1.04261	CCAR1		-0.322883	7.36006	-1.6448	0.118274	0.301204	0.0352455	-5.00017	RABGAP1
0.905637	7.87867	4.25378	0.000529818	0.0295344	0.00770219	-0.0695638	CCNK		-0.322341	7.78629	-1.63401	0.120537	0.305769	0.000214655	-5.02271	VEZT
0.907202	4.90209	3.00069	0.00800617	0.08013	0.107318	-2.48812	ING3		-0.321295	7.25294	-1.83289	0.0842957	0.251708	0.027276	-4.7104	HLA-A
0.913082	7.70434	3.89813	0.00114599	0.0364807	0.00634147	-0.791433	TEAD1		-0.319997	8.26222	-1.45105	0.164871	0.363926	0.000817437	-5.27702	GALNT1
0.917133	9.6439	3.56719	0.00235483	0.048089	0.0537411	-1.47534	PPP6R3		-0.319337	10.3462	-2.06455	0.05448	0.199194	0.0049152	-4.32919	AHNAK
0.917705	10.0331	3.04046	0.00735337	0.0772699	0.113903	-2.53388	DNAJC7		-0.316363	7.565	-1.6057	0.126654	0.313451	0.0117359	-5.05559	EPS15
0.918756	8.78709	3.89261	0.00115984	0.0365071	0.0835387	-0.814105	RBBP7		-0.316041	8.33784	-1.2993	0.211094	0.414402	0.0157731	-5.46788	PIK3C2A
0.921708	10.183	2.96606	0.00862029	0.0830566	0.0332195	-2.6804	RAD23B		-0.314834	8.84885	-0.845325	0.409606	0.613458	0.0264475	-5.93078	SLC3A2
0.923716	5.66654	3.40102	0.00337866	0.0568678	0.00163834	-1.74334	ALKBH5		-0.313251	5.90244	-1.49333	0.15358	0.350045	0.0376646	-5.13246	TLDC1
0.92807	6.64255	3.34374	0.00382531	0.0604558	0.00221118	-1.88903	THOC3		-0.312474	7.69509	-1.44397	0.166825	0.366993	0.0475559	-5.28311	NDUFV1
0.929064	8.64327	4.23056	0.000557094	0.0295344	0.0433624	-0.122554	PTK2		-0.310875	6.94361	-1.38071	0.185156	0.388123	0.0254859	-5.33175	EMC3
0.929764	5.97259	4.88068	0.000138634	0.0180058	0.00253931	1.20116	NDNL2		-0.310575	5.94375	-1.42838	0.171201	0.371088	0.0211935	-5.22142	SCML2
0.929995	8.14079	3.37733	0.00355672	0.0589218	0.0253829	-1.86455	GLE1		-0.309902	6.33424	-1.42886	0.171065	0.371041	0.0402532	-5.22802	G6PD
0.93451	9.35527	3.59648	0.00220952	0.0463964	0.0216596	-1.41861	SRI		-0.300955	9.23158	-1.90783	0.0733562	0.233746	0.0393188	-4.60111	COPA
0.935394	8.69439	4.15511	0.000655926	0.0310245	0.0497464	-0.27666	TCERG1		-0.298459	8.37041	-1.1978	0.24734	0.45348	0.00631455	-5.58712	EMC7
0.937307	7.34076	3.61217	0.00213537	0.0462236	0.12086	-1.37386	PSMF1		-0.294185	8.77234	-1.91328	0.0726123	0.232746	0.0176589	-4.59824	FAM129A
0.941381	9.46652	4.32459	0.000454698	0.0263643	0.0108711	0.0713649	EIF3F		-0.29257	8.11071	-1.21512	0.240839	0.446604	0.0348264	-5.56293	JUN
0.94147	6.18276	4.88935	0.000136119	0.0180058	0.00475176	1.21801	NELFCD		-0.292513	8.87528	-1.75601	0.0969866	0.267104	0.0472086	-4.84123	GOLGA5
0.943444	6.27307	3.041	0.00734491	0.0772699	0.088644	-2.48168			-0.287873	8.56339	-1.81079	0.0877852	0.256126	0.0177131	-4.76034	ERLIN2
0.948677	6.46493	4.34034	0.000439512	0.0263643	0.0287238	0.12592	SREK1		-0.281324	6.95286	-1.44551	0.166398	0.366302	0.0413866	-5.24848	CPT1A
0.953681	8.64869	3.65794	0.00193291	0.0445119	0.0227207	-1.29474	PQBP1		-0.281152	7.02816	-1.43681	0.168824	0.368394	0.0153387	-5.27461	GJC1
0.954806	5.90541	3.05717	0.00709482	0.0766057	0.0551703	-2.42605	PPIL3		-0.277394	9.6125	-1.61579	0.124445	0.311064	0.0259633	-5.03308	AP2A1
0.956806	10.4891	2.96401	0.008658	0.0831732	0.0788022	-2.68055	CAPRIN1		-0.27328	8.50859	-1.29006	0.21421	0.416919	0.0347646	-5.47797	ARHGEF10
0.957843	9.70892	3.79873	0.00142272	0.0378654	0.00671364	-1.00272	UBA1		-0.272096	7.65774	-1.24864	0.228629	0.430852	0.00555753	-5.52528	APPL1
0.958397	7.80582	3.97722	0.00096494	0.0333315	0.024237	-0.63199	TOMM34		-0.271415	9.37626	-1.61363	0.124915	0.311064	0.0361147	-5.04073	ASPH
0.960698	7.68755	3.00542	0.00792568	0.0800835	0.0392284	-2.59248	TXNDC9		-0.271254	7.43736	-1.28377	0.216351	0.418399	0.0472244	-5.47631	PIK3C3
0.970429	9.76325	4.07269	0.000784264	0.032205	0.0182871	-0.441457	CSDE1		-0.270302	8.32425	-1.31901	0.204565	0.405755	0.0426685	-5.44479	TNIP1
0.970858	6.64101	4.9909	0.000109919	0.0180058	0.00371324	1.4162	RAD1		-0.268394	8.50199	-1.34346	0.196689	0.399406	0.0430518	-5.41471	ITGA2
0.97205	8.53537	3.9144	0.00110616	0.0361973	0.0322819	-0.769639	WHSC1L1		-0.263806	7.65877	-1.15556	0.263758	0.469787	0.0297007	-5.62123	ATG9A
0.972884	7.02464	2.81178	0.0119581	0.0947158	0.0609708	-2.94677	GINS4		-0.262889	6.76083	-1.04156	0.312126	0.52053	0.00446064	-5.70724	GOLIM4
0.973494	6.40535	3.54179	0.00248858	0.0489722	0.0608158	-1.47653	GCA		-0.26233	8.72167	-1.30288	0.209896	0.4133	0.0121374	-5.4617	NUP153
0.981502	6.15315	3.10993	0.00633559	0.0726305	0.115344	-2.34803	RSL24D1		-0.25986	7.71337	-0.994357	0.333917	0.543398	0.0102578	-5.79799	KIF11
0.981632	9.9197	3.30351	0.00417338	0.0613166	0.115508	-2.00933	MAP4		-0.257674	8.71435	-1.10764	0.283362	0.490184	0.047096	-5.68291	CAD
0.982751	7.78862	4.80538	0.000162569	0.0193267	0.00599894	1.04482	CTNNBL1		-0.257013	7.74772	-1.08153	0.294486	0.50194	0.0415631	-5.70866	VCPIP1
0.983285	7.26532	2.8526	0.0109697	0.092235	0.0784443	-2.88033	MB21D2		-0.254489	7.45512	-1.22364	0.23769	0.443806	0.0283991	-5.54675	QSER1
0.985274	7.54795	3.5174	0.00262412	0.0504173	0.105557	-1.57375	SUMO1		-0.251357	8.48712	-1.49316	0.153623	0.350045	0.0398644	-5.21964	FAM65A
0.991605	6.38758	3.69078	0.00179958	0.0423422	0.00727893	-1.19094	TNPO3		-0.250421	9.43746	-1.27651	0.218846	0.421241	0.0490848	-5.48305	CCDC47
1.00158	8.33624	2.81802	0.0118017	0.0943308	0.186173	-2.96959	FAM192A		-0.249668	7.99862	-1.25995	0.224618	0.427262	0.0095909	-5.51575	CALM1
1.00277	9.28018	3.26835	0.00450312	0.0626534	0.00318409	-2.08572	HNRNPH3		-0.246922	5.4395	-1.25774	0.225398	0.427993	0.0432826	-5.37842	B4GALT1
1.00329	8.16088	4.05554	0.000814013	0.032205	0.0254871	-0.476115	RBMS2		-0.240637	7.11834	-1.21193	0.242028	0.447786	0.000913543	-5.54789	ROCK2
1.00478	7.55003	4.90208	0.000132514	0.0180058	0.00501723	1.23606	SRP72		-0.240541	6.7479	-1.32975	0.201075	0.402747	0.0406788	-5.3885	SLC9A3R1
1.01095	6.9001	3.32826	0.00395572	0.0604664	0.0769183	-1.91972	TRNAU1AP		-0.239916	8.08127	-1.41877	0.173943	0.373788	0.0489098	-5.31785	WASF2
1.0121	9.46088	2.88492	0.0102437	0.0891726	0.142146	-2.84207	CBX1		-0.233386	7.49668	-1.02273	0.320695	0.529652	0.0313162	-5.75984	TAB1
1.01712	5.90677	3.26553	0.00453063	0.0626534	0.0259392	-2.01349	SMNDC1		-0.232243	6.03742	-1.08432	0.293281	0.500938	0.0304976	-5.60853	COX5B
1.0204	8.38468	3.14014	0.00593718	0.0714001	0.0170789	-2.33719	UBQLN1		-0.231865	6.94903	-1.38836	0.182855	0.385539	0.00350339	-5.32842	TJP2
1.02324	9.09908	3.14192	0.00591458	0.0713927	0.0452805	-2.34009	UBFD1		-0.22426	5.18103	-0.787375	0.441844	0.636869	0.0308622	-5.83355	GNAS
1.02753	6.84284	4.37854	0.000404781	0.0262865	0.0061513	0.200472	CELF1		-0.217256	4.89423	-0.959737	0.350567	0.557713	0.0278488	-5.63436	TMEM40
1.03502	9.34083	4.43806	0.000356127	0.0254235	0.00191973	0.301427	MYEF2		-0.216386	7.28616	-1.15234	0.265043	0.471559	0.0467537	-5.62269	EXOC4
1.04173	10.3601	3.63666	0.00202455	0.0451093	0.0343458	-1.32702	CLINT1		-0.196111	6.86339	-1.17303	0.256871	0.462932	0.0379253	-5.56944	SPECC1L
1.04175	8.29036	4.41175	0.000376853	0.0254235	0.03078	0.249546	C9orf40		-0.19368	4.03117	-0.496747	0.625695	0.769907	0.0295215	-5.93027	DNM1
1.04188	9.45997	4.83135	0.000153871	0.0192162	0.0147592	1.09385	PTBP3		-0.186418	6.61507	-0.820353	0.423308	0.62363	0.0454769	-5.90837	AP2M1
1.04194	5.95447	3.76152	0.00154275	0.0388319	0.022738	-1.03064	MED14		-0.183563	6.37	-0.82917	0.418437	0.620112	0.00264835	-5.87061	TES
1.04404	9.60984	3.10996	0.00633518	0.0726305	0.0325668	-2.40045	DNAJB1		-0.18126	9.42312	-0.537418	0.597906	0.749576	0.0197389	-6.12341	NT5E
1.04503	9.02252	4.45476	0.000343571	0.0254235	0.0258893	0.33443	PICALM		-0.178268	8.15244	-1.1765	0.255519	0.462212	0.0406506	-5.61138	ADAM10
1.04733	9.50598	3.38222	0.00351924	0.0585999	0.0243498	-1.85302	STRAP		-0.17808	8.82451	-1.13484	0.272107	0.479399	0.0254302	-5.65349	TICAM2
1.04815	7.51779	3.8133	0.00137831	0.0373023	0.106664	-0.961802	SMAP1		-0.173494	8.19668	-0.989939	0.336011	0.545241	0.0358551	-5.80408	EXOC2
1.05465	5.49267	3.77694	0.00149183	0.0384441	0.0868533	-0.982043	RARS2		-0.172897	8.15129	-0.944529	0.35806	0.562568	0.0338898	-5.84656	SKA3
1.05558	9.59396	2.90763	0.00976168	0.0866143	0.0663966	-2.79994	NSFL1C		-0.172496	7.19313	-0.890654	0.385479	0.588459	0.00032446	-5.8708	RANBP6
1.05592	8.87914	4.55904	0.000274726	0.0254235	0.0400315	0.545877	LGALS1		-0.171382	10.2771	-0.925537	0.36757	0.572971	0.0232627	-5.8383	PODXL
1.05692	6.8232	4.36656	0.00041536	0.0263643	0.0195835	0.17286	NFYA		-0.169596	9.23115	-0.874903	0.393754	0.596047	0.0240952	-5.8938	CTNND1
1.06033	5.30169	4.70621	0.000200676	0.0203624	0.00634558	0.854319	BOLA2		-0.165513	8.22268	-0.840618	0.412167	0.614465	0.0264286	-5.93148	AKAP12
1.06718	8.87925	5.3075	5.68426e-05	0.0141975	0.00912042	2.03059	CPSF7		-0.165418	7.20467	-0.742038	0.468139	0.655247	0.026476	-5.98641	CALCOCO2
1.06921	9.02093	4.45339	0.000344588	0.0254235	0.0216612	0.332289	SNW1		-0.164769	4.58006	-0.715256	0.484106	0.667813	0.0265082	-5.81804	CNTNAP1
1.07138	8.70179	4.01468	0.000889521	0.032837	0.0531303	-0.564032	RTF1		-0.160337	4.17439	-0.637776	0.532071	0.704294	0.0158819	-5.82524	DPH6
1.07629	8.8424	4.49171	0.000317369	0.0254235	0.0195051	0.409727	PAICS		-0.159981	7.90527	-0.900241	0.3805	0.583123	0.0445007	-5.88149	ITSN2
1.07792	9.2039	5.09452	8.84733e-05	0.0179545	0.000199807	1.61451	EIF3L		-0.155372	7.66931	-0.742906	0.467626	0.655247	0.0120694	-6.01145	GOPC
1.07828	7.35502	5.90818	1.68107e-05	0.00682306	0.0015924	3.1646	BRD2		-0.154459	7.84713	-0.998942	0.331755	0.541039	0.00399968	-5.79285	LRRC8A
1.07949	7.55999	4.93249	0.000124285	0.0180058	0.0408053	1.2969	SYMPK		-0.153858	6.6766	-0.897181	0.382085	0.584927	0.00833307	-5.82546	PLCG1
1.08054	8.70136	3.88887	0.00116931	0.0365071	0.0805576	-0.821571	PSMB5		-0.143443	8.48844	-0.642251	0.529231	0.702171	0.0330012	-6.08059	NCAPH
1.08267	4.28146	2.99284	0.00814143	0.0805952	0.0631197	-2.48209	HEATR3		-0.135316	8.92074	-0.643988	0.528131	0.70194	0.0182286	-6.07791	KLC1
1.08818	5.32075	3.21012	0.00510643	0.0666242	0.213808	-2.11431	UTP20		-0.130504	7.80411	-0.515308	0.612938	0.759622	0.00341089	-6.1563	STAT3
1.0933	7.09585	4.77711	0.000172613	0.0193267	0.0551775	0.992179	UBE2Q1		-0.129446	6.98516	-0.597099	0.558268	0.721667	0.0272747	-6.08589	ARHGEF7
1.09439	5.46447	3.05674	0.00710142	0.0766057	0.0556689	-2.39479	SPAG7		-0.12227	5.02094	-0.523443	0.607386	0.756205	0.0223275	-5.97193	WWC1
1.09755	6.97054	3.5775	0.00230266	0.0473212	0.129834	-1.42163	LAMTOR5		0.204718	6.02766	0.982276	0.339663	0.548155	0.024815	-5.73427	AVL9
1.10104	6.75159	4.193	0.000604255	0.0298424	0.0857073	-0.17118	ZNF259		0.210603	6.68281	1.05835	0.304623	0.511962	0.0307888	-5.67489	RABEP1
1.10745	5.94982	3.01882	0.0077019	0.0793907	0.0601342	-2.47867	RNASEH2B		0.212546	4.79736	0.702044	0.492101	0.675244	0.0370174	-5.82649	ATG16L1
1.11285	9.05381	2.94068	0.00909916	0.0846501	0.0168395	-2.73668	BTF3L4		0.23124	10.5009	1.00243	0.330114	0.539993	0.0243816	-5.76334	PCBP2
1.11887	6.70369	3.90595	0.00112666	0.0362205	0.0024137	-0.754747	EIF2A		0.246979	9.86942	1.30165	0.210306	0.413783	0.00891986	-5.45006	SNX2
1.12087	9.07706	3.50902	0.00267236	0.0504486	0.0337992	-1.59835	UBQLN2		0.253085	5.78086	1.22232	0.238173	0.443942	0.00965345	-5.4616	PCBP1
1.12257	9.96673	3.9932	0.000932015	0.0332199	0.0433163	-0.603297	HNRNPK		0.255669	6.95292	1.51569	0.147871	0.342465	0.0240064	-5.14931	PTAR1
1.13434	8.35798	3.65319	0.00195298	0.0446573	0.0885323	-1.29764	RELA		0.258974	8.8304	1.492	0.153924	0.350484	0.00153178	-5.22076	PSMC2
1.13849	7.95118	3.80966	0.00138927	0.0373023	0.017555	-0.975237	RPS12		0.276644	9.48444	1.59743	0.128489	0.315412	0.0158563	-5.06465	TNPO1
1.1386	8.99065	2.97333	0.00848756	0.0825123	0.0269857	-2.67433	C12orf23		0.280011	9.73027	1.41076	0.176254	0.376264	0.00509058	-5.30962	EIF4G2
1.13864	5.05599	4.09207	0.000751976	0.0321272	0.054886	-0.348752	SCAF4		0.28156	6.80912	1.33263	0.200145	0.402747	0.0219791	-5.39146	MED17
1.13872	7.51732	3.14965	0.00581696	0.0708933	0.027798	-2.29469	TSR2		0.283988	8.45654	1.20247	0.245574	0.451772	0.0275427	-5.58149	AKAP8
1.14144	10.7606	4.03436	0.000852303	0.032558	0.0225265	-0.5138	STIP1		0.288194	7.70997	1.34906	0.194918	0.3978	0.0466168	-5.39433	FGFR1OP
1.14237	8.21068	3.20017	0.00521722	0.0666942	0.0898526	-2.21427	DNAJC8		0.293284	7.47714	1.14173	0.26931	0.477059	0.0152304	-5.62492	PPP2R2A
1.14862	6.15745	4.01446	0.000889946	0.032837	0.00809921	-0.512394	RBM7		0.293904	9.14998	1.49773	0.152442	0.348176	0.0198273	-5.21211	USP14
1.14864	7.85558	3.11631	0.00624927	0.0726305	0.0791733	-2.3841	NOL11		0.295599	8.47584	1.79369	0.0905722	0.259795	0.0137506	-4.78759	NHLRC2
1.14934	8.1872	3.83445	0.0013163	0.0373023	0.0374095	-0.926328	YTHDF1		0.297277	7.01945	1.32355	0.203083	0.404299	0.0100141	-5.40248	RAD50
1.14998	8.31939	3.44723	0.00305624	0.0536187	0.0597122	-1.71895	TXN		0.301878	5.40206	1.45945	0.162574	0.360678	0.0364663	-5.10777	CAAP1
1.15161	9.60553	3.73952	0.00161842	0.0394287	0.0577167	-1.12365	QRICH1		0.307779	6.76929	1.71485	0.104443	0.278886	0.025987	-4.84788	GPHN
1.15444	10.6095	2.89321	0.0100651	0.0885114	0.0270463	-2.81707	MATR3		0.308575	6.92597	1.99755	0.0619359	0.214628	0.00503752	-4.42568	POLR2G
1.15733	7.07911	4.41798	0.00037184	0.0254235	0.0232907	0.275395	CDC23		0.311254	8.38612	1.92138	0.0715185	0.231065	0.0289116	-4.58706	USO1
1.16873	9.11653	3.85524	0.00125807	0.0370746	0.0140364	-0.890382	FUBP1		0.31208	8.91467	1.77082	0.094419	0.26432	0.0354556	-4.81906	XPO5
1.17553	7.61571	2.83046	0.0114957	0.093785	0.229565	-2.92398	RANBP3		0.318652	6.75648	1.4143	0.175229	0.37531	0.0137955	-5.26707	SERPINB6
1.17706	9.22167	3.64925	0.0019698	0.0447268	0.0149052	-1.31164	SNRNP70		0.320374	8.39799	1.22027	0.238931	0.444589	0.0160276	-5.56102	EFTUD2
1.1831	4.41609	3.54512	0.00247065	0.0489158	0.0759319	-1.41262	SUMO3		0.328577	9.86768	1.61863	0.12383	0.310482	0.00368608	-5.03144	FLNC
1.1921	9.36541	3.54635	0.00246401	0.0489158	0.0936637	-1.51951	TIAL1		0.329543	10.2478	1.79575	0.090233	0.25974	0.0129506	-4.76447	SNX1
1.19283	5.35829	5.74847	2.31384e-05	0.00751305	0.00281249	2.81896	RPL7L1		0.332541	8.81108	1.83184	0.0844578	0.251708	0.0218924	-4.72632	CPSF3
1.19489	7.50386	3.27628	0.00442652	0.0626534	0.0616965	-2.03997	PPP1R8		0.345134	9.0621	1.97587	0.0645391	0.218937	0.0445687	-4.49666	PPP6C
1.20273	7.73209	3.85511	0.00125844	0.0370746	0.0619358	-0.870285	EIF1		0.349319	6.58836	1.73541	0.100658	0.273504	0.0164713	-4.80506	CDK4
1.21126	6.5858	4.61889	0.000241728	0.0230851	0.0444549	0.683741	HSPBP1		0.352735	8.20651	1.94115	0.0689115	0.225788	0.00892746	-4.55323	SUPT5H
1.22877	9.98528	3.82382	0.00134712	0.0373023	0.0144929	-0.949904	XRCC6		0.354754	6.76298	1.91195	0.0727932	0.232847	0.000496109	-4.55292	PDLIM3
1.23146	6.93414	4.23275	0.000554458	0.0295344	0.0665938	-0.100764	NLE1		0.368143	8.99457	2.20447	0.0414768	0.171343	0.0363129	-4.11059	AP1B1
1.23707	9.68298	4.9921	0.000109641	0.0180058	0.00130476	1.41308	RPL10A		0.369648	9.43417	1.43085	0.1705	0.37007	0.0296653	-5.2948	SEPT9
1.24319	4.6533	3.20511	0.0051619	0.0666242	0.00854149	-2.08922	AATF		0.369791	9.43416	1.44317	0.167047	0.36701	0.0201097	-5.27633	ARHGAP12
1.24332	8.08331	4.21614	0.000574741	0.0295344	0.00243629	-0.143395	MSI2		0.375055	7.89931	1.33549	0.199228	0.402546	0.0172546	-5.41005	PSMD8
1.24489	5.78914	5.65753	2.77955e-05	0.00820473	0.00267166	2.6669	TTC27		0.379692	10.5326	1.40557	0.177766	0.378248	0.0256513	-5.31423	PABPC4
1.25255	8.49201	4.40606	0.000381499	0.0254235	0.0140991	0.238708	RRM2		0.38043	8.17394	1.30366	0.209635	0.413036	0.0438545	-5.45807	TTC1
1.25435	9.16727	4.04628	0.000830528	0.032205	0.027967	-0.498219	XRCC5		0.382226	7.21162	1.91977	0.0717353	0.231433	0.0415361	-4.55997	HMGB1
1.25459	6.96493	3.11113	0.00631928	0.0726305	0.111127	-2.33746	SNRPA		0.386487	6.37855	1.80288	0.0890642	0.258437	0.00284592	-4.71464	RIPK1
1.25609	7.44797	2.93716	0.00916754	0.0846501	0.253273	-2.7347	RSL1D1		0.387663	6.64019	1.72203	0.103107	0.277188	0.0238967	-4.82396	CCDC53
1.25701	10.2949	3.0152	0.00776169	0.0795422	0.0292985	-2.58465	ST13		0.395435	10.3511	2.22078	0.0401631	0.168053	0.0341911	-4.06453	PSMD2
1.25925	7.16727	3.51024	0.00266525	0.0504486	0.127058	-1.57076	ASRGL1		0.403054	9.64288	2.09393	0.0514761	0.194352	0.0113114	-4.29378	RAE1
1.26475	5.89724	4.19122	0.000606589	0.0298424	0.00857301	-0.159478	CREG1		0.403886	6.70356	2.16513	0.0448103	0.178308	0.0362542	-4.13335	ACTL6A
1.2649	8.5796	4.02065	0.000878059	0.032837	0.0433374	-0.547998	CDC40		0.404534	8.11619	1.6011	0.127671	0.314052	0.0303577	-5.06801	SEPT11
1.26793	6.81995	2.89223	0.010086	0.0885114	0.272084	-2.7947	SRSF1		0.407246	8.70718	1.73943	0.0999327	0.272445	0.0385608	-4.86973	PSMC5
1.27391	7.249	4.22575	0.000562913	0.0295344	0.00621853	-0.111234	DFFA		0.408652	8.49158	1.7885	0.0914331	0.260653	0.00414272	-4.79547	SMARCE1
1.28515	10.0102	5.22686	6.71673e-05	0.0145395	0.0175792	1.87429	PTBP1		0.409673	10.7141	1.98222	0.063767	0.217546	0.0252225	-4.46285	RBM4
1.2962	8.50863	3.32373	0.00399467	0.0606107	0.0131378	-1.96689	MAPRE1		0.413929	8.17135	2.81603	0.0118513	0.0943308	0.0235964	-2.98311	BAIAP2
1.29636	9.39806	4.78565	0.000169514	0.0193267	0.017932	1.00187	CELF1		0.414139	8.90896	1.97148	0.0650771	0.219197	0.0492588	-4.50468	CAPN1
1.29825	7.87563	3.78395	0.00146922	0.0384195	0.00795269	-1.01684	POU2F1		0.416978	8.33651	2.03371	0.0578047	0.205524	0.0101202	-4.40339	CAPN2
1.30345	8.40743	4.22379	0.000565305	0.0295344	0.0348324	-0.130745	SGTA		0.417175	8.54264	2.54291	0.0209531	0.125595	0.0295723	-3.50245	SMARCC2
1.3164	10.5368	3.6358	0.00202832	0.0451093	0.0365391	-1.33129	NASP		0.417435	7.21479	2.17089	0.0443076	0.177833	0.047515	-4.14143	NRF1
1.32516	7.13728	4.47529	0.000328754	0.0254235	0.014573	0.391668	PSMA5		0.417614	8.5028	0.893111	0.384199	0.586781	0.00898763	-5.88881	DNAJB4
1.3395	8.31381	4.06172	0.000803163	0.032205	0.00777497	-0.461169	RBFOX2		0.418941	6.546	2.17169	0.0442381	0.177774	0.0170598	-4.0987	IRF3
1.34322	9.48361	3.58506	0.00226507	0.0468451	0.0322317	-1.44104	PRCC		0.421239	7.59562	2.48183	0.023752	0.132547	0.00528465	-3.60347	SMARCD1
1.3507	9.10474	3.44456	0.00307403	0.0536187	0.119974	-1.72808	WBP2		0.423419	9.75091	1.86023	0.0801476	0.245156	0.0098891	-4.6701	PARK7
1.35326	8.93459	4.48491	0.000322034	0.0254235	0.0310213	0.395806	BRD4		0.427123	8.55871	2.40106	0.0279969	0.142319	0.0111161	-3.76298	IPO5
1.36651	9.35147	3.09006	0.00661167	0.0739879	0.0497821	-2.44135	RPSA		0.430126	8.8892	1.5008	0.151654	0.347018	0.00977058	-5.21019	ILF3
1.37409	10.6779	3.94491	0.00103515	0.0347381	0.0220431	-0.697883	YTHDF3		0.431535	8.84871	2.23031	0.0394137	0.166836	0.0331526	-4.0666	PNISR
1.38765	6.30193	3.82187	0.00135282	0.0373023	0.0595537	-0.902356	TPD52		0.435291	5.79125	1.85625	0.0807401	0.245932	0.00159614	-4.58849	MED29
1.39615	8.20349	3.55188	0.0024346	0.0489158	0.0215018	-1.49683	PPA1		0.437182	6.55577	1.30062	0.210652	0.413963	0.00373517	-5.42389	EPS8L2
1.39875	8.57421	4.89271	0.000135158	0.0180058	0.0165643	1.21647	RPRD1B		0.442049	7.11459	1.74858	0.0982985	0.26903	0.0428866	-4.80638	GSTK1
1.4166	9.09712	3.38513	0.00349709	0.0585312	0.00435182	-1.84623	HNRNPDL		0.442522	8.21606	2.07573	0.053319	0.197156	0.0406729	-4.33325	NUP214
1.43028	9.75439	3.20683	0.00514282	0.0666242	0.127714	-2.20439	ANXA11		0.445023	6.42106	1.28941	0.21443	0.416919	0.0115104	-5.39908	CSTF1
1.45297	8.85687	4.21023	0.000582137	0.0295344	0.0615348	-0.161907	UPF1		0.448383	8.49585	2.49267	0.0232309	0.131642	0.0112553	-3.59573	NRBP1
1.45901	6.07001	3.30776	0.00413517	0.0611717	0.0135016	-1.93097	TYMS		0.450917	6.44449	1.87948	0.0773372	0.240872	0.0235857	-4.60068	NFIC
1.4623	4.87005	2.80574	0.0121113	0.0954503	0.0421636	-2.86362	PWP1		0.451627	8.19695	1.75195	0.0977015	0.26839	0.0259834	-4.84758	EIF4H
1.46364	6.9977	7.33724	1.12266e-06	0.00364528	0.0023763	5.61137	CDK12		0.454941	6.2262	1.48865	0.154797	0.351632	0.0186126	-5.12343	PABPN1
1.47658	9.24584	3.45911	0.00297842	0.0528466	0.0331219	-1.69755	HNRNPUL1		0.460355	5.86526	1.53637	0.142751	0.334666	0.0297375	-5.05385	PSME1
1.50421	8.19867	3.98669	0.000945286	0.0332199	0.0584683	-0.610272	DAZAP1		0.460961	5.8851	1.88116	0.0770963	0.240872	0.00391402	-4.53675	INO80E
1.52497	6.56099	3.34756	0.00379373	0.0604558	0.0283174	-1.85942	LZIC		0.46236	8.82561	2.87547	0.010451	0.0903276	0.0318879	-2.86553	KPNB1
1.53155	6.61351	3.70336	0.00175095	0.041804	0.0658484	-1.14966	C12orf43		0.462939	7.3862	2.41003	0.0274925	0.141866	0.00359885	-3.72731	ARFIP1
1.58542	6.25187	5.84468	1.908e-05	0.00688364	0.00571272	3.01521	UBP1		0.463967	8.72684	2.17229	0.0441858	0.177774	0.0478837	-4.16686	BYSL
1.58542	9.73403	3.61745	0.00211094	0.0462236	0.0412324	-1.37399	YAP1		0.466431	7.04772	2.86053	0.0107871	0.0916173	0.0292067	-2.86782	SIN3A
1.60673	7.02893	3.21559	0.00504655	0.0666104	0.0775125	-2.13481	GPALPP1		0.468601	7.54187	2.85756	0.0108551	0.0917202	0.00864885	-2.89253	KIAA1524
1.6869	9.54555	4.14785	0.000666319	0.0310245	0.00565682	-0.289206	HNRNPC		0.469828	8.92283	1.2367	0.232919	0.436909	0.0406985	-5.54211	CDC123
1.78885	8.60586	6.90968	2.45059e-06	0.00397853	0.000291448	4.94884	TFCP2		0.470552	6.86669	2.58926	0.0190414	0.120681	0.0469411	-3.37838	PPP2R5D
1.90108	6.2278	4.44533	0.000350608	0.0254235	0.0640686	0.346318	YTHDF2		0.473201	4.8915	1.95871	0.0666686	0.221872	0.000455916	-4.3353	ANKRD54
1.92507	6.79614	5.99366	1.41881e-05	0.00658124	0.00088609	3.30705	RNH1		0.478788	7.93861	2.77272	0.0129837	0.0992739	0.045634	-3.06586	ARFGAP2
2.0975	5.70533	6.11163	1.12446e-05	0.00608519	0.00118232	3.47623	ACP1		0.479042	9.60961	2.3616	0.0303211	0.148976	0.0247736	-3.82503	EIF3A
2.68371	9.11083	6.54232	4.88864e-06	0.00529113	0.0673212	4.31447	PCNA		0.479282	10.1201	2.06401	0.0545375	0.199194	0.0116039	-4.33621	CCT2
									0.47989	9.28478	2.70832	0.0148623	0.105366	0.0250301	-3.18588	PRRC2A
									0.482709	7.1031	2.22337	0.0399582	0.167412	0.0337815	-4.04027	SNX3
									0.483619	10.0093	1.0443	0.310889	0.519002	0.0193198	-5.73967	CARS
									0.49072	6.12109	2.58558	0.0191866	0.121204	0.00694514	-3.34255	TBCE
									0.498223	5.63319	1.957	0.0668843	0.222286	0.0368375	-4.39909	LSM7
									0.500085	5.50149	2.23705	0.0388908	0.165391	0.0411046	-3.92079	AQR
									0.50793	8.94447	2.33838	0.0317718	0.150823	0.0415944	-3.87552	EIF3I
									0.511576	6.85441	1.93269	0.0700166	0.228028	0.0430938	-4.51002	PPP3R1
									0.514979	9.96501	2.20592	0.0413588	0.171072	0.00459333	-4.09756	PSMD1
									0.516178	7.61796	3.04813	0.0072336	0.0772616	0.017862	-2.51395	TOM1L1
									0.517013	6.37433	1.67309	0.112511	0.292727	0.00898486	-4.88163	AK6
									0.518045	8.86378	2.67288	0.0160045	0.109403	0.0386629	-3.25639	CSE1L
									0.51848	5.76916	1.6466	0.117901	0.300726	0.0357477	-4.88673	DNAJC2
									0.51876	9.15568	3.01349	0.00779009	0.0795422	0.00534182	-2.59452	PSPC1
									0.519865	8.48133	2.38626	0.0288486	0.145227	0.0239886	-3.79021	EIF3G
									0.522714	9.45321	2.42807	0.0265041	0.140619	0.0149707	-3.70938	CAPNS1
									0.526446	9.23931	1.93724	0.0694212	0.226999	0.0170661	-4.55938	CAP1
									0.528759	8.58422	2.24897	0.0379826	0.162916	0.0192612	-4.03431	PXN
									0.533661	10.0105	3.23066	0.00488504	0.0657012	0.00813554	-2.15044	UBAP2L
									0.537887	9.32168	1.86846	0.0789354	0.243493	0.00363093	-4.66771	NUFIP2
									0.540459	6.59366	2.32154	0.0328639	0.153317	0.0437937	-3.84838	YWHAG
									0.542369	8.21777	2.93031	0.00930222	0.0853026	0.023068	-2.76009	SCYL2
									0.544305	6.86731	2.24974	0.0379244	0.162916	0.027135	-3.98694	DGCR14
									0.544397	6.01545	1.79718	0.0899972	0.259578	0.0187046	-4.68663	YWHAZ
									0.547959	10.0997	2.63278	0.0173978	0.112982	0.031557	-3.31893	NUP98
									0.559954	8.00238	2.7338	0.0140897	0.103463	0.03988	-3.13931	SMARCA1
									0.567084	7.29662	2.86485	0.0106888	0.0914616	0.00578304	-2.86369	CCDC174
									0.56757	6.33479	2.13862	0.0471938	0.184181	0.0206053	-4.1455	CHRAC1
									0.567997	8.05278	2.77347	0.0129633	0.0992739	0.0397749	-3.05983	RBM10
									0.569275	5.61993	2.16611	0.044725	0.178187	0.0341558	-4.03884	RND3
									0.575347	8.39655	3.18534	0.00538665	0.0677924	0.0196106	-2.25299	ACBD3
									0.576577	7.91345	1.16676	0.259326	0.465984	0.0121067	-5.60087	TXNRD1
									0.57722	7.8052	2.18749	0.0428865	0.17494	0.0418323	-4.1368	TP53BP1
									0.581389	6.47482	2.85668	0.0108754	0.0917202	0.00729399	-2.84652	EXOSC2
									0.583538	7.97705	2.26702	0.0366443	0.160572	0.0409694	-3.99003	AKT1S1
									0.584651	5.012	2.0702	0.0538906	0.198393	0.0379408	-4.1776	SH3GLB1
									0.586671	10.0654	2.08506	0.0523669	0.195668	0.0406791	-4.30307	IGF2BP2
									0.587436	8.40905	2.47058	0.0243047	0.134284	0.00148252	-3.63626	TUBGCP2
									0.598692	8.70695	2.92456	0.0094166	0.0853026	0.00942715	-2.77123	TCEA1
									0.601133	7.1997	2.47119	0.0242742	0.134284	0.0265107	-3.60606	RBM8A
									0.607398	8.03091	3.20857	0.00512353	0.0666242	0.0196499	-2.20181	PSMC6
									0.607622	8.30643	3.40575	0.00334413	0.0568502	0.0410977	-1.80913	XPO1
									0.607832	9.01678	1.99362	0.0624009	0.215159	0.0290837	-4.4696	CASP4
									0.608875	7.87344	3.15332	0.00577124	0.0707141	0.0466913	-2.31112	PPP2R1A
									0.610907	9.35728	3.04094	0.00734584	0.0772699	0.0128938	-2.53734	AARS
									0.611809	8.81476	1.92833	0.0705925	0.229113	0.020402	-4.57566	PSMD7
									0.612322	8.24477	3.34471	0.00381729	0.0604558	0.0250978	-1.9302	TXLNA
									0.615708	7.5818	2.46363	0.0246519	0.135364	0.0207725	-3.62671	BIN1
									0.616875	7.59238	3.0502	0.00720153	0.0771728	0.0048832	-2.512	RBM15
									0.618021	7.89742	2.7351	0.0140514	0.103463	0.0398454	-3.12941	PAPOLA
									0.618578	9.50953	2.33532	0.0319674	0.151084	0.0262016	-3.87601	PSMA7
									0.619569	8.24019	2.84255	0.0112055	0.0928173	0.0364415	-2.92736	SEC31A
									0.619729	5.97797	2.25539	0.0375015	0.162356	0.0348854	-3.94668	NUPL2
									0.620073	9.18436	2.85059	0.0110165	0.092235	0.0167775	-2.91189	PRPF40A
									0.624517	8.44954	2.87507	0.0104599	0.0903276	0.0249263	-2.86683	KHDRBS1
									0.626633	7.22917	2.49878	0.0229418	0.130459	0.0165662	-3.5673	SMG5
									0.626989	7.7981	2.20116	0.0417488	0.17181	0.017482	-4.10035	WARS
									0.627595	7.67857	2.09412	0.051457	0.194352	0.0477925	-4.27748	EIF3D
									0.627757	8.74718	2.71763	0.0145753	0.104704	0.00635632	-3.17212	PABPC1
									0.628531	4.74249	1.58614	0.131032	0.318937	0.0355769	-4.86418	SNRPB2
									0.628536	6.61089	2.41886	0.0270043	0.141507	0.0308283	-3.67802	PTGES2
									0.629729	8.91813	2.71968	0.0145129	0.104553	0.0353961	-3.16741	SKIV2L2
									0.629744	10.1204	2.69381	0.0153202	0.10658	0.00275002	-3.20426	RPLP0
									0.633318	6.95395	1.61072	0.125551	0.311908	0.00850898	-5.00815	SRSF7
									0.635527	7.28113	2.35581	0.0306766	0.149336	0.049608	-3.81841	AASDHPPT
									0.636994	5.18481	2.94996	0.00892106	0.0839614	0.0259264	-2.59845	BAP1
									0.639202	9.98278	3.03571	0.00742844	0.0774735	0.00825748	-2.54251	KHSRP
									0.643481	7.9917	2.05201	0.0558107	0.201801	0.00199499	-4.36161	PSMD12
									0.643965	9.57148	2.86294	0.0107322	0.0914631	0.0086964	-2.88616	RPAP3
									0.645927	9.56203	3.8697	0.00121912	0.0370746	0.00928856	-0.857449	RBM12
									0.646075	7.05969	2.46593	0.0245363	0.135251	0.0418771	-3.60661	ANXA7
									0.648898	8.00483	3.32732	0.00396373	0.0604664	0.00042972	-1.96212	PUM2
									0.650923	6.8238	2.57614	0.019565	0.122469	0.0101051	-3.39126	AMPD2
									0.652903	9.95185	3.10296	0.00643108	0.0727586	0.00315022	-2.40839	XRN2
									0.653937	8.12793	3.83916	0.00130287	0.0373023	0.019178	-0.921907	CDKN2AIP
									0.654601	6.1859	1.37905	0.185657	0.388553	0.0336368	-5.24703	NACA
									0.656938	5.84897	2.94606	0.00899548	0.0844172	0.0447897	-2.6435	BICD2
									0.658264	6.5502	1.71262	0.104862	0.27923	0.0305488	-4.83672	HDGFRP2
									0.658278	6.31579	2.64145	0.0170871	0.112412	0.00745742	-3.24987	OXR1
									0.659406	6.77456	3.22717	0.00492195	0.0657678	0.0226165	-2.13212	USP5
									0.659927	5.82366	1.43445	0.169487	0.369097	0.0304349	-5.15296	FAM84B
									0.660219	9.02518	1.69009	0.109163	0.287239	0.0461288	-4.94297	EIF3J
									0.660847	7.01035	2.62743	0.0175924	0.114017	0.0340286	-3.32035	IPO4
									0.661422	10.0213	2.69748	0.0152029	0.106543	0.0311116	-3.19599	RBM25
									0.661589	5.51007	2.5913	0.0189609	0.120681	0.0305905	-3.29566	KIAA0907
									0.664642	7.20763	2.95042	0.00891234	0.0839614	0.0314617	-2.69351	NT5C2
									0.666609	5.16577	2.36153	0.0303253	0.148976	0.0308573	-3.65654	MVB12A
									0.669239	6.96204	3.07901	0.00677036	0.0751043	0.00976716	-2.43384	ASH2L
									0.670226	6.20581	2.07615	0.0532753	0.197156	0.0325499	-4.23209	ZNF326
									0.672039	6.26808	3.1808	0.00543961	0.0681946	0.00321332	-2.20243	ASMTL
									0.679201	6.13486	2.71319	0.0147115	0.105216	0.00659086	-3.11068	MICU2
									0.679334	9.68216	2.86419	0.0107039	0.0914616	0.016106	-2.88115	YWHAE
									0.681396	7.97684	3.41266	0.00329439	0.0564462	0.0403793	-1.79135	YWHAQ
									0.682424	6.56036	2.85967	0.0108067	0.0916173	0.00517379	-2.84249	HSPA14
									0.685884	6.70561	1.84752	0.0820534	0.24807	0.0374491	-4.63932	UBE2C
									0.68608	10.4275	3.12857	0.00608682	0.0725892	0.0161256	-2.34997	PRPF31
									0.686166	9.30801	2.82251	0.0116903	0.0943308	0.0440139	-2.96638	PRMT1
									0.686876	9.30211	3.53336	0.00253465	0.0492814	0.040686	-1.54531	WBP11
									0.686949	7.97111	2.1288	0.0481059	0.186842	0.0249278	-4.22978	CRKL
									0.687129	9.03471	3.07769	0.00678949	0.0751043	0.0184337	-2.4665	FOXJ3
									0.687468	8.95771	2.03747	0.0573902	0.204551	0.0105896	-4.39667	HNRNPL
									0.693944	8.43006	1.9439	0.0685559	0.225428	0.0179472	-4.54571	ELAVL1
									0.700541	8.20801	3.165	0.00562792	0.0697476	0.0232214	-2.28994	PSMD11
									0.708754	10.1404	2.25133	0.037805	0.162916	0.014585	-4.01884	GPKOW
									0.709539	10.0134	3.47155	0.00289902	0.0526096	0.0367994	-1.66551	SRRT
									0.710258	8.26792	2.67514	0.0159291	0.109348	0.0392861	-3.24728	ILF2
									0.712517	9.00104	3.46879	0.00291646	0.0526096	0.0218063	-1.68058	DDX39B
									0.713439	6.00112	3.23473	0.00484228	0.0655121	0.0102653	-2.0831	XAB2
									0.715385	9.12903	3.143	0.00590083	0.0713927	0.0395073	-2.33818	SH3KBP1
									0.717049	7.7084	3.25085	0.0046766	0.0638022	0.0350835	-2.10789	SMEK1
									0.718605	6.78626	3.00943	0.007858	0.0797342	0.0445885	-2.57204	CEBPZ
									0.719162	8.29945	3.09828	0.0064961	0.073239	0.0056065	-2.42406	UCHL5
									0.719632	7.77811	2.61847	0.0179229	0.115927	0.0274728	-3.3529	LSM14A
									0.720188	7.86365	3.26513	0.00453451	0.0626534	0.0285837	-2.08341	MYH14
									0.721934	7.53481	3.51308	0.00264884	0.0504486	0.00744995	-1.57834	RBBP5
									0.727725	7.09279	2.73116	0.014168	0.103611	0.0251717	-3.105	DCPS
									0.729286	7.03053	3.32862	0.00395265	0.0604664	0.0126444	-1.93274	PSMA6
									0.729816	10.5771	4.11858	0.000709964	0.0319615	0.0104535	-0.340943	HCFC1
									0.730751	7.05408	2.96095	0.0087146	0.0832244	0.0244533	-2.66845	RNPS1
									0.736312	8.99457	3.04396	0.00729844	0.0772699	0.00129487	-2.53508	PLS3
									0.736673	9.66437	3.80969	0.00138917	0.0373023	0.023403	-0.979491	SNRNP200
									0.744242	8.36191	2.37779	0.0293464	0.146822	0.0350109	-3.79927	SMU1
									0.746193	5.12673	3.27048	0.00448242	0.0626534	0.00883852	-1.98255	SENP3
									0.747104	8.46869	3.28338	0.00435911	0.0626285	0.0305826	-2.05561	AGFG1
									0.750066	6.24798	2.48912	0.0234001	0.131874	0.00800393	-3.51953	DDX39A
									0.753943	8.05496	2.64102	0.0171025	0.112412	0.0355837	-3.30921	NFYC
									0.758914	7.78815	3.75639	0.00156005	0.0389653	0.0200547	-1.08468	NUPL1
									0.760192	6.81034	2.74123	0.0138718	0.102835	0.0426455	-3.07582	EXOSC6
									0.762139	5.73247	3.28602	0.00433434	0.0625493	0.000618276	-1.97716	RPA2
									0.76472	7.11588	3.47023	0.00290736	0.0526096	0.0113098	-1.65254	LSM14B
									0.765054	9.07653	2.89792	0.00996508	0.0879256	0.00763571	-2.82168	CC2D1A
									0.76964	6.09897	3.41146	0.00330298	0.0564462	0.0121941	-1.73529	WDR33
									0.770774	10.7373	2.51023	0.0224093	0.129241	0.00453029	-3.54337	SYAP1
									0.775722	5.88068	3.21902	0.00500934	0.066389	0.00281011	-2.11131	USP4
									0.779459	8.94428	2.70011	0.0151197	0.106543	0.0122218	-3.20541	YWHAB
									0.780949	9.3599	3.35123	0.00376374	0.0604558	0.0244976	-1.91602	SF3B1
									0.783675	6.5132	3.76947	0.00151626	0.038766	0.00810601	-1.03508	PES1
									0.785952	8.5271	3.91082	0.00111479	0.0361973	0.0120538	-0.776913	MAD1L1
									0.789431	6.66684	3.07536	0.00682346	0.0751043	0.00489713	-2.42344	MSI1
									0.795953	9.68668	3.17281	0.00553404	0.0688469	0.00496384	-2.27309	TPD52L2
									0.802106	5.76201	2.68798	0.0155077	0.107593	0.0116777	-3.11077	LYSMD2
									0.80517	8.67499	2.69703	0.0152173	0.106543	0.00864271	-3.21012	FIP1L1
									0.805859	9.53561	3.27884	0.00440212	0.0626534	0.0101796	-2.06103	SF3A1
									0.80644	6.22451	1.95185	0.0675374	0.223259	0.00621182	-4.4242	ASAH1
									0.808712	4.89302	3.44662	0.00306029	0.0536187	0.0203137	-1.62224	GABPA
									0.811268	8.60345	3.06042	0.00704566	0.0766057	0.00974201	-2.50049	SF3A2
									0.811857	6.1692	3.61322	0.00213049	0.0462236	0.00663768	-1.32922	HUS1
									0.816007	9.10757	3.67002	0.00188273	0.0436659	0.0052115	-1.26934	SF3A3
									0.823041	7.50205	2.28727	0.0351955	0.157194	0.000697432	-3.94322	PSMA4
									0.823647	7.34907	2.88797	0.0101776	0.0888352	0.0323647	-2.81189	C9orf78
									0.839642	10.0267	3.17874	0.00546385	0.0682351	0.00540718	-2.25965	DNAJC3
									0.841286	6.10186	4.15404	0.00065745	0.0310245	0.0173022	-0.239639	CHMP2A
									0.845333	8.2364	3.3067	0.00414468	0.0611717	0.0379316	-2.00382	CDCA3
									0.848925	8.42994	3.20432	0.00517071	0.0666242	0.0142936	-2.21168	FUBP3
									0.849865	8.93496	2.649	0.0168208	0.11192	0.00362975	-3.30257	PSMA3
									0.861652	9.7301	3.59538	0.00221479	0.0463964	0.0177658	-1.41469	DDX42
									0.866295	9.07249	3.21945	0.00500461	0.066389	0.00996481	-2.1847	YLPM1
									0.867804	9.25805	2.40666	0.0276812	0.141992	0.0490297	-3.75262	BTF3
									0.869195	9.50435	3.46087	0.00296706	0.0528466	0.0101527	-1.69414	PSMD4
									0.870111	6.34378	3.05808	0.00708101	0.0766057	0.0125701	-2.43689	SARNP
									0.880831	7.18547	2.92375	0.0094329	0.0853026	0.0160472	-2.73111	ZFR
									0.885938	8.51662	4.13956	0.000678392	0.0310245	0.0430042	-0.307122	CSTF2T
									0.89177	7.19821	3.74144	0.00161167	0.0394287	0.0306819	-1.10474	SLU7
									0.892659	6.17905	3.42726	0.00319163	0.0551236	0.0101269	-1.70269	PLS1
									0.901227	7.96847	3.58931	0.00224424	0.0467118	0.0166234	-1.42761	STRBP
									0.902855	8.55028	3.85184	0.00126741	0.0370746	0.000119896	-0.896882	EIF3E
									0.903994	7.60437	1.9336	0.069898	0.228028	0.00738686	-4.5254	SET
									0.905637	7.87867	4.25378	0.000529818	0.0295344	0.00770219	-0.0695638	CCNK
									0.909877	7.276	2.56334	0.0200889	0.12305	0.0127749	-3.41652	RRM2B
									0.913082	7.70434	3.89813	0.00114599	0.0364807	0.00634147	-0.791433	TEAD1
									0.921708	10.183	2.96606	0.00862029	0.0830566	0.0332195	-2.6804	RAD23B
									0.923716	5.66654	3.40102	0.00337866	0.0568678	0.00163834	-1.74334	ALKBH5
									0.92807	6.64255	3.34374	0.00382531	0.0604558	0.00221118	-1.88903	THOC3
									0.929064	8.64327	4.23056	0.000557094	0.0295344	0.0433624	-0.122554	PTK2
									0.929764	5.97259	4.88068	0.000138634	0.0180058	0.00253931	1.20116	NDNL2
									0.929995	8.14079	3.37733	0.00355672	0.0589218	0.0253829	-1.86455	GLE1
									0.93451	9.35527	3.59648	0.00220952	0.0463964	0.0216596	-1.41861	SRI
									0.935394	8.69439	4.15511	0.000655926	0.0310245	0.0497464	-0.27666	TCERG1
									0.941381	9.46652	4.32459	0.000454698	0.0263643	0.0108711	0.0713649	EIF3F
									0.94147	6.18276	4.88935	0.000136119	0.0180058	0.00475176	1.21801	NELFCD
									0.942308	6.41697	2.52416	0.0217775	0.127869	0.0284099	-3.46034	PPIE
									0.943045	9.66048	1.94279	0.0687003	0.225428	0.0182995	-4.55011	HNRNPAB
									0.948677	6.46493	4.34034	0.000439512	0.0263643	0.0287238	0.12592	SREK1
									0.953681	8.64869	3.65794	0.00193291	0.0445119	0.0227207	-1.29474	PQBP1
									0.956071	6.61493	2.38919	0.028678	0.144593	0.0496843	-3.71236	SLC4A1AP
									0.957843	9.70892	3.79873	0.00142272	0.0378654	0.00671364	-1.00272	UBA1
									0.958397	7.80582	3.97722	0.00096494	0.0333315	0.024237	-0.63199	TOMM34
									0.960698	7.68755	3.00542	0.00792568	0.0800835	0.0392284	-2.59248	TXNDC9
									0.966548	9.88455	2.51328	0.0222692	0.128892	0.0276003	-3.55052	PFDN2
									0.970429	9.76325	4.07269	0.000784264	0.032205	0.0182871	-0.441457	CSDE1
									0.970858	6.64101	4.9909	0.000109919	0.0180058	0.00371324	1.4162	RAD1
									0.97205	8.53537	3.9144	0.00110616	0.0361973	0.0322819	-0.769639	WHSC1L1
									0.982751	7.78862	4.80538	0.000162569	0.0193267	0.00599894	1.04482	CTNNBL1
									0.984664	9.86402	2.69896	0.0151559	0.106543	0.00765806	-3.20088	PPID
									0.991605	6.38758	3.69078	0.00179958	0.0423422	0.00727893	-1.19094	TNPO3
									1.00277	9.28018	3.26835	0.00450312	0.0626534	0.00318409	-2.08572	HNRNPH3
									1.00329	8.16088	4.05554	0.000814013	0.032205	0.0254871	-0.476115	RBMS2
									1.00478	7.55003	4.90208	0.000132514	0.0180058	0.00501723	1.23606	SRP72
									1.00654	8.06998	2.15834	0.0454101	0.179594	0.000628343	-4.17272	RALY
									1.01712	5.90677	3.26553	0.00453063	0.0626534	0.0259392	-2.01349	SMNDC1
									1.0204	8.38468	3.14014	0.00593718	0.0714001	0.0170789	-2.33719	UBQLN1
									1.02324	9.09908	3.14192	0.00591458	0.0713927	0.0452805	-2.34009	UBFD1
									1.02753	6.84284	4.37854	0.000404781	0.0262865	0.0061513	0.200472	CELF1
									1.03399	9.11913	2.24201	0.0385105	0.164285	0.0289298	-4.04601	HNRNPA2B1
									1.03502	9.34083	4.43806	0.000356127	0.0254235	0.00191973	0.301427	MYEF2
									1.04173	10.3601	3.63666	0.00202455	0.0451093	0.0343458	-1.32702	CLINT1
									1.04175	8.29036	4.41175	0.000376853	0.0254235	0.03078	0.249546	C9orf40
									1.04188	9.45997	4.83135	0.000153871	0.0192162	0.0147592	1.09385	PTBP3
									1.04194	5.95447	3.76152	0.00154275	0.0388319	0.022738	-1.03064	MED14
									1.04404	9.60984	3.10996	0.00633518	0.0726305	0.0325668	-2.40045	DNAJB1
									1.04503	9.02252	4.45476	0.000343571	0.0254235	0.0258893	0.33443	PICALM
									1.04733	9.50598	3.38222	0.00351924	0.0585999	0.0243498	-1.85302	STRAP
									1.05592	8.87914	4.55904	0.000274726	0.0254235	0.0400315	0.545877	LGALS1
									1.05692	6.8232	4.36656	0.00041536	0.0263643	0.0195835	0.17286	NFYA
									1.06033	5.30169	4.70621	0.000200676	0.0203624	0.00634558	0.854319	BOLA2
									1.06718	8.87925	5.3075	5.68426e-05	0.0141975	0.00912042	2.03059	CPSF7
									1.06921	9.02093	4.45339	0.000344588	0.0254235	0.0216612	0.332289	SNW1
									1.07629	8.8424	4.49171	0.000317369	0.0254235	0.0195051	0.409727	PAICS
									1.07792	9.2039	5.09452	8.84733e-05	0.0179545	0.000199807	1.61451	EIF3L
									1.07828	7.35502	5.90818	1.68107e-05	0.00682306	0.0015924	3.1646	BRD2
									1.07949	7.55999	4.93249	0.000124285	0.0180058	0.0408053	1.2969	SYMPK
									1.10642	6.34186	2.64464	0.0169741	0.112412	0.0226544	-3.22411	XRCC4
									1.1117	7.59496	2.67337	0.0159881	0.109403	0.0431649	-3.22018	CWC15
									1.11285	9.05381	2.94068	0.00909916	0.0846501	0.0168395	-2.73668	BTF3L4
									1.11393	8.2662	2.34702	0.0312243	0.1502	0.0382434	-3.84476	PFDN4
									1.11887	6.70369	3.90595	0.00112666	0.0362205	0.0024137	-0.754747	EIF2A
									1.12087	9.07706	3.50902	0.00267236	0.0504486	0.0337992	-1.59835	UBQLN2
									1.12257	9.96673	3.9932	0.000932015	0.0332199	0.0433163	-0.603297	HNRNPK
									1.13849	7.95118	3.80966	0.00138927	0.0373023	0.017555	-0.975237	RPS12
									1.1386	8.99065	2.97333	0.00848756	0.0825123	0.0269857	-2.67433	C12orf23
									1.13872	7.51732	3.14965	0.00581696	0.0708933	0.027798	-2.29469	TSR2
									1.14144	10.7606	4.03436	0.000852303	0.032558	0.0225265	-0.5138	STIP1
									1.14862	6.15745	4.01446	0.000889946	0.032837	0.00809921	-0.512394	RBM7
									1.14934	8.1872	3.83445	0.0013163	0.0373023	0.0374095	-0.926328	YTHDF1
									1.15444	10.6095	2.89321	0.0100651	0.0885114	0.0270463	-2.81707	MATR3
									1.15733	7.07911	4.41798	0.00037184	0.0254235	0.0232907	0.275395	CDC23
									1.15748	6.21359	2.38212	0.0290907	0.146219	0.0387483	-3.69972	HS1BP3
									1.16873	9.11653	3.85524	0.00125807	0.0370746	0.0140364	-0.890382	FUBP1
									1.17706	9.22167	3.64925	0.0019698	0.0447268	0.0149052	-1.31164	SNRNP70
									1.19283	5.35829	5.74847	2.31384e-05	0.00751305	0.00281249	2.81896	RPL7L1
									1.21126	6.5858	4.61889	0.000241728	0.0230851	0.0444549	0.683741	HSPBP1
									1.22877	9.98528	3.82382	0.00134712	0.0373023	0.0144929	-0.949904	XRCC6
									1.23707	9.68298	4.9921	0.000109641	0.0180058	0.00130476	1.41308	RPL10A
									1.24319	4.6533	3.20511	0.0051619	0.0666242	0.00854149	-2.08922	AATF
									1.24332	8.08331	4.21614	0.000574741	0.0295344	0.00243629	-0.143395	MSI2
									1.24489	5.78914	5.65753	2.77955e-05	0.00820473	0.00267166	2.6669	TTC27
									1.25255	8.49201	4.40606	0.000381499	0.0254235	0.0140991	0.238708	RRM2
									1.25435	9.16727	4.04628	0.000830528	0.032205	0.027967	-0.498219	XRCC5
									1.25701	10.2949	3.0152	0.00776169	0.0795422	0.0292985	-2.58465	ST13
									1.26475	5.89724	4.19122	0.000606589	0.0298424	0.00857301	-0.159478	CREG1
									1.2649	8.5796	4.02065	0.000878059	0.032837	0.0433374	-0.547998	CDC40
									1.27391	7.249	4.22575	0.000562913	0.0295344	0.00621853	-0.111234	DFFA
									1.28515	10.0102	5.22686	6.71673e-05	0.0145395	0.0175792	1.87429	PTBP1
									1.2962	8.50863	3.32373	0.00399467	0.0606107	0.0131378	-1.96689	MAPRE1
									1.29636	9.39806	4.78565	0.000169514	0.0193267	0.017932	1.00187	CELF1
									1.29825	7.87563	3.78395	0.00146922	0.0384195	0.00795269	-1.01684	POU2F1
									1.30345	8.40743	4.22379	0.000565305	0.0295344	0.0348324	-0.130745	SGTA
									1.3164	10.5368	3.6358	0.00202832	0.0451093	0.0365391	-1.33129	NASP
									1.32516	7.13728	4.47529	0.000328754	0.0254235	0.014573	0.391668	PSMA5
									1.3395	8.31381	4.06172	0.000803163	0.032205	0.00777497	-0.461169	RBFOX2
									1.34322	9.48361	3.58506	0.00226507	0.0468451	0.0322317	-1.44104	PRCC
									1.35316	6.73747	2.57219	0.0197254	0.122698	0.044583	-3.38034	BUB3
									1.35326	8.93459	4.48491	0.000322034	0.0254235	0.0310213	0.395806	BRD4
									1.36651	9.35147	3.09006	0.00661167	0.0739879	0.0497821	-2.44135	RPSA
									1.37409	10.6779	3.94491	0.00103515	0.0347381	0.0220431	-0.697883	YTHDF3
									1.39615	8.20349	3.55188	0.0024346	0.0489158	0.0215018	-1.49683	PPA1
									1.39875	8.57421	4.89271	0.000135158	0.0180058	0.0165643	1.21647	RPRD1B
									1.4166	9.09712	3.38513	0.00349709	0.0585312	0.00435182	-1.84623	HNRNPDL
									1.45901	6.07001	3.30776	0.00413517	0.0611717	0.0135016	-1.93097	TYMS
									1.4623	4.87005	2.80574	0.0121113	0.0954503	0.0421636	-2.86362	PWP1
									1.46364	6.9977	7.33724	1.12266e-06	0.00364528	0.0023763	5.61137	CDK12
									1.47658	9.24584	3.45911	0.00297842	0.0528466	0.0331219	-1.69755	HNRNPUL1
									1.52497	6.56099	3.34756	0.00379373	0.0604558	0.0283174	-1.85942	LZIC
									1.58542	6.25187	5.84468	1.908e-05	0.00688364	0.00571272	3.01521	UBP1
									1.58542	9.73403	3.61745	0.00211094	0.0462236	0.0412324	-1.37399	YAP1
									1.6869	9.54555	4.14785	0.000666319	0.0310245	0.00565682	-0.289206	HNRNPC
									1.78885	8.60586	6.90968	2.45059e-06	0.00397853	0.000291448	4.94884	TFCP2
									1.92507	6.79614	5.99366	1.41881e-05	0.00658124	0.00088609	3.30705	RNH1
									2.0975	5.70533	6.11163	1.12446e-05	0.00608519	0.00118232	3.47623	ACP1

## Sheet: cellcomp up lm
Term	Overlap	P-value	Adjusted P-value	Old P-value	Old Adjusted P-value	Odds Ratio	Combined Score	Genes
nucleus (GO:0005634)	156/4484	2.27614e-31	3.61906e-29	0	0	4.10665	289.756	TCERG1;CCNK;EIF4A3;UBP1;RPL10A;PWP1;CCAR1;TIAL1;ALKBH5;PSMD4;PPP2R1A;KHSRP;UBAP2L;RBFOX2;USP5;USP4;PIH1D1;TOMM34;HUS1;RPSA;WBP11;ASRGL1;HCFC1;SRRM1;DDX39B;HNRNPUL1;PSPC1;SARNP;XRN2;BOLA2;MATR3;SNRNP200;KPNB1;KHDRBS1;PSMD11;CSTF3;MEPCE;TXN;HTATSF1;PRPF8;STIP1;SAFB2;SYMPK;RPRD1B;RBM10;XRCC6;CPSF7;POU2F1;XRCC5;CBX1;PTK2;QKI;EIF1;NSFL1C;STAG2;SNW1;HNRNPK;TFCP2;FUBP3;NASP;FUBP1;RNPS1;UBA1;CDK12;HNRNPC…
intracellular membrane-bounded organelle (GO:0043231)	162/5192	2.80292e-27	2.22832e-25	0	0	3.66483	224.065	TCERG1;CCNK;EIF4A3;UBP1;MSI2;RPL10A;PWP1;CCAR1;TIAL1;ALKBH5;PSMD4;PPP2R1A;KHSRP;UBAP2L;AGFG1;RPS12;RBFOX2;USP5;USP4;PIH1D1;TOMM34;HUS1;RPSA;WBP11;ASRGL1;HCFC1;SRRM1;DDX39B;HNRNPUL1;PSPC1;SARNP;XRN2;BOLA2;MATR3;SNRNP200;KPNB1;KHDRBS1;PSMD11;CSTF3;MEPCE;TXN;HTATSF1;PRPF8;STIP1;SAFB2;RPRD1B;RBM10;SEC31A;XRCC6;CPSF7;POU2F1;XRCC5;CBX1;PTK2;QKI;EIF1;NSFL1C;STAG2;SNW1;HNRNPK;TFCP2;FUBP3;NASP;FUBP1;RNPS1…
U2-type spliceosomal complex (GO:0005684)	15/89	2.80952e-12	1.48904e-10	0	0	14.4205	383.558	SF3A3;SF3A1;SF3A2;EIF4A3;PRPF40A;HTATSF1;PRPF8;CDC40;XAB2;SNW1;SNRNP70;U2AF2;PRPF31;SNRNP200;SF3B1
spliceosomal snRNP complex (GO:0097525)	11/51	1.45558e-10	5.78595e-09	0	0	19.3178	437.556	SF3A3;SF3A1;SF3A2;SNRNP70;PRPF40A;PRPF31;SNRNP200;HTATSF1;PRPF8;SF3B1;SNRPA
prespliceosome (GO:0071010)	6/15	4.03934e-08	1.07042e-06	0	0	46.0819	784.525	SF3A1;SF3A2;SNRNP70;U2AF2;PRPF40A;SF3B1
U2-type prespliceosome (GO:0071004)	6/15	4.03934e-08	1.07042e-06	0	0	46.0819	784.525	SF3A1;SF3A2;SNRNP70;U2AF2;PRPF40A;SF3B1
cytoplasmic stress granule (GO:0010494)	9/65	4.04548e-07	9.18902e-06	0	0	11.2004	164.876	TIAL1;YTHDF1;YTHDF2;HNRNPK;YTHDF3;CELF1;CAPRIN1;KPNB1;PUM2
intracellular non-membrane-bounded organelle (GO:0043232)	38/1158	2.32709e-06	4.62509e-05	0	0	2.49288	32.3349	EIF4A3;NOLC1;SMC3;AATF;HSPA14;PWP1;CDKN2AIP;RELA;GLE1;PTBP1;XPO1;SUMO1;RBBP5;PES1;UTP20;RBM7;EXOSC2;XRCC6;XRCC5;STAT1;PIH1D1;CBX1;ANXA11;SMC1A;SENP3;PTK2;UCHL5;NLE1;RSL1D1;STAG2;XRN2;TCEA1;RAD1;NOL11;MAPRE1;RSL24D1;MAD1L1;SRSF9
nucleolus (GO:0005730)	28/733	3.46132e-06	6.115e-05	0	0	2.86984	36.085	EIF4A3;NOLC1;AATF;PWP1;CDKN2AIP;RELA;GLE1;PTBP1;XPO1;SUMO1;RBBP5;PES1;UTP20;RBM7;EXOSC2;XRCC6;XRCC5;STAT1;PIH1D1;SENP3;UCHL5;NLE1;RSL1D1;XRN2;TCEA1;NOL11;RSL24D1;SRSF9
nuclear lumen (GO:0031981)	28/745	4.70395e-06	7.47929e-05	0	0	2.82003	34.5936	EIF4A3;NOLC1;AATF;PWP1;CDKN2AIP;RELA;GLE1;PTBP1;XPO1;SUMO1;RBBP5;PES1;UTP20;RBM7;EXOSC2;XRCC6;XRCC5;STAT1;PIH1D1;SENP3;UCHL5;NLE1;RSL1D1;XRN2;TCEA1;NOL11;RSL24D1;SRSF9
U2-type precatalytic spliceosome (GO:0071005)	7/50	7.50963e-06	0.000108196	0	0	11.2727	133.01	SF3A3;SF3A1;SF3A2;PRPF31;SNRNP200;PRPF8;SF3B1
U2 snRNP (GO:0005686)	5/20	8.16577e-06	0.000108196	0	0	22.9534	268.912	SF3A3;SF3A1;SF3A2;HTATSF1;SF3B1
precatalytic spliceosome (GO:0071011)	7/52	9.81168e-06	0.000120004	0	0	10.7706	124.206	SF3A3;SF3A1;SF3A2;PRPF31;SNRNP200;PRPF8;SF3B1
Set1C/COMPASS complex (GO:0048188)	4/12	1.98203e-05	0.000225102	0	0	34.3223	371.669	RBBP5;WDR5;ASH2L;HCFC1
MLL1 complex (GO:0071339)	5/26	3.22535e-05	0.000320519	0	0	16.3903	169.506	RBBP5;WDR5;PRPF31;SENP3;HCFC1
MLL1/2 complex (GO:0044665)	5/26	3.22535e-05	0.000320519	0	0	16.3903	169.506	RBBP5;WDR5;PRPF31;SENP3;HCFC1
mRNA cleavage and polyadenylation specificity factor complex (GO:0005847)	4/14	3.91696e-05	0.000366351	0	0	27.4551	278.603	CPSF7;CSTF2T;SYMPK;WDR33
MLL3/4 complex (GO:0044666)	3/11	0.000461311	0.00407492	0	0	25.6523	197.047	RBBP5;WDR5;ASH2L
U2-type catalytic step 1 spliceosome (GO:0071006)	3/12	0.000608476	0.00509198	0	0	22.8009	168.831	EIF4A3;SNRNP200;PRPF8
U2-type catalytic step 2 spliceosome (GO:0071007)	4/30	0.000892788	0.00709767	0	0	10.5511	74.0807	XAB2;SNW1;PRPF8;CDC40
P-body (GO:0000932)	6/80	0.00109919	0.00832242	0	0	5.58606	38.0589	PSMA6;YTHDF1;YTHDF2;YTHDF3;PSMC3;CAPRIN1
nuclear chromosome (GO:0000228)	6/83	0.00133155	0.00962345	0	0	5.3676	35.5411	ING3;CHMP1A;GINS4;SMC1A;UCHL5;BRD4
U1 snRNP (GO:0005685)	3/18	0.00211565	0.0146256	0	0	13.6764	84.2246	SNRNP70;PRPF40A;SNRPA
condensed nuclear chromosome (GO:0000794)	3/20	0.00289287	0.0186197	0	0	12.0662	70.5329	CHMP1A;SMC1A;BRD4
nuclear stress granule (GO:0097165)	2/6	0.00304473	0.0186197	0	0	34.0917	197.539	SUMO1;SYMPK
cyclin/CDK positive transcription elongation factor complex (GO:0008024)	2/6	0.00304473	0.0186197	0	0	34.0917	197.539	CCNK;CDK12
Cdc73/Paf1 complex (GO:0016593)	2/7	0.00422176	0.0248615	0	0	27.272	149.11	CTR9;RTF1
cytoplasmic vesicle lumen (GO:0060205)	6/115	0.00675857	0.0374047	0	0	3.78561	18.9165	PSMA5;PSMB7;XRCC6;PSMD11;PSMC3;XRCC5
secretory granule lumen (GO:0034774)	11/316	0.00682224	0.0374047	0	0	2.49934	12.4656	PSMA5;DNAJC3;PSMB7;XRCC6;PSMD11;GCA;PSMC3;XRCC5;TOLLIP;CREG1;KPNB1
ficolin-1-rich granule lumen (GO:1904813)	6/123	0.00927716	0.0491689	0	0	3.52533	16.4992	PSMA5;PSMB7;XRCC6;PSMD11;PSMC3;KPNB1
post-mRNA release spliceosomal complex (GO:0071014)	2/11	0.0106402	0.0533458	0	0	15.148	68.8192	XAB2;MYEF2
spliceosomal tri-snRNP complex (GO:0097526)	3/32	0.0110718	0.0533458	0	0	7.06897	31.8341	PRPF31;SNRNP200;PRPF8
U4/U6 x U5 tri-snRNP complex (GO:0046540)	3/32	0.0110718	0.0533458	0	0	7.06897	31.8341	PRPF31;SNRNP200;PRPF8
clathrin vesicle coat (GO:0030125)	2/12	0.0126466	0.0591414	0	0	13.6325	59.5791	NECAP2;CLINT1
90S preribosome (GO:0030686)	2/13	0.0148037	0.0672511	0	0	12.3926	52.2084	RSL1D1;UTP20
vesicle coat (GO:0030120)	3/36	0.015275	0.0674647	0	0	6.21086	25.9709	NECAP2;CLINT1;SEC31A
clathrin coat (GO:0030118)	2/15	0.0195512	0.0840171	0	0	10.485	41.2554	NECAP2;CLINT1
cytosolic small ribosomal subunit (GO:0022627)	3/40	0.0202603	0.0847734	0	0	5.53829	21.5943	RPSA;EIF2A;RPS12
U5 snRNP (GO:0005682)	2/17	0.0248456	0.101294	0	0	9.08604	33.5736	SNRNP200;PRPF8
small ribosomal subunit (GO:0015935)	3/45	0.0276031	0.109722	0	0	4.87773	17.5102	RPSA;EIF2A;RPS12
chromosome (GO:0005694)	6/160	0.0298392	0.113985	0	0	2.67327	9.38836	RSL1D1;STAG2;PES1;RAD1;SMC3;SMC1A
nuclear membrane (GO:0031965)	7/204	0.0301093	0.113985	0	0	2.44127	8.55157	GLE1;PAK1;XPO1;SUMO1;MATR3;KPNB1;PUM2
azurophil granule lumen (GO:0035578)	4/90	0.0424154	0.156838	0	0	3.18013	10.05	DNAJC3;GCA;CREG1;TOLLIP
condensed chromosome (GO:0000793)	3/54	0.043902	0.158646	0	0	4.01511	12.5504	CHMP1A;SMC1A;BRD4
cytosolic large ribosomal subunit (GO:0022625)	3/55	0.045952	0.162364	0	0	3.9377	12.1287	RPL7L1;RPL10A;RSL24D1
INO80-type complex (GO:0097346)	2/24	0.0471877	0.163105	0	0	6.19283	18.9106	ING3;UCHL5
ficolin-1-rich granule (GO:0101002)	6/184	0.0527377	0.178411	0	0	2.30999	6.79698	PSMA5;PSMB7;XRCC6;PSMD11;PSMC3;KPNB1
large ribosomal subunit (GO:0015934)	3/59	0.0546148	0.180911	0	0	3.65569	10.6287	RPL7L1;RPL10A;RSL24D1
cyclin-dependent protein kinase holoenzyme complex (GO:0000307)	2/30	0.0702964	0.220325	0	0	4.86431	12.9149	CCNK;CDK12
neurofibrillary tangle (GO:0097418)	1/5	0.0706701	0.220325	0	0	16.9871	45.0112	PICALM
chromaffin granule (GO:0042583)	1/5	0.0706701	0.220325	0	0	16.9871	45.0112	SRI
azurophil granule (GO:0042582)	5/155	0.07639	0.233577	0	0	2.2796	5.86292	DNAJC3;GCA;TOLLIP;CREG1;ANXA11
myosin filament (GO:0032982)	1/6	0.0841952	0.23486	0	0	13.589	33.6275	MYH14
nuclear envelope lumen (GO:0005641)	1/6	0.0841952	0.23486	0	0	13.589	33.6275	CCAR1
rough endoplasmic reticulum membrane (GO:0030867)	1/6	0.0841952	0.23486	0	0	13.589	33.6275	UBA1
signal recognition particle, endoplasmic reticulum targeting (GO:0005786)	1/6	0.0841952	0.23486	0	0	13.589	33.6275	SRP72
THO complex part of transcription export complex (GO:0000445)	1/6	0.0841952	0.23486	0	0	13.589	33.6275	THOC3
actin filament (GO:0005884)	3/72	0.0875752	0.240077	0	0	2.96498	7.22048	PAK1;PLS3;PLS1
aggresome (GO:0016235)	2/35	0.0917717	0.247317	0	0	4.12625	9.85534	XRN2;UBQLN1
small-subunit processome (GO:0032040)	2/37	0.100833	0.267207	0	0	3.89006	8.92494	XRCC5;UTP20
core mediator complex (GO:0070847)	1/8	0.11066	0.283789	0	0	9.70542	21.3645	MED14
ESC/E(Z) complex (GO:0035098)	1/8	0.11066	0.283789	0	0	9.70542	21.3645	RBBP7
U4 snRNP (GO:0005687)	1/9	0.123605	0.311955	0	0	8.49181	17.7535	PRPF31
CMG complex (GO:0071162)	1/10	0.136362	0.338775	0	0	7.54789	15.0387	GINS4
preribosome, small subunit precursor (GO:0030688)	1/11	0.148934	0.343956	0	0	6.79276	12.9351	UTP20
primary lysosome (GO:0005766)	1/11	0.148934	0.343956	0	0	6.79276	12.9351	ANXA11
Sin3 complex (GO:0016580)	1/11	0.148934	0.343956	0	0	6.79276	12.9351	SIN3A
spindle (GO:0005819)	5/192	0.14903	0.343956	0	0	1.8251	3.47428	CBX1;ANXA11;MAP4;MAPRE1;MAD1L1
multivesicular body (GO:0005771)	2/47	0.149264	0.343956	0	0	3.02407	5.7519	CHMP1A;CHMP2A
Swr1 complex (GO:0000812)	1/12	0.161324	0.366436	0	0	6.17492	11.2652	ING3
Ada2/Gcn5/Ada3 transcription activator complex (GO:0005671)	1/13	0.173534	0.383221	0	0	5.66006	9.91292	WDR5
integral component of peroxisomal membrane (GO:0005779)	1/13	0.173534	0.383221	0	0	5.66006	9.91292	PEX3
actin cytoskeleton (GO:0015629)	7/316	0.178813	0.389469	0	0	1.54747	2.66384	PAK1;NCOA5;PLS3;HNRNPC;BAIAP2;PLS1;CNN3
Ino80 complex (GO:0031011)	1/14	0.185567	0.393402	0	0	5.2244	8.79967	UCHL5
intrinsic component of peroxisomal membrane (GO:0031231)	1/14	0.185567	0.393402	0	0	5.2244	8.79967	PEX3
COPII vesicle coat (GO:0030127)	1/15	0.197425	0.413035	0	0	4.85099	7.87021	SEC31A
vacuolar lumen (GO:0005775)	4/161	0.207794	0.425634	0	0	1.73568	2.72711	DNAJC3;GCA;TOLLIP;CREG1
microtubule cytoskeleton (GO:0015630)	7/331	0.208801	0.425634	0	0	1.47469	2.30991	RBM39;PPP2R1A;CBX1;ANXA11;MAP4;MAPRE1;MAD1L1
lytic vacuole (GO:0000323)	5/219	0.215096	0.432914	0	0	1.59262	2.44734	TIAL1;TOM1L1;USP5;USP4;LAMTOR5
protein phosphatase type 2A complex (GO:0000159)	1/17	0.220628	0.433085	0	0	4.24418	6.41413	PPP2R1A
desmosome (GO:0030057)	1/17	0.220628	0.433085	0	0	4.24418	6.41413	UBA1
ribosome (GO:0005840)	2/62	0.22795	0.436675	0	0	2.26632	3.35105	RPL10A;HSPA14
specific granule lumen (GO:0035580)	2/62	0.22795	0.436675	0	0	2.26632	3.35105	TOLLIP;KPNB1
anaphase-promoting complex (GO:0005680)	1/19	0.243162	0.449568	0	0	3.77222	5.33402	CDC23
H4/H2A histone acetyltransferase complex (GO:0043189)	1/19	0.243162	0.449568	0	0	3.77222	5.33402	ING3
SWI/SNF complex (GO:0016514)	1/19	0.243162	0.449568	0	0	3.77222	5.33402	SMARCD2
NuA4 histone acetyltransferase complex (GO:0035267)	1/20	0.254185	0.464545	0	0	3.5735	4.8946	ING3
autophagosome (GO:0005776)	2/69	0.265691	0.480055	0	0	2.02882	2.68904	UBQLN1;UBQLN4
preribosome, large subunit precursor (GO:0030687)	1/23	0.286301	0.505799	0	0	3.08574	3.85936	PES1
endoplasmic reticulum tubular network (GO:0071782)	1/23	0.286301	0.505799	0	0	3.08574	3.85936	KPNB1
adherens junction (GO:0005912)	3/132	0.301594	0.526962	0	0	1.58107	1.89519	CDCA3;BAIAP2;CNN3
H4 histone acetyltransferase complex (GO:1902562)	1/25	0.306943	0.530478	0	0	2.8283	3.34049	WDR5
myofibril (GO:0030016)	1/27	0.32699	0.557817	0	0	2.61048	2.91806	PSMA6
focal adhesion (GO:0005925)	7/387	0.333592	0.557817	0	0	1.25373	1.3764	YWHAE;HNRNPK;YWHAQ;MAPRE1;RPL10A;PTK2;CNN3
nuclear inner membrane (GO:0005637)	1/28	0.336795	0.557817	0	0	2.51367	2.73557	MATR3
U12-type spliceosomal complex (GO:0005689)	1/28	0.336795	0.557817	0	0	2.51367	2.73557	SF3B1
coated vesicle (GO:0030135)	2/84	0.346122	0.558588	0	0	1.65643	1.75741	SEC31A;PICALM
rough endoplasmic reticulum (GO:0005791)	1/29	0.346458	0.558588	0	0	2.42377	2.56918	UBA1
cell-substrate junction (GO:0030055)	7/394	0.350073	0.558588	0	0	1.23061	1.29167	YWHAE;HNRNPK;YWHAQ;MAPRE1;RPL10A;PTK2;CNN3
polysomal ribosome (GO:0042788)	1/30	0.355981	0.558588	0	0	2.34007	2.41701	RPL10A
exocytic vesicle (GO:0070382)	1/30	0.355981	0.558588	0	0	2.34007	2.41701	PICALM
cell-cell junction (GO:0005911)	5/271	0.359853	0.558588	0	0	1.27787	1.30606	PAK1;CDCA3;UBA1;BAIAP2;CNN3
transcription factor TFIID complex (GO:0005669)	1/31	0.365366	0.558588	0	0	2.26195	2.27746	TCEA1
intercalated disc (GO:0014704)	1/31	0.365366	0.558588	0	0	2.26195	2.27746	PAK1
clathrin-coated vesicle membrane (GO:0030665)	2/90	0.377575	0.571756	0	0	1.54302	1.50288	NECAP2;CLINT1
specific granule (GO:0042581)	3/160	0.412339	0.618509	0	0	1.29724	1.14924	TOLLIP;ANXA11;KPNB1
serine/threonine protein kinase complex (GO:1902554)	1/37	0.418879	0.622446	0	0	1.88439	1.63974	CDK12
sarcoplasmic reticulum (GO:0016529)	1/45	0.483299	0.711523	0	0	1.54114	1.1206	SRI
cell-cell contact zone (GO:0044291)	1/47	0.498259	0.721932	0	0	1.47399	1.02683	PAK1
cytoskeleton (GO:0005856)	9/600	0.510487	0.721932	0	0	1.0324	0.694177	NSFL1C;RBM39;NCOA5;PPP2R1A;MAP4;HNRNPC;BAIAP2;PTK2;CNN3
microbody lumen (GO:0031907)	1/49	0.512788	0.721932	0	0	1.41243	0.943351	NUDT19
peroxisomal matrix (GO:0005782)	1/49	0.512788	0.721932	0	0	1.41243	0.943351	NUDT19
polymeric cytoskeletal fiber (GO:0099513)	4/256	0.513071	0.721932	0	0	1.0761	0.718127	PAK1;PLS3;MAPRE1;PLS1
endocytic vesicle (GO:0030139)	3/189	0.52071	0.723443	0	0	1.09336	0.713485	SH3KBP1;ANXA11;PICALM
mitotic spindle (GO:0072686)	2/120	0.523245	0.723443	0	0	1.14896	0.744191	MAP4;MAD1L1
microbody membrane (GO:0031903)	1/52	0.533798	0.730376	0	0	1.32914	0.834351	PEX3
peroxisomal membrane (GO:0005778)	1/53	0.540599	0.730376	0	0	1.30351	0.801762	PEX3
ER to Golgi transport vesicle membrane (GO:0012507)	1/54	0.547301	0.730376	0	0	1.27885	0.770837	SEC31A
coated vesicle membrane (GO:0030662)	1/55	0.553906	0.730376	0	0	1.25511	0.741468	SEC31A
cytoplasmic side of plasma membrane (GO:0009898)	1/55	0.553906	0.730376	0	0	1.25511	0.741468	ACP1
peroxisome (GO:0005777)	2/128	0.558091	0.730376	0	0	1.07558	0.627311	PEX3;NUDT19
extracellular membrane-bounded organelle (GO:0065010)	1/56	0.560415	0.730376	0	0	1.23223	0.713555	DNAJC3
axon (GO:0030424)	3/204	0.572369	0.734925	0	0	1.01099	0.564102	PAK1;STAT1;MAP4
cortical cytoskeleton (GO:0030863)	1/58	0.573149	0.734925	0	0	1.18887	0.661736	MAPRE1
extracellular vesicle (GO:1903561)	1/59	0.579378	0.736969	0	0	1.16831	0.637665	DNAJC3
transport vesicle membrane (GO:0030658)	1/60	0.585516	0.738865	0	0	1.14845	0.614722	SEC31A
organelle envelope lumen (GO:0031970)	1/64	0.609189	0.762685	0	0	1.07531	0.532955	CCAR1
COPII-coated ER to Golgi transport vesicle (GO:0030134)	1/79	0.686568	0.851863	0	0	0.86786	0.326359	SEC31A
clathrin-coated vesicle (GO:0030136)	1/80	0.691146	0.851863	0	0	0.856831	0.316517	PICALM
lysosome (GO:0005764)	6/477	0.696492	0.851863	0	0	0.859895	0.311023	TIAL1;TOM1L1;USP5;USP4;UBA1;LAMTOR5
intermediate filament cytoskeleton (GO:0045111)	1/84	0.708803	0.858911	0	0	0.815372	0.280632	NSFL1C
clathrin-coated endocytic vesicle (GO:0045334)	1/85	0.713058	0.858911	0	0	0.805624	0.272456	PICALM
late endosome (GO:0005770)	2/189	0.763963	0.91331	0	0	0.722462	0.194512	CHMP1A;CHMP2A
phagocytic vesicle (GO:0045335)	1/100	0.769925	0.913568	0	0	0.683037	0.178588	ANXA11
intracellular organelle lumen (GO:0070013)	10/848	0.793643	0.934735	0	0	0.801391	0.185219	PSMA5;RARS2;DNAJC3;PSMB7;XRCC6;LGALS1;PSMD11;PSMC3;TYMS;KPNB1
mitochondrial outer membrane (GO:0005741)	1/126	0.843171	0.979073	0	0	0.540248	0.0921586	TOMM34
vesicle (GO:0031982)	2/226	0.843604	0.979073	0	0	0.601983	0.10238	DNAJC3;PICALM
organelle outer membrane (GO:0031968)	1/142	0.876151	0.999137	0	0	0.478552	0.0632726	TOMM34
cullin-RING ubiquitin ligase complex (GO:0031461)	1/157	0.900759	0.999137	0	0	0.432206	0.045173	CDC23
early endosome (GO:0005769)	2/266	0.901662	0.999137	0	0	0.509725	0.0527646	CHMP1A;PICALM
lytic vacuole membrane (GO:0098852)	2/267	0.902817	0.999137	0	0	0.507776	0.0519128	UBA1;LAMTOR5
dendrite (GO:0030425)	2/270	0.906206	0.999137	0	0	0.502014	0.0494425	PAK1;STAT1
endoplasmic reticulum lumen (GO:0005788)	2/285	0.92156	0.999137	0	0	0.475039	0.0388048	DNAJC3;LGALS1
microtubule (GO:0005874)	1/182	0.931421	0.999137	0	0	0.372033	0.0264308	MAPRE1
lysosomal membrane (GO:0005765)	2/330	0.954634	0.999137	0	0	0.408916	0.0189847	UBA1;LAMTOR5
integral component of organelle membrane (GO:0031301)	1/214	0.957297	0.999137	0	0	0.315622	0.0137744	PEX3
organelle inner membrane (GO:0019866)	2/346	0.962795	0.999137	0	0	0.389575	0.0147707	MATR3;TYMS
mitochondrial matrix (GO:0005759)	2/348	0.96371	0.999137	0	0	0.387283	0.0143158	RARS2;TYMS
trans-Golgi network (GO:0005802)	1/239	0.970522	0.999137	0	0	0.282107	0.0084411	GOLGA1
collagen-containing extracellular matrix (GO:0062023)	2/380	0.975722	0.999137	0	0	0.353911	0.0086983	LGALS1;ANXA11
endoplasmic reticulum membrane (GO:0005789)	5/712	0.979229	0.999137	0	0	0.469877	0.00986265	UBA1;SRI;UBQLN4;USP19;SEC31A
secretory granule membrane (GO:0030667)	1/274	0.982468	0.999137	0	0	0.245497	0.0043422	SRI
neuron projection (GO:0043005)	3/556	0.988436	0.999137	0	0	0.360835	0.00419716	PAK1;STAT1;MAP4
endosome membrane (GO:0010008)	1/325	0.991791	0.999137	0	0	0.206311	0.00170064	UBA1
mitochondrial inner membrane (GO:0005743)	1/328	0.99215	0.999137	0	0	0.204387	0.00161085	TYMS
mitochondrial membrane (GO:0031966)	2/469	0.992288	0.999137	0	0	0.285145	0.00220746	TOMM34;TYMS
Golgi membrane (GO:0000139)	2/472	0.992586	0.999137	0	0	0.283281	0.00210821	ACBD3;ARFGAP1
cytoplasmic vesicle membrane (GO:0030659)	1/380	0.996385	0.999137	0	0	0.175871	0.000636868	UBA1
bounding membrane of organelle (GO:0098588)	3/767	0.999137	0.999137	0	0	0.258303	0.00022294	UBA1;ACBD3;ARFGAP1

## Sheet: molfun up lm
Term	Overlap	P-value	Adjusted P-value	Old P-value	Old Adjusted P-value	Odds Ratio	Combined Score	Genes
RNA binding (GO:0003723)	127/1406	5.17496e-69	1.22129e-66	0	0	11.1587	1754.54	TCERG1;EIF4A3;MSI1;MSI2;RPL10A;CCAR1;TIAL1;ALKBH5;LGALS1;PSMD4;KHSRP;UBAP2L;AGFG1;EIF2A;RPS12;RARS2;RBFOX2;ANXA11;RPSA;WBP11;CDC40;SRRM1;DDX39B;HNRNPUL1;PSPC1;SARNP;RPL7L1;XRN2;MATR3;SREK1;SNRNP200;FKBP3;KPNB1;SNRPA;SRSF9;KHDRBS1;CSTF3;MEPCE;NOLC1;UBFD1;RTF1;TXN;HTATSF1;PRPF8;SUPT6H;STIP1;HNRNPDL;SAFB2;UTP20;MAP4;RBM12;RBM10;XRCC6;CPSF7;XRCC5;QKI;PUM2;EIF1;SNW1;HNRNPK;FUBP3;FUBP1;CAPRIN1;RNPS1;UB…
mRNA binding (GO:0003729)	31/263	2.28503e-19	2.69634e-17	0	0	10.0097	429.645	KHDRBS1;DAZAP1;CELF1;CSTF3;EIF4A3;SRSF1;CSTF2T;TYMS;PTBP1;SNRNP70;KHSRP;PPP1R8;SF3B1;EIF2A;YTHDF1;RBFOX2;MYEF2;YTHDF2;RBM15;YTHDF3;QKI;PUM2;PTBP3;RSL1D1;HNRNPK;FUBP3;FUBP1;RNPS1;HNRNPC;LSM14B;RBMS2
poly-pyrimidine tract binding (GO:0008187)	6/25	1.26449e-06	7.00687e-05	0	0	21.8172	296.296	KHDRBS1;PTBP1;DAZAP1;U2AF2;HNRNPC;RBMS2
cadherin binding (GO:0045296)	18/322	1.27411e-06	7.00687e-05	0	0	4.20872	57.1261	YWHAE;TXNDC9;STAT1;UBFD1;BAIAP2;PAICS;CLINT1;HCFC1;CNN3;RSL1D1;DNAJB1;HNRNPK;EIF3E;MAPRE1;MB21D2;CC2D1A;EIF2A;PICALM
N6-methyladenosine-containing RNA binding (GO:1990247)	4/7	1.48451e-06	7.00687e-05	0	0	91.5494	1228.63	YTHDF1;YTHDF2;YTHDF3;HNRNPC
snRNA binding (GO:0017069)	7/43	2.64286e-06	0.000103952	0	0	13.4694	172.996	DDX39B;SNRNP70;MEPCE;PRPF31;RBM7;PRPF8;SNRPA
pre-mRNA binding (GO:0036002)	6/29	3.22965e-06	0.000108885	0	0	18.0192	227.819	PTBP1;CELF1;U2AF2;RBM7;PRPF8;SLU7
mRNA 3'-UTR binding (GO:0003730)	8/85	3.32858e-05	0.00098193	0	0	7.20738	74.3108	RSL1D1;DAZAP1;CELF1;KHSRP;RNPS1;HNRNPC;RBMS2;PUM2
poly-purine tract binding (GO:0070717)	5/28	4.70549e-05	0.00123388	0	0	14.9635	149.099	KHDRBS1;DAZAP1;HNRNPDL;EIF4A3;RBMS2
polyubiquitin modification-dependent protein binding (GO:0031593)	6/51	9.36259e-05	0.00220957	0	0	9.19953	85.3367	PSMD4;UBQLN1;RAD23B;PRPF8;UBQLN4;UBQLN2
RNA polymerase II C-terminal domain binding (GO:0099122)	3/8	0.000161728	0.00318065	0	0	41.05	358.35	RTF1;SCAF4;BRD4
U1 snRNA binding (GO:0030619)	3/8	0.000161728	0.00318065	0	0	41.05	358.35	SNRNP70;PRPF8;SNRPA
phosphoserine residue binding (GO:0050815)	3/9	0.000239982	0.00410846	0	0	34.2066	285.11	YWHAE;RTF1;SCAF4
poly(A) binding (GO:0008143)	4/22	0.000261131	0.00410846	0	0	15.2466	125.792	KHDRBS1;HNRNPDL;EIF4A3;RBMS2
poly(U) RNA binding (GO:0008266)	4/22	0.000261131	0.00410846	0	0	15.2466	125.792	KHDRBS1;DAZAP1;HNRNPC;RBMS2
translation initiation factor activity (GO:0003743)	5/41	0.000307454	0.00453495	0	0	9.55371	77.2626	EIF3L;EIF3E;EIF3F;EIF2A;EIF1
DNA binding (GO:0003677)	25/811	0.000356636	0.00495095	0	0	2.26269	17.9631	KHDRBS1;PCNA;SRRT;RTF1;RELA;PQBP1;SAFB2;TEAD1;XRCC6;POU2F1;NFYA;XRCC5;STAT1;FOXJ3;RPA2;WBP11;SMC1A;RAD23B;SMC1B;TFCP2;FUBP3;FUBP1;RAD1;CEBPZ;QRICH1
single-stranded RNA binding (GO:0003727)	5/45	0.000478051	0.00626778	0	0	8.59659	65.7277	PTBP1;U2AF2;STRBP;ZFR;RBM7
RNA polymerase II CTD heptapeptide repeat kinase activity (GO:0008353)	3/12	0.000608476	0.00755791	0	0	22.8009	168.831	CCNK;CDK12;BRD4
ribosome binding (GO:0043022)	5/48	0.000646627	0.0076302	0	0	7.99561	58.7177	YTHDF1;SRP72;YTHDF3;RPSA;EIF2A
ubiquitin binding (GO:0043130)	6/74	0.000728583	0.00818788	0	0	6.0808	43.9302	TOM1L1;NSFL1C;USP5;TOLLIP;RAD23B;OTUB1
RNA polymerase II core promoter sequence-specific DNA binding (GO:0000979)	3/14	0.000985265	0.0105692	0	0	18.6534	129.13	POU2F1;STAT1;RELA
deubiquitinase activity (GO:0101005)	7/112	0.00126697	0.0130002	0	0	4.60188	30.6997	USP5;USP4;EIF3F;BAP1;UCHL5;USP19;OTUB1
omega peptidase activity (GO:0008242)	7/113	0.00133417	0.0131193	0	0	4.55823	30.173	USP5;USP4;ASRGL1;BAP1;UCHL5;USP19;OTUB1
histone methyltransferase activity (H3-K4 specific) (GO:0042800)	3/16	0.00148349	0.0140041	0	0	15.7821	102.794	RBBP5;WDR5;ASH2L
core promoter sequence-specific DNA binding (GO:0001046)	4/37	0.00198666	0.0166786	0	0	8.31	51.699	POU2F1;STAT1;PIH1D1;RELA
RNA polymerase II C-terminal domain phosphoserine binding (GO:1990269)	2/5	0.00204949	0.0166786	0	0	45.4579	281.392	RTF1;SCAF4
5'-deoxyribose-5-phosphate lyase activity (GO:0051575)	2/5	0.00204949	0.0166786	0	0	45.4579	281.392	XRCC6;XRCC5
7S RNA binding (GO:0008312)	2/5	0.00204949	0.0166786	0	0	45.4579	281.392	SRP72;EXOSC2
ubiquitin-like protein-specific protease activity (GO:0019783)	3/20	0.00289287	0.0217744	0	0	12.0662	70.5329	EIF3F;SENP3;OTUB1
single-stranded DNA binding (GO:0003697)	6/97	0.00294519	0.0217744	0	0	4.53858	26.4489	FUBP3;FUBP1;RPA2;RTF1;WBP11;RAD23B
U4 snRNA binding (GO:0030621)	2/6	0.00304473	0.0217744	0	0	34.0917	197.539	DDX39B;PRPF31
pre-mRNA 3'-splice site binding (GO:0030628)	2/6	0.00304473	0.0217744	0	0	34.0917	197.539	U2AF2;SLU7
transcription regulatory region nucleic acid binding (GO:0001067)	9/212	0.00398484	0.0276595	0	0	3.06666	16.9441	YAP1;XRCC6;NFYA;XRCC5;PSPC1;RBBP5;ASH2L;GABPA;RELA
thiol-dependent deubiquitinase (GO:0004843)	6/106	0.00456372	0.0307725	0	0	4.12821	22.2495	USP5;USP4;BAP1;UCHL5;USP19;OTUB1
poly(G) binding (GO:0034046)	2/8	0.00557511	0.0355601	0	0	22.7255	117.933	DAZAP1;HNRNPDL
pre-mRNA intronic binding (GO:0097157)	2/8	0.00557511	0.0355601	0	0	22.7255	117.933	RBM7;PRPF8
protein heterodimerization activity (GO:0046982)	8/188	0.00639684	0.0397277	0	0	3.06698	15.4942	YWHAE;GCA;PPP2R1A;NOLC1;PSMF1;SRI;SMC3;SMC1A
double-stranded telomeric DNA binding (GO:0003691)	2/9	0.00709944	0.0429607	0	0	19.478	96.3721	XRCC6;XRCC5
miRNA binding (GO:0035198)	3/30	0.00925781	0.0546211	0	0	7.59336	35.5543	MATR3;RBM10;PUM2
RNA polymerase II complex binding (GO:0000993)	3/32	0.0110718	0.0637302	0	0	7.06897	31.8341	CTR9;RPRD1B;BRD4
telomeric DNA binding (GO:0042162)	3/33	0.0120501	0.0677102	0	0	6.83299	30.1928	UPF1;XRCC6;XRCC5
U6 snRNA binding (GO:0017070)	2/14	0.0171068	0.0917545	0	0	11.3593	46.2128	DDX39B;PRPF8
vitamin D receptor binding (GO:0042809)	2/14	0.0171068	0.0917545	0	0	11.3593	46.2128	MED14;SNW1
regulatory RNA binding (GO:0061980)	3/40	0.0202603	0.106254	0	0	5.53829	21.5943	MATR3;RBM10;PUM2
nuclear import signal receptor activity (GO:0061608)	2/16	0.0221323	0.113548	0	0	9.73554	37.0994	KPNB1;TNPO3
ubiquitin-like protein ligase binding (GO:0044389)	9/282	0.0227777	0.114373	0	0	2.27215	8.59323	YWHAE;SUMO1;XRCC5;STAT1;SUMO3;RPA2;HSPBP1;RELA;OTUB1
MHC class II protein complex binding (GO:0023026)	2/17	0.0248456	0.122158	0	0	9.08604	33.5736	YWHAE;ANXA11
damaged DNA binding (GO:0003684)	3/44	0.0260358	0.125397	0	0	4.99695	18.2303	PCNA;RPA2;RAD1
histone-lysine N-methyltransferase activity (GO:0018024)	3/45	0.0276031	0.12812	0	0	4.87773	17.5102	RBBP5;WDR5;ASH2L
cadherin binding involved in cell-cell adhesion (GO:0098641)	2/18	0.0276869	0.12812	0	0	8.51773	30.5514	BAIAP2;CNN3
R-SMAD binding (GO:0070412)	2/19	0.0306517	0.139112	0	0	8.01628	27.9373	PPM1A;RANBP3
3'-5' exonuclease activity (GO:0008408)	3/48	0.0326	0.143984	0	0	4.55185	15.583	XRN2;RAD1;EXOSC2
DNA-binding transcription factor binding (GO:0140297)	7/208	0.0329455	0.143984	0	0	2.39219	8.16432	YAP1;TCERG1;STAT1;SIN3A;GABPA;RELA;HCFC1
exonuclease activity (GO:0004527)	3/49	0.0343633	0.14745	0	0	4.45267	15.0089	XRN2;RAD1;EXOSC2
acetylation-dependent protein binding (GO:0140033)	2/21	0.0369358	0.15029	0	0	7.17174	23.6565	BRD2;BRD4
lysine-acetylated histone binding (GO:0070577)	2/21	0.0369358	0.15029	0	0	7.17174	23.6565	BRD2;BRD4
histone acetyltransferase binding (GO:0035035)	2/21	0.0369358	0.15029	0	0	7.17174	23.6565	PCNA;STAT1
cyclin-dependent protein kinase activity (GO:0097472)	2/23	0.0436654	0.171751	0	0	6.48805	20.3154	CCNK;CDK12
cyclin-dependent protein serine/threonine kinase activity (GO:0004693)	2/23	0.0436654	0.171751	0	0	6.48805	20.3154	CCNK;CDK12
NF-kappaB binding (GO:0051059)	2/25	0.0508099	0.196576	0	0	5.92327	17.6494	PSMA6;RELA
RNA polymerase II-specific DNA-binding transcription factor binding (GO:0061629)	6/190	0.0597688	0.227507	0	0	2.23398	6.29373	TCERG1;PSMA6;SNW1;SIN3A;STAT1;RELA
methylation-dependent protein binding (GO:0140034)	3/63	0.0639971	0.238259	0	0	3.41128	9.37734	ING3;RBBP5;WDR5
small protein activating enzyme binding (GO:0044388)	1/5	0.0706701	0.238259	0	0	16.9871	45.0112	SUMO1
TPR domain binding (GO:0030911)	1/5	0.0706701	0.238259	0	0	16.9871	45.0112	SRP72
U2 snRNA binding (GO:0030620)	1/5	0.0706701	0.238259	0	0	16.9871	45.0112	PRPF8
calmodulin-dependent protein phosphatase activity (GO:0033192)	1/5	0.0706701	0.238259	0	0	16.9871	45.0112	PPM1A
oxidoreductase activity, acting on a sulfur group of donors, NAD(P) as acceptor (GO:0016668)	1/5	0.0706701	0.238259	0	0	16.9871	45.0112	TXN
DNA insertion or deletion binding (GO:0032135)	1/5	0.0706701	0.238259	0	0	16.9871	45.0112	PCNA
protein-arginine omega-N monomethyltransferase activity (GO:0035241)	1/5	0.0706701	0.238259	0	0	16.9871	45.0112	PRMT1
Hsp70 protein binding (GO:0030544)	2/31	0.0744451	0.247451	0	0	4.69634	12.1996	DNAJB1;DNAJC8
methylated histone binding (GO:0035064)	3/68	0.0766902	0.251373	0	0	3.14808	8.0842	ING3;RBBP5;WDR5
SH2 domain binding (GO:0042169)	2/32	0.0786699	0.254292	0	0	4.53956	11.5418	KHDRBS1;PTK2
RNA polymerase core enzyme binding (GO:0043175)	2/33	0.082968	0.254292	0	0	4.3929	10.9352	CTR9;RPRD1B
basal RNA polymerase II transcription machinery binding (GO:0001099)	2/33	0.082968	0.254292	0	0	4.3929	10.9352	CTR9;RPRD1B
nucleosomal DNA binding (GO:0031492)	2/33	0.082968	0.254292	0	0	4.3929	10.9352	SMARCD2;HNRNPC
exoribonuclease activity, producing 5'-phosphomonoesters (GO:0016896)	2/33	0.082968	0.254292	0	0	4.3929	10.9352	XRN2;EXOSC2
K48-linked polyubiquitin modification-dependent protein binding (GO:0036435)	1/6	0.0841952	0.254745	0	0	13.589	33.6275	UBQLN4
3'-5'-exoribonuclease activity (GO:0000175)	2/34	0.0873362	0.257429	0	0	4.25541	10.3746	XRN2;EXOSC2
Hsp90 protein binding (GO:0051879)	2/35	0.0917717	0.257429	0	0	4.12625	9.85534	STIP1;USP19
ubiquitin-like protein conjugating enzyme binding (GO:0044390)	2/35	0.0917717	0.257429	0	0	4.12625	9.85534	TCERG1;TOLLIP
ubiquitin protein ligase binding (GO:0031625)	7/265	0.093287	0.257429	0	0	1.85824	4.40788	YWHAE;SUMO1;XRCC5;RPA2;HSPBP1;RELA;OTUB1
histone-arginine N-methyltransferase activity (GO:0008469)	1/7	0.0975242	0.257429	0	0	11.3236	26.3573	PRMT1
signal recognition particle binding (GO:0005047)	1/7	0.0975242	0.257429	0	0	11.3236	26.3573	SRP72
JUN kinase binding (GO:0008432)	1/7	0.0975242	0.257429	0	0	11.3236	26.3573	PTK2
SUMO-specific protease activity (GO:0016929)	1/7	0.0975242	0.257429	0	0	11.3236	26.3573	SENP3
threonine-type peptidase activity (GO:0070003)	1/7	0.0975242	0.257429	0	0	11.3236	26.3573	ASRGL1
MutLalpha complex binding (GO:0032405)	1/7	0.0975242	0.257429	0	0	11.3236	26.3573	PCNA
calcium-dependent protein serine/threonine phosphatase activity (GO:0004723)	1/7	0.0975242	0.257429	0	0	11.3236	26.3573	PPM1A
nuclear receptor binding (GO:0016922)	4/120	0.0981719	0.257429	0	0	2.35408	5.4639	MED14;SNW1;WBP2;STAT1
calcium channel regulator activity (GO:0005246)	2/37	0.100833	0.261501	0	0	3.89006	8.92494	YWHAE;SRI
ATPase regulator activity (GO:0060590)	2/38	0.105453	0.266487	0	0	3.78181	8.50715	DNAJB1;HSPBP1
transcription cis-regulatory region binding (GO:0000976)	12/549	0.106447	0.266487	0	0	1.53557	3.43985	YAP1;XRCC6;TFCP2;NFYA;XRCC5;PSPC1;RBBP5;XRN2;ASH2L;TEAD1;GABPA;RELA
RNA polymerase I core promoter sequence-specific DNA binding (GO:0001164)	1/8	0.11066	0.266487	0	0	9.70542	21.3645	PIH1D1
RNA polymerase I transcription regulatory region sequence-specific DNA binding (GO:0001163)	1/8	0.11066	0.266487	0	0	9.70542	21.3645	PIH1D1
7SK snRNA binding (GO:0097322)	1/8	0.11066	0.266487	0	0	9.70542	21.3645	MEPCE
arginine N-methyltransferase activity (GO:0016273)	1/8	0.11066	0.266487	0	0	9.70542	21.3645	PRMT1
cyclin-dependent protein serine/threonine kinase activator activity (GO:0061575)	1/8	0.11066	0.266487	0	0	9.70542	21.3645	CCNK
peptidase inhibitor activity (GO:0030414)	2/40	0.114859	0.273806	0	0	3.58241	7.7525	PSMF1;UCHL5
U3 snoRNA binding (GO:0034511)	1/9	0.123605	0.287989	0	0	8.49181	17.7535	XRCC5
clathrin heavy chain binding (GO:0032050)	1/9	0.123605	0.287989	0	0	8.49181	17.7535	PICALM
cell-cell adhesion mediator activity (GO:0098632)	2/42	0.12447	0.287989	0	0	3.40294	7.09068	BAIAP2;CNN3
sequence-specific mRNA binding (GO:1990825)	1/10	0.136362	0.297976	0	0	7.54789	15.0387	TYMS
leucine zipper domain binding (GO:0043522)	1/10	0.136362	0.297976	0	0	7.54789	15.0387	AATF
nucleoside-triphosphate diphosphatase activity (GO:0047429)	1/10	0.136362	0.297976	0	0	7.54789	15.0387	ASMTL
O-methyltransferase activity (GO:0008171)	1/10	0.136362	0.297976	0	0	7.54789	15.0387	MEPCE
phosphate ion binding (GO:0042301)	1/10	0.136362	0.297976	0	0	7.54789	15.0387	RELA
G-rich strand telomeric DNA binding (GO:0098505)	1/10	0.136362	0.297976	0	0	7.54789	15.0387	RPA2
endopeptidase regulator activity (GO:0061135)	2/46	0.144227	0.303004	0	0	3.09295	5.9891	PSMF1;UCHL5
histone methyltransferase binding (GO:1990226)	1/11	0.148934	0.303004	0	0	6.79276	12.9351	CBX1
adenyl nucleotide binding (GO:0030554)	1/11	0.148934	0.303004	0	0	6.79276	12.9351	HSPBP1
adenyl-nucleotide exchange factor activity (GO:0000774)	1/11	0.148934	0.303004	0	0	6.79276	12.9351	HSPBP1
Toll-like receptor binding (GO:0035325)	1/11	0.148934	0.303004	0	0	6.79276	12.9351	TOLLIP
nuclear export signal receptor activity (GO:0005049)	1/11	0.148934	0.303004	0	0	6.79276	12.9351	XPO1
protein serine/threonine phosphatase inhibitor activity (GO:0004865)	1/11	0.148934	0.303004	0	0	6.79276	12.9351	PPP1R8
protein-arginine N-methyltransferase activity (GO:0016274)	1/11	0.148934	0.303004	0	0	6.79276	12.9351	PRMT1
tRNA binding (GO:0000049)	2/49	0.159441	0.314649	0	0	2.89509	5.31561	TRNAU1AP;EIF2A
RNA stem-loop binding (GO:0035613)	1/12	0.161324	0.314649	0	0	6.17492	11.2652	CSDE1
single-stranded telomeric DNA binding (GO:0043047)	1/12	0.161324	0.314649	0	0	6.17492	11.2652	RPA2
tumor necrosis factor receptor binding (GO:0005164)	1/12	0.161324	0.314649	0	0	6.17492	11.2652	STAT1
dynactin binding (GO:0034452)	1/12	0.161324	0.314649	0	0	6.17492	11.2652	BICD2
methyltransferase activity (GO:0008168)	2/50	0.164578	0.315775	0	0	2.83463	5.11473	PRMT1;MEPCE
potassium channel regulator activity (GO:0015459)	2/50	0.164578	0.315775	0	0	2.83463	5.11473	YWHAE;SUMO1
exoribonuclease activity (GO:0004532)	1/13	0.173534	0.330275	0	0	5.66006	9.91292	EXOSC2
nuclear receptor coactivator activity (GO:0030374)	2/53	0.180152	0.339487	0	0	2.66748	4.57195	MED14;CCAR1
pyrophosphatase activity (GO:0016462)	2/54	0.185392	0.339487	0	0	2.61605	4.40878	PPA1;ASMTL
5'-3' exonuclease activity (GO:0008409)	1/14	0.185567	0.339487	0	0	5.2244	8.79967	XRN2
5'-nucleotidase activity (GO:0008253)	1/14	0.185567	0.339487	0	0	5.2244	8.79967	NT5C2
LRR domain binding (GO:0030275)	1/14	0.185567	0.339487	0	0	5.2244	8.79967	AATF
1-phosphatidylinositol binding (GO:0005545)	1/15	0.197425	0.358403	0	0	4.85099	7.87021	PICALM
protein phosphatase regulator activity (GO:0019888)	2/57	0.201235	0.362531	0	0	2.47298	3.96488	PPP2R1A;PPP6R3
nucleotidase activity (GO:0008252)	1/16	0.209112	0.373866	0	0	4.52736	7.0848	NT5C2
ribosomal small subunit binding (GO:0043024)	1/17	0.220628	0.391491	0	0	4.24418	6.41413	EIF1
kinase binding (GO:0019900)	9/461	0.230555	0.396715	0	0	1.3597	1.99504	TOM1L1;DNAJC3;CCNK;PIH1D1;TOLLIP;UBQLN1;MAPRE1;PTK2;RELA
phosphatase binding (GO:0019902)	3/114	0.230983	0.396715	0	0	1.83915	2.69511	PPP6R3;RPA2;PTK2
RNA polymerase binding (GO:0070063)	1/18	0.231978	0.396715	0	0	3.99432	5.83616	TCERG1
DNA polymerase binding (GO:0070182)	1/18	0.231978	0.396715	0	0	3.99432	5.83616	PCNA
retinoic acid receptor binding (GO:0042974)	1/18	0.231978	0.396715	0	0	3.99432	5.83616	SNW1
sequence-specific double-stranded DNA binding (GO:1990837)	13/712	0.23939	0.406446	0	0	1.27176	1.81818	YAP1;XRCC6;NFYA;XRCC5;FOXJ3;UBP1;ASH2L;RELA;TFCP2;PSPC1;RBBP5;TEAD1;GABPA
RNA methyltransferase activity (GO:0008173)	1/19	0.243162	0.409902	0	0	3.77222	5.33402	MEPCE
ribonuclease activity (GO:0004540)	2/66	0.249492	0.410874	0	0	2.12424	2.94915	PPP1R8;EXOSC2
small GTPase binding (GO:0031267)	4/175	0.251181	0.410874	0	0	1.59244	2.20008	PAK1;BICD2;TNPO3;PICALM
GTPase regulator activity (GO:0030695)	5/233	0.252466	0.410874	0	0	1.49376	2.05612	RANBP3;IPO7;SMAP1;ARFGAP1;ARFGAP2
transcription coactivator binding (GO:0001223)	1/20	0.254185	0.410874	0	0	3.5735	4.8946	RELA
ATPase activator activity (GO:0001671)	1/20	0.254185	0.410874	0	0	3.5735	4.8946	DNAJB1
microtubule plus-end binding (GO:0051010)	1/20	0.254185	0.410874	0	0	3.5735	4.8946	MAPRE1
actinin binding (GO:0042805)	1/21	0.265047	0.421317	0	0	3.39466	4.50758	RELA
ubiquitin-specific protease binding (GO:1990381)	1/21	0.265047	0.421317	0	0	3.39466	4.50758	SUMO1
protein phosphatase binding (GO:0019903)	3/123	0.266001	0.421317	0	0	1.70043	2.25181	PPP6R3;RPA2;PTK2
K63-linked polyubiquitin modification-dependent protein binding (GO:0070530)	1/22	0.275752	0.425343	0	0	3.23284	4.16472	PRPF8
telomerase RNA binding (GO:0070034)	1/22	0.275752	0.425343	0	0	3.23284	4.16472	HNRNPC
mRNA 3'-UTR AU-rich region binding (GO:0035925)	1/22	0.275752	0.425343	0	0	3.23284	4.16472	KHSRP
protein kinase A regulatory subunit binding (GO:0034237)	1/22	0.275752	0.425343	0	0	3.23284	4.16472	ACBD3
protein tyrosine kinase binding (GO:1990782)	2/72	0.281889	0.426408	0	0	1.94157	2.4585	KHDRBS1;PCNA
low-density lipoprotein particle receptor binding (GO:0050750)	1/23	0.286301	0.426408	0	0	3.08574	3.85936	PICALM
N-methyltransferase activity (GO:0008170)	1/23	0.286301	0.426408	0	0	3.08574	3.85936	PRMT1
gamma-tubulin binding (GO:0043015)	1/23	0.286301	0.426408	0	0	3.08574	3.85936	PAK1
ATPase binding (GO:0051117)	2/73	0.287283	0.426408	0	0	1.91413	2.38747	DNAJB1;PIH1D1
double-stranded RNA binding (GO:0003725)	2/73	0.287283	0.426408	0	0	1.91413	2.38747	STRBP;ZFR
methyl-CpG binding (GO:0008327)	1/24	0.296698	0.432226	0	0	2.95142	3.5861	PRMT1
Notch binding (GO:0005112)	1/24	0.296698	0.432226	0	0	2.95142	3.5861	SNW1
nuclear localization sequence binding (GO:0008139)	1/24	0.296698	0.432226	0	0	2.95142	3.5861	KPNB1
mRNA 5'-UTR binding (GO:0048027)	1/25	0.306943	0.444408	0	0	2.8283	3.34049	RSL1D1
general transcription initiation factor binding (GO:0140296)	1/26	0.31704	0.456228	0	0	2.71503	3.11884	RELA
androgen receptor binding (GO:0050681)	1/27	0.32699	0.467694	0	0	2.61048	2.91806	SNW1
GTPase binding (GO:0051020)	4/201	0.335636	0.473117	0	0	1.38043	1.50705	PAK1;BICD2;TNPO3;PICALM
lipoprotein particle receptor binding (GO:0070325)	1/28	0.336795	0.473117	0	0	2.51367	2.73557	PICALM
tumor necrosis factor receptor superfamily binding (GO:0032813)	1/28	0.336795	0.473117	0	0	2.51367	2.73557	STAT1
mitogen-activated protein kinase binding (GO:0051019)	1/29	0.346458	0.478153	0	0	2.42377	2.56918	PRMT1
ubiquitin conjugating enzyme binding (GO:0031624)	1/29	0.346458	0.478153	0	0	2.42377	2.56918	TOLLIP
protein phosphatase inhibitor activity (GO:0004864)	1/29	0.346458	0.478153	0	0	2.42377	2.56918	PPP1R8
snoRNA binding (GO:0030515)	1/30	0.355981	0.483435	0	0	2.34007	2.41701	XRCC5
WW domain binding (GO:0050699)	1/30	0.355981	0.483435	0	0	2.34007	2.41701	WBP11
DNA-binding transcription activator activity, RNA polymerase II-specific (GO:0001228)	6/333	0.356431	0.483435	0	0	1.24784	1.28729	SMARCD2;TFCP2;FOXJ3;UBP1;GABPA;RELA
histone methyltransferase activity (GO:0042054)	1/32	0.374614	0.502323	0	0	2.18888	2.14917	PRMT1
beta-tubulin binding (GO:0048487)	1/32	0.374614	0.502323	0	0	2.18888	2.14917	SMC3
2-oxoglutarate-dependent dioxygenase activity (GO:0016706)	1/33	0.383728	0.508763	0	0	2.12037	2.03093	ALKBH5
kinase inhibitor activity (GO:0019210)	1/33	0.383728	0.508763	0	0	2.12037	2.03093	DNAJC3
histone deacetylase binding (GO:0042826)	2/93	0.393068	0.518235	0	0	1.49192	1.39311	YWHAE;RELA
ubiquitin conjugating enzyme activity (GO:0061631)	1/35	0.401561	0.520705	0	0	1.99544	1.82063	UBE2Q1
non-membrane spanning protein tyrosine kinase activity (GO:0004715)	1/35	0.401561	0.520705	0	0	1.99544	1.82063	PTK2
estrogen receptor binding (GO:0030331)	1/35	0.401561	0.520705	0	0	1.99544	1.82063	WBP2
protein kinase regulator activity (GO:0019887)	2/98	0.418492	0.537258	0	0	1.41386	1.23161	DNAJC3;CCNK
protein serine/threonine kinase activator activity (GO:0043539)	1/37	0.418879	0.537258	0	0	1.88439	1.63974	CCNK
aminoacyl-tRNA ligase activity (GO:0004812)	1/38	0.42735	0.542229	0	0	1.83336	1.55864	RARS2
ubiquitin-like protein conjugating enzyme activity (GO:0061650)	1/38	0.42735	0.542229	0	0	1.83336	1.55864	UBE2Q1
tau protein binding (GO:0048156)	1/40	0.443924	0.560247	0	0	1.73917	1.41238	PICALM
sequence-specific DNA binding (GO:0043565)	11/707	0.453666	0.568403	0	0	1.07319	0.848241	UPF1;XRCC6;POU2F1;TFCP2;XRCC5;PRMT1;FOXJ3;SAFB2;UBP1;TEAD1;GABPA
protein kinase binding (GO:0019901)	8/506	0.456155	0.568403	0	0	1.0905	0.855956	TOM1L1;DNAJC3;KHDRBS1;CCNK;PIH1D1;MAPRE1;PTK2;RELA
signal sequence binding (GO:0005048)	1/42	0.460021	0.568403	0	0	1.65416	1.28443	KPNB1
protein phosphorylated amino acid binding (GO:0045309)	1/42	0.460021	0.568403	0	0	1.65416	1.28443	YWHAE
S-adenosylmethionine-dependent methyltransferase activity (GO:0008757)	1/43	0.467894	0.57214	0	0	1.6147	1.22638	MEPCE
protein kinase inhibitor activity (GO:0004860)	1/43	0.467894	0.57214	0	0	1.6147	1.22638	DNAJC3
cyclin-dependent protein serine/threonine kinase regulator activity (GO:0016538)	1/44	0.475653	0.578629	0	0	1.57706	1.17187	CCNK
endopeptidase activity (GO:0004175)	5/315	0.485278	0.58731	0	0	1.09401	0.791007	PSMA5;PSMA6;PSMB7;PSMB5;USP5
endopeptidase inhibitor activity (GO:0004866)	2/115	0.500551	0.602704	0	0	1.20011	0.830532	PSMF1;UCHL5
protease binding (GO:0002020)	2/118	0.51425	0.616056	0	0	1.16889	0.777367	SUMO1;SRI
metallopeptidase activity (GO:0008237)	2/121	0.5277	0.628976	0	0	1.13925	0.728241	CHMP1A;PRPF8
transcription coregulator binding (GO:0001221)	1/53	0.540599	0.6399	0	0	1.30351	0.801762	RELA
GTPase activator activity (GO:0005096)	5/336	0.542288	0.6399	0	0	1.02349	0.626335	RANBP3;SMAP1;ARFGAP1;LAMTOR5;ARFGAP2
microtubule motor activity (GO:0003777)	1/56	0.560415	0.654742	0	0	1.23223	0.713555	SMC3
receptor tyrosine kinase binding (GO:0030971)	1/56	0.560415	0.654742	0	0	1.23223	0.713555	PCNA
protein serine/threonine kinase activity (GO:0004674)	5/344	0.563228	0.654787	0	0	0.998927	0.573455	BRD2;CCNK;PAK1;CDK12;BRD4
hydrolase activity, acting on carbon-nitrogen (but not peptide) bonds, in linear amides (GO:0016811)	1/57	0.566828	0.655743	0	0	1.21016	0.687006	ASRGL1
nuclease activity (GO:0004518)	1/60	0.585516	0.674057	0	0	1.14845	0.614722	XRN2
SH3 domain binding (GO:0017124)	1/62	0.597526	0.681237	0	0	1.11068	0.571956	KHDRBS1
protein serine/threonine phosphatase activity (GO:0004722)	1/62	0.597526	0.681237	0	0	1.11068	0.571956	PPM1A
double-stranded DNA binding (GO:0003690)	9/651	0.609073	0.691063	0	0	0.947852	0.469962	XRCC6;TFCP2;XRCC5;STAT1;FOXJ3;UBP1;TEAD1;GABPA;PQBP1
motor activity (GO:0003774)	1/66	0.620515	0.700677	0	0	1.04212	0.497307	SMC3
protein tyrosine phosphatase activity (GO:0004725)	1/74	0.66264	0.744682	0	0	0.927539	0.381703	ACP1
phosphatidylinositol-4,5-bisphosphate binding (GO:0005546)	1/75	0.667567	0.746663	0	0	0.914958	0.369748	PICALM
amyloid-beta binding (GO:0001540)	1/80	0.691146	0.769389	0	0	0.856831	0.316517	PICALM
phosphatidylinositol binding (GO:0035091)	1/92	0.741156	0.821187	0	0	0.743388	0.222677	PICALM
calcium ion binding (GO:0005509)	4/348	0.748296	0.821794	0	0	0.78458	0.227494	TPD52;GCA;ANXA11;SRI
phosphatidylinositol bisphosphate binding (GO:1902936)	1/94	0.748668	0.821794	0	0	0.727327	0.210532	PICALM
cysteine-type peptidase activity (GO:0008234)	1/98	0.763046	0.833699	0	0	0.697192	0.188546	USP5
cysteine-type endopeptidase activity (GO:0004197)	1/105	0.786264	0.855107	0	0	0.650033	0.156309	USP5
protein tyrosine kinase activity (GO:0004713)	1/108	0.795507	0.861191	0	0	0.631711	0.14452	PTK2
protein homodimerization activity (GO:0042803)	7/636	0.821719	0.885505	0	0	0.747666	0.146809	TPD52;GCA;STAT1;CHMP1A;TXN;PSMF1;RELA
tubulin binding (GO:0015631)	3/307	0.826893	0.887031	0	0	0.664919	0.126388	PAK1;MAP4;SMC3
microtubule binding (GO:0008017)	2/232	0.853951	0.909703	0	0	0.586099	0.0925338	MAP4;MAPRE1
RNA polymerase II cis-regulatory region sequence-specific DNA binding (GO:0000978)	13/1149	0.859592	0.909703	0	0	0.764544	0.115673	POU2F1;NFYA;STAT1;WBP2;FOXJ3;UBP1;RELA;CCAR1;TFCP2;TEAD1;CC2D1A;GABPA;CC2D1B
cis-regulatory region sequence-specific DNA binding (GO:0000987)	13/1149	0.859592	0.909703	0	0	0.764544	0.115673	POU2F1;NFYA;STAT1;WBP2;FOXJ3;UBP1;RELA;CCAR1;TFCP2;TEAD1;CC2D1A;GABPA;CC2D1B
zinc ion binding (GO:0008270)	3/336	0.86974	0.916334	0	0	0.606106	0.0845885	CHMP1A;SLU7;KPNB1
metal ion binding (GO:0046872)	5/517	0.874704	0.916576	0	0	0.655492	0.0877509	TPD52;GCA;PPA1;ANXA11;SRI
G protein-coupled receptor binding (GO:0001664)	1/143	0.877966	0.916576	0	0	0.475158	0.0618406	USP4
magnesium ion binding (GO:0000287)	1/146	0.883253	0.916576	0	0	0.465256	0.0577585	PPA1
guanyl-nucleotide exchange factor activity (GO:0005085)	1/149	0.888312	0.916576	0	0	0.455755	0.0539761	LAMTOR5
DNA-binding transcription repressor activity, RNA polymerase II-specific (GO:0001227)	2/256	0.88939	0.916576	0	0	0.530066	0.0621342	CC2D1A;RELA
ATP binding (GO:0005524)	2/278	0.914714	0.938576	0	0	0.487262	0.0434366	EIF4A3;HSPA14
actin binding (GO:0003779)	1/177	0.926157	0.946204	0	0	0.3827	0.0293574	PTK2
adenyl ribonucleotide binding (GO:0032559)	2/306	0.939127	0.955319	0	0	0.441746	0.0277435	EIF4A3;HSPA14
transition metal ion binding (GO:0046914)	3/445	0.958787	0.969222	0	0	0.454068	0.0191101	CHMP1A;SLU7;KPNB1
RNA polymerase II transcription regulatory region sequence-specific DNA binding (GO:0000977)	13/1359	0.962888	0.969222	0	0	0.637965	0.0241268	POU2F1;NFYA;STAT1;WBP2;FOXJ3;UBP1;RELA;CCAR1;TFCP2;TEAD1;CC2D1A;GABPA;CC2D1B
purine ribonucleoside triphosphate binding (GO:0035639)	3/460	0.965115	0.969222	0	0	0.438822	0.0155818	PSMA6;EIF4A3;HSPA14
ubiquitin-protein transferase activity (GO:0004842)	2/392	0.979151	0.979151	0	0	0.342809	0.00722261	CDC23;UBE2Q1

## Sheet: bioprocess up lm
Term	Overlap	P-value	Adjusted P-value	Old P-value	Old Adjusted P-value	Odds Ratio	Combined Score	Genes
mRNA processing (GO:0006397)	52/300	9.36804e-41	1.39959e-37	0	0	17.0734	1573.63	TCERG1;DDX46;CELF1;EIF4A3;DDX42;CCAR1;PQBP1;PTBP1;ALKBH5;SNRNP70;CTNNBL1;RBM15;PRPF40A;THOC3;WBP11;CDC40;SRRM1;WDR33;DDX39B;HNRNPUL1;PSPC1;SARNP;HNRNPH3;DNAJC8;SNRNP200;SLU7;SNRPA;SRSF9;CSTF3;SRRT;SRSF1;PRCC;CSTF2T;PRPF8;U2AF2;SYMPK;RPRD1B;SF3B1;SMNDC1;RBM10;SRSF11;SF3A3;SF3A1;CPSF7;SF3A2;XAB2;SNW1;HNRNPK;RNPS1;PRPF31;HNRNPC;PPIL3
RNA splicing, via transesterification reactions with bulged adenosine as nucleophile (GO:0000377)	46/251	3.4183e-37	2.55347e-34	0	0	17.8633	1499.92	DDX46;CSTF3;EIF4A3;SRRT;PRCC;SRSF1;DDX42;CSTF2T;PRPF8;CCAR1;PQBP1;PTBP1;SNRNP70;U2AF2;SYMPK;SF3B1;SMNDC1;RBM10;SRSF11;CTNNBL1;SF3A3;SF3A1;CPSF7;SF3A2;RBM15;PRPF40A;WBP11;CDC40;SRRM1;WDR33;XAB2;HNRNPK;SNW1;DDX39B;HNRNPUL1;PSPC1;RNPS1;PRPF31;HNRNPC;HNRNPH3;DNAJC8;SNRNP200;PPIL3;SLU7;SNRPA;SRSF9
mRNA splicing, via spliceosome (GO:0000398)	47/274	1.31341e-36	6.5408e-34	0	0	16.5316	1365.85	DDX46;CSTF3;EIF4A3;SRRT;PRCC;SRSF1;DDX42;CSTF2T;PRPF8;CCAR1;PQBP1;PTBP1;SNRNP70;U2AF2;SYMPK;SF3B1;SMNDC1;RBM10;SRSF11;CTNNBL1;SF3A3;SF3A1;CPSF7;SF3A2;RBM15;PRPF40A;WBP11;CDC40;SRRM1;WDR33;XAB2;HNRNPK;SNW1;DDX39B;HNRNPUL1;PSPC1;STRAP;RNPS1;PRPF31;HNRNPC;HNRNPH3;DNAJC8;SNRNP200;PPIL3;SLU7;SNRPA;SRSF9
RNA processing (GO:0006396)	28/179	5.91053e-21	2.20758e-18	0	0	13.7895	642.283	TCERG1;CELF1;CSTF3;SRSF1;PRPF8;PTBP1;ALKBH5;PPP2R1A;U2AF2;KHSRP;SF3B1;SRSF11;SF3A3;RBM39;SF3A1;SF3A2;SRRM1;HNRNPK;DDX39B;HNRNPUL1;XRN2;RNPS1;CDK12;HNRNPC;HNRNPH3;SLU7;RBMS2;SRSF9
RNA 3'-end processing (GO:0031123)	18/69	4.45819e-18	1.33211e-15	0	0	25.4144	1015.35	CPSF7;CSTF3;EIF4A3;SRSF1;CSTF2T;THOC3;CDC40;SRRM1;WDR33;DDX39B;U2AF2;SARNP;SYMPK;RPRD1B;RNPS1;SLU7;SRSF11;SRSF9
mRNA 3'-end processing (GO:0031124)	18/79	6.25262e-17	1.5569e-14	0	0	21.2373	792.382	CPSF7;CSTF3;EIF4A3;SRSF1;CSTF2T;THOC3;CDC40;SRRM1;WDR33;DDX39B;U2AF2;SARNP;SYMPK;RPRD1B;RNPS1;SLU7;SRSF11;SRSF9
gene expression (GO:0010467)	32/356	1.83909e-16	3.92513e-14	0	0	7.39215	267.833	EIF4A3;SRSF1;RPL10A;PWP1;GLE1;ALKBH5;U2AF2;SYMPK;SRSF11;AGFG1;RPS12;UPF1;RBM39;THOC3;RPSA;CDC40;SRRM1;WDR33;XAB2;HNRNPK;DDX39B;FUBP3;HNRNPUL1;SARNP;XRN2;RNPS1;HNRNPH3;SLU7;RSL24D1;RBMS2;SRSF9;NFKBIB
mRNA-containing ribonucleoprotein complex export from nucleus (GO:0071427)	18/99	4.40098e-15	8.21884e-13	0	0	15.9772	528.158	UPF1;EIF4A3;SRSF1;THOC3;CDC40;SRRM1;WDR33;GLE1;ALKBH5;DDX39B;U2AF2;SARNP;SYMPK;RNPS1;SLU7;SRSF11;AGFG1;SRSF9
mRNA transport (GO:0051028)	18/104	1.08882e-14	1.80744e-12	0	0	15.0445	483.696	UPF1;EIF4A3;SRSF1;THOC3;CDC40;SRRM1;WDR33;GLE1;ALKBH5;DDX39B;U2AF2;SARNP;SYMPK;RNPS1;SLU7;SRSF11;AGFG1;SRSF9
RNA export from nucleus (GO:0006405)	18/106	1.54216e-14	2.30398e-12	0	0	14.701	467.538	UPF1;EIF4A3;SRSF1;THOC3;CDC40;SRRM1;WDR33;GLE1;ALKBH5;DDX39B;U2AF2;SARNP;SYMPK;RNPS1;SLU7;SRSF11;AGFG1;SRSF9
mRNA export from nucleus (GO:0006406)	18/107	1.83004e-14	2.48553e-12	0	0	14.5351	459.773	UPF1;EIF4A3;SRSF1;THOC3;CDC40;SRRM1;WDR33;GLE1;ALKBH5;DDX39B;U2AF2;SARNP;SYMPK;RNPS1;SLU7;SRSF11;AGFG1;SRSF9
RNA splicing (GO:0008380)	16/98	8.6771e-13	1.0803e-10	0	0	13.926	386.767	SF3A3;TCERG1;PRPF8;SRRM1;PTBP1;DDX39B;PPP2R1A;KHSRP;RNPS1;CDK12;HNRNPC;HNRNPH3;SLU7;SF3B1;SMNDC1;SRSF11
regulation of mRNA catabolic process (GO:0061013)	17/122	2.39613e-12	2.7537e-10	0	0	11.5839	309.952	UPF1;YTHDF1;PSMD11;YTHDF2;YTHDF3;PUM2;PSMA5;PSMA6;PSMB7;XPO1;PSMB5;PSMC6;PSMD4;PSMC3;KHSRP;PSMF1;EXOSC2
mRNA metabolic process (GO:0016071)	15/95	7.51507e-12	8.01965e-10	0	0	13.3349	341.562	SF3A3;TCERG1;SF3A1;RNH1;SF3A2;YTHDF2;CELF1;CSTF3;SRSF1;PRPF8;PTBP1;ALKBH5;U2AF2;SRSF11;SRSF9
nuclear export (GO:0051168)	14/84	1.77791e-11	1.7708e-09	0	0	14.1798	350.992	RANBP3;EIF4A3;SRSF1;THOC3;CDC40;SRRM1;XPO1;DDX39B;U2AF2;SARNP;RNPS1;SLU7;SRSF11;SRSF9
regulation of mRNA stability (GO:0043488)	17/146	4.53277e-11	4.11588e-09	0	0	9.41719	224.29	YTHDF1;PSMD11;YTHDF2;YTHDF3;CELF1;PUM2;PSMA5;PSMA6;PSMB7;XPO1;PSMB5;PSMC6;PSMD4;PSMC3;KHSRP;PSMF1;EXOSC2
regulation of mRNA splicing, via spliceosome (GO:0048024)	14/90	4.6834e-11	4.11588e-09	0	0	13.0563	310.537	KHDRBS1;RBM39;DAZAP1;RBFOX2;RBM15;CELF1;QKI;PTBP1;HNRNPK;SNW1;U2AF2;RNPS1;RBM7;SRSF9
regulation of RNA splicing (GO:0043484)	12/76	9.7159e-10	7.63977e-08	0	0	13.2023	273.975	PTBP1;KHDRBS1;RBM39;HNRNPK;CELF1;SNRNP70;U2AF2;HNRNPH3;RBM12;QKI;PQBP1;PTBP3
RNA transport (GO:0050658)	12/76	9.7159e-10	7.63977e-08	0	0	13.2023	273.975	DDX39B;U2AF2;SARNP;EIF4A3;SRSF1;THOC3;RNPS1;SLU7;CDC40;SRSF11;SRRM1;SRSF9
regulation of hematopoietic stem cell differentiation (GO:1902036)	11/71	6.04757e-09	4.51753e-07	0	0	12.8654	243.46	PSMA5;YAP1;PSMA6;PSMB7;PSMD11;PSMB5;YTHDF2;PSMC6;PSMD4;PSMC3;PSMF1
regulation of hematopoietic progenitor cell differentiation (GO:1901532)	11/75	1.09878e-08	7.81704e-07	0	0	12.0589	220.997	PSMA5;YAP1;PSMA6;PSMB7;PSMD11;PSMB5;YTHDF2;PSMC6;PSMD4;PSMC3;PSMF1
ribonucleoprotein complex assembly (GO:0022618)	14/136	1.21129e-08	8.22576e-07	0	0	8.1144	147.917	CPSF7;SF3A2;XRCC5;CELF1;SRSF1;RPSA;NLE1;XAB2;DDX39B;STRAP;SNRNP200;RSL24D1;SF3B1;SRSF9
spliceosomal complex assembly (GO:0000245)	9/46	1.77544e-08	1.15327e-06	0	0	16.9684	302.828	SF3A3;SF3A1;SF3A2;DDX39B;CELF1;SRSF1;SNRNP200;SF3B1;SRSF9
protein modification by small protein removal (GO:0070646)	19/276	2.50772e-08	1.56105e-06	0	0	5.28708	92.5308	PSMD11;USP5;USP4;RAD23B;SENP3;UCHL5;USP19;HCFC1;PSMA5;PSMA6;PSMB7;PSMB5;PSMC6;PSMD4;PSMC3;PSMF1;EIF3F;BAP1;OTUB1
regulation of cellular amine metabolic process (GO:0033238)	9/51	4.60046e-08	2.74923e-06	0	0	14.9445	252.481	PSMA5;PSMA6;PSMB7;PSMD11;PSMB5;PSMC6;PSMD4;PSMC3;PSMF1
RNA splicing, via transesterification reactions (GO:0000375)	7/25	4.9328e-08	2.83446e-06	0	0	26.9634	453.653	SF3A3;KHSRP;PRPF8;SF3B1;SMNDC1;SLU7;SRRM1
transcription by RNA polymerase II (GO:0006366)	20/320	5.33688e-08	2.95307e-06	0	0	4.77466	79.9567	YAP1;CCNK;CPSF7;POU2F1;NFYA;CSTF3;CTR9;SRRT;CSTF2T;RTF1;SUPT6H;WDR33;SNW1;TFCP2;SYMPK;TCEA1;RPRD1B;CDK12;NELFCD;TEAD1
regulation of cellular amino acid metabolic process (GO:0006521)	9/54	7.74037e-08	4.13004e-06	0	0	13.9461	228.357	PSMA5;PSMA6;PSMB7;PSMD11;PSMB5;PSMC6;PSMD4;PSMC3;PSMF1
protein deubiquitination (GO:0016579)	18/267	8.09365e-08	4.16963e-06	0	0	5.15292	84.1451	PSMD11;USP5;USP4;RAD23B;UCHL5;USP19;HCFC1;PSMA5;PSMA6;PSMB7;PSMB5;PSMC6;PSMD4;PSMC3;PSMF1;EIF3F;BAP1;OTUB1
regulation of stem cell differentiation (GO:2000736)	11/91	8.63992e-08	4.30268e-06	0	0	9.63924	156.775	PSMA5;YAP1;PSMA6;PSMB7;PSMD11;PSMB5;YTHDF2;PSMC6;PSMD4;PSMC3;PSMF1
NIK/NF-kappaB signaling (GO:0038061)	10/74	1.15158e-07	5.54987e-06	0	0	10.9236	174.526	PSMA5;PSMA6;PSMB7;PSMD11;PSMB5;PSMC6;PSMD4;PSMC3;PSMF1;RELA
interleukin-1-mediated signaling pathway (GO:0070498)	11/94	1.21274e-07	5.66197e-06	0	0	9.28941	147.936	PSMA5;PSMA6;PSMB7;PSMD11;PSMB5;PSMC6;PSMD4;PSMC3;TOLLIP;PSMF1;RELA
negative regulation of cell cycle G2/M phase transition (GO:1902750)	9/57	1.26042e-07	5.70629e-06	0	0	13.0725	207.678	PSMA5;PSMA6;PSMB7;PSMD11;PSMB5;PSMC6;PSMD4;PSMC3;PSMF1
mRNA splice site selection (GO:0006376)	7/30	1.96287e-07	8.6251e-06	0	0	21.0964	325.807	SF3A3;SF3A1;SF3A2;CELF1;SRSF1;SLU7;SRSF9
regulation of G2/M transition of mitotic cell cycle (GO:0010389)	13/149	2.86712e-07	1.22385e-05	0	0	6.73003	101.386	YWHAE;PSMD11;PSMA5;PSMA6;PSMB7;PSMB5;PSMC6;PSMD4;PSMC3;PPP2R1A;PSMF1;MAPRE1;BRD4
regulation of cellular ketone metabolic process (GO:0010565)	9/64	3.52992e-07	1.42532e-05	0	0	11.4046	169.437	PSMA5;PSMA6;PSMB7;PSMD11;PSMB5;PSMC6;PSMD4;PSMC3;PSMF1
pre-replicative complex assembly (GO:0036388)	9/64	3.52992e-07	1.42532e-05	0	0	11.4046	169.437	PSMA5;PSMA6;PSMB7;PSMD11;PSMB5;PSMC6;PSMD4;PSMC3;PSMF1
anaphase-promoting complex-dependent catabolic process (GO:0031145)	10/84	3.89416e-07	1.53102e-05	0	0	9.44263	139.36	PSMA5;PSMA6;PSMB7;CDC23;PSMD11;PSMB5;PSMC6;PSMD4;PSMC3;PSMF1
negative regulation of G2/M transition of mitotic cell cycle (GO:0010972)	9/66	4.62509e-07	1.77176e-05	0	0	11.0034	160.502	PSMA5;PSMA6;PSMB7;PSMD11;PSMB5;PSMC6;PSMD4;PSMC3;PSMF1
regulation of transcription from RNA polymerase II promoter in response to stress (GO:0043618)	10/87	5.43024e-07	2.0282e-05	0	0	9.07335	130.893	PSMA5;PSMA6;DNAJB1;PSMB7;PSMD11;PSMB5;PSMC6;PSMD4;PSMC3;PSMF1
RNA metabolic process (GO:0016070)	12/133	5.75231e-07	2.09609e-05	0	0	6.96277	100.044	PTBP1;RBM39;RNASEH2B;RBFOX2;HNRNPK;DDX39B;HNRNPUL1;XRN2;PPP1R8;HNRNPC;HNRNPH3;RBMS2
regulation of translational initiation (GO:0006446)	9/68	6.00326e-07	2.13544e-05	0	0	10.6293	152.273	GLE1;DNAJC3;KHDRBS1;YTHDF1;YTHDF2;YTHDF3;CSDE1;EIF3E;EIF1
mRNA 3'-splice site recognition (GO:0000389)	4/6	6.43594e-07	2.23611e-05	0	0	137.331	1957.82	SF3A3;SF3A1;SF3A2;SLU7
Fc-epsilon receptor signaling pathway (GO:0038095)	11/111	6.68027e-07	2.26825e-05	0	0	7.70354	109.536	PSMA5;PSMA6;PSMB7;PAK1;PSMD11;PSMB5;PSMC6;PSMD4;PSMC3;PSMF1;RELA
Fc receptor signaling pathway (GO:0038093)	11/112	7.31323e-07	2.42799e-05	0	0	7.62687	107.756	PSMA5;PSMA6;PSMB7;PAK1;PSMD11;PSMB5;PSMC6;PSMD4;PSMC3;PSMF1;RELA
cellular response to lectin (GO:1990858)	11/115	9.54063e-07	3.0327e-05	0	0	7.40573	102.662	PSMA5;PSMA6;PSMB7;PAK1;PSMD11;PSMB5;PSMC6;PSMD4;PSMC3;PSMF1;RELA
stimulatory C-type lectin receptor signaling pathway (GO:0002223)	11/115	9.54063e-07	3.0327e-05	0	0	7.40573	102.662	PSMA5;PSMA6;PSMB7;PAK1;PSMD11;PSMB5;PSMC6;PSMD4;PSMC3;PSMF1;RELA
tumor necrosis factor-mediated signaling pathway (GO:0033209)	11/116	1.04056e-06	3.23873e-05	0	0	7.33483	101.043	PSMA5;PSMA6;PSMB7;PSMD11;PSMB5;PSMC6;PSMD4;PSMC3;STAT1;PSMF1;RELA
regulation of proteasomal protein catabolic process (GO:0061136)	8/54	1.06234e-06	3.23906e-05	0	0	12.0836	166.21	XPO1;PSMC6;PSMC3;PSMF1;RAD23B;UBQLN4;UCHL5;USP19
antigen processing and presentation of exogenous peptide antigen via MHC class I, TAP-dependent (GO:0002479)	9/73	1.10987e-06	3.31629e-05	0	0	9.79638	134.321	PSMA5;PSMA6;PSMB7;PSMD11;PSMB5;PSMC6;PSMD4;PSMC3;PSMF1
regulation of cell cycle phase transition (GO:1901987)	10/95	1.23819e-06	3.56443e-05	0	0	8.21604	111.753	PSMA5;PSMA6;PSMB7;CDC23;PSMD11;PSMB5;PSMC6;PSMD4;PSMC3;PSMF1
protein-DNA complex assembly (GO:0065004)	12/143	1.25197e-06	3.56443e-05	0	0	6.42797	87.3612	PSMA5;BRD2;PSMA6;PSMB7;PSMD11;PSMB5;PSMC6;PSMD4;PSMC3;RPA2;PSMF1;RAD23B
positive regulation of DNA-templated transcription, elongation (GO:0032786)	6/25	1.26449e-06	3.56443e-05	0	0	21.8172	296.296	TCERG1;CCNK;DDX39B;CDK12;SUPT6H;BRD4
innate immune response activating cell surface receptor signaling pathway (GO:0002220)	11/119	1.34285e-06	3.71523e-05	0	0	7.12999	96.4026	PSMA5;PSMA6;PSMB7;PAK1;PSMD11;PSMB5;PSMC6;PSMD4;PSMC3;PSMF1;RELA
regulation of transcription from RNA polymerase II promoter in response to hypoxia (GO:0061418)	9/75	1.39984e-06	3.80247e-05	0	0	9.49855	128.032	PSMA5;PSMA6;PSMB7;PSMD11;PSMB5;PSMC6;PSMD4;PSMC3;PSMF1
antigen processing and presentation of exogenous peptide antigen via MHC class I (GO:0042590)	9/78	1.95661e-06	5.21996e-05	0	0	9.08418	119.405	PSMA5;PSMA6;PSMB7;PSMD11;PSMB5;PSMC6;PSMD4;PSMC3;PSMF1
cellular response to interleukin-1 (GO:0071347)	12/155	2.92899e-06	7.67628e-05	0	0	5.88495	74.9793	PSMA5;UPF1;PSMA6;PSMB7;PSMD11;PSMB5;PSMC6;PSMD4;PSMC3;TOLLIP;PSMF1;RELA
DNA-dependent DNA replication (GO:0006261)	11/129	2.98008e-06	7.67628e-05	0	0	6.52243	82.9885	PSMA5;PSMA6;PSMB7;PSMD11;PSMB5;PSMC6;PSMD4;PSMC3;GINS4;RPA2;PSMF1
regulation of primary metabolic process (GO:0080090)	11/130	3.21403e-06	8.13858e-05	0	0	6.46729	81.7981	PSMA5;PSMA6;PSMB7;PSMD11;PSMB5;PSMC6;PSMD4;NFYA;PSMC3;SIN3A;PSMF1
T cell receptor signaling pathway (GO:0050852)	12/158	3.57704e-06	8.90684e-05	0	0	5.76315	72.2755	PSMA5;KHDRBS1;PSMA6;PSMB7;PAK1;PSMD11;PSMB5;PSMC6;PSMD4;PSMC3;PSMF1;RELA
regulation of mitotic cell cycle phase transition (GO:1901990)	13/188	3.98679e-06	9.74015e-05	0	0	5.21977	64.895	YWHAE;PSMD11;PSMA5;PSMA6;PSMB7;CDC23;PSMB5;PSMC6;PSMD4;PSMC3;PPP2R1A;PSMF1;MAPRE1
Wnt signaling pathway, planar cell polarity pathway (GO:0060071)	9/85	4.0421e-06	9.74015e-05	0	0	8.24454	102.387	PSMA5;PSMA6;PSMB7;PSMD11;PSMB5;PSMC6;PSMD4;PSMC3;PSMF1
regulation of RNA metabolic process (GO:0051252)	8/65	4.48748e-06	0.000106417	0	0	9.7462	120.017	PTBP1;YTHDF2;CELF1;SNRNP70;HNRNPH3;RBM12;PQBP1;PTBP3
ubiquitin-dependent protein catabolic process (GO:0006511)	18/354	4.83115e-06	0.000112777	0	0	3.80161	46.5333	PSMD11;RAD23B;PSMA5;TOM1L1;PSMA6;PSMB7;NSFL1C;CDC23;PSMB5;PSMC6;PSMD4;PSMC3;TOLLIP;UBQLN1;UBA1;PSMF1;UBQLN4;UBQLN2
ribosome biogenesis (GO:0042254)	13/192	5.02297e-06	0.000115451	0	0	5.10209	62.253	PIH1D1;NOLC1;RPL10A;SENP3;XPO1;PES1;XRN2;HEATR3;ESF1;UTP20;NOL11;EXOSC2;EIF2A
regulation of establishment of planar polarity (GO:0090175)	9/88	5.39974e-06	0.00012223	0	0	7.93025	96.1872	PSMA5;PSMA6;PSMB7;PSMD11;PSMB5;PSMC6;PSMD4;PSMC3;PSMF1
SCF-dependent proteasomal ubiquitin-dependent protein catabolic process (GO:0031146)	9/89	5.93152e-06	0.000132264	0	0	7.83072	94.2445	PSMA5;PSMA6;PSMB7;PSMD11;PSMB5;PSMC6;PSMD4;PSMC3;PSMF1
negative regulation of RNA splicing (GO:0033119)	5/19	6.19787e-06	0.000136171	0	0	24.5942	294.916	PTBP1;U2AF2;RNPS1;PTBP3;SRSF9
negative regulation of mitotic cell cycle phase transition (GO:1901991)	9/92	7.80452e-06	0.000168985	0	0	7.54653	88.7532	PSMA5;PSMA6;PSMB7;PSMD11;PSMB5;PSMC6;PSMD4;PSMC3;PSMF1
stress granule assembly (GO:0034063)	5/21	1.05904e-05	0.00022603	0	0	21.5177	246.497	YTHDF1;YTHDF2;YTHDF3;CSDE1;UBAP2L
regulation of translation (GO:0006417)	12/178	1.21388e-05	0.000252265	0	0	5.06361	57.3155	GLE1;UPF1;YTHDF1;YTHDF3;CAPRIN1;CSDE1;EIF4A3;NOLC1;EIF3E;TYMS;EIF2A;EIF1
regulation of mRNA processing (GO:0050684)	6/36	1.21573e-05	0.000252265	0	0	13.8098	156.294	KHDRBS1;RBM39;HNRNPK;SAFB2;SUPT6H;QKI
regulation of alternative mRNA splicing, via spliceosome (GO:0000381)	7/54	1.267e-05	0.000259302	0	0	10.3112	116.272	PTBP1;KHDRBS1;RBFOX2;RBM15;CELF1;RNPS1;RBM7
positive regulation of transcription elongation from RNA polymerase II promoter (GO:0032968)	4/11	1.33665e-05	0.000269858	0	0	39.2275	440.241	TCERG1;CDK12;SUPT6H;BRD4
cellular response to DNA damage stimulus (GO:0006974)	17/350	1.60863e-05	0.00032044	0	0	3.61009	39.8465	YAP1;UPF1;CCNK;XRCC5;CBX1;HUS1;ASH2L;AATF;SMC1A;CDKN2AIP;PAK1;SUMO1;RBBP5;RAD1;UBA1;UBQLN4;OTUB1
mRNA destabilization (GO:0061157)	6/38	1.68155e-05	0.000330557	0	0	12.9454	142.311	UPF1;YTHDF1;YTHDF2;YTHDF3;CELF1;KHSRP
antigen receptor-mediated signaling pathway (GO:0050851)	12/185	1.78829e-05	0.000346975	0	0	4.85698	53.0949	PSMA5;KHDRBS1;PSMA6;PSMB7;PAK1;PSMD11;PSMB5;PSMC6;PSMD4;PSMC3;PSMF1;RELA
proteasome-mediated ubiquitin-dependent protein catabolic process (GO:0043161)	16/321	2.08615e-05	0.000394927	0	0	3.70151	39.8934	PSMD11;SGTA;RAD23B;USP19;PSMA5;PSMA6;PSMB7;NSFL1C;CDC23;PSMB5;PSMC6;PSMD4;PSMC3;UBQLN1;PSMF1;UBQLN2
positive regulation of canonical Wnt signaling pathway (GO:0090263)	10/130	2.0883e-05	0.000394927	0	0	5.80931	62.6045	PSMA5;PPM1A;PSMA6;PSMB7;PSMD11;PSMB5;PSMC6;PSMD4;PSMC3;PSMF1
cellular response to hypoxia (GO:0071456)	10/131	2.23226e-05	0.000416875	0	0	5.76101	61.6999	PSMA5;PSMA6;PSMB7;PSMD11;PSMB5;PSMC6;PSMD4;PSMC3;UBQLN1;PSMF1
regulation of transcription elongation from RNA polymerase II promoter (GO:0034243)	5/27	3.91152e-05	0.000713652	0	0	15.6445	158.776	TCERG1;NELFCD;CDK12;SUPT6H;BRD4
negative regulation of mRNA splicing, via spliceosome (GO:0048025)	4/14	3.91696e-05	0.000713652	0	0	27.4551	278.603	PTBP1;U2AF2;RNPS1;SRSF9
positive regulation of mRNA catabolic process (GO:0061014)	6/44	3.99632e-05	0.000719337	0	0	10.8981	110.371	UPF1;YTHDF1;YTHDF2;YTHDF3;CELF1;KHSRP
rRNA processing (GO:0006364)	11/173	4.79489e-05	0.000852806	0	0	4.74023	47.1434	RSL1D1;PIH1D1;PES1;XRN2;NOLC1;ESF1;UTP20;NOL11;RPL10A;SENP3;EXOSC2
negative regulation of translation (GO:0017148)	8/90	5.0358e-05	0.000885116	0	0	6.76618	66.9605	YTHDF1;YTHDF2;YTHDF3;CELF1;CAPRIN1;EIF4A3;EIF3E;TYMS
negative regulation of mRNA processing (GO:0050686)	4/15	5.28027e-05	0.000909409	0	0	24.9579	245.809	PTBP1;U2AF2;RNPS1;SRSF9
transcription elongation from RNA polymerase II promoter (GO:0006368)	7/67	5.29575e-05	0.000909409	0	0	8.07177	79.4748	CCNK;CTR9;TCEA1;NELFCD;RTF1;CDK12;SUPT6H
regulation of myeloid cell differentiation (GO:0045637)	7/68	5.83084e-05	0.000989918	0	0	7.93904	77.4038	RBM15;SIN3A;PRMT1;RBBP5;CTR9;WDR5;ASH2L
DNA-templated transcription, elongation (GO:0006354)	7/69	6.40935e-05	0.00107591	0	0	7.8106	75.4126	CCNK;CTR9;TCEA1;NELFCD;RTF1;CDK12;SUPT6H
positive regulation of Wnt signaling pathway (GO:0030177)	10/153	8.39069e-05	0.00139286	0	0	4.86922	45.7016	PSMA5;PPM1A;PSMA6;PSMB7;PSMD11;PSMB5;PSMC6;PSMD4;PSMC3;PSMF1
non-canonical Wnt signaling pathway (GO:0035567)	9/124	8.50355e-05	0.00139608	0	0	5.43774	50.9649	PSMA5;PSMA6;PSMB7;PSMD11;PSMB5;PSMC6;PSMD4;PSMC3;PSMF1
transcription, DNA-templated (GO:0006351)	12/221	0.000101017	0.00162402	0	0	4.01296	36.9202	XAB2;CCNK;FUBP3;NFYA;CTR9;TCEA1;RNPS1;RTF1;NELFCD;PWP1;SUPT6H;NFKBIB
positive regulation of ER-associated ubiquitin-dependent protein catabolic process (GO:1903071)	3/7	0.00010218	0.00162402	0	0	51.3151	471.523	SGTA;UBQLN1;UBQLN2
positive regulation of intracellular estrogen receptor signaling pathway (GO:0033148)	3/7	0.00010218	0.00162402	0	0	51.3151	471.523	YAP1;PAK1;WBP2
alternative mRNA splicing, via spliceosome (GO:0000380)	4/18	0.000114362	0.00177976	0	0	19.6068	177.954	SRSF1;SLU7;PQBP1;SRSF9
RNA destabilization (GO:0050779)	4/18	0.000114362	0.00177976	0	0	19.6068	177.954	YTHDF1;YTHDF2;YTHDF3;CELF1
termination of RNA polymerase II transcription (GO:0006369)	5/34	0.000124049	0.00191061	0	0	11.864	106.715	CPSF7;CSTF3;CSTF2T;SYMPK;WDR33
nuclear membrane reassembly (GO:0031468)	6/54	0.000129457	0.00195363	0	0	8.62325	77.1967	NSFL1C;SUMO1;PPP2R1A;CHMP2A;KPNB1;CC2D1B
regulation of megakaryocyte differentiation (GO:0045652)	6/54	0.000129457	0.00195363	0	0	8.62325	77.1967	RBM15;SIN3A;PRMT1;RBBP5;WDR5;ASH2L
cellular response to tumor necrosis factor (GO:0071356)	11/194	0.000133978	0.00199427	0	0	4.19176	37.3815	PSMA5;PSMA6;PSMB7;PSMB5;PSMC6;PSMD11;PSMD4;PSMC3;STAT1;PSMF1;RELA
rRNA metabolic process (GO:0016072)	10/162	0.00013482	0.00199427	0	0	4.57881	40.8044	PIH1D1;PES1;XRN2;NOLC1;ESF1;UTP20;NOL11;RPL10A;SENP3;EXOSC2
regulation of histone H3-K4 methylation (GO:0051569)	4/19	0.000143206	0.00209755	0	0	18.2987	161.966	SNW1;PIH1D1;CTR9;WDR5
positive regulation of transcription by RNA polymerase II (GO:0045944)	28/908	0.000156661	0.00225162	0	0	2.27796	19.9582	YAP1;TCERG1;CCNK;SMARCD2;WBP2;MEPCE;UBP1;AATF;SUPT6H;RELA;MED14;SIN3A;RPRD1B;TEAD1;GABPA;BRD4;XRCC6;POU2F1;STAT1;FOXJ3;HCFC1;SNW1;TFCP2;FUBP3;PSMC3;TCEA1;CEBPZ;CDK12
negative regulation of canonical Wnt signaling pathway (GO:0090090)	10/165	0.000156739	0.00225162	0	0	4.4895	39.3322	PSMA5;PSMA6;PSMB7;PSMD11;PSMB5;PSMC6;PSMD4;PSMC3;PSMF1;SCYL2
positive regulation of intracellular steroid hormone receptor signaling pathway (GO:0033145)	3/8	0.000161728	0.00230116	0	0	41.05	358.35	YAP1;PAK1;WBP2
ribosomal large subunit biogenesis (GO:0042273)	6/57	0.000175381	0.00247187	0	0	8.11476	70.1809	RSL1D1;PES1;HEATR3;RPL10A;RSL24D1;NLE1
ncRNA processing (GO:0034470)	11/201	0.000182808	0.00255248	0	0	4.03588	34.7371	PIH1D1;PES1;XRN2;SRRT;NOLC1;ESF1;UTP20;NOL11;RPL10A;EXOSC2;SENP3
nuclear-transcribed mRNA catabolic process (GO:0000956)	10/171	0.00020967	0.00290044	0	0	4.32086	36.5976	UPF1;PPP2R1A;CSDE1;EIF4A3;XRN2;RPSA;RNPS1;EIF3E;RPL10A;RPS12
proteasomal protein catabolic process (GO:0010498)	11/205	0.00021695	0.00297361	0	0	3.95186	33.3373	PSMA5;PSMA6;PSMB7;NSFL1C;PSMB5;PSMC6;PSMD11;PSMD4;PSMC3;PSMF1;RAD23B
cellular macromolecule biosynthetic process (GO:0034645)	14/314	0.000219999	0.00298799	0	0	3.26987	27.5385	UPF1;HUS1;RPA2;RPSA;TYMS;RPL10A;PWP1;XAB2;FUBP3;RNPS1;RAD1;RSL24D1;RPS12;NFKBIB
regulation of ER-associated ubiquitin-dependent protein catabolic process (GO:1903069)	3/9	0.000239982	0.00323002	0	0	34.2066	285.11	SGTA;UBQLN1;UBQLN2
nuclear-transcribed mRNA catabolic process, nonsense-mediated decay (GO:0000184)	8/113	0.000249343	0.00332606	0	0	5.27787	43.7888	UPF1;PPP2R1A;EIF4A3;RPSA;RNPS1;EIF3E;RPL10A;RPS12
positive regulation of translational initiation (GO:0045948)	4/22	0.000261131	0.00342219	0	0	15.2466	125.792	KHDRBS1;YTHDF1;YTHDF2;YTHDF3
proteasomal ubiquitin-independent protein catabolic process (GO:0010499)	4/22	0.000261131	0.00342219	0	0	15.2466	125.792	PSMA5;PSMA6;PSMB7;PSMB5
regulation of mitotic cell cycle (GO:0007346)	10/178	0.000289649	0.00376292	0	0	4.13934	33.7225	PSMA5;PSMA6;PSMB7;CDC23;PSMD11;PSMB5;PSMC6;PSMD4;PSMC3;PSMF1
regulation of protein dephosphorylation (GO:0035304)	5/41	0.000307454	0.0039598	0	0	9.55371	77.2626	PTBP1;PPP1R8;PPP6R3;TIPRL;SYMPK
positive regulation of transcription of nucleolar large rRNA by RNA polymerase I (GO:1901838)	3/10	0.000339144	0.00432996	0	0	29.3185	234.228	PIH1D1;NOL11;PWP1
nucleic acid-templated transcription (GO:0097659)	5/42	0.00034489	0.00432996	0	0	9.29503	74.1026	XAB2;FUBP3;RNPS1;PWP1;NFKBIB
regulation of ubiquitin-dependent protein catabolic process (GO:2000058)	5/42	0.00034489	0.00432996	0	0	9.29503	74.1026	XPO1;SGTA;UBQLN4;RAD23B;PTK2
negative regulation of Wnt signaling pathway (GO:0030178)	10/191	0.000506055	0.00624302	0	0	3.83948	29.1373	PSMA5;PSMA6;PSMB7;PSMD11;PSMB5;PSMC6;PSMD4;PSMC3;PSMF1;SCYL2
chaperone cofactor-dependent protein refolding (GO:0051085)	4/26	0.000509805	0.00624302	0	0	12.472	94.556	DNAJB1;DNAJC7;ST13;HSPA14
maturation of LSU-rRNA (GO:0000470)	4/26	0.000509805	0.00624302	0	0	12.472	94.556	RSL1D1;PES1;RPL7L1;RPL10A
post-translational protein modification (GO:0043687)	14/345	0.00056612	0.00687628	0	0	2.95889	22.1228	PSMD11;PSMA5;DNAJC3;PSMA6;PSMB7;LGALS1;PSMB5;PSMC6;PSMD4;PSMC3;RBBP5;WDR5;PSMF1;RBBP7
telomere organization (GO:0032200)	5/47	0.000586163	0.00706231	0	0	8.1864	60.9225	XRCC6;PCNA;XRCC5;HUS1;RPA2
cellular response to ionizing radiation (GO:0071479)	5/48	0.000646627	0.00772849	0	0	7.99561	58.7177	YAP1;XRCC6;XRCC5;HUS1;RAD1
cellular response to interleukin-6 (GO:0071354)	4/28	0.000682433	0.0080917	0	0	11.4315	83.3337	YAP1;STAT1;CTR9;RELA
RNA catabolic process (GO:0006401)	5/49	0.000711643	0.00837162	0	0	7.81349	56.6317	RNASEH2B;RNH1;YTHDF2;XRN2;PPP1R8
regulation of proteasomal ubiquitin-dependent protein catabolic process (GO:0032434)	7/102	0.000730216	0.00852299	0	0	5.08888	36.7528	XPO1;USP5;SUMO1;HSPBP1;RAD23B;UBQLN4;UCHL5
positive regulation of ERAD pathway (GO:1904294)	3/13	0.00078253	0.00899307	0	0	20.5198	146.778	SGTA;UBQLN1;UBQLN2
spliceosomal tri-snRNP complex assembly (GO:0000244)	3/13	0.00078253	0.00899307	0	0	20.5198	146.778	USP4;PRPF31;PRPF8
mitotic metaphase plate congression (GO:0007080)	5/51	0.000856185	0.0096176	0	0	7.47302	52.7821	CDC23;CHMP1A;CHMP2A;KPNB1;MAD1L1
mitotic nuclear membrane organization (GO:0101024)	5/51	0.000856185	0.0096176	0	0	7.47302	52.7821	SUMO1;PPP2R1A;CHMP2A;KPNB1;CC2D1B
mitotic nuclear membrane reassembly (GO:0007084)	5/51	0.000856185	0.0096176	0	0	7.47302	52.7821	SUMO1;PPP2R1A;CHMP2A;KPNB1;CC2D1B
histone H3-K4 methylation (GO:0051568)	4/30	0.000892788	0.00995392	0	0	10.5511	74.0807	RBBP5;CTR9;WDR5;ASH2L
regulation of transcription of nucleolar large rRNA by RNA polymerase I (GO:1901836)	3/14	0.000985265	0.0109036	0	0	18.6534	129.13	PIH1D1;NOL11;PWP1
'de novo' posttranslational protein folding (GO:0051084)	4/31	0.00101342	0.0111328	0	0	10.1598	70.0457	DNAJB1;DNAJC7;ST13;HSPA14
positive regulation of proteasomal ubiquitin-dependent protein catabolic process (GO:0032436)	6/79	0.0010291	0.0112225	0	0	5.66287	38.9553	SUMO1;USP5;SGTA;UBQLN1;HSPBP1;UBQLN2
regulation of transcription involved in G1/S transition of mitotic cell cycle (GO:0000083)	4/32	0.00114507	0.0123966	0	0	9.79642	66.3442	PCNA;RRM2;TYMS;BRD4
positive regulation of cellular amide metabolic process (GO:0034250)	6/81	0.00117287	0.0126063	0	0	5.5113	37.1919	YTHDF1;YTHDF3;EIF4A3;EIF3E;RELA;PICALM
regulation of clathrin-dependent endocytosis (GO:2000369)	3/15	0.00121838	0.0129097	0	0	17.0981	114.732	SMAP1;SCYL2;UBQLN2
positive regulation of histone H3-K4 methylation (GO:0051571)	3/15	0.00121838	0.0129097	0	0	17.0981	114.732	SNW1;CTR9;WDR5
regulation of canonical Wnt signaling pathway (GO:0060828)	11/253	0.00125536	0.0132078	0	0	3.16023	21.1114	PSMA5;PSMA6;PSMB7;PPM1A;PSMB5;PSMC6;PSMD11;PSMD4;PSMC3;PSMF1;SCYL2
telomere maintenance (GO:0000723)	5/56	0.00131246	0.013712	0	0	6.73865	44.7167	XRCC6;PCNA;XRCC5;HUS1;RPA2
DNA repair (GO:0006281)	12/298	0.00147511	0.015285	0	0	2.92097	19.0419	UPF1;ALKBH5;PCNA;SUMO1;XRCC5;HUS1;RPA2;RAD1;SMC1A;RAD23B;BAP1;WDR33
mRNA cis splicing, via spliceosome (GO:0045292)	3/16	0.00148349	0.015285	0	0	15.7821	102.794	SRSF1;WBP11;SNRNP200
G1/S transition of mitotic cell cycle (GO:0000082)	6/85	0.00150611	0.0154118	0	0	5.23118	33.9934	KHDRBS1;PCNA;RRM2;NASP;TYMS;BRD4
cellular component assembly (GO:0022607)	11/261	0.00160822	0.0163448	0	0	3.05784	19.67	YAP1;YTHDF1;YTHDF2;YTHDF3;PPP2R1A;ST13;PLS3;BAIAP2;TEAD1;PLS1;PICALM
MAPK cascade (GO:0000165)	12/303	0.00169617	0.0171222	0	0	2.87004	18.3091	PSMA5;YWHAE;PSMA6;PSMB7;PAK1;PSMB5;PSMC6;PSMD11;PSMD4;PSMC3;PSMF1;PTK2
cellular response to gamma radiation (GO:0071480)	3/17	0.0017821	0.0178499	0	0	14.654	92.7594	YAP1;XRCC6;XRCC5
cellular response to heat (GO:0034605)	4/36	0.00179216	0.0178499	0	0	8.57012	54.2003	YWHAE;SUMO1;RBBP7;SLU7
cell fate commitment involved in formation of primary germ layer (GO:0060795)	2/5	0.00204949	0.0200127	0	0	45.4579	281.392	CTR9;RTF1
regulation of snRNA transcription by RNA polymerase II (GO:1905380)	2/5	0.00204949	0.0200127	0	0	45.4579	281.392	MEPCE;CC2D1A
spliceosomal conformational changes to generate catalytic conformation (GO:0000393)	2/5	0.00204949	0.0200127	0	0	45.4579	281.392	XAB2;SNRNP200
interleukin-6-mediated signaling pathway (GO:0070102)	3/18	0.00211565	0.0205245	0	0	13.6764	84.2246	YAP1;STAT1;CTR9
mitotic spindle organization (GO:0007052)	8/157	0.00215308	0.0207529	0	0	3.71096	22.7885	STAG2;XPO1;MAP4;SMC3;SMC1A;MAPRE1;KPNB1;MAD1L1
spliceosomal snRNP assembly (GO:0000387)	4/38	0.00219528	0.0210241	0	0	8.06518	49.3705	USP4;STRAP;PRPF31;PRPF8
positive regulation of transcription, DNA-templated (GO:0045893)	30/1183	0.00222533	0.0211761	0	0	1.84985	11.2986	YAP1;TCERG1;CCNK;SMARCD2;WBP2;UBP1;AATF;RELA;MED14;SIN3A;RPRD1B;TEAD1;GABPA;BRD4;XRCC6;POU2F1;NFYA;STAT1;FOXJ3;HCFC1;PPM1A;SNW1;TFCP2;DDX39B;FUBP3;PSMC3;TCEA1;CEBPZ;QRICH1;PICALM
regulation of transcription, DNA-templated (GO:0006355)	49/2244	0.00243679	0.0230415	0	0	1.61559	9.72114	CCNK;UBP1;AATF;CCAR1;PQBP1;TIAL1;MED14;YWHAQ;SUMO1;PPP2R1A;SIN3A;CHMP1A;TEAD1;GABPA;BRD2;RBFOX2;RBM15;HCFC1;PPM1A;PSPC1;YAP1;KHDRBS1;SMARCD2;PCNA;WBP2;CTR9;SRRT;HTATSF1;TYMS;RELA;CREG1;SAFB2;BRD4;XRCC6;POU2F1;RRM2;NFYA;XRCC5;STAT1;FOXJ3;SNW1;HNRNPK;TFCP2;FUBP3;QRICH1;BAP1;CC2D1A;CC2D1B;PICALM
negative regulation of cellular macromolecule biosynthetic process (GO:2000113)	17/547	0.00285285	0.026806	0	0	2.24517	13.1554	KHDRBS1;XRCC6;RBFOX2;POU2F1;RBM15;XRCC5;EIF4A3;TYMS;RELA;SNW1;YWHAQ;SUMO1;PSPC1;SIN3A;CAPRIN1;CHMP1A;BAP1
cellular response to X-ray (GO:0071481)	2/6	0.00304473	0.0280792	0	0	34.0917	197.539	XRCC6;XRCC5
contact inhibition (GO:0060242)	2/6	0.00304473	0.0280792	0	0	34.0917	197.539	YAP1;PAK1
snoRNA localization (GO:0048254)	2/6	0.00304473	0.0280792	0	0	34.0917	197.539	PIH1D1;PRPF31
positive regulation of translation (GO:0045727)	6/100	0.00342708	0.0314114	0	0	4.39306	24.9352	KHDRBS1;YTHDF1;YTHDF2;YTHDF3;EIF4A3;EIF3E
DNA-templated transcription, termination (GO:0006353)	5/70	0.00352709	0.0321309	0	0	5.28349	29.8373	CPSF7;CSTF3;CSTF2T;SYMPK;WDR33
nucleic acid metabolic process (GO:0090304)	5/71	0.00375004	0.0336148	0	0	5.20317	29.0648	PTBP1;RBFOX2;HNRNPK;XRN2;HNRNPC
mitotic spindle assembly (GO:0090307)	4/44	0.00377148	0.0336148	0	0	6.85331	38.2434	STAG2;SMC3;SMC1A;KPNB1
mRNA catabolic process (GO:0006402)	4/44	0.00377148	0.0336148	0	0	6.85331	38.2434	UPF1;RNH1;YTHDF2;XRN2
regulation of chromosome organization (GO:0033044)	3/22	0.00382498	0.0336148	0	0	10.795	60.0869	UPF1;XRCC5;YLPM1
negative regulation of protein dephosphorylation (GO:0035308)	3/22	0.00382498	0.0336148	0	0	10.795	60.0869	YWHAE;PPP1R8;TIPRL
maturation of 5.8S rRNA from tricistronic rRNA transcript (SSU-rRNA, 5.8S rRNA, LSU-rRNA) (GO:0000466)	3/22	0.00382498	0.0336148	0	0	10.795	60.0869	PES1;UTP20;EXOSC2
positive regulation of RNA polymerase II transcription preinitiation complex assembly (GO:0045899)	2/7	0.00422176	0.0364947	0	0	27.272	149.11	PSMC6;PSMC3
mRNA transcription by RNA polymerase II (GO:0042789)	2/7	0.00422176	0.0364947	0	0	27.272	149.11	TFCP2;SUPT6H
ubiquitin-dependent ERAD pathway (GO:0030433)	5/73	0.00422595	0.0364947	0	0	5.04962	27.6038	PSMC6;SGTA;UBQLN1;USP19;UBQLN2
positive regulation of transcription by RNA polymerase I (GO:0045943)	3/23	0.00435185	0.0369878	0	0	10.2547	55.7563	PIH1D1;NOL11;PWP1
positive regulation of transcription initiation from RNA polymerase II promoter (GO:0060261)	3/23	0.00435185	0.0369878	0	0	10.2547	55.7563	MED14;PSMC6;PSMC3
nucleotide-excision repair (GO:0006289)	6/105	0.00435733	0.0369878	0	0	4.17012	22.6684	XAB2;PCNA;HUS1;RPA2;TCEA1;RAD23B
regulation of gene expression (GO:0010468)	27/1079	0.00438768	0.036992	0	0	1.81379	9.84696	YAP1;CELF1;CTR9;SRRT;RELA;CCAR1;PQBP1;PTBP1;HNRNPDL;PPP2R1A;SNRNP70;KHSRP;RBM12;GABPA;YTHDF2;NFYA;HCFC1;PUM2;PTBP3;HNRNPK;FUBP3;PSPC1;FUBP1;MATR3;HNRNPH3;LAMTOR5;PICALM
regulation of DNA metabolic process (GO:0051052)	4/46	0.0044321	0.036992	0	0	6.5263	35.3652	TOM1L1;UPF1;XRCC5;YLPM1
posttranscriptional regulation of gene expression (GO:0010608)	4/46	0.0044321	0.036992	0	0	6.5263	35.3652	NOLC1;MATR3;EIF2A;PUM2
mitotic nuclear division (GO:0140014)	5/74	0.00447939	0.037156	0	0	4.97618	26.9125	STAG2;CHMP2A;SMC3;SMC1A;KPNB1
cytokine-mediated signaling pathway (GO:0019221)	18/621	0.00450497	0.037156	0	0	2.08911	11.2866	YAP1;PSMD11;POU2F1;STAT1;CTR9;RELA;PSMA5;PSMA6;PSMB7;PSMB5;PSMC6;TXLNA;PSMD4;PSMC3;HNRNPDL;TOLLIP;BOLA2;PSMF1
protein ubiquitination (GO:0016567)	16/525	0.00452637	0.037156	0	0	2.19468	11.8465	PCNA;PSMD11;USP5;CTR9;RTF1;PSMA5;PSMA6;PSMB7;CDC23;PSMB5;PSMC6;PSMD4;PSMC3;UBE2Q1;UBA1;PSMF1
regulation of protein localization to nucleus (GO:1900180)	4/47	0.00478986	0.0391041	0	0	6.3742	34.0462	YAP1;SIN3A;SUMO3;LAMTOR5
apoptotic nuclear changes (GO:0030262)	3/24	0.00492058	0.0395234	0	0	9.76587	51.8991	DFFA;ACIN1;KPNB1
response to gamma radiation (GO:0010332)	3/24	0.00492058	0.0395234	0	0	9.76587	51.8991	YAP1;XRCC6;XRCC5
protein K48-linked deubiquitination (GO:0071108)	3/24	0.00492058	0.0395234	0	0	9.76587	51.8991	USP5;BAP1;OTUB1
positive regulation of type I interferon production (GO:0032481)	5/77	0.00530445	0.0423789	0	0	4.76811	24.9811	XRCC6;STAT1;XRCC5;RELA;PQBP1
regulation of translational termination (GO:0006449)	2/8	0.00557511	0.0433813	0	0	22.7255	117.933	GLE1;UPF1
positive regulation of leukocyte differentiation (GO:1902107)	2/8	0.00557511	0.0433813	0	0	22.7255	117.933	XRCC6;LGALS1
translocation of molecules into host (GO:0044417)	2/8	0.00557511	0.0433813	0	0	22.7255	117.933	DDX39B;THOC3
viral mRNA export from host cell nucleus (GO:0046784)	2/8	0.00557511	0.0433813	0	0	22.7255	117.933	DDX39B;THOC3
progesterone receptor signaling pathway (GO:0050847)	2/8	0.00557511	0.0433813	0	0	22.7255	117.933	YAP1;WBP2
ribosome assembly (GO:0042255)	4/50	0.00597826	0.0462773	0	0	5.95758	30.5006	RPSA;RSL24D1;NLE1;EIF2A
regulation of telomere maintenance (GO:0032204)	3/26	0.00618715	0.0466849	0	0	8.91576	45.3391	UPF1;XRCC5;YLPM1
positive regulation of histone methylation (GO:0031062)	3/26	0.00618715	0.0466849	0	0	8.91576	45.3391	SNW1;CTR9;WDR5
hippo signaling (GO:0035329)	3/26	0.00618715	0.0466849	0	0	8.91576	45.3391	YAP1;YWHAE;TEAD1
RNA polyadenylation (GO:0043631)	3/26	0.00618715	0.0466849	0	0	8.91576	45.3391	CSTF3;SYMPK;WDR33
mRNA polyadenylation (GO:0006378)	3/26	0.00618715	0.0466849	0	0	8.91576	45.3391	CSTF3;SYMPK;WDR33
protein polyubiquitination (GO:0000209)	11/314	0.00651718	0.048928	0	0	2.5161	12.6643	PSMA5;PSMA6;PSMB7;CDC23;PSMB5;PSMC6;PSMD11;PSMD4;PSMC3;UBE2Q1;PSMF1
DNA metabolic process (GO:0006259)	10/277	0.0076009	0.0556592	0	0	2.59133	12.6444	UPF1;XRCC6;PCNA;SUMO1;XRCC5;HUS1;RPA2;RAD1;TYMS;SMC1A
negative regulation of calcium ion transmembrane transporter activity (GO:1901020)	3/28	0.00763109	0.0556592	0	0	8.20167	39.9874	YWHAE;UBQLN1;SRI
regulation of DNA-templated transcription, elongation (GO:0032784)	3/28	0.00763109	0.0556592	0	0	8.20167	39.9874	CCNK;DDX39B;HTATSF1
positive regulation of defense response to virus by host (GO:0002230)	3/28	0.00763109	0.0556592	0	0	8.20167	39.9874	SIN3A;STAT1;PQBP1
regulation of cellular response to stress (GO:0080135)	6/118	0.00763621	0.0556592	0	0	3.68365	17.9572	YWHAE;DNAJB1;RSL1D1;DNAJC7;RPA2;USP19
spindle assembly (GO:0051225)	5/84	0.00763731	0.0556592	0	0	4.34407	21.1761	STAG2;SMC3;SMC1A;MAPRE1;KPNB1
negative regulation of gene expression (GO:0010629)	11/322	0.00780492	0.0566046	0	0	2.45037	11.8916	YAP1;PTBP1;RNH1;YTHDF2;CELF1;CAPRIN1;EIF4A3;RBBP7;TYMS;PICALM;PTBP3
negative regulation of nucleic acid-templated transcription (GO:1903507)	14/464	0.00834788	0.0602499	0	0	2.16306	10.3519	KHDRBS1;XRCC6;RBFOX2;POU2F1;RBM15;XRCC5;RELA;SNW1;YWHAQ;SUMO1;PSPC1;SIN3A;CHMP1A;BAP1
positive regulation of proteasomal protein catabolic process (GO:1901800)	5/86	0.00841686	0.0604557	0	0	4.23638	20.2394	PSMC6;SUMO1;USP5;PSMC3;HSPBP1
regulation of DNA damage checkpoint (GO:2000001)	2/10	0.00878952	0.0613344	0	0	17.0424	80.682	DDX39B;RPA2
regulation of low-density lipoprotein particle clearance (GO:0010988)	2/10	0.00878952	0.0613344	0	0	17.0424	80.682	HNRNPK;KHSRP
endodermal cell fate commitment (GO:0001711)	2/10	0.00878952	0.0613344	0	0	17.0424	80.682	CTR9;RTF1
ESCRT complex disassembly (GO:1904896)	2/10	0.00878952	0.0613344	0	0	17.0424	80.682	CHMP1A;CHMP2A
ESCRT III complex disassembly (GO:1904903)	2/10	0.00878952	0.0613344	0	0	17.0424	80.682	CHMP1A;CHMP2A
regulation of RNA polymerase II transcription preinitiation complex assembly (GO:0045898)	2/10	0.00878952	0.0613344	0	0	17.0424	80.682	PSMC6;PSMC3
ERAD pathway (GO:0036503)	5/87	0.00882658	0.0613344	0	0	4.1845	19.7927	PSMC6;SGTA;UBQLN1;USP19;UBQLN2
epithelium development (GO:0060429)	6/122	0.0089305	0.0617693	0	0	3.5559	16.7777	PCNA;STAT1;PIH1D1;TOLLIP;HNRNPH3;CNN3
modification-dependent protein catabolic process (GO:0019941)	8/201	0.00939985	0.064716	0	0	2.85849	13.3408	CDC23;PSMD11;TOLLIP;UBQLN1;UBA1;PSMF1;UBQLN4;UBQLN2
protein import (GO:0017038)	5/89	0.00968695	0.0663867	0	0	4.08446	18.9395	PEX3;HEATR3;IPO7;TNPO3;KPNB1
negative regulation of DNA binding (GO:0043392)	3/31	0.0101411	0.0685559	0	0	7.3218	33.6155	SUMO1;SIN3A;SUMO3
positive regulation of proteolysis involved in cellular protein catabolic process (GO:1903052)	3/31	0.0101411	0.0685559	0	0	7.3218	33.6155	PSMC6;PSMC3;PTK2
positive regulation of RNA splicing (GO:0033120)	3/31	0.0101411	0.0685559	0	0	7.3218	33.6155	DAZAP1;SNW1;U2AF2
actin filament network formation (GO:0051639)	2/11	0.0106402	0.0712848	0	0	15.148	68.8192	PLS3;PLS1
proteasome assembly (GO:0043248)	2/11	0.0106402	0.0712848	0	0	15.148	68.8192	PSMD11;PSMD4
regulation of cellular amide metabolic process (GO:0034248)	3/32	0.0110718	0.0731912	0	0	7.06897	31.8341	NOLC1;EIF2A;PICALM
regulation of intracellular estrogen receptor signaling pathway (GO:0033146)	3/32	0.0110718	0.0731912	0	0	7.06897	31.8341	YAP1;PAK1;WBP2
DNA damage checkpoint signaling (GO:0000077)	3/32	0.0110718	0.0731912	0	0	7.06897	31.8341	TIPRL;HUS1;RAD1
positive regulation of gene expression (GO:0010628)	14/482	0.0113878	0.0749486	0	0	2.07793	9.29916	YAP1;YTHDF1;YTHDF3;CELF1;WBP2;EIF4A3;HCFC1;FUBP3;U2AF2;FUBP1;EIF3E;SF3B1;GABPA;LAMTOR5
positive regulation of macromolecule biosynthetic process (GO:0010557)	6/129	0.0115615	0.075758	0	0	3.35233	14.9517	YTHDF1;PCNA;YTHDF3;PRMT1;EIF4A3;EIF3E
negative regulation of transcription, DNA-templated (GO:0045892)	23/948	0.0117267	0.0765055	0	0	1.74277	7.74814	YAP1;TCERG1;KHDRBS1;XRCC6;RBFOX2;POU2F1;RBM15;NCOA5;XRCC5;STAT1;CTR9;RTF1;RELA;HCFC1;PPM1A;DNAJB1;SNW1;YWHAQ;SUMO1;PSPC1;SIN3A;CHMP1A;BAP1
actin filament bundle assembly (GO:0051017)	3/33	0.0120501	0.0779345	0	0	6.83299	30.1928	PLS3;BAIAP2;PLS1
actin filament bundle organization (GO:0061572)	3/33	0.0120501	0.0779345	0	0	6.83299	30.1928	PLS3;BAIAP2;PLS1
negative regulation of cilium assembly (GO:1902018)	2/12	0.0126466	0.0800594	0	0	13.6325	59.5791	YAP1;MAP4
negative regulation of transcription elongation from RNA polymerase II promoter (GO:0034244)	2/12	0.0126466	0.0800594	0	0	13.6325	59.5791	TCERG1;NELFCD
regulation of RNA export from nucleus (GO:0046831)	2/12	0.0126466	0.0800594	0	0	13.6325	59.5791	KHDRBS1;SUPT6H
mRNA transcription (GO:0009299)	2/12	0.0126466	0.0800594	0	0	13.6325	59.5791	TFCP2;SUPT6H
negative regulation by host of viral process (GO:0044793)	2/12	0.0126466	0.0800594	0	0	13.6325	59.5791	CCNK;PSMC3
histone lysine methylation (GO:0034968)	3/34	0.0130766	0.0824321	0	0	6.61223	28.6768	RBBP5;WDR5;ASH2L
negative regulation of cell cycle process (GO:0010948)	4/64	0.0140885	0.0884378	0	0	4.56423	19.4546	TOM1L1;RRM2;CHMP2A;RBBP7
response to estrogen (GO:0043627)	3/35	0.0141514	0.0884614	0	0	6.40527	27.2733	WBP2;RBBP5;ASH2L
negative regulation of histone methylation (GO:0031061)	2/13	0.0148037	0.0910153	0	0	12.3926	52.2084	WDR5;SUPT6H
regulation of mRNA metabolic process (GO:1903311)	2/13	0.0148037	0.0910153	0	0	12.3926	52.2084	SAFB2;SUPT6H
positive regulation of mRNA metabolic process (GO:1903313)	2/13	0.0148037	0.0910153	0	0	12.3926	52.2084	UPF1;KHSRP
pre-mRNA cleavage required for polyadenylation (GO:0098789)	2/13	0.0148037	0.0910153	0	0	12.3926	52.2084	CPSF7;CSTF2T
negative regulation of cellular protein localization (GO:1903828)	3/36	0.015275	0.0927678	0	0	6.21086	25.9709	NSFL1C;SIN3A;PICALM
regulation of defense response to virus by host (GO:0050691)	3/36	0.015275	0.0927678	0	0	6.21086	25.9709	SIN3A;STAT1;PQBP1
membrane assembly (GO:0071709)	3/36	0.015275	0.0927678	0	0	6.21086	25.9709	NSFL1C;CHMP2A;PICALM
epithelial cell differentiation (GO:0030855)	5/101	0.0160797	0.0972594	0	0	3.57171	14.7519	PCNA;PIH1D1;TOLLIP;HNRNPH3;CNN3
protein-containing complex assembly (GO:0065003)	9/267	0.0166358	0.100217	0	0	2.40611	9.85591	YAP1;PPP2R1A;ST13;RBBP5;PPP6R3;ASH2L;TEAD1;SEC31A;PICALM
mitotic sister chromatid segregation (GO:0000070)	5/102	0.0167137	0.100226	0	0	3.53471	14.4624	CDC23;CHMP1A;CHMP2A;SMC1A;KPNB1
negative regulation of DNA-templated transcription, elongation (GO:0032785)	2/14	0.0171068	0.100226	0	0	11.3593	46.2128	TCERG1;NELFCD
regulation of histone methylation (GO:0031060)	2/14	0.0171068	0.100226	0	0	11.3593	46.2128	PIH1D1;CTR9
regulation of response to interferon-gamma (GO:0060330)	2/14	0.0171068	0.100226	0	0	11.3593	46.2128	SUMO1;STAT1
response to X-ray (GO:0010165)	2/14	0.0171068	0.100226	0	0	11.3593	46.2128	XRCC6;XRCC5
maturation of LSU-rRNA from tricistronic rRNA transcript (SSU-rRNA, 5.8S rRNA, LSU-rRNA) (GO:0000463)	2/14	0.0171068	0.100226	0	0	11.3593	46.2128	PES1;RPL7L1
mRNA cleavage involved in mRNA processing (GO:0098787)	2/14	0.0171068	0.100226	0	0	11.3593	46.2128	CPSF7;CSTF2T
protein targeting to ER (GO:0045047)	5/103	0.0173642	0.100942	0	0	3.49847	14.1805	SRP72;SGTA;RPSA;RPL10A;RPS12
chromatin remodeling (GO:0006338)	5/103	0.0173642	0.100942	0	0	3.49847	14.1805	SMARCD2;PAK1;PIH1D1;HNRNPC;HCFC1
positive regulation of nucleic acid-templated transcription (GO:1903508)	14/511	0.0180296	0.104404	0	0	1.95373	7.84567	YAP1;XRCC6;NFYA;STAT1;WBP2;RELA;HCFC1;PPM1A;MED14;FUBP3;QRICH1;TEAD1;BRD4;PICALM
DNA integrity checkpoint signaling (GO:0031570)	3/39	0.01894	0.108814	0	0	5.69242	22.5788	TIPRL;HUS1;RAD1
regulation of receptor-mediated endocytosis (GO:0048259)	3/39	0.01894	0.108814	0	0	5.69242	22.5788	HNRNPK;SMAP1;PICALM
snRNA transcription by RNA polymerase II (GO:0042795)	4/70	0.0190097	0.108814	0	0	4.14803	16.4378	CCNK;POU2F1;SRRT;RPRD1B
regulation of cell cycle process (GO:0010564)	5/106	0.0194154	0.10981	0	0	3.39403	13.3782	YTHDF2;RPRD1B;PRPF40A;MAD1L1;USP19
protein localization to nucleus (GO:0034504)	5/106	0.0194154	0.10981	0	0	3.39403	13.3782	YWHAE;HEATR3;IPO7;KPNB1;TNPO3
establishment of spindle localization (GO:0051293)	2/15	0.0195512	0.10981	0	0	10.485	41.2554	MAP4;KPNB1
histone H4-K5 acetylation (GO:0043981)	2/15	0.0195512	0.10981	0	0	10.485	41.2554	WDR5;HCFC1
histone H4-K8 acetylation (GO:0043982)	2/15	0.0195512	0.10981	0	0	10.485	41.2554	WDR5;HCFC1
snRNA transcription (GO:0009301)	4/71	0.0199207	0.111467	0	0	4.08591	16.0004	CCNK;POU2F1;SRRT;RPRD1B
regulation of cellular macromolecule biosynthetic process (GO:2000112)	13/468	0.0200969	0.112033	0	0	1.97883	7.73166	NFYA;CTR9;SRRT;NOLC1;SMC3;RELA;CCAR1;HCFC1;PQBP1;TOM1L1;PPP2R1A;PSPC1;EIF2A
organelle organization (GO:0006996)	12/420	0.0206022	0.114423	0	0	2.03468	7.89937	NSFL1C;YTHDF1;YTHDF2;YTHDF3;SH3KBP1;PEX3;CHMP1A;CHMP2A;PRPF40A;GABPA;HCFC1;SEC31A
nucleobase-containing compound catabolic process (GO:0034655)	3/41	0.02163	0.119686	0	0	5.39227	20.6722	RNASEH2B;PPP1R8;XRN2
transcription-coupled nucleotide-excision repair (GO:0006283)	4/73	0.0218224	0.119803	0	0	3.96708	15.1733	XAB2;PCNA;RPA2;TCEA1
3'-UTR-mediated mRNA destabilization (GO:0061158)	2/16	0.0221323	0.119803	0	0	9.73554	37.0994	UPF1;KHSRP
apoptotic DNA fragmentation (GO:0006309)	2/16	0.0221323	0.119803	0	0	9.73554	37.0994	DFFA;KPNB1
negative regulation of type I interferon-mediated signaling pathway (GO:0060339)	2/16	0.0221323	0.119803	0	0	9.73554	37.0994	YTHDF2;YTHDF3
response to organophosphorus (GO:0046683)	2/16	0.0221323	0.119803	0	0	9.73554	37.0994	STAT1;TYMS
positive regulation of TORC1 signaling (GO:1904263)	2/16	0.0221323	0.119803	0	0	9.73554	37.0994	PIH1D1;LAMTOR5
organelle assembly (GO:0070925)	12/425	0.0223393	0.120487	0	0	2.00953	7.63903	NSFL1C;YTHDF1;YTHDF2;YTHDF3;CSDE1;CHMP1A;CHMP2A;UBQLN1;UBAP2L;MAPRE1;EIF2A;UBQLN2
ATP-dependent chromatin remodeling (GO:0043044)	3/42	0.0230491	0.123868	0	0	5.25374	19.8073	SMARCD2;NASP;HNRNPC
protein-containing complex subunit organization (GO:0043933)	5/112	0.0239807	0.128413	0	0	3.20273	11.9478	YAP1;PPP2R1A;ST13;TEAD1;PICALM
substantia nigra development (GO:0021762)	3/43	0.0245178	0.12995	0	0	5.12214	18.9947	YWHAE;YWHAQ;RAD1
ribosomal small subunit assembly (GO:0000028)	2/17	0.0248456	0.12995	0	0	9.08604	33.5736	XRCC5;RPSA
snRNA metabolic process (GO:0016073)	2/17	0.0248456	0.12995	0	0	9.08604	33.5736	MEPCE;RBM7
midbody abscission (GO:0061952)	2/17	0.0248456	0.12995	0	0	9.08604	33.5736	CHMP1A;CHMP2A
positive regulation of transcription of Notch receptor target (GO:0007221)	2/17	0.0248456	0.12995	0	0	9.08604	33.5736	SNW1;STAT1
establishment of protein localization to organelle (GO:0072594)	4/76	0.0248767	0.12995	0	0	3.8012	14.041	HEATR3;IPO7;TNPO3;KPNB1
protein import into nucleus (GO:0006606)	4/76	0.0248767	0.12995	0	0	3.8012	14.041	HEATR3;IPO7;TNPO3;KPNB1
positive regulation of protein kinase activity (GO:0045860)	6/154	0.0253687	0.132059	0	0	2.7825	10.2236	TOM1L1;XRCC6;PAK1;XRCC5;PIH1D1;PTK2
import into nucleus (GO:0051170)	4/77	0.0259491	0.134593	0	0	3.74894	13.6897	HEATR3;IPO7;TNPO3;KPNB1
intracellular steroid hormone receptor signaling pathway (GO:0030518)	3/44	0.0260358	0.134593	0	0	4.99695	18.2303	YAP1;RBFOX2;WBP2
regulation of mRNA polyadenylation (GO:1900363)	2/18	0.0276869	0.140695	0	0	8.51773	30.5514	CPSF7;CTR9
DNA strand elongation involved in DNA replication (GO:0006271)	2/18	0.0276869	0.140695	0	0	8.51773	30.5514	PCNA;GINS4
regulation of protein-containing complex disassembly (GO:0043244)	2/18	0.0276869	0.140695	0	0	8.51773	30.5514	GLE1;UPF1
positive regulation of amyloid-beta formation (GO:1902004)	2/18	0.0276869	0.140695	0	0	8.51773	30.5514	RELA;PICALM
positive regulation of mRNA splicing, via spliceosome (GO:0048026)	2/18	0.0276869	0.140695	0	0	8.51773	30.5514	DAZAP1;SNW1
regulation of cellular response to heat (GO:1900034)	4/79	0.0281764	0.142214	0	0	3.64859	13.0228	YWHAE;DNAJB1;DNAJC7;RPA2
positive regulation of ubiquitin-dependent protein catabolic process (GO:2000060)	4/79	0.0281764	0.142214	0	0	3.64859	13.0228	SUMO1;USP5;HSPBP1;PTK2
positive regulation of protein-containing complex assembly (GO:0031334)	5/118	0.0291865	0.146491	0	0	3.03175	10.7143	PSMC6;SUMO1;PSMC3;PIH1D1;RPA2
postreplication repair (GO:0006301)	3/46	0.0292197	0.146491	0	0	4.76405	16.831	PCNA;RPA2;WDR33
negative regulation of RNA metabolic process (GO:0051253)	2/19	0.0306517	0.151635	0	0	8.01628	27.9373	PTBP1;PTBP3
nuclear membrane organization (GO:0071763)	2/19	0.0306517	0.151635	0	0	8.01628	27.9373	NSFL1C;CHMP2A
regulation of mitotic spindle assembly (GO:1901673)	2/19	0.0306517	0.151635	0	0	8.01628	27.9373	CHMP1A;CHMP2A
histone H4-K16 acetylation (GO:0043984)	2/19	0.0306517	0.151635	0	0	8.01628	27.9373	WDR5;HCFC1
regulation of DNA binding (GO:0051101)	3/47	0.0308854	0.152286	0	0	4.65554	16.1895	SUMO1;SUMO3;TXN
histone H4 acetylation (GO:0043967)	3/48	0.0326	0.160212	0	0	4.55185	15.583	ING3;WDR5;HCFC1
regulation of defense response (GO:0031347)	4/83	0.0329629	0.161464	0	0	3.46315	11.8176	PSMA6;CELF1;RELA;BRD4
double-strand break repair (GO:0006302)	6/164	0.0330897	0.161556	0	0	2.60506	8.87944	XRCC6;SUMO1;XRCC5;HUS1;RPA2;BAP1
mitotic cell cycle phase transition (GO:0044772)	7/209	0.0336815	0.163112	0	0	2.38023	8.0709	YWHAE;KHDRBS1;CDC23;NASP;PPP2R1A;CHMP2A;MAPRE1
purine ribonucleoside monophosphate metabolic process (GO:0009167)	2/20	0.0337361	0.163112	0	0	7.57055	25.658	NT5C2;PAICS
mitotic cytokinetic process (GO:1902410)	2/20	0.0337361	0.163112	0	0	7.57055	25.658	CHMP1A;CHMP2A
regulation of smooth muscle cell proliferation (GO:0048660)	3/49	0.0343633	0.165609	0	0	4.45267	15.0089	XRCC6;STAT1;XRCC5
purinergic nucleotide receptor signaling pathway (GO:0035590)	2/21	0.0369358	0.1763	0	0	7.17174	23.6565	TXN;SUGT1
error-prone translesion synthesis (GO:0042276)	2/21	0.0369358	0.1763	0	0	7.17174	23.6565	PCNA;RPA2
response to progesterone (GO:0032570)	2/21	0.0369358	0.1763	0	0	7.17174	23.6565	YAP1;WBP2
positive regulation of I-kappaB kinase/NF-kappaB signaling (GO:0043123)	6/171	0.0393139	0.186613	0	0	2.49365	8.0699	PPM1A;LGALS1;CC2D1A;RELA;BRD4;LAMTOR5
microtubule cytoskeleton organization involved in mitosis (GO:1902850)	5/128	0.039346	0.186613	0	0	2.78384	9.00673	XPO1;MAP4;MAPRE1;KPNB1;MAD1L1
signal transduction in response to DNA damage (GO:0042770)	3/52	0.0399432	0.187903	0	0	4.17942	13.459	TIPRL;HUS1;RAD1
regulation of centrosome cycle (GO:0046605)	2/22	0.0402469	0.187903	0	0	6.8128	21.8877	CHMP1A;CHMP2A
negative regulation of myeloid cell differentiation (GO:0045638)	2/22	0.0402469	0.187903	0	0	6.8128	21.8877	PRMT1;CTR9
positive regulation of amyloid precursor protein catabolic process (GO:1902993)	2/22	0.0402469	0.187903	0	0	6.8128	21.8877	RELA;PICALM
error-free translesion synthesis (GO:0070987)	2/22	0.0402469	0.187903	0	0	6.8128	21.8877	PCNA;RPA2
regulation of type I interferon production (GO:0032479)	4/89	0.0409809	0.190733	0	0	3.21771	10.2795	XRCC6;XRCC5;RELA;PQBP1
regulation of DNA replication (GO:0006275)	3/53	0.0418989	0.193201	0	0	4.09563	12.9934	PCNA;PPP2R1A;SMC3
cellular macromolecule catabolic process (GO:0044265)	3/53	0.0418989	0.193201	0	0	4.09563	12.9934	RNASEH2B;XRN2;PPP1R8
IRE1-mediated unfolded protein response (GO:0036498)	3/53	0.0418989	0.193201	0	0	4.09563	12.9934	DNAJC3;ARFGAP1;SEC31A
SRP-dependent cotranslational protein targeting to membrane (GO:0006614)	4/90	0.0424154	0.194981	0	0	3.18013	10.05	SRP72;RPSA;RPL10A;RPS12
regulation of interferon-gamma-mediated signaling pathway (GO:0060334)	2/23	0.0436654	0.198286	0	0	6.48805	20.3154	SUMO1;STAT1
DNA catabolic process, endonucleolytic (GO:0000737)	2/23	0.0436654	0.198286	0	0	6.48805	20.3154	DFFA;KPNB1
positive regulation of histone acetylation (GO:0035066)	2/23	0.0436654	0.198286	0	0	6.48805	20.3154	WBP2;PIH1D1
positive regulation of mRNA processing (GO:0050685)	2/23	0.0436654	0.198286	0	0	6.48805	20.3154	DAZAP1;SNW1
negative regulation of cysteine-type endopeptidase activity involved in apoptotic process (GO:0043154)	3/55	0.045952	0.207871	0	0	3.9377	12.1287	YWHAE;PIH1D1;LAMTOR5
regulation of I-kappaB kinase/NF-kappaB signaling (GO:0043122)	7/224	0.0460544	0.207871	0	0	2.21399	6.81452	PPM1A;LGALS1;STAT1;CC2D1A;RELA;BRD4;LAMTOR5
negative regulation of NIK/NF-kappaB signaling (GO:1901223)	2/24	0.0471877	0.211073	0	0	6.19283	18.9106	PPM1A;RELA
nucleotide-excision repair, DNA gap filling (GO:0006297)	2/24	0.0471877	0.211073	0	0	6.19283	18.9106	PCNA;RPA2
positive regulation of viral life cycle (GO:1903902)	2/24	0.0471877	0.211073	0	0	6.19283	18.9106	LGALS1;CHMP2A
autophagosome organization (GO:1905037)	3/56	0.0480487	0.213453	0	0	3.86321	11.7269	NSFL1C;UBQLN1;UBQLN2
positive regulation of establishment of protein localization to mitochondrion (GO:1903749)	3/56	0.0480487	0.213453	0	0	3.86321	11.7269	YWHAE;YWHAQ;BAP1
positive regulation of cellular biosynthetic process (GO:0031328)	6/180	0.0483451	0.213453	0	0	2.36358	7.16021	YTHDF1;PCNA;YTHDF3;PRMT1;EIF4A3;EIF3E
cotranslational protein targeting to membrane (GO:0006613)	4/94	0.0484342	0.213453	0	0	3.03817	9.19822	SRP72;RPSA;RPL10A;RPS12
nucleosome organization (GO:0034728)	4/94	0.0484342	0.213453	0	0	3.03817	9.19822	BRD2;SMARCD2;NASP;SUPT6H
receptor signaling pathway via STAT (GO:0097696)	2/25	0.0508099	0.221312	0	0	5.92327	17.6494	STAT1;CTR9
endosome transport via multivesicular body sorting pathway (GO:0032509)	2/25	0.0508099	0.221312	0	0	5.92327	17.6494	CHMP1A;CHMP2A
regulation of spindle assembly (GO:0090169)	2/25	0.0508099	0.221312	0	0	5.92327	17.6494	CHMP1A;CHMP2A
ribosomal large subunit assembly (GO:0000027)	2/25	0.0508099	0.221312	0	0	5.92327	17.6494	RSL24D1;NLE1
autophagosome assembly (GO:0000045)	3/58	0.0523805	0.22749	0	0	3.72235	10.978	NSFL1C;UBQLN1;UBQLN2
negative regulation of proteolysis involved in cellular protein catabolic process (GO:1903051)	2/26	0.0545285	0.233426	0	0	5.67618	16.5122	SGTA;PSMF1
negative regulation of receptor-mediated endocytosis (GO:0048261)	2/26	0.0545285	0.233426	0	0	5.67618	16.5122	UBQLN2;PICALM
regulation of protein insertion into mitochondrial membrane involved in apoptotic signaling pathway (GO:1900739)	2/26	0.0545285	0.233426	0	0	5.67618	16.5122	YWHAE;YWHAQ
positive regulation of microtubule polymerization or depolymerization (GO:0031112)	2/26	0.0545285	0.233426	0	0	5.67618	16.5122	PAK1;MAPRE1
positive regulation of protein insertion into mitochondrial membrane involved in apoptotic signaling pathway (GO:1900740)	2/26	0.0545285	0.233426	0	0	5.67618	16.5122	YWHAE;YWHAQ
chromatin organization (GO:0006325)	5/142	0.0567904	0.240792	0	0	2.49758	7.16401	SMARCD2;PAK1;PIH1D1;SUPT6H;HCFC1
protein localization to organelle (GO:0033365)	5/142	0.0567904	0.240792	0	0	2.49758	7.16401	YWHAE;TOLLIP;SGTA;RPA2;BICD2
Notch signaling pathway (GO:0007219)	3/60	0.056894	0.240792	0	0	3.59137	10.2949	SNW1;STAT1;NLE1
ribonucleoprotein complex biogenesis (GO:0022613)	3/60	0.056894	0.240792	0	0	3.59137	10.2949	XPO1;PES1;HEATR3
negative regulation of cation channel activity (GO:2001258)	2/27	0.0583399	0.244145	0	0	5.44886	15.4828	UBQLN1;SRI
nucleobase-containing small molecule interconversion (GO:0015949)	2/27	0.0583399	0.244145	0	0	5.44886	15.4828	RRM2;TYMS
positive regulation of erythrocyte differentiation (GO:0045648)	2/27	0.0583399	0.244145	0	0	5.44886	15.4828	PRMT1;STAT1
protein export from nucleus (GO:0006611)	2/27	0.0583399	0.244145	0	0	5.44886	15.4828	XPO1;RANBP3
regulation of transcription by RNA polymerase II (GO:0006357)	41/2206	0.0602242	0.249012	0	0	1.32897	3.73398	YAP1;TCERG1;CCNK;SMARCD2;WBP2;CTR9;UBP1;RTF1;HTATSF1;AATF;RELA;TIAL1;DNAJB1;MED14;SUMO1;SIN3A;CREG1;SAFB2;RPRD1B;TEAD1;GABPA;BRD4;BRD2;XRCC6;POU2F1;NCOA5;NFYA;STAT1;FOXJ3;HCFC1;PPM1A;SNW1;HNRNPK;TFCP2;FUBP3;PSMC3;TCEA1;CEBPZ;CDK12;CC2D1A;CC2D1B
regulation of neurogenesis (GO:0050767)	3/62	0.0615856	0.249012	0	0	3.46928	9.67001	YAP1;YTHDF2;SNW1
double-strand break repair via nonhomologous end joining (GO:0006303)	3/62	0.0615856	0.249012	0	0	3.46928	9.67001	XRCC6;SUMO1;XRCC5
positive regulation of cellular protein metabolic process (GO:0032270)	4/102	0.0618089	0.249012	0	0	2.78902	7.76382	YTHDF1;YTHDF3;EIF4A3;EIF3E
regulation of B cell activation (GO:0050864)	2/28	0.0622405	0.249012	0	0	5.23902	14.5474	SH3KBP1;SUPT6H
regulation of phosphatase activity (GO:0010921)	2/28	0.0622405	0.249012	0	0	5.23902	14.5474	PPP6R3;TIPRL
response to ketone (GO:1901654)	2/28	0.0622405	0.249012	0	0	5.23902	14.5474	YAP1;WBP2
positive regulation of microtubule polymerization (GO:0031116)	2/28	0.0622405	0.249012	0	0	5.23902	14.5474	PAK1;MAPRE1
membrane organization (GO:0061024)	7/242	0.0643308	0.249012	0	0	2.04252	5.60411	NSFL1C;GCA;SH3KBP1;CHMP1A;CHMP2A;AGFG1;PICALM
beta-catenin-TCF complex assembly (GO:1904837)	2/29	0.0662272	0.249012	0	0	5.04473	13.6947	RBBP5;ASH2L
nucleotide-excision repair, preincision complex assembly (GO:0006294)	2/29	0.0662272	0.249012	0	0	5.04473	13.6947	RPA2;RAD23B
establishment of mitotic spindle localization (GO:0040001)	2/29	0.0662272	0.249012	0	0	5.04473	13.6947	NSFL1C;KPNB1
positive regulation of dephosphorylation (GO:0035306)	2/29	0.0662272	0.249012	0	0	5.04473	13.6947	PTBP1;SYMPK
mismatch repair (GO:0006298)	2/29	0.0662272	0.249012	0	0	5.04473	13.6947	PCNA;RPA2
production of miRNAs involved in gene silencing by miRNA (GO:0035196)	2/29	0.0662272	0.249012	0	0	5.04473	13.6947	SRRT;PUM2
mitotic G1 DNA damage checkpoint signaling (GO:0031571)	3/65	0.0689487	0.249012	0	0	3.30091	8.82792	PCNA;PRMT1;RPA2
CENP-A containing chromatin organization (GO:0061641)	2/30	0.0702964	0.249012	0	0	4.86431	12.9149	NASP;RBBP7
CENP-A containing nucleosome assembly (GO:0034080)	2/30	0.0702964	0.249012	0	0	4.86431	12.9149	NASP;RBBP7
establishment of spindle orientation (GO:0051294)	2/30	0.0702964	0.249012	0	0	4.86431	12.9149	NSFL1C;MAP4
regulation of type I interferon-mediated signaling pathway (GO:0060338)	2/30	0.0702964	0.249012	0	0	4.86431	12.9149	YTHDF2;YTHDF3
maturation of SSU-rRNA from tricistronic rRNA transcript (SSU-rRNA, 5.8S rRNA, LSU-rRNA) (GO:0000462)	2/30	0.0702964	0.249012	0	0	4.86431	12.9149	TSR2;UTP20
multivesicular body assembly (GO:0036258)	2/30	0.0702964	0.249012	0	0	4.86431	12.9149	CHMP1A;CHMP2A
ncRNA catabolic process (GO:0034661)	2/30	0.0702964	0.249012	0	0	4.86431	12.9149	RBM7;EXOSC2
negative regulation of autophagosome maturation (GO:1901097)	1/5	0.0706701	0.249012	0	0	16.9871	45.0112	UBQLN4
pyrimidine deoxyribonucleotide biosynthetic process (GO:0009221)	1/5	0.0706701	0.249012	0	0	16.9871	45.0112	TYMS
negative regulation of cysteine-type endopeptidase activity involved in apoptotic signaling pathway (GO:2001268)	1/5	0.0706701	0.249012	0	0	16.9871	45.0112	PIH1D1
apoptotic chromosome condensation (GO:0030263)	1/5	0.0706701	0.249012	0	0	16.9871	45.0112	ACIN1
auditory receptor cell morphogenesis (GO:0002093)	1/5	0.0706701	0.249012	0	0	16.9871	45.0112	PLS1
auditory receptor cell stereocilium organization (GO:0060088)	1/5	0.0706701	0.249012	0	0	16.9871	45.0112	PLS1
negative regulation of histone H3-K27 methylation (GO:0061086)	1/5	0.0706701	0.249012	0	0	16.9871	45.0112	SUPT6H
negative regulation of histone H4 acetylation (GO:0090241)	1/5	0.0706701	0.249012	0	0	16.9871	45.0112	PIH1D1
regulation of chaperone-mediated protein folding (GO:1903644)	1/5	0.0706701	0.249012	0	0	16.9871	45.0112	SGTA
cellular response to nicotine (GO:0071316)	1/5	0.0706701	0.249012	0	0	16.9871	45.0112	RELA
regulation of histone H2B ubiquitination (GO:2001166)	1/5	0.0706701	0.249012	0	0	16.9871	45.0112	CTR9
regulation of histone H3-K9 trimethylation (GO:1900112)	1/5	0.0706701	0.249012	0	0	16.9871	45.0112	PIH1D1
regulation of histone H4-K16 acetylation (GO:2000618)	1/5	0.0706701	0.249012	0	0	16.9871	45.0112	PIH1D1
cerebral cortex neuron differentiation (GO:0021895)	1/5	0.0706701	0.249012	0	0	16.9871	45.0112	SIN3A
chromatin maintenance (GO:0070827)	1/5	0.0706701	0.249012	0	0	16.9871	45.0112	SUPT6H
nuclear retention of pre-mRNA at the site of transcription (GO:0071033)	1/5	0.0706701	0.249012	0	0	16.9871	45.0112	EXOSC2
regulation of metaphase plate congression (GO:0090235)	1/5	0.0706701	0.249012	0	0	16.9871	45.0112	MAD1L1
regulation of miRNA metabolic process (GO:2000628)	1/5	0.0706701	0.249012	0	0	16.9871	45.0112	RELA
deoxyribonucleotide metabolic process (GO:0009262)	1/5	0.0706701	0.249012	0	0	16.9871	45.0112	RRM2
dephosphorylation of RNA polymerase II C-terminal domain (GO:0070940)	1/5	0.0706701	0.249012	0	0	16.9871	45.0112	RPRD1B
regulation of mRNA binding (GO:1902415)	1/5	0.0706701	0.249012	0	0	16.9871	45.0112	EIF3E
oxidative RNA demethylation (GO:0035513)	1/5	0.0706701	0.249012	0	0	16.9871	45.0112	ALKBH5
DNA catabolic process, exonucleolytic (GO:0000738)	1/5	0.0706701	0.249012	0	0	16.9871	45.0112	XRN2
endonucleolytic cleavage in 5'-ETS of tricistronic rRNA transcript (SSU-rRNA, 5.8S rRNA, LSU-rRNA) (GO:0000480)	1/5	0.0706701	0.249012	0	0	16.9871	45.0112	UTP20
endonucleolytic cleavage to generate mature 5'-end of SSU-rRNA from (SSU-rRNA, 5.8S rRNA, LSU-rRNA) (GO:0000472)	1/5	0.0706701	0.249012	0	0	16.9871	45.0112	UTP20
regulation of skeletal muscle tissue development (GO:0048641)	1/5	0.0706701	0.249012	0	0	16.9871	45.0112	USP19
positive regulation of dendritic cell differentiation (GO:2001200)	1/5	0.0706701	0.249012	0	0	16.9871	45.0112	LGALS1
positive regulation of deoxyribonuclease activity (GO:0032077)	1/5	0.0706701	0.249012	0	0	16.9871	45.0112	PCNA
regulation of vitamin D receptor signaling pathway (GO:0070562)	1/5	0.0706701	0.249012	0	0	16.9871	45.0112	SNW1
renal tubule development (GO:0061326)	1/5	0.0706701	0.249012	0	0	16.9871	45.0112	STAT1
positive regulation of histone H3-K9 acetylation (GO:2000617)	1/5	0.0706701	0.249012	0	0	16.9871	45.0112	PIH1D1
positive regulation of histone ubiquitination (GO:0033184)	1/5	0.0706701	0.249012	0	0	16.9871	45.0112	CTR9
ribose phosphate metabolic process (GO:0019693)	1/5	0.0706701	0.249012	0	0	16.9871	45.0112	RNASEH2B
positive regulation of low-density lipoprotein receptor activity (GO:1905599)	1/5	0.0706701	0.249012	0	0	16.9871	45.0112	HNRNPK
ribosome localization (GO:0033750)	1/5	0.0706701	0.249012	0	0	16.9871	45.0112	XPO1
positive regulation of macrophage proliferation (GO:0120041)	1/5	0.0706701	0.249012	0	0	16.9871	45.0112	PTK2
rRNA 5'-end processing (GO:0000967)	1/5	0.0706701	0.249012	0	0	16.9871	45.0112	UTP20
intracellular sequestering of iron ion (GO:0006880)	1/5	0.0706701	0.249012	0	0	16.9871	45.0112	SRI
positive regulation of nucleobase-containing compound transport (GO:0032241)	1/5	0.0706701	0.249012	0	0	16.9871	45.0112	KHDRBS1
positive regulation of RNA export from nucleus (GO:0046833)	1/5	0.0706701	0.249012	0	0	16.9871	45.0112	KHDRBS1
metanephric mesenchymal cell differentiation (GO:0072162)	1/5	0.0706701	0.249012	0	0	16.9871	45.0112	STAT1
mRNA cleavage (GO:0006379)	1/5	0.0706701	0.249012	0	0	16.9871	45.0112	CSTF3
protein localization to microtubule end (GO:1905725)	1/5	0.0706701	0.249012	0	0	16.9871	45.0112	MAPRE1
protein localization to microtubule plus-end (GO:1904825)	1/5	0.0706701	0.249012	0	0	16.9871	45.0112	MAPRE1
regulation of protein localization (GO:0032880)	3/66	0.0714879	0.251301	0	0	3.24835	8.56988	RSL1D1;SUMO1;PICALM
DNA replication (GO:0006260)	4/108	0.0729888	0.255975	0	0	2.62731	6.87686	UPF1;HUS1;RPA2;RAD1
receptor signaling pathway via JAK-STAT (GO:0007259)	2/31	0.0744451	0.258653	0	0	4.69634	12.1996	STAT1;CTR9
regulation of cellular component size (GO:0032535)	2/31	0.0744451	0.258653	0	0	4.69634	12.1996	LAMTOR5;PICALM
negative regulation of proteasomal ubiquitin-dependent protein catabolic process (GO:0032435)	2/31	0.0744451	0.258653	0	0	4.69634	12.1996	SGTA;UCHL5
multivesicular body organization (GO:0036257)	2/31	0.0744451	0.258653	0	0	4.69634	12.1996	CHMP1A;CHMP2A
regulation of protein ubiquitination (GO:0031396)	4/109	0.0749457	0.259788	0	0	2.60216	6.74217	USP4;U2AF2;UBQLN1;HSPBP1
positive regulation of protein localization to nucleus (GO:1900182)	3/68	0.0766902	0.262058	0	0	3.14808	8.0842	YAP1;MEPCE;LAMTOR5
negative regulation of double-strand break repair (GO:2000780)	2/32	0.0786699	0.262058	0	0	4.53956	11.5418	UBQLN4;OTUB1
regulation of centrosome duplication (GO:0010824)	2/32	0.0786699	0.262058	0	0	4.53956	11.5418	CHMP1A;CHMP2A
chromatin remodeling at centromere (GO:0031055)	2/32	0.0786699	0.262058	0	0	4.53956	11.5418	NASP;RBBP7
endodermal cell differentiation (GO:0035987)	2/32	0.0786699	0.262058	0	0	4.53956	11.5418	CTR9;RTF1
positive regulation of protein polymerization (GO:0032273)	3/69	0.0793522	0.262058	0	0	3.10022	7.85552	PAK1;MAPRE1;BAIAP2
regulation of cytoskeleton organization (GO:0051493)	4/112	0.0809739	0.262058	0	0	2.52949	6.35819	PAK1;BAIAP2;PTK2;BICD2
protein-DNA complex subunit organization (GO:0071824)	1/6	0.0841952	0.262058	0	0	13.589	33.6275	SUPT6H
purine nucleobase biosynthetic process (GO:0009113)	1/6	0.0841952	0.262058	0	0	13.589	33.6275	PAICS
negative regulation of ERAD pathway (GO:1904293)	1/6	0.0841952	0.262058	0	0	13.589	33.6275	SGTA
negative regulation of histone H3-K9 methylation (GO:0051573)	1/6	0.0841952	0.262058	0	0	13.589	33.6275	PIH1D1
regulation of cell cycle checkpoint (GO:1901976)	1/6	0.0841952	0.262058	0	0	13.589	33.6275	RPA2
negative regulation of lipoprotein particle clearance (GO:0010985)	1/6	0.0841952	0.262058	0	0	13.589	33.6275	KHSRP
regulation of cellular response to hypoxia (GO:1900037)	1/6	0.0841952	0.262058	0	0	13.589	33.6275	USP19
regulation of centriole elongation (GO:1903722)	1/6	0.0841952	0.262058	0	0	13.589	33.6275	CHMP2A
cellular heat acclimation (GO:0070370)	1/6	0.0841952	0.262058	0	0	13.589	33.6275	RBBP7
cellular response to cold (GO:0070417)	1/6	0.0841952	0.262058	0	0	13.589	33.6275	DNAJC3
cellular response to lipoteichoic acid (GO:0071223)	1/6	0.0841952	0.262058	0	0	13.589	33.6275	RELA
regulation of immunoglobulin mediated immune response (GO:0002889)	1/6	0.0841952	0.262058	0	0	13.589	33.6275	SUPT6H
COPI coating of Golgi vesicle (GO:0048205)	1/6	0.0841952	0.262058	0	0	13.589	33.6275	ARFGAP2
COPI-coated vesicle budding (GO:0035964)	1/6	0.0841952	0.262058	0	0	13.589	33.6275	ARFGAP2
nuclear polyadenylation-dependent ncRNA catabolic process (GO:0071046)	1/6	0.0841952	0.262058	0	0	13.589	33.6275	EXOSC2
nuclear polyadenylation-dependent rRNA catabolic process (GO:0071035)	1/6	0.0841952	0.262058	0	0	13.589	33.6275	EXOSC2
nuclear polyadenylation-dependent tRNA catabolic process (GO:0071038)	1/6	0.0841952	0.262058	0	0	13.589	33.6275	EXOSC2
regulation of macrophage proliferation (GO:0120040)	1/6	0.0841952	0.262058	0	0	13.589	33.6275	PTK2
regulation of mRNA export from nucleus (GO:0010793)	1/6	0.0841952	0.262058	0	0	13.589	33.6275	SUPT6H
regulation of non-motile cilium assembly (GO:1902855)	1/6	0.0841952	0.262058	0	0	13.589	33.6275	MAP4
regulation of peptidyl-cysteine S-nitrosylation (GO:2000169)	1/6	0.0841952	0.262058	0	0	13.589	33.6275	TXN
double-strand break repair via classical nonhomologous end joining (GO:0097680)	1/6	0.0841952	0.262058	0	0	13.589	33.6275	XRCC6
erythrose 4-phosphate/phosphoenolpyruvate family amino acid metabolic process (GO:1902221)	1/6	0.0841952	0.262058	0	0	13.589	33.6275	ASRGL1
regulation of ribonucleoprotein complex localization (GO:2000197)	1/6	0.0841952	0.262058	0	0	13.589	33.6275	SUPT6H
foam cell differentiation (GO:0090077)	1/6	0.0841952	0.262058	0	0	13.589	33.6275	STAT1
regulation of t-circle formation (GO:1904429)	1/6	0.0841952	0.262058	0	0	13.589	33.6275	XRCC5
Golgi transport vesicle coating (GO:0048200)	1/6	0.0841952	0.262058	0	0	13.589	33.6275	ARFGAP2
response to angiotensin (GO:1990776)	1/6	0.0841952	0.262058	0	0	13.589	33.6275	RELA
response to DNA damage checkpoint signaling (GO:0072423)	1/6	0.0841952	0.262058	0	0	13.589	33.6275	SMC1A
heat acclimation (GO:0010286)	1/6	0.0841952	0.262058	0	0	13.589	33.6275	RBBP7
positive regulation of hemoglobin biosynthetic process (GO:0046985)	1/6	0.0841952	0.262058	0	0	13.589	33.6275	PRMT1
response to lipoteichoic acid (GO:0070391)	1/6	0.0841952	0.262058	0	0	13.589	33.6275	RELA
response to peptidoglycan (GO:0032494)	1/6	0.0841952	0.262058	0	0	13.589	33.6275	RELA
snRNA modification (GO:0040031)	1/6	0.0841952	0.262058	0	0	13.589	33.6275	MEPCE
macrophage derived foam cell differentiation (GO:0010742)	1/6	0.0841952	0.262058	0	0	13.589	33.6275	STAT1
positive regulation of RNA binding (GO:1905216)	1/6	0.0841952	0.262058	0	0	13.589	33.6275	EIF3E
mesenchymal cell differentiation involved in kidney development (GO:0072161)	1/6	0.0841952	0.262058	0	0	13.589	33.6275	STAT1
metaphase/anaphase transition of cell cycle (GO:0044784)	1/6	0.0841952	0.262058	0	0	13.589	33.6275	CDC23
metaphase/anaphase transition of mitotic cell cycle (GO:0007091)	1/6	0.0841952	0.262058	0	0	13.589	33.6275	CDC23
tRNA surveillance (GO:0106354)	1/6	0.0841952	0.262058	0	0	13.589	33.6275	EXOSC2
monoubiquitinated protein deubiquitination (GO:0035520)	1/6	0.0841952	0.262058	0	0	13.589	33.6275	BAP1
mRNA 5'-splice site recognition (GO:0000395)	1/6	0.0841952	0.262058	0	0	13.589	33.6275	SRSF1
Fc-gamma receptor signaling pathway involved in phagocytosis (GO:0038096)	3/71	0.0847953	0.263377	0	0	3.00873	7.42409	PAK1;BAIAP2;PTK2
cellular response to molecule of bacterial origin (GO:0071219)	4/115	0.0872346	0.267378	0	0	2.46075	6.00214	UPF1;CTR9;RELA;NFKBIB
regulation of amyloid-beta formation (GO:1902003)	2/34	0.0873362	0.267378	0	0	4.25541	10.3746	RELA;PICALM
response to steroid hormone (GO:0048545)	2/34	0.0873362	0.267378	0	0	4.25541	10.3746	YAP1;WBP2
positive regulation of mitochondrial outer membrane permeabilization involved in apoptotic signaling pathway (GO:1901030)	2/34	0.0873362	0.267378	0	0	4.25541	10.3746	YWHAE;YWHAQ
positive regulation of pri-miRNA transcription by RNA polymerase II (GO:1902895)	2/34	0.0873362	0.267378	0	0	4.25541	10.3746	TEAD1;RELA
positive regulation of protein dephosphorylation (GO:0035307)	2/34	0.0873362	0.267378	0	0	4.25541	10.3746	PTBP1;SYMPK
protein localization to chromosome (GO:0034502)	2/34	0.0873362	0.267378	0	0	4.25541	10.3746	XRCC5;RPA2
Fc-gamma receptor signaling pathway (GO:0038094)	3/72	0.0875752	0.267561	0	0	2.96498	7.22048	PAK1;BAIAP2;PTK2
base-excision repair, gap-filling (GO:0006287)	2/35	0.0917717	0.27336	0	0	4.12625	9.85534	PCNA;RPA2
regulation of mitotic spindle organization (GO:0060236)	2/35	0.0917717	0.27336	0	0	4.12625	9.85534	CHMP1A;CHMP2A
regulation of muscle cell differentiation (GO:0051147)	2/35	0.0917717	0.27336	0	0	4.12625	9.85534	PTBP1;SUPT6H
regulation of TORC1 signaling (GO:1903432)	2/35	0.0917717	0.27336	0	0	4.12625	9.85534	PIH1D1;LAMTOR5
positive regulation of lymphocyte activation (GO:0051251)	2/35	0.0917717	0.27336	0	0	4.12625	9.85534	XRCC6;SH3KBP1
maturation of SSU-rRNA (GO:0030490)	2/35	0.0917717	0.27336	0	0	4.12625	9.85534	TSR2;NOL11
translation (GO:0006412)	6/214	0.0932068	0.27336	0	0	1.97379	4.68366	RARS2;PPA1;RPSA;RPL10A;RSL24D1;RPS12
Fc receptor mediated stimulatory signaling pathway (GO:0002431)	3/74	0.0932486	0.27336	0	0	2.88116	6.83552	PAK1;BAIAP2;PTK2
neutrophil degranulation (GO:0043312)	11/481	0.0942639	0.27336	0	0	1.60812	3.79784	PSMA5;DNAJC3;PSMB7;XRCC6;PSMD11;GCA;PSMC3;XRCC5;TOLLIP;CREG1;KPNB1
nucleic acid phosphodiester bond hydrolysis (GO:0090305)	3/75	0.096141	0.27336	0	0	2.841	6.65345	PCNA;XRN2;RPA2
fibroblast growth factor receptor signaling pathway (GO:0008543)	3/75	0.096141	0.27336	0	0	2.841	6.65345	TIAL1;PTBP1;RBFOX2
negative regulation of DNA metabolic process (GO:0051053)	2/36	0.0962715	0.27336	0	0	4.00468	9.37329	DFFA;XRCC5
membrane fusion (GO:0061025)	2/36	0.0962715	0.27336	0	0	4.00468	9.37329	NSFL1C;GCA
purine ribonucleoside metabolic process (GO:0046128)	1/7	0.0975242	0.27336	0	0	11.3236	26.3573	NT5C2
regulation by virus of viral protein levels in host cell (GO:0046719)	1/7	0.0975242	0.27336	0	0	11.3236	26.3573	STAT1
negative regulation of DNA repair (GO:0045738)	1/7	0.0975242	0.27336	0	0	11.3236	26.3573	OTUB1
negative regulation of heart rate (GO:0010459)	1/7	0.0975242	0.27336	0	0	11.3236	26.3573	SRI
negative regulation of meiotic nuclear division (GO:0045835)	1/7	0.0975242	0.27336	0	0	11.3236	26.3573	RAD1
negative regulation of protein K63-linked ubiquitination (GO:1900045)	1/7	0.0975242	0.27336	0	0	11.3236	26.3573	OTUB1
negative regulation of striated muscle tissue development (GO:0045843)	1/7	0.0975242	0.27336	0	0	11.3236	26.3573	USP19
regulation of hemoglobin biosynthetic process (GO:0046984)	1/7	0.0975242	0.27336	0	0	11.3236	26.3573	PRMT1
regulation of histone H3-K27 methylation (GO:0061085)	1/7	0.0975242	0.27336	0	0	11.3236	26.3573	SUPT6H
nucleobase biosynthetic process (GO:0046112)	1/7	0.0975242	0.27336	0	0	11.3236	26.3573	PAICS
nucleotide-binding oligomerization domain containing 2 signaling pathway (GO:0070431)	1/7	0.0975242	0.27336	0	0	11.3236	26.3573	RELA
delamination (GO:0060232)	1/7	0.0975242	0.27336	0	0	11.3236	26.3573	YTHDF2
detection of muscle stretch (GO:0035995)	1/7	0.0975242	0.27336	0	0	11.3236	26.3573	PTK2
DNA ligation (GO:0006266)	1/7	0.0975242	0.27336	0	0	11.3236	26.3573	XRCC6
polyadenylation-dependent snoRNA 3'-end processing (GO:0071051)	1/7	0.0975242	0.27336	0	0	11.3236	26.3573	EXOSC2
regulation of relaxation of muscle (GO:1901077)	1/7	0.0975242	0.27336	0	0	11.3236	26.3573	SRI
positive regulation of aspartic-type endopeptidase activity involved in amyloid precursor protein catabolic process (GO:1902961)	1/7	0.0975242	0.27336	0	0	11.3236	26.3573	PICALM
regulation of vesicle size (GO:0097494)	1/7	0.0975242	0.27336	0	0	11.3236	26.3573	PICALM
positive regulation of histone H4 acetylation (GO:0090240)	1/7	0.0975242	0.27336	0	0	11.3236	26.3573	PIH1D1
ribosomal large subunit export from nucleus (GO:0000055)	1/7	0.0975242	0.27336	0	0	11.3236	26.3573	XPO1
ribosomal small subunit export from nucleus (GO:0000056)	1/7	0.0975242	0.27336	0	0	11.3236	26.3573	XPO1
positive regulation of microtubule nucleation (GO:0090063)	1/7	0.0975242	0.27336	0	0	11.3236	26.3573	PAK1
positive regulation of miRNA metabolic process (GO:2000630)	1/7	0.0975242	0.27336	0	0	11.3236	26.3573	RELA
rRNA-containing ribonucleoprotein complex export from nucleus (GO:0071428)	1/7	0.0975242	0.27336	0	0	11.3236	26.3573	XPO1
selenocysteine incorporation (GO:0001514)	1/7	0.0975242	0.27336	0	0	11.3236	26.3573	TRNAU1AP
positive regulation of mRNA binding (GO:1902416)	1/7	0.0975242	0.27336	0	0	11.3236	26.3573	EIF3E
synaptic vesicle budding from presynaptic endocytic zone membrane (GO:0016185)	1/7	0.0975242	0.27336	0	0	11.3236	26.3573	PICALM
membrane invagination (GO:0010324)	1/7	0.0975242	0.27336	0	0	11.3236	26.3573	CHMP2A
translational readthrough (GO:0006451)	1/7	0.0975242	0.27336	0	0	11.3236	26.3573	TRNAU1AP
protein desumoylation (GO:0016926)	1/7	0.0975242	0.27336	0	0	11.3236	26.3573	SENP3
negative regulation by host of viral genome replication (GO:0044828)	1/7	0.0975242	0.27336	0	0	11.3236	26.3573	CCNK
cellular response to lipopolysaccharide (GO:0071222)	4/120	0.0981719	0.274661	0	0	2.35408	5.4639	UPF1;CTR9;RELA;NFKBIB
neutrophil activation involved in immune response (GO:0002283)	11/485	0.0983981	0.274779	0	0	1.59422	3.69657	PSMA5;DNAJC3;PSMB7;XRCC6;PSMD11;GCA;PSMC3;XRCC5;TOLLIP;CREG1;KPNB1
regulation of erythrocyte differentiation (GO:0045646)	2/37	0.100833	0.278455	0	0	3.89006	8.92494	PRMT1;STAT1
centromere complex assembly (GO:0034508)	2/37	0.100833	0.278455	0	0	3.89006	8.92494	NASP;RBBP7
regulation of microtubule cytoskeleton organization (GO:0070507)	2/37	0.100833	0.278455	0	0	3.89006	8.92494	MAPRE1;BICD2
nucleotide-excision repair, DNA incision, 5'-to lesion (GO:0006296)	2/37	0.100833	0.278455	0	0	3.89006	8.92494	PCNA;RPA2
positive regulation of myeloid cell differentiation (GO:0045639)	2/37	0.100833	0.278455	0	0	3.89006	8.92494	PRMT1;STAT1
ncRNA metabolic process (GO:0034660)	2/37	0.100833	0.278455	0	0	3.89006	8.92494	KHSRP;MEPCE
neutrophil mediated immunity (GO:0002446)	11/488	0.101569	0.279971	0	0	1.58395	3.62251	PSMA5;DNAJC3;PSMB7;XRCC6;PSMD11;GCA;PSMC3;XRCC5;TOLLIP;CREG1;KPNB1
negative regulation of G0 to G1 transition (GO:0070317)	2/38	0.105453	0.286971	0	0	3.78181	8.50715	RRM2;RBBP7
negative regulation of innate immune response (GO:0045824)	2/38	0.105453	0.286971	0	0	3.78181	8.50715	YTHDF2;YTHDF3
negative regulation of proteasomal protein catabolic process (GO:1901799)	2/38	0.105453	0.286971	0	0	3.78181	8.50715	PSMF1;UCHL5
negative regulation of ubiquitin-dependent protein catabolic process (GO:2000059)	2/38	0.105453	0.286971	0	0	3.78181	8.50715	SGTA;UCHL5
regulation of phosphoprotein phosphatase activity (GO:0043666)	2/38	0.105453	0.286971	0	0	3.78181	8.50715	PPP6R3;TIPRL
histone exchange (GO:0043486)	2/38	0.105453	0.286971	0	0	3.78181	8.50715	NASP;RBBP7
tRNA aminoacylation (GO:0043039)	2/38	0.105453	0.286971	0	0	3.78181	8.50715	RARS2;PPA1
nucleotide-excision repair, DNA incision (GO:0033683)	2/39	0.110129	0.288024	0	0	3.67942	8.11716	PCNA;RPA2
DNA replication-independent nucleosome assembly (GO:0006336)	2/39	0.110129	0.288024	0	0	3.67942	8.11716	NASP;RBBP7
purine ribonucleoside monophosphate catabolic process (GO:0009169)	1/8	0.11066	0.288024	0	0	9.70542	21.3645	NT5C2
box C/D snoRNP assembly (GO:0000492)	1/8	0.11066	0.288024	0	0	9.70542	21.3645	PIH1D1
regulation of chaperone-mediated autophagy (GO:1904714)	1/8	0.11066	0.288024	0	0	9.70542	21.3645	SNRNP70
negative regulation of mitotic nuclear division (GO:0045839)	1/8	0.11066	0.288024	0	0	9.70542	21.3645	TOM1L1
negative regulation of mRNA polyadenylation (GO:1900364)	1/8	0.11066	0.288024	0	0	9.70542	21.3645	CTR9
negative regulation of muscle cell differentiation (GO:0051148)	1/8	0.11066	0.288024	0	0	9.70542	21.3645	PTBP1
cellular response to angiotensin (GO:1904385)	1/8	0.11066	0.288024	0	0	9.70542	21.3645	RELA
regulation of extent of cell growth (GO:0061387)	1/8	0.11066	0.288024	0	0	9.70542	21.3645	SIN3A
negative regulation of response to reactive oxygen species (GO:1901032)	1/8	0.11066	0.288024	0	0	9.70542	21.3645	TXN
cellular response to interleukin-21 (GO:0098757)	1/8	0.11066	0.288024	0	0	9.70542	21.3645	STAT1
regulation of metaphase/anaphase transition of cell cycle (GO:1902099)	1/8	0.11066	0.288024	0	0	9.70542	21.3645	CDC23
cytoplasmic sequestering of NF-kappaB (GO:0007253)	1/8	0.11066	0.288024	0	0	9.70542	21.3645	NFKBIB
endonucleolytic cleavage in ITS1 to separate SSU-rRNA from 5.8S rRNA and LSU-rRNA from tricistronic rRNA transcript (SSU-rRNA, 5.8S rRNA, LSU-rRNA) (GO:0000447)	1/8	0.11066	0.288024	0	0	9.70542	21.3645	UTP20
positive regulation of aspartic-type peptidase activity (GO:1905247)	1/8	0.11066	0.288024	0	0	9.70542	21.3645	PICALM
establishment of protein localization to chromatin (GO:0071169)	1/8	0.11066	0.288024	0	0	9.70542	21.3645	PIH1D1
forebrain neuron development (GO:0021884)	1/8	0.11066	0.288024	0	0	9.70542	21.3645	SCYL2
positive regulation of fibroblast migration (GO:0010763)	1/8	0.11066	0.288024	0	0	9.70542	21.3645	PTK2
RNA secondary structure unwinding (GO:0010501)	1/8	0.11066	0.288024	0	0	9.70542	21.3645	DDX39B
interleukin-21-mediated signaling pathway (GO:0038114)	1/8	0.11066	0.288024	0	0	9.70542	21.3645	STAT1
synaptic vesicle budding (GO:0070142)	1/8	0.11066	0.288024	0	0	9.70542	21.3645	PICALM
U4 snRNA 3'-end processing (GO:0034475)	1/8	0.11066	0.288024	0	0	9.70542	21.3645	EXOSC2
protein localization to microtubule (GO:0035372)	1/8	0.11066	0.288024	0	0	9.70542	21.3645	MAPRE1
protein localization to microtubule cytoskeleton (GO:0072698)	1/8	0.11066	0.288024	0	0	9.70542	21.3645	MAPRE1
cellular protein modification process (GO:0006464)	20/1025	0.112529	0.292379	0	0	1.3735	3.00048	BRD2;PSMD11;PSMA5;DNAJC3;PSMA6;PSMB7;PPM1A;PAK1;LGALS1;PSMB5;PSMC6;PSMD4;PSMC3;PPP2R1A;RBBP5;WDR5;PSMF1;CDK12;RBBP7;BAP1
negative regulation of I-kappaB kinase/NF-kappaB signaling (GO:0043124)	2/40	0.114859	0.296886	0	0	3.58241	7.7525	PPM1A;STAT1
regulation of microtubule polymerization (GO:0031113)	2/40	0.114859	0.296886	0	0	3.58241	7.7525	PAK1;MAPRE1
ribosomal small subunit biogenesis (GO:0042274)	2/40	0.114859	0.296886	0	0	3.58241	7.7525	RPSA;NOL11
regulation of gene expression, epigenetic (GO:0040029)	3/82	0.117369	0.301391	0	0	2.58834	5.54535	WBP2;RBBP7;SF3B1
intracellular protein transport (GO:0006886)	8/336	0.118675	0.301391	0	0	1.67034	3.56011	XPO1;RANBP3;HEATR3;SLU7;IPO7;KPNB1;TNPO3;SEC31A
regulation of cell development (GO:0060284)	2/41	0.11964	0.301391	0	0	3.49037	7.41099	YAP1;YTHDF2
regulation of G0 to G1 transition (GO:0070316)	2/41	0.11964	0.301391	0	0	3.49037	7.41099	RRM2;RBBP7
regulation of viral transcription (GO:0046782)	2/41	0.11964	0.301391	0	0	3.49037	7.41099	UBP1;NELFCD
positive regulation of TOR signaling (GO:0032008)	2/41	0.11964	0.301391	0	0	3.49037	7.41099	PIH1D1;LAMTOR5
regulation of Notch signaling pathway (GO:0008593)	3/83	0.120534	0.301391	0	0	2.55586	5.40774	YAP1;YTHDF2;SNW1
regulation of response to external stimulus (GO:0032101)	4/130	0.121834	0.301391	0	0	2.16614	4.55993	PSMA6;CELF1;RELA;BRD4
G2/M transition of mitotic cell cycle (GO:0000086)	4/130	0.121834	0.301391	0	0	2.16614	4.55993	YWHAE;KHDRBS1;PPP2R1A;MAPRE1
adenosine metabolic process (GO:0046085)	1/9	0.123605	0.301391	0	0	8.49181	17.7535	NT5C2
purine nucleobase metabolic process (GO:0006144)	1/9	0.123605	0.301391	0	0	8.49181	17.7535	PAICS
astral microtubule organization (GO:0030953)	1/9	0.123605	0.301391	0	0	8.49181	17.7535	KPNB1
regulation of aspartic-type endopeptidase activity involved in amyloid precursor protein catabolic process (GO:1902959)	1/9	0.123605	0.301391	0	0	8.49181	17.7535	PICALM
negative regulation of mRNA 3'-end processing (GO:0031441)	1/9	0.123605	0.301391	0	0	8.49181	17.7535	CTR9
negative regulation of nitric oxide biosynthetic process (GO:0045019)	1/9	0.123605	0.301391	0	0	8.49181	17.7535	KHSRP
negative regulation of nitric oxide metabolic process (GO:1904406)	1/9	0.123605	0.301391	0	0	8.49181	17.7535	KHSRP
regulation of DNA-directed DNA polymerase activity (GO:1900262)	1/9	0.123605	0.301391	0	0	8.49181	17.7535	PCNA
regulation of DNA-templated transcription in response to stress (GO:0043620)	1/9	0.123605	0.301391	0	0	8.49181	17.7535	RELA
negative regulation of protein-containing complex disassembly (GO:0043242)	1/9	0.123605	0.301391	0	0	8.49181	17.7535	UBQLN4
cellular response to interleukin-9 (GO:0071355)	1/9	0.123605	0.301391	0	0	8.49181	17.7535	STAT1
regulation of histone H4 acetylation (GO:0090239)	1/9	0.123605	0.301391	0	0	8.49181	17.7535	PIH1D1
regulation of mitotic centrosome separation (GO:0046602)	1/9	0.123605	0.301391	0	0	8.49181	17.7535	NSFL1C
phosphorylation of RNA polymerase II C-terminal domain (GO:0070816)	1/9	0.123605	0.301391	0	0	8.49181	17.7535	CDK12
regulation of RNA polymerase II regulatory region sequence-specific DNA binding (GO:1903025)	1/9	0.123605	0.301391	0	0	8.49181	17.7535	LAMTOR5
exonucleolytic trimming involved in rRNA processing (GO:0000459)	1/9	0.123605	0.301391	0	0	8.49181	17.7535	EXOSC2
exonucleolytic trimming to generate mature 3'-end of 5.8S rRNA from tricistronic rRNA transcript (SSU-rRNA, 5.8S rRNA, LSU-rRNA) (GO:0000467)	1/9	0.123605	0.301391	0	0	8.49181	17.7535	EXOSC2
regulation of sterol biosynthetic process (GO:0106118)	1/9	0.123605	0.301391	0	0	8.49181	17.7535	KPNB1
positive regulation of DNA-directed DNA polymerase activity (GO:1900264)	1/9	0.123605	0.301391	0	0	8.49181	17.7535	PCNA
histone arginine methylation (GO:0034969)	1/9	0.123605	0.301391	0	0	8.49181	17.7535	PRMT1
IMP metabolic process (GO:0046040)	1/9	0.123605	0.301391	0	0	8.49181	17.7535	NT5C2
interleukin-9-mediated signaling pathway (GO:0038113)	1/9	0.123605	0.301391	0	0	8.49181	17.7535	STAT1
intestinal epithelial cell differentiation (GO:0060575)	1/9	0.123605	0.301391	0	0	8.49181	17.7535	YAP1
L-phenylalanine metabolic process (GO:0006558)	1/9	0.123605	0.301391	0	0	8.49181	17.7535	ASRGL1
tetrahydrofolate interconversion (GO:0035999)	1/9	0.123605	0.301391	0	0	8.49181	17.7535	TYMS
cell cycle G2/M phase transition (GO:0044839)	4/131	0.124325	0.301391	0	0	2.14898	4.48031	YWHAE;KHDRBS1;PPP2R1A;MAPRE1
regulation of DNA recombination (GO:0000018)	2/42	0.12447	0.301391	0	0	3.40294	7.09068	RPA2;SUPT6H
regulation of double-strand break repair (GO:2000779)	2/42	0.12447	0.301391	0	0	3.40294	7.09068	RPA2;OTUB1
regulation of nervous system development (GO:0051960)	2/42	0.12447	0.301391	0	0	3.40294	7.09068	YAP1;YTHDF2
translesion synthesis (GO:0019985)	2/42	0.12447	0.301391	0	0	3.40294	7.09068	PCNA;RPA2
regulation of apoptotic process (GO:0042981)	15/742	0.12574	0.303973	0	0	1.41902	2.9424	DFFA;STAT1;DDX42;AATF;PTK2;RELA;CCAR1;DNAJC3;RSL1D1;LGALS1;HNRNPK;ING3;RNPS1;QRICH1;CTNNBL1
negative regulation of transcription by RNA polymerase II (GO:0000122)	14/684	0.126632	0.305435	0	0	1.43621	2.96788	YAP1;TCERG1;NCOA5;STAT1;CTR9;RTF1;RELA;HCFC1;PPM1A;DNAJB1;SNW1;SUMO1;SIN3A;CC2D1A
regulation of cell cycle G2/M phase transition (GO:1902749)	3/85	0.126958	0.305435	0	0	2.49327	5.14585	YWHAE;PPP2R1A;MAPRE1
retrograde vesicle-mediated transport, Golgi to endoplasmic reticulum (GO:0006890)	3/85	0.126958	0.305435	0	0	2.49327	5.14585	BICD2;ARFGAP1;ARFGAP2
DNA synthesis involved in DNA repair (GO:0000731)	2/43	0.129346	0.308207	0	0	3.31977	6.78982	PCNA;RPA2
tRNA aminoacylation for protein translation (GO:0006418)	2/43	0.129346	0.308207	0	0	3.31977	6.78982	RARS2;PPA1
negative regulation of cellular amide metabolic process (GO:0034249)	3/86	0.130215	0.308207	0	0	2.4631	5.0212	CAPRIN1;EIF4A3;TYMS
positive regulation of receptor-mediated endocytosis (GO:0048260)	2/44	0.134265	0.308207	0	0	3.24057	6.50686	HNRNPK;SCYL2
negative regulation of circadian rhythm (GO:0042754)	1/10	0.136362	0.308207	0	0	7.54789	15.0387	SIN3A
negative regulation of delayed rectifier potassium channel activity (GO:1902260)	1/10	0.136362	0.308207	0	0	7.54789	15.0387	SUMO1
regulation of actin filament-based movement (GO:1903115)	1/10	0.136362	0.308207	0	0	7.54789	15.0387	SRI
aromatic amino acid family metabolic process (GO:0009072)	1/10	0.136362	0.308207	0	0	7.54789	15.0387	ASRGL1
regulation of axon guidance (GO:1902667)	1/10	0.136362	0.308207	0	0	7.54789	15.0387	YTHDF1
negative regulation of inclusion body assembly (GO:0090084)	1/10	0.136362	0.308207	0	0	7.54789	15.0387	DNAJB1
cell differentiation involved in metanephros development (GO:0072202)	1/10	0.136362	0.308207	0	0	7.54789	15.0387	STAT1
regulation of epithelial cell apoptotic process (GO:1904035)	1/10	0.136362	0.308207	0	0	7.54789	15.0387	YAP1
cellular response to dopamine (GO:1903351)	1/10	0.136362	0.308207	0	0	7.54789	15.0387	GABPA
regulation of high voltage-gated calcium channel activity (GO:1901841)	1/10	0.136362	0.308207	0	0	7.54789	15.0387	SRI
negative regulation of transcription from RNA polymerase II promoter in response to stress (GO:0097201)	1/10	0.136362	0.308207	0	0	7.54789	15.0387	DNAJB1
negative regulation of tyrosine phosphorylation of STAT protein (GO:0042532)	1/10	0.136362	0.308207	0	0	7.54789	15.0387	PPP2R1A
regulation of hydrogen peroxide-induced cell death (GO:1903205)	1/10	0.136362	0.308207	0	0	7.54789	15.0387	TXN
nuclear-transcribed mRNA catabolic process, exonucleolytic, 3'-5' (GO:0034427)	1/10	0.136362	0.308207	0	0	7.54789	15.0387	EXOSC2
regulation of microtubule nucleation (GO:0010968)	1/10	0.136362	0.308207	0	0	7.54789	15.0387	PAK1
DNA dealkylation (GO:0035510)	1/10	0.136362	0.308207	0	0	7.54789	15.0387	ALKBH5
DNA dealkylation involved in DNA repair (GO:0006307)	1/10	0.136362	0.308207	0	0	7.54789	15.0387	ALKBH5
DNA replication-dependent nucleosome assembly (GO:0006335)	1/10	0.136362	0.308207	0	0	7.54789	15.0387	NASP
DNA replication-dependent nucleosome organization (GO:0034723)	1/10	0.136362	0.308207	0	0	7.54789	15.0387	NASP
dosage compensation (GO:0007549)	1/10	0.136362	0.308207	0	0	7.54789	15.0387	RBM15
regulation of protein localization to centrosome (GO:1904779)	1/10	0.136362	0.308207	0	0	7.54789	15.0387	NSFL1C
positive regulation by symbiont of entry into host (GO:0075294)	1/10	0.136362	0.308207	0	0	7.54789	15.0387	LGALS1
positive regulation of dendritic spine morphogenesis (GO:0061003)	1/10	0.136362	0.308207	0	0	7.54789	15.0387	CAPRIN1
response to dopamine (GO:1903350)	1/10	0.136362	0.308207	0	0	7.54789	15.0387	GABPA
histone H2B ubiquitination (GO:0033523)	1/10	0.136362	0.308207	0	0	7.54789	15.0387	CTR9
retinoic acid receptor signaling pathway (GO:0048384)	1/10	0.136362	0.308207	0	0	7.54789	15.0387	SNW1
inner ear receptor cell stereocilium organization (GO:0060122)	1/10	0.136362	0.308207	0	0	7.54789	15.0387	PLS1
positive regulation of mesenchymal cell proliferation (GO:0002053)	1/10	0.136362	0.308207	0	0	7.54789	15.0387	STAT1
rRNA 3'-end processing (GO:0031125)	1/10	0.136362	0.308207	0	0	7.54789	15.0387	EXOSC2
positive regulation of monocyte differentiation (GO:0045657)	1/10	0.136362	0.308207	0	0	7.54789	15.0387	ACIN1
small nucleolar ribonucleoprotein complex assembly (GO:0000491)	1/10	0.136362	0.308207	0	0	7.54789	15.0387	PIH1D1
positive regulation of RIG-I signaling pathway (GO:1900246)	1/10	0.136362	0.308207	0	0	7.54789	15.0387	PUM2
positive regulation of viral entry into host cell (GO:0046598)	1/10	0.136362	0.308207	0	0	7.54789	15.0387	LGALS1
mitotic DNA replication checkpoint signaling (GO:0033314)	1/10	0.136362	0.308207	0	0	7.54789	15.0387	HUS1
primary miRNA processing (GO:0031053)	1/10	0.136362	0.308207	0	0	7.54789	15.0387	SRRT
protein localization to endosome (GO:0036010)	1/10	0.136362	0.308207	0	0	7.54789	15.0387	TOLLIP
negative regulation of binding (GO:0051100)	3/88	0.136816	0.308767	0	0	2.4049	4.78363	SUMO1;SUMO3;SYMPK
action potential (GO:0001508)	2/45	0.139226	0.311383	0	0	3.16504	6.24037	MYH14;SRI
cellular response to radiation (GO:0071478)	2/45	0.139226	0.311383	0	0	3.16504	6.24037	HUS1;RAD1
chromosome condensation (GO:0030261)	2/45	0.139226	0.311383	0	0	3.16504	6.24037	CHMP1A;ACIN1
regulation of pri-miRNA transcription by RNA polymerase II (GO:1902893)	2/45	0.139226	0.311383	0	0	3.16504	6.24037	TEAD1;RELA
positive regulation of Notch signaling pathway (GO:0045747)	2/45	0.139226	0.311383	0	0	3.16504	6.24037	YAP1;SNW1
positive regulation of RNA metabolic process (GO:0051254)	2/45	0.139226	0.311383	0	0	3.16504	6.24037	U2AF2;RELA
post-Golgi vesicle-mediated transport (GO:0006892)	3/89	0.14016	0.313002	0	0	2.37682	4.67038	CHMP2A;ACBD3;CLINT1
protein complex oligomerization (GO:0051259)	3/90	0.14353	0.319237	0	0	2.34938	4.56064	CPSF7;PRMT1;CHMP2A
regulation of double-strand break repair via homologous recombination (GO:0010569)	2/46	0.144227	0.319237	0	0	3.09295	5.9891	RPA2;UBQLN4
interleukin-12-mediated signaling pathway (GO:0035722)	2/46	0.144227	0.319237	0	0	3.09295	5.9891	HNRNPDL;BOLA2
positive regulation of nucleocytoplasmic transport (GO:0046824)	2/46	0.144227	0.319237	0	0	3.09295	5.9891	YWHAE;KHDRBS1
regulation of cellular component organization (GO:0051128)	4/139	0.145001	0.319237	0	0	2.0208	3.9022	BAP1;ARFGAP1;HCFC1;PICALM
positive regulation of supramolecular fiber organization (GO:1902905)	3/91	0.146927	0.319237	0	0	2.32256	4.45425	PAK1;MAPRE1;BAIAP2
regulation of cell population proliferation (GO:0042127)	15/764	0.148694	0.319237	0	0	1.37575	2.62199	YAP1;XRCC6;RBFOX2;XRCC5;PRMT1;STAT1;CELF1;ASH2L;PTK2;RELA;CCAR1;PAK1;UTP20;RPRD1B;BAP1
negative regulation of calcium ion transmembrane transport (GO:1903170)	1/11	0.148934	0.319237	0	0	6.79276	12.9351	YWHAE
cardiac muscle cell membrane repolarization (GO:0099622)	1/11	0.148934	0.319237	0	0	6.79276	12.9351	YWHAE
regulation of cysteine-type endopeptidase activity involved in apoptotic signaling pathway (GO:2001267)	1/11	0.148934	0.319237	0	0	6.79276	12.9351	PIH1D1
negative regulation of nuclear division (GO:0051784)	1/11	0.148934	0.319237	0	0	6.79276	12.9351	TOM1L1
negative regulation of protein localization to cell surface (GO:2000009)	1/11	0.148934	0.319237	0	0	6.79276	12.9351	PICALM
regulation of ERAD pathway (GO:1904292)	1/11	0.148934	0.319237	0	0	6.79276	12.9351	USP19
regulation of histone H3-K9 acetylation (GO:2000615)	1/11	0.148934	0.319237	0	0	6.79276	12.9351	PIH1D1
regulation of inclusion body assembly (GO:0090083)	1/11	0.148934	0.319237	0	0	6.79276	12.9351	DNAJB1
negative regulation of voltage-gated potassium channel activity (GO:1903817)	1/11	0.148934	0.319237	0	0	6.79276	12.9351	SUMO1
regulation of mesenchymal cell proliferation (GO:0010464)	1/11	0.148934	0.319237	0	0	6.79276	12.9351	STAT1
PERK-mediated unfolded protein response (GO:0036499)	1/11	0.148934	0.319237	0	0	6.79276	12.9351	QRICH1
regulation of protein localization to Cajal body (GO:1904869)	1/11	0.148934	0.319237	0	0	6.79276	12.9351	MEPCE
hematopoietic stem cell proliferation (GO:0071425)	1/11	0.148934	0.319237	0	0	6.79276	12.9351	YTHDF2
hepatocyte growth factor receptor signaling pathway (GO:0048012)	1/11	0.148934	0.319237	0	0	6.79276	12.9351	PAK1
interleukin-35-mediated signaling pathway (GO:0070757)	1/11	0.148934	0.319237	0	0	6.79276	12.9351	STAT1
positive regulation of posttranscriptional gene silencing (GO:0060148)	1/11	0.148934	0.319237	0	0	6.79276	12.9351	PUM2
positive regulation of protein localization to Cajal body (GO:1904871)	1/11	0.148934	0.319237	0	0	6.79276	12.9351	MEPCE
tetrahydrofolate metabolic process (GO:0046653)	1/11	0.148934	0.319237	0	0	6.79276	12.9351	TYMS
metanephric mesenchyme development (GO:0072075)	1/11	0.148934	0.319237	0	0	6.79276	12.9351	STAT1
mitochondrion morphogenesis (GO:0070584)	1/11	0.148934	0.319237	0	0	6.79276	12.9351	MYH14
positive regulation of viral release from host cell (GO:1902188)	1/11	0.148934	0.319237	0	0	6.79276	12.9351	CHMP2A
cellular response to fibroblast growth factor stimulus (GO:0044344)	3/92	0.150351	0.32135	0	0	2.29635	4.35109	TIAL1;PTBP1;RBFOX2
positive regulation of cellular component biogenesis (GO:0044089)	3/92	0.150351	0.32135	0	0	2.29635	4.35109	SUMO1;PIH1D1;CHMP2A
regulation of programmed cell death (GO:0043067)	5/194	0.153595	0.3257	0	0	1.8056	3.38268	RSL1D1;DFFA;LGALS1;STAT1;DDX42
cytoplasmic translation (GO:0002181)	3/93	0.153799	0.3257	0	0	2.27072	4.25103	RPSA;RPL10A;RPS12
base-excision repair (GO:0006284)	2/48	0.154336	0.3257	0	0	2.95818	5.52771	PCNA;RPA2
negative regulation of mitotic cell cycle (GO:0045930)	2/48	0.154336	0.3257	0	0	2.95818	5.52771	TOM1L1;PRCC
cellular response to interleukin-12 (GO:0071349)	2/48	0.154336	0.3257	0	0	2.95818	5.52771	HNRNPDL;BOLA2
nucleus organization (GO:0006997)	2/48	0.154336	0.3257	0	0	2.95818	5.52771	CHMP1A;CHMP2A
positive regulation of DNA repair (GO:0045739)	2/48	0.154336	0.3257	0	0	2.95818	5.52771	PCNA;FAM168A
negative regulation of cellular protein metabolic process (GO:0032269)	3/94	0.157273	0.3257	0	0	2.24565	4.15394	CAPRIN1;EIF4A3;TYMS
receptor internalization (GO:0031623)	2/49	0.159441	0.3257	0	0	2.89509	5.31561	SCYL2;PICALM
regulation of cellular protein metabolic process (GO:0032268)	2/49	0.159441	0.3257	0	0	2.89509	5.31561	NOLC1;EIF2A
response to unfolded protein (GO:0006986)	2/49	0.159441	0.3257	0	0	2.89509	5.31561	DNAJB1;HSPA14
ciliary basal body-plasma membrane docking (GO:0097711)	3/95	0.160771	0.3257	0	0	2.22113	4.05972	YWHAE;PPP2R1A;MAPRE1
actin crosslink formation (GO:0051764)	1/12	0.161324	0.3257	0	0	6.17492	11.2652	BAIAP2
purine nucleoside monophosphate biosynthetic process (GO:0009127)	1/12	0.161324	0.3257	0	0	6.17492	11.2652	PAICS
regulation of alcohol biosynthetic process (GO:1902930)	1/12	0.161324	0.3257	0	0	6.17492	11.2652	KPNB1
regulation of amyloid precursor protein catabolic process (GO:1902991)	1/12	0.161324	0.3257	0	0	6.17492	11.2652	PICALM
attachment of mitotic spindle microtubules to kinetochore (GO:0051315)	1/12	0.161324	0.3257	0	0	6.17492	11.2652	MAD1L1
negative regulation of heart contraction (GO:0045822)	1/12	0.161324	0.3257	0	0	6.17492	11.2652	SRI
negative regulation of histone acetylation (GO:0035067)	1/12	0.161324	0.3257	0	0	6.17492	11.2652	SIN3A
regulation of cell communication by electrical coupling involved in cardiac conduction (GO:1901844)	1/12	0.161324	0.3257	0	0	6.17492	11.2652	SRI
negative regulation of microtubule polymerization (GO:0031115)	1/12	0.161324	0.3257	0	0	6.17492	11.2652	MAPRE1
cell cycle checkpoint signaling (GO:0000075)	1/12	0.161324	0.3257	0	0	6.17492	11.2652	PRCC
regulation of dendritic cell differentiation (GO:2001198)	1/12	0.161324	0.3257	0	0	6.17492	11.2652	LGALS1
negative regulation of receptor internalization (GO:0002091)	1/12	0.161324	0.3257	0	0	6.17492	11.2652	UBQLN2
negative regulation of release of sequestered calcium ion into cytosol (GO:0051280)	1/12	0.161324	0.3257	0	0	6.17492	11.2652	SRI
cellular response to growth hormone stimulus (GO:0071378)	1/12	0.161324	0.3257	0	0	6.17492	11.2652	PTK2
negative regulation of ryanodine-sensitive calcium-release channel activity (GO:0060315)	1/12	0.161324	0.3257	0	0	6.17492	11.2652	SRI
regulation of muscle system process (GO:0090257)	1/12	0.161324	0.3257	0	0	6.17492	11.2652	SRI
regulation of oxidative stress-induced cell death (GO:1903201)	1/12	0.161324	0.3257	0	0	6.17492	11.2652	UBQLN1
dosage compensation by inactivation of X chromosome (GO:0009048)	1/12	0.161324	0.3257	0	0	6.17492	11.2652	RBM15
double-strand break repair via break-induced replication (GO:0000727)	1/12	0.161324	0.3257	0	0	6.17492	11.2652	GINS4
exit from mitosis (GO:0010458)	1/12	0.161324	0.3257	0	0	6.17492	11.2652	CHMP2A
positive regulation of leukocyte proliferation (GO:0070665)	1/12	0.161324	0.3257	0	0	6.17492	11.2652	PTK2
positive regulation of metaphase/anaphase transition of cell cycle (GO:1902101)	1/12	0.161324	0.3257	0	0	6.17492	11.2652	CDC23
positive regulation of mitotic metaphase/anaphase transition (GO:0045842)	1/12	0.161324	0.3257	0	0	6.17492	11.2652	CDC23
positive regulation of mitotic sister chromatid separation (GO:1901970)	1/12	0.161324	0.3257	0	0	6.17492	11.2652	CDC23
sno(s)RNA 3'-end processing (GO:0031126)	1/12	0.161324	0.3257	0	0	6.17492	11.2652	EXOSC2
microtubule anchoring (GO:0034453)	1/12	0.161324	0.3257	0	0	6.17492	11.2652	BICD2
microtubule anchoring at microtubule organizing center (GO:0072393)	1/12	0.161324	0.3257	0	0	6.17492	11.2652	BICD2
mitotic G1/S transition checkpoint signaling (GO:0044819)	1/12	0.161324	0.3257	0	0	6.17492	11.2652	RPA2
posttranslational protein targeting to endoplasmic reticulum membrane (GO:0006620)	1/12	0.161324	0.3257	0	0	6.17492	11.2652	SGTA
regulation of macromolecule metabolic process (GO:0060255)	5/200	0.167631	0.337139	0	0	1.74951	3.1246	HNRNPK;FUBP3;HNRNPDL;FUBP1;KHSRP
double-strand break repair via homologous recombination (GO:0000724)	3/97	0.167836	0.337139	0	0	2.17365	3.87946	GINS4;HUS1;RPA2
negative regulation of protein ubiquitination (GO:0031397)	2/51	0.169743	0.337139	0	0	2.77664	4.92429	USP4;U2AF2
purine nucleotide catabolic process (GO:0006195)	1/13	0.173534	0.337139	0	0	5.66006	9.91292	NT5C2
purine-containing compound catabolic process (GO:0072523)	1/13	0.173534	0.337139	0	0	5.66006	9.91292	NT5C2
regulation of autophagosome maturation (GO:1901096)	1/13	0.173534	0.337139	0	0	5.66006	9.91292	UBQLN4
negative regulation of hydrogen peroxide-induced cell death (GO:1903206)	1/13	0.173534	0.337139	0	0	5.66006	9.91292	TXN
regulation of cell aging (GO:0090342)	1/13	0.173534	0.337139	0	0	5.66006	9.91292	RSL1D1
regulation of cell communication by electrical coupling (GO:0010649)	1/13	0.173534	0.337139	0	0	5.66006	9.91292	SRI
cell part morphogenesis (GO:0032990)	1/13	0.173534	0.337139	0	0	5.66006	9.91292	MYH14
cellular component maintenance (GO:0043954)	1/13	0.173534	0.337139	0	0	5.66006	9.91292	SUPT6H
negative regulation of stem cell differentiation (GO:2000737)	1/13	0.173534	0.337139	0	0	5.66006	9.91292	YTHDF2
regulation of leukocyte adhesion to vascular endothelial cell (GO:1904994)	1/13	0.173534	0.337139	0	0	5.66006	9.91292	RELA
regulation of membrane repolarization (GO:0060306)	1/13	0.173534	0.337139	0	0	5.66006	9.91292	YWHAE
DNA catabolic process (GO:0006308)	1/13	0.173534	0.337139	0	0	5.66006	9.91292	XRN2
regulation of nucleocytoplasmic transport (GO:0046822)	1/13	0.173534	0.337139	0	0	5.66006	9.91292	KHDRBS1
DNA replication-independent nucleosome organization (GO:0034724)	1/13	0.173534	0.337139	0	0	5.66006	9.91292	NASP
endonucleolytic cleavage of tricistronic rRNA transcript (SSU-rRNA, 5.8S rRNA, LSU-rRNA) (GO:0000479)	1/13	0.173534	0.337139	0	0	5.66006	9.91292	UTP20
establishment of protein localization to chromosome (GO:0070199)	1/13	0.173534	0.337139	0	0	5.66006	9.91292	PIH1D1
positive regulation of calcineurin-mediated signaling (GO:0106058)	1/13	0.173534	0.337139	0	0	5.66006	9.91292	PTBP1
positive regulation of calcineurin-NFAT signaling cascade (GO:0070886)	1/13	0.173534	0.337139	0	0	5.66006	9.91292	PTBP1
response to interleukin-6 (GO:0070741)	1/13	0.173534	0.337139	0	0	5.66006	9.91292	RELA
response to nitric oxide (GO:0071731)	1/13	0.173534	0.337139	0	0	5.66006	9.91292	TXN
response to UV-B (GO:0010224)	1/13	0.173534	0.337139	0	0	5.66006	9.91292	RELA
homeostasis of number of cells (GO:0048872)	1/13	0.173534	0.337139	0	0	5.66006	9.91292	UBAP2L
ribosomal subunit export from nucleus (GO:0000054)	1/13	0.173534	0.337139	0	0	5.66006	9.91292	XPO1
mitotic DNA integrity checkpoint signaling (GO:0044774)	1/13	0.173534	0.337139	0	0	5.66006	9.91292	HUS1
protein heterotetramerization (GO:0051290)	1/13	0.173534	0.337139	0	0	5.66006	9.91292	CPSF7
negative regulation by host of viral transcription (GO:0043922)	1/13	0.173534	0.337139	0	0	5.66006	9.91292	PSMC3
regulation of telomere maintenance via telomerase (GO:0032210)	2/52	0.174935	0.339419	0	0	2.72097	4.74358	XRCC5;HNRNPC
regulation of nucleic acid-templated transcription (GO:1903506)	9/430	0.176763	0.342522	0	0	1.46217	2.53386	NFYA;PPP2R1A;PSPC1;CTR9;SRRT;RELA;CCAR1;HCFC1;PQBP1
regulation of transforming growth factor beta receptor signaling pathway (GO:0017015)	3/100	0.178599	0.345632	0	0	2.1061	3.62799	PPM1A;SNW1;STRAP
negative regulation of cysteine-type endopeptidase activity (GO:2000117)	2/53	0.180152	0.348184	0	0	2.66748	4.57195	YWHAE;LAMTOR5
positive regulation of protein localization to membrane (GO:1905477)	3/101	0.182229	0.350489	0	0	2.0845	3.54885	YWHAE;YWHAQ;PLS1
protein localization to vacuole (GO:0072665)	1/14	0.185567	0.350489	0	0	5.2244	8.79967	LAMTOR5
protein maturation by iron-sulfur cluster transfer (GO:0097428)	1/14	0.185567	0.350489	0	0	5.2244	8.79967	BOLA2
protein modification by small protein conjugation or removal (GO:0070647)	1/14	0.185567	0.350489	0	0	5.2244	8.79967	UBA1
negative regulation of pri-miRNA transcription by RNA polymerase II (GO:1902894)	1/14	0.185567	0.350489	0	0	5.2244	8.79967	RELA
negative regulation of translational initiation (GO:0045947)	1/14	0.185567	0.350489	0	0	5.2244	8.79967	EIF3E
negative regulation of viral transcription (GO:0032897)	1/14	0.185567	0.350489	0	0	5.2244	8.79967	UBP1
COPII-coated vesicle cargo loading (GO:0090110)	1/14	0.185567	0.350489	0	0	5.2244	8.79967	SEC31A
cytoplasmic sequestering of transcription factor (GO:0042994)	1/14	0.185567	0.350489	0	0	5.2244	8.79967	NFKBIB
regulation of response to endoplasmic reticulum stress (GO:1905897)	1/14	0.185567	0.350489	0	0	5.2244	8.79967	USP19
regulation of retinoic acid receptor signaling pathway (GO:0048385)	1/14	0.185567	0.350489	0	0	5.2244	8.79967	SNW1
regulation of trophoblast cell migration (GO:1901163)	1/14	0.185567	0.350489	0	0	5.2244	8.79967	YTHDF3
histone H3-K4 trimethylation (GO:0080182)	1/14	0.185567	0.350489	0	0	5.2244	8.79967	CTR9
ribonucleoside monophosphate biosynthetic process (GO:0009156)	1/14	0.185567	0.350489	0	0	5.2244	8.79967	PAICS
positive regulation of macrophage chemotaxis (GO:0010759)	1/14	0.185567	0.350489	0	0	5.2244	8.79967	PTK2
secretion (GO:0046903)	1/14	0.185567	0.350489	0	0	5.2244	8.79967	TPD52
membrane repolarization during action potential (GO:0086011)	1/14	0.185567	0.350489	0	0	5.2244	8.79967	YWHAE
positive regulation of T cell receptor signaling pathway (GO:0050862)	1/14	0.185567	0.350489	0	0	5.2244	8.79967	RELA
positive regulation of NF-kappaB transcription factor activity (GO:0051092)	4/155	0.189919	0.358257	0	0	1.8052	2.99872	PSMA6;RELA;NFKBIB;LAMTOR5
protein sumoylation (GO:0016925)	2/55	0.190654	0.358285	0	0	2.56656	4.25355	SUMO1;SUMO3
negative regulation of cytokine-mediated signaling pathway (GO:0001960)	2/55	0.190654	0.358285	0	0	2.56656	4.25355	YTHDF2;YTHDF3
negative regulation of protein modification by small protein conjugation or removal (GO:1903321)	2/55	0.190654	0.358285	0	0	2.56656	4.25355	USP4;U2AF2
regulation of cell differentiation (GO:0045595)	4/156	0.192864	0.36102	0	0	1.79323	2.95125	PTBP1;PPP2R1A;SUPT6H;PTK2
regulation of signal transduction by p53 class mediator (GO:1901796)	4/156	0.192864	0.36102	0	0	1.79323	2.95125	HUS1;RPA2;RAD1;RBBP7
DNA damage response, signal transduction by p53 class mediator resulting in cell cycle arrest (GO:0006977)	2/56	0.195936	0.36102	0	0	2.5189	4.10573	PCNA;PRMT1
cellular response to estrogen stimulus (GO:0071391)	1/15	0.197425	0.36102	0	0	4.85099	7.87021	WBP2
cellular response to exogenous dsRNA (GO:0071360)	1/15	0.197425	0.36102	0	0	4.85099	7.87021	PQBP1
clathrin coat assembly (GO:0048268)	1/15	0.197425	0.36102	0	0	4.85099	7.87021	PICALM
peptidyl-arginine modification (GO:0018195)	1/15	0.197425	0.36102	0	0	4.85099	7.87021	PRMT1
embryonic cranial skeleton morphogenesis (GO:0048701)	1/15	0.197425	0.36102	0	0	4.85099	7.87021	EIF4A3
placenta development (GO:0001890)	1/15	0.197425	0.36102	0	0	4.85099	7.87021	PTK2
regulation of superoxide anion generation (GO:0032928)	1/15	0.197425	0.36102	0	0	4.85099	7.87021	AATF
positive regulation of chromatin organization (GO:1905269)	1/15	0.197425	0.36102	0	0	4.85099	7.87021	SIN3A
positive regulation of exosomal secretion (GO:1903543)	1/15	0.197425	0.36102	0	0	4.85099	7.87021	CHMP2A
response to muscle stretch (GO:0035994)	1/15	0.197425	0.36102	0	0	4.85099	7.87021	PTK2
histone mRNA catabolic process (GO:0071044)	1/15	0.197425	0.36102	0	0	4.85099	7.87021	UPF1
integrated stress response signaling (GO:0140467)	1/15	0.197425	0.36102	0	0	4.85099	7.87021	QRICH1
interleukin-27-mediated signaling pathway (GO:0070106)	1/15	0.197425	0.36102	0	0	4.85099	7.87021	STAT1
positive regulation of pattern recognition receptor signaling pathway (GO:0062208)	1/15	0.197425	0.36102	0	0	4.85099	7.87021	PUM2
positive regulation of protein export from nucleus (GO:0046827)	1/15	0.197425	0.36102	0	0	4.85099	7.87021	YWHAE
membrane repolarization during cardiac muscle cell action potential (GO:0086013)	1/15	0.197425	0.36102	0	0	4.85099	7.87021	YWHAE
mitotic intra-S DNA damage checkpoint signaling (GO:0031573)	1/15	0.197425	0.36102	0	0	4.85099	7.87021	HUS1
modulation by host of viral genome replication (GO:0044827)	1/15	0.197425	0.36102	0	0	4.85099	7.87021	CCNK
protein localization to chromosome, telomeric region (GO:0070198)	1/15	0.197425	0.36102	0	0	4.85099	7.87021	XRCC5
positive regulation of macromolecule metabolic process (GO:0010604)	8/384	0.198327	0.362225	0	0	1.4535	2.35153	YAP1;FUBP3;CELF1;FUBP1;GABPA;SCYL2;HCFC1;LAMTOR5
peptidyl-lysine modification (GO:0018205)	3/106	0.200659	0.366038	0	0	1.98281	3.18468	SUMO1;SUMO3;SENP3
positive regulation of gene expression, epigenetic (GO:0045815)	2/57	0.201235	0.366641	0	0	2.47298	3.96488	WBP2;SF3B1
response to lipopolysaccharide (GO:0032496)	4/159	0.201781	0.367188	0	0	1.75826	2.81421	UPF1;CTR9;RELA;NFKBIB
positive regulation of protein modification process (GO:0031401)	5/214	0.202201	0.367505	0	0	1.63114	2.60737	PTBP1;PAK1;SYMPK;TXN;PTK2
nucleosome assembly (GO:0006334)	2/58	0.206552	0.371036	0	0	2.4287	3.83055	BRD2;NASP
RNA modification (GO:0009451)	2/58	0.206552	0.371036	0	0	2.4287	3.83055	RBM15;MEPCE
positive regulation of mitotic cell cycle phase transition (GO:1901992)	2/58	0.206552	0.371036	0	0	2.4287	3.83055	CDC23;BRD4
negative regulation of anoikis (GO:2000811)	1/16	0.209112	0.371036	0	0	4.52736	7.0848	PTK2
purine ribonucleoside monophosphate biosynthetic process (GO:0009168)	1/16	0.209112	0.371036	0	0	4.52736	7.0848	PAICS
regulation of chromatin silencing (GO:0031935)	1/16	0.209112	0.371036	0	0	4.52736	7.0848	SIN3A
negative regulation of receptor signaling pathway via JAK-STAT (GO:0046426)	1/16	0.209112	0.371036	0	0	4.52736	7.0848	PPP2R1A
negative regulation of transcription regulatory region DNA binding (GO:2000678)	1/16	0.209112	0.371036	0	0	4.52736	7.0848	SIN3A
neuron projection organization (GO:0106027)	1/16	0.209112	0.371036	0	0	4.52736	7.0848	PLS1
regulation of isotype switching (GO:0045191)	1/16	0.209112	0.371036	0	0	4.52736	7.0848	SUPT6H
nuclear transport (GO:0051169)	1/16	0.209112	0.371036	0	0	4.52736	7.0848	XPO1
nucleotide catabolic process (GO:0009166)	1/16	0.209112	0.371036	0	0	4.52736	7.0848	NT5C2
regulation of mitotic sister chromatid separation (GO:0010965)	1/16	0.209112	0.371036	0	0	4.52736	7.0848	CDC23
regulation of monocyte differentiation (GO:0045655)	1/16	0.209112	0.371036	0	0	4.52736	7.0848	ACIN1
positive regulation by host of viral transcription (GO:0043923)	1/16	0.209112	0.371036	0	0	4.52736	7.0848	SNW1
regulation of rRNA processing (GO:2000232)	1/16	0.209112	0.371036	0	0	4.52736	7.0848	YTHDF2
histone H2A acetylation (GO:0043968)	1/16	0.209112	0.371036	0	0	4.52736	7.0848	ING3
positive regulation of leukocyte adhesion to vascular endothelial cell (GO:1904996)	1/16	0.209112	0.371036	0	0	4.52736	7.0848	RELA
male meiosis I (GO:0007141)	1/16	0.209112	0.371036	0	0	4.52736	7.0848	FOXJ3
mitotic sister chromatid cohesion (GO:0007064)	1/16	0.209112	0.371036	0	0	4.52736	7.0848	SMC1A
regulation of cell growth (GO:0001558)	5/217	0.209906	0.372005	0	0	1.60781	2.50995	PPP2R1A;RBBP7;EXOSC2;CDKN2AIP;BAP1
peptide biosynthetic process (GO:0043043)	4/162	0.21082	0.373181	0	0	1.72461	2.68478	RPSA;RPL10A;RSL24D1;RPS12
mitotic DNA damage checkpoint signaling (GO:0044773)	2/59	0.211883	0.374619	0	0	2.38596	3.70235	HUS1;RPA2
cellular response to lipid (GO:0071396)	5/219	0.215096	0.37985	0	0	1.59262	2.44734	UPF1;SNW1;CTR9;RELA;NFKBIB
regulation of protein kinase activity (GO:0045859)	3/110	0.215707	0.380031	0	0	1.90829	2.92701	XRCC6;XRCC5;PTK2
response to endoplasmic reticulum stress (GO:0034976)	3/110	0.215707	0.380031	0	0	1.90829	2.92701	UBQLN1;QRICH1;USP19
RNA methylation (GO:0001510)	2/60	0.217227	0.381503	0	0	2.34471	3.57993	RBM15;MEPCE
regulation of protein serine/threonine kinase activity (GO:0071900)	3/111	0.219506	0.381503	0	0	1.89053	2.86675	CCNK;PIH1D1;CDK12
negative regulation of execution phase of apoptosis (GO:1900118)	1/17	0.220628	0.381503	0	0	4.24418	6.41413	DFFA
regulation of cholesterol biosynthetic process (GO:0045540)	1/17	0.220628	0.381503	0	0	4.24418	6.41413	KPNB1
regulation of metal ion transport (GO:0010959)	1/17	0.220628	0.381503	0	0	4.24418	6.41413	SRI
DNA biosynthetic process (GO:0071897)	1/17	0.220628	0.381503	0	0	4.24418	6.41413	TYMS
DNA replication checkpoint signaling (GO:0000076)	1/17	0.220628	0.381503	0	0	4.24418	6.41413	HUS1
embryo development ending in birth or egg hatching (GO:0009792)	1/17	0.220628	0.381503	0	0	4.24418	6.41413	CELF1
regulation of stem cell proliferation (GO:0072091)	1/17	0.220628	0.381503	0	0	4.24418	6.41413	YAP1
positive regulation of DNA replication (GO:0045740)	1/17	0.220628	0.381503	0	0	4.24418	6.41413	PCNA
response to purine-containing compound (GO:0014074)	1/17	0.220628	0.381503	0	0	4.24418	6.41413	STAT1
RNA interference (GO:0016246)	1/17	0.220628	0.381503	0	0	4.24418	6.41413	CELF1
stem cell development (GO:0048864)	1/17	0.220628	0.381503	0	0	4.24418	6.41413	NOLC1
maturation of 5.8S rRNA (GO:0000460)	1/17	0.220628	0.381503	0	0	4.24418	6.41413	PES1
tail-anchored membrane protein insertion into ER membrane (GO:0071816)	1/17	0.220628	0.381503	0	0	4.24418	6.41413	SGTA
protein heterooligomerization (GO:0051291)	1/17	0.220628	0.381503	0	0	4.24418	6.41413	CPSF7
regulation of DNA-templated transcription, initiation (GO:2000142)	2/61	0.222583	0.382669	0	0	2.30485	3.46293	MED14;RELA
regulation of endocytosis (GO:0030100)	2/61	0.222583	0.382669	0	0	2.30485	3.46293	ARFGAP1;PICALM
positive regulation of DNA biosynthetic process (GO:2000573)	2/61	0.222583	0.382669	0	0	2.30485	3.46293	PCNA;XRCC5
positive regulation of interleukin-8 production (GO:0032757)	2/61	0.222583	0.382669	0	0	2.30485	3.46293	RELA;LAMTOR5
iron ion homeostasis (GO:0055072)	2/61	0.222583	0.382669	0	0	2.30485	3.46293	BOLA2;PICALM
regulation of macroautophagy (GO:0016241)	3/112	0.223319	0.383493	0	0	1.87309	2.80805	UBQLN1;UBQLN2;LAMTOR5
cellular protein-containing complex assembly (GO:0034622)	4/168	0.229226	0.390727	0	0	1.661	2.44673	PSMD11;PSMD4;CHMP2A;PICALM
activation of protein kinase activity (GO:0032147)	3/114	0.230983	0.390727	0	0	1.83915	2.69511	TOM1L1;PAK1;TXN
positive regulation of kinase activity (GO:0033674)	3/114	0.230983	0.390727	0	0	1.83915	2.69511	XRCC6;XRCC5;PTK2
3'-UTR-mediated mRNA stabilization (GO:0070935)	1/18	0.231978	0.390727	0	0	3.99432	5.83616	HNRNPC
negative regulation of double-strand break repair via homologous recombination (GO:2000042)	1/18	0.231978	0.390727	0	0	3.99432	5.83616	UBQLN4
regulation of chromosome segregation (GO:0051983)	1/18	0.231978	0.390727	0	0	3.99432	5.83616	PUM2
regulation of delayed rectifier potassium channel activity (GO:1902259)	1/18	0.231978	0.390727	0	0	3.99432	5.83616	SUMO1
cellular response to dsRNA (GO:0071359)	1/18	0.231978	0.390727	0	0	3.99432	5.83616	PQBP1
chromatin disassembly (GO:0031498)	1/18	0.231978	0.390727	0	0	3.99432	5.83616	SMARCD2
nucleosome disassembly (GO:0006337)	1/18	0.231978	0.390727	0	0	3.99432	5.83616	SMARCD2
nucleotide biosynthetic process (GO:0009165)	1/18	0.231978	0.390727	0	0	3.99432	5.83616	RRM2
DNA strand elongation (GO:0022616)	1/18	0.231978	0.390727	0	0	3.99432	5.83616	GINS4
regulation of oxidative stress-induced intrinsic apoptotic signaling pathway (GO:1902175)	1/18	0.231978	0.390727	0	0	3.99432	5.83616	UBQLN1
epithelial structure maintenance (GO:0010669)	1/18	0.231978	0.390727	0	0	3.99432	5.83616	STRAP
rRNA catabolic process (GO:0016075)	1/18	0.231978	0.390727	0	0	3.99432	5.83616	EXOSC2
intracellular estrogen receptor signaling pathway (GO:0030520)	1/18	0.231978	0.390727	0	0	3.99432	5.83616	RBFOX2
maintenance of gastrointestinal epithelium (GO:0030277)	1/18	0.231978	0.390727	0	0	3.99432	5.83616	STRAP
cell cycle G1/S phase transition (GO:0044843)	2/63	0.233326	0.391233	0	0	2.22905	3.24399	KHDRBS1;NASP
COPII vesicle coating (GO:0048208)	2/63	0.233326	0.391233	0	0	2.22905	3.24399	PPP6R3;SEC31A
vesicle coating (GO:0006901)	2/63	0.233326	0.391233	0	0	2.22905	3.24399	PPP6R3;SEC31A
vesicle targeting, rough ER to cis-Golgi (GO:0048207)	2/63	0.233326	0.391233	0	0	2.22905	3.24399	PPP6R3;SEC31A
neuron projection development (GO:0031175)	4/171	0.238577	0.398916	0	0	1.63091	2.3372	PAK1;PRMT1;MAP4;PQBP1
regulation of protein-containing complex assembly (GO:0043254)	3/116	0.238696	0.398916	0	0	1.80642	2.58781	SUMO1;PIH1D1;HCFC1
regulation of transcription initiation from RNA polymerase II promoter (GO:0060260)	2/64	0.238709	0.398916	0	0	2.19299	3.14148	MED14;RELA
negative regulation of protein localization to nucleus (GO:1900181)	1/19	0.243162	0.40142	0	0	3.77222	5.33402	SIN3A
regulation of exosomal secretion (GO:1903541)	1/19	0.243162	0.40142	0	0	3.77222	5.33402	CHMP2A
neural crest cell differentiation (GO:0014033)	1/19	0.243162	0.40142	0	0	3.77222	5.33402	NOLC1
NLS-bearing protein import into nucleus (GO:0006607)	1/19	0.243162	0.40142	0	0	3.77222	5.33402	KPNB1
detection of mechanical stimulus (GO:0050982)	1/19	0.243162	0.40142	0	0	3.77222	5.33402	PTK2
positive regulation of actin cytoskeleton reorganization (GO:2000251)	1/19	0.243162	0.40142	0	0	3.77222	5.33402	BAIAP2
regulation of RIG-I signaling pathway (GO:0039535)	1/19	0.243162	0.40142	0	0	3.77222	5.33402	PUM2
positive regulation of macrophage migration (GO:1905523)	1/19	0.243162	0.40142	0	0	3.77222	5.33402	PTK2
striated muscle cell differentiation (GO:0051146)	1/19	0.243162	0.40142	0	0	3.77222	5.33402	MYEF2
mesenchymal cell development (GO:0014031)	1/19	0.243162	0.40142	0	0	3.77222	5.33402	NOLC1
negative regulation of amyloid precursor protein catabolic process (GO:1902992)	1/19	0.243162	0.40142	0	0	3.77222	5.33402	PICALM
protein modification by small protein conjugation (GO:0032446)	8/409	0.246719	0.406841	0	0	1.36112	1.9049	CDC23;PCNA;USP5;SUMO1;SUMO3;CTR9;UBA1;RTF1
positive regulation of cell cycle (GO:0045787)	2/66	0.249492	0.409216	0	0	2.12424	2.94915	USP19;HCFC1
positive regulation of cell death (GO:0010942)	2/66	0.249492	0.409216	0	0	2.12424	2.94915	CELF1;PICALM
mitochondrion organization (GO:0007005)	4/175	0.251181	0.409216	0	0	1.59244	2.20008	TOMM34;MYH14;GABPA;HCFC1
protein-DNA complex disassembly (GO:0032986)	1/20	0.254185	0.409216	0	0	3.5735	4.8946	SMARCD2
negative regulation of cyclin-dependent protein serine/threonine kinase activity (GO:0045736)	1/20	0.254185	0.409216	0	0	3.5735	4.8946	IPO7
negative regulation of dephosphorylation (GO:0035305)	1/20	0.254185	0.409216	0	0	3.5735	4.8946	PPP1R8
cardiac ventricle development (GO:0003231)	1/20	0.254185	0.409216	0	0	3.5735	4.8946	MATR3
cellular response to interferon-beta (GO:0035458)	1/20	0.254185	0.409216	0	0	3.5735	4.8946	STAT1
regulation of granulocyte chemotaxis (GO:0071622)	1/20	0.254185	0.409216	0	0	3.5735	4.8946	PTK2
negative regulation of telomere maintenance via telomerase (GO:0032211)	1/20	0.254185	0.409216	0	0	3.5735	4.8946	HNRNPC
regulation of lymphocyte differentiation (GO:0045619)	1/20	0.254185	0.409216	0	0	3.5735	4.8946	XRCC6
nucleobase-containing compound biosynthetic process (GO:0034654)	1/20	0.254185	0.409216	0	0	3.5735	4.8946	TYMS
regulation of protein modification by small protein conjugation or removal (GO:1903320)	1/20	0.254185	0.409216	0	0	3.5735	4.8946	UBQLN1
positive regulation of dendrite morphogenesis (GO:0050775)	1/20	0.254185	0.409216	0	0	3.5735	4.8946	CAPRIN1
positive regulation of G2/M transition of mitotic cell cycle (GO:0010971)	1/20	0.254185	0.409216	0	0	3.5735	4.8946	BRD4
growth hormone receptor signaling pathway (GO:0060396)	1/20	0.254185	0.409216	0	0	3.5735	4.8946	PTK2
positive regulation of interferon-alpha production (GO:0032727)	1/20	0.254185	0.409216	0	0	3.5735	4.8946	STAT1
positive regulation of lymphocyte differentiation (GO:0045621)	1/20	0.254185	0.409216	0	0	3.5735	4.8946	XRCC6
skeletal muscle contraction (GO:0003009)	1/20	0.254185	0.409216	0	0	3.5735	4.8946	MYH14
miRNA metabolic process (GO:0010586)	1/20	0.254185	0.409216	0	0	3.5735	4.8946	KHSRP
post-transcriptional gene silencing by RNA (GO:0035194)	1/20	0.254185	0.409216	0	0	3.5735	4.8946	CELF1
production of small RNA involved in gene silencing by RNA (GO:0070918)	1/20	0.254185	0.409216	0	0	3.5735	4.8946	PUM2
positive regulation of cell population proliferation (GO:0008284)	9/474	0.254754	0.409468	0	0	1.3208	1.80613	YAP1;PAK1;PRMT1;STAT1;ASH2L;RPRD1B;PTK2;RELA;CCAR1
vascular endothelial growth factor receptor signaling pathway (GO:0048010)	2/67	0.254889	0.409468	0	0	2.09146	2.85886	BAIAP2;PTK2
negative regulation of transforming growth factor beta receptor signaling pathway (GO:0030512)	2/68	0.260289	0.415074	0	0	2.05966	2.77223	PPM1A;STRAP
regulation of cell cycle (GO:0051726)	6/296	0.262726	0.415074	0	0	1.40973	1.8843	PES1;CHMP1A;PRCC;RPRD1B;BAP1;HCFC1
protein stabilization (GO:0050821)	4/179	0.263922	0.415074	0	0	1.55572	2.07238	SUMO1;SUGT1;USP19;HCFC1
regulation of anoikis (GO:2000209)	1/21	0.265047	0.415074	0	0	3.39466	4.50758	PTK2
negative regulation of ion transmembrane transporter activity (GO:0032413)	1/21	0.265047	0.415074	0	0	3.39466	4.50758	YWHAE
regulation of cell-substrate junction assembly (GO:0090109)	1/21	0.265047	0.415074	0	0	3.39466	4.50758	PTK2
regulation of cholesterol metabolic process (GO:0090181)	1/21	0.265047	0.415074	0	0	3.39466	4.50758	KPNB1
negative regulation of protein localization to cell periphery (GO:1904376)	1/21	0.265047	0.415074	0	0	3.39466	4.50758	PICALM
negative regulation of protein localization to plasma membrane (GO:1903077)	1/21	0.265047	0.415074	0	0	3.39466	4.50758	PICALM
regulation of fibroblast migration (GO:0010762)	1/21	0.265047	0.415074	0	0	3.39466	4.50758	PTK2
nucleotide-excision repair, DNA incision, 3'-to lesion (GO:0006295)	1/21	0.265047	0.415074	0	0	3.39466	4.50758	RPA2
nucleotide-excision repair, preincision complex stabilization (GO:0006293)	1/21	0.265047	0.415074	0	0	3.39466	4.50758	RPA2
poly(A)+ mRNA export from nucleus (GO:0016973)	1/21	0.265047	0.415074	0	0	3.39466	4.50758	SARNP
positive regulation of antigen receptor-mediated signaling pathway (GO:0050857)	1/21	0.265047	0.415074	0	0	3.39466	4.50758	RELA
histone ubiquitination (GO:0016574)	1/21	0.265047	0.415074	0	0	3.39466	4.50758	CTR9
intrinsic apoptotic signaling pathway in response to DNA damage by p53 class mediator (GO:0042771)	1/21	0.265047	0.415074	0	0	3.39466	4.50758	SNW1
spindle assembly checkpoint signaling (GO:0071173)	1/21	0.265047	0.415074	0	0	3.39466	4.50758	MAD1L1
positive regulation of smoothened signaling pathway (GO:0045880)	1/21	0.265047	0.415074	0	0	3.39466	4.50758	UCHL5
positive regulation of transcription from RNA polymerase II promoter involved in cellular response to chemical stimulus (GO:1901522)	1/21	0.265047	0.415074	0	0	3.39466	4.50758	RELA
positive regulation of transcription regulatory region DNA binding (GO:2000679)	1/21	0.265047	0.415074	0	0	3.39466	4.50758	LAMTOR5
mitotic spindle assembly checkpoint signaling (GO:0007094)	1/21	0.265047	0.415074	0	0	3.39466	4.50758	MAD1L1
mitotic spindle checkpoint signaling (GO:0071174)	1/21	0.265047	0.415074	0	0	3.39466	4.50758	MAD1L1
myotube differentiation (GO:0014902)	1/21	0.265047	0.415074	0	0	3.39466	4.50758	MYEF2
protein localization to chromatin (GO:0071168)	1/21	0.265047	0.415074	0	0	3.39466	4.50758	PIH1D1
defense response to symbiont (GO:0140546)	3/124	0.269934	0.422285	0	0	1.68629	2.20833	STAT1;RELA;PQBP1
negative regulation of viral process (GO:0048525)	2/70	0.271092	0.422803	0	0	1.99888	2.60914	STAT1;UBP1
COPII-coated vesicle budding (GO:0090114)	2/70	0.271092	0.422803	0	0	1.99888	2.60914	PPP6R3;SEC31A
negative regulation of cyclin-dependent protein kinase activity (GO:1904030)	1/22	0.275752	0.422803	0	0	3.23284	4.16472	IPO7
negative regulation of mitotic metaphase/anaphase transition (GO:0045841)	1/22	0.275752	0.422803	0	0	3.23284	4.16472	MAD1L1
regulation of execution phase of apoptosis (GO:1900117)	1/22	0.275752	0.422803	0	0	3.23284	4.16472	DFFA
neuronal action potential (GO:0019228)	1/22	0.275752	0.422803	0	0	3.23284	4.16472	MYH14
regulation of macrophage chemotaxis (GO:0010758)	1/22	0.275752	0.422803	0	0	3.23284	4.16472	PTK2
nucleotide-excision repair, DNA duplex unwinding (GO:0000717)	1/22	0.275752	0.422803	0	0	3.23284	4.16472	RAD23B
peptidyl-threonine dephosphorylation (GO:0035970)	1/22	0.275752	0.422803	0	0	3.23284	4.16472	PPM1A
positive regulation of dendritic spine development (GO:0060999)	1/22	0.275752	0.422803	0	0	3.23284	4.16472	CAPRIN1
positive regulation of DNA-templated transcription, initiation (GO:2000144)	1/22	0.275752	0.422803	0	0	3.23284	4.16472	MED14
regulation of vacuole organization (GO:0044088)	1/22	0.275752	0.422803	0	0	3.23284	4.16472	UBQLN2
regulation of viral release from host cell (GO:1902186)	1/22	0.275752	0.422803	0	0	3.23284	4.16472	CHMP2A
regulation of voltage-gated calcium channel activity (GO:1901385)	1/22	0.275752	0.422803	0	0	3.23284	4.16472	SRI
membrane protein intracellular domain proteolysis (GO:0031293)	1/22	0.275752	0.422803	0	0	3.23284	4.16472	RELA
ubiquitin-dependent protein catabolic process via the multivesicular body sorting pathway (GO:0043162)	1/22	0.275752	0.422803	0	0	3.23284	4.16472	TOM1L1
protein import into peroxisome membrane (GO:0045046)	1/22	0.275752	0.422803	0	0	3.23284	4.16472	PEX3
negative regulation of apoptotic process (GO:0043066)	9/485	0.275853	0.422803	0	0	1.28954	1.66078	YAP1;YWHAE;DNAJC3;DFFA;HNRNPK;AATF;PTK2;RELA;LAMTOR5
positive regulation of cellular protein localization (GO:1903829)	2/71	0.276492	0.422803	0	0	1.96981	2.53234	YAP1;LAMTOR5
regulation of TOR signaling (GO:0032006)	2/71	0.276492	0.422803	0	0	1.96981	2.53234	PIH1D1;LAMTOR5
histone acetylation (GO:0016573)	2/71	0.276492	0.422803	0	0	1.96981	2.53234	ING3;WDR5
response to metal ion (GO:0010038)	2/71	0.276492	0.422803	0	0	1.96981	2.53234	ANXA11;SEC31A
negative regulation of cell growth (GO:0030308)	3/126	0.27782	0.423966	0	0	1.65871	2.12444	PPP2R1A;RBBP7;CDKN2AIP
negative regulation of growth (GO:0045926)	3/126	0.27782	0.423966	0	0	1.65871	2.12444	PPP2R1A;RBBP7;CDKN2AIP
response to ionizing radiation (GO:0010212)	2/72	0.281889	0.429299	0	0	1.94157	2.4585	HUS1;RAD1
positive regulation of neurogenesis (GO:0050769)	2/72	0.281889	0.429299	0	0	1.94157	2.4585	SNW1;CAPRIN1
plasma membrane bounded cell projection organization (GO:0120036)	3/128	0.285728	0.429452	0	0	1.632	2.04443	PRMT1;MAP4;PQBP1
negative regulation of phosphoprotein phosphatase activity (GO:0032515)	1/23	0.286301	0.429452	0	0	3.08574	3.85936	TIPRL
negative regulation of reactive oxygen species metabolic process (GO:2000378)	1/23	0.286301	0.429452	0	0	3.08574	3.85936	AATF
nucleotide metabolic process (GO:0009117)	1/23	0.286301	0.429452	0	0	3.08574	3.85936	RNASEH2B
nucleotide-excision repair, DNA damage recognition (GO:0000715)	1/23	0.286301	0.429452	0	0	3.08574	3.85936	RAD23B
regulation of mononuclear cell migration (GO:0071675)	1/23	0.286301	0.429452	0	0	3.08574	3.85936	PTK2
regulation of protein export from nucleus (GO:0046825)	1/23	0.286301	0.429452	0	0	3.08574	3.85936	YWHAE
regulation of release of sequestered calcium ion into cytosol by sarcoplasmic reticulum (GO:0010880)	1/23	0.286301	0.429452	0	0	3.08574	3.85936	SRI
positive regulation of cell cycle G2/M phase transition (GO:1902751)	1/23	0.286301	0.429452	0	0	3.08574	3.85936	BRD4
positive regulation of JUN kinase activity (GO:0043507)	1/23	0.286301	0.429452	0	0	3.08574	3.85936	PAK1
positive regulation of protein autophosphorylation (GO:0031954)	1/23	0.286301	0.429452	0	0	3.08574	3.85936	TOM1L1
positive regulation of receptor internalization (GO:0002092)	1/23	0.286301	0.429452	0	0	3.08574	3.85936	SCYL2
mitotic cell cycle checkpoint signaling (GO:0007093)	1/23	0.286301	0.429452	0	0	3.08574	3.85936	PRCC
protein alkylation (GO:0008213)	1/23	0.286301	0.429452	0	0	3.08574	3.85936	PRMT1
protein deacylation (GO:0035601)	1/23	0.286301	0.429452	0	0	3.08574	3.85936	SIN3A
regulation of actin filament-based process (GO:0032970)	2/73	0.287283	0.430061	0	0	1.91413	2.38747	PAK1;BAIAP2
endoplasmic reticulum organization (GO:0007029)	2/73	0.287283	0.430061	0	0	1.91413	2.38747	SGTA;SEC31A
regulation of cytokine-mediated signaling pathway (GO:0001959)	2/74	0.292673	0.437254	0	0	1.88745	2.3191	SUMO1;STAT1
DNA damage response, signal transduction by p53 class mediator (GO:0030330)	2/74	0.292673	0.437254	0	0	1.88745	2.3191	PCNA;PRMT1
purine nucleotide metabolic process (GO:0006163)	1/24	0.296698	0.438878	0	0	2.95142	3.5861	NT5C2
purine ribonucleotide catabolic process (GO:0009154)	1/24	0.296698	0.438878	0	0	2.95142	3.5861	NT5C2
regulation of cell size (GO:0008361)	1/24	0.296698	0.438878	0	0	2.95142	3.5861	LAMTOR5
cellular response to catecholamine stimulus (GO:0071870)	1/24	0.296698	0.438878	0	0	2.95142	3.5861	GABPA
establishment of mitotic spindle orientation (GO:0000132)	1/24	0.296698	0.438878	0	0	2.95142	3.5861	NSFL1C
positive regulation of cellular response to transforming growth factor beta stimulus (GO:1903846)	1/24	0.296698	0.438878	0	0	2.95142	3.5861	SNW1
histone monoubiquitination (GO:0010390)	1/24	0.296698	0.438878	0	0	2.95142	3.5861	CTR9
iron-sulfur cluster assembly (GO:0016226)	1/24	0.296698	0.438878	0	0	2.95142	3.5861	BOLA2
positive regulation of p38MAPK cascade (GO:1900745)	1/24	0.296698	0.438878	0	0	2.95142	3.5861	PRMT1
positive regulation of transforming growth factor beta receptor signaling pathway (GO:0030511)	1/24	0.296698	0.438878	0	0	2.95142	3.5861	SNW1
positive regulation of cellular process (GO:0048522)	11/625	0.302598	0.446995	0	0	1.22176	1.46043	PAK1;PRMT1;CELF1;ASH2L;RPRD1B;EXOSC2;CDKN2AIP;PTK2;RELA;CCAR1;HCFC1
negative regulation of cell differentiation (GO:0045596)	4/191	0.302784	0.446995	0	0	1.45499	1.73833	YAP1;PTBP1;YTHDF2;CTR9
positive regulation of growth (GO:0045927)	2/76	0.303436	0.447515	0	0	1.83625	2.18988	EXOSC2;CDKN2AIP
positive regulation of signal transduction (GO:0009967)	5/252	0.305433	0.449141	0	0	1.37751	1.63376	YAP1;SNW1;PIH1D1;CDKN2AIP;UCHL5
regulation of cell adhesion (GO:0030155)	3/133	0.305569	0.449141	0	0	1.56883	1.85997	YTHDF2;PPP2R1A;PTK2
defense response to virus (GO:0051607)	3/133	0.305569	0.449141	0	0	1.56883	1.85997	STAT1;RELA;PQBP1
negative regulation of endocytosis (GO:0045806)	1/25	0.306943	0.449141	0	0	2.8283	3.34049	PICALM
regulation of interferon-alpha production (GO:0032647)	1/25	0.306943	0.449141	0	0	2.8283	3.34049	STAT1
peroxisome organization (GO:0007031)	1/25	0.306943	0.449141	0	0	2.8283	3.34049	PEX3
regulation of proteolysis involved in cellular protein catabolic process (GO:1903050)	1/25	0.306943	0.449141	0	0	2.8283	3.34049	UCHL5
regulation of ryanodine-sensitive calcium-release channel activity (GO:0060314)	1/25	0.306943	0.449141	0	0	2.8283	3.34049	SRI
positive regulation of protein modification by small protein conjugation or removal (GO:1903322)	2/77	0.308806	0.451425	0	0	1.81167	2.12879	UBQLN1;HSPBP1
negative regulation of apoptotic signaling pathway (GO:2001234)	2/78	0.314169	0.45764	0	0	1.78774	2.06989	PIH1D1;RELA
purine-containing compound biosynthetic process (GO:0072522)	1/26	0.31704	0.45764	0	0	2.71503	3.11884	PAICS
negative regulation of macroautophagy (GO:0016242)	1/26	0.31704	0.45764	0	0	2.71503	3.11884	UBQLN4
negative regulation of protein localization to membrane (GO:1905476)	1/26	0.31704	0.45764	0	0	2.71503	3.11884	PICALM
negative regulation of telomere maintenance via telomere lengthening (GO:1904357)	1/26	0.31704	0.45764	0	0	2.71503	3.11884	HNRNPC
clathrin-dependent endocytosis (GO:0072583)	1/26	0.31704	0.45764	0	0	2.71503	3.11884	PICALM
regulation of mitotic metaphase/anaphase transition (GO:0030071)	1/26	0.31704	0.45764	0	0	2.71503	3.11884	CDC23
regulation of potassium ion transmembrane transporter activity (GO:1901016)	1/26	0.31704	0.45764	0	0	2.71503	3.11884	YWHAE
global genome nucleotide-excision repair (GO:0070911)	1/26	0.31704	0.45764	0	0	2.71503	3.11884	RAD23B
histone methylation (GO:0016571)	1/26	0.31704	0.45764	0	0	2.71503	3.11884	PRMT1
meiosis I (GO:0007127)	1/26	0.31704	0.45764	0	0	2.71503	3.11884	FOXJ3
TOR signaling (GO:0031929)	1/26	0.31704	0.45764	0	0	2.71503	3.11884	TIPRL
positive regulation of viral transcription (GO:0050434)	1/26	0.31704	0.45764	0	0	2.71503	3.11884	NELFCD
organic substance transport (GO:0071702)	3/136	0.317503	0.457867	0	0	1.53321	1.759	PEX3;CHMP1A;CHMP2A
recombinational repair (GO:0000725)	2/79	0.319522	0.460334	0	0	1.76444	2.0131	HUS1;RPA2
negative regulation of cell cycle (GO:0045786)	2/80	0.324865	0.463494	0	0	1.74173	1.9583	CHMP1A;IPO7
negative regulation of cellular component organization (GO:0051129)	2/80	0.324865	0.463494	0	0	1.74173	1.9583	DNAJB1;XRCC5
regulation of NIK/NF-kappaB signaling (GO:1901222)	2/80	0.324865	0.463494	0	0	1.74173	1.9583	PPM1A;RELA
regulation of protein localization to plasma membrane (GO:1903076)	2/80	0.324865	0.463494	0	0	1.74173	1.9583	PLS1;PICALM
protein peptidyl-prolyl isomerization (GO:0000413)	1/27	0.32699	0.463494	0	0	2.61048	2.91806	PPIL3
regulation of cardiac muscle cell contraction (GO:0086004)	1/27	0.32699	0.463494	0	0	2.61048	2.91806	SRI
negative regulation of plasma membrane bounded cell projection assembly (GO:0120033)	1/27	0.32699	0.463494	0	0	2.61048	2.91806	YAP1
cellular lipid catabolic process (GO:0044242)	1/27	0.32699	0.463494	0	0	2.61048	2.91806	NUDT19
negative regulation of protein polymerization (GO:0032272)	1/27	0.32699	0.463494	0	0	2.61048	2.91806	MAPRE1
cellular response to cadmium ion (GO:0071276)	1/27	0.32699	0.463494	0	0	2.61048	2.91806	SUMO1
cellular response to unfolded protein (GO:0034620)	1/27	0.32699	0.463494	0	0	2.61048	2.91806	HSPA14
peroxisomal membrane transport (GO:0015919)	1/27	0.32699	0.463494	0	0	2.61048	2.91806	PEX3
regulation of transcription regulatory region DNA binding (GO:2000677)	1/27	0.32699	0.463494	0	0	2.61048	2.91806	SIN3A
regulation of vasculature development (GO:1901342)	1/27	0.32699	0.463494	0	0	2.61048	2.91806	RNH1
positive regulation of gene silencing by miRNA (GO:2000637)	1/27	0.32699	0.463494	0	0	2.61048	2.91806	PUM2
mitotic chromosome condensation (GO:0007076)	1/27	0.32699	0.463494	0	0	2.61048	2.91806	CHMP1A
monocarboxylic acid catabolic process (GO:0072329)	1/27	0.32699	0.463494	0	0	2.61048	2.91806	NUDT19
protein dephosphorylation (GO:0006470)	3/139	0.329445	0.466332	0	0	1.49916	1.66458	PPM1A;PPP2R1A;RPRD1B
regulation of interleukin-8 production (GO:0032677)	2/81	0.330198	0.466332	0	0	1.71959	1.90542	RELA;LAMTOR5
cellular response to oxygen-containing compound (GO:1901701)	6/323	0.330658	0.466332	0	0	1.28786	1.42524	UPF1;SNW1;CTR9;RELA;LAMTOR5;NFKBIB
transcription initiation from RNA polymerase II promoter (GO:0006367)	3/140	0.333426	0.466332	0	0	1.48814	1.63448	YAP1;SNW1;TEAD1
regulation of cyclin-dependent protein serine/threonine kinase activity (GO:0000079)	2/82	0.335519	0.466332	0	0	1.69801	1.85436	CCNK;IPO7
ephrin receptor signaling pathway (GO:0048013)	2/82	0.335519	0.466332	0	0	1.69801	1.85436	PAK1;PTK2
positive regulation of protein ubiquitination (GO:0031398)	2/82	0.335519	0.466332	0	0	1.69801	1.85436	UBQLN1;HSPBP1
regulation of calcineurin-NFAT signaling cascade (GO:0070884)	1/28	0.336795	0.466332	0	0	2.51367	2.73557	PTBP1
carbohydrate derivative biosynthetic process (GO:1901137)	1/28	0.336795	0.466332	0	0	2.51367	2.73557	RRM2
negative regulation of oxidative stress-induced cell death (GO:1903202)	1/28	0.336795	0.466332	0	0	2.51367	2.73557	TXN
negative regulation of phosphatase activity (GO:0010923)	1/28	0.336795	0.466332	0	0	2.51367	2.73557	TIPRL
cellular response to acid chemical (GO:0071229)	1/28	0.336795	0.466332	0	0	2.51367	2.73557	LAMTOR5
regulation of immunoglobulin production (GO:0002637)	1/28	0.336795	0.466332	0	0	2.51367	2.73557	SUPT6H
regulation of microtubule polymerization or depolymerization (GO:0031110)	1/28	0.336795	0.466332	0	0	2.51367	2.73557	MAPRE1
nucleotide-binding oligomerization domain containing signaling pathway (GO:0070423)	1/28	0.336795	0.466332	0	0	2.51367	2.73557	RELA
regulation of muscle contraction (GO:0006937)	1/28	0.336795	0.466332	0	0	2.51367	2.73557	SRI
positive regulation of cell communication (GO:0010647)	1/28	0.336795	0.466332	0	0	2.51367	2.73557	CDKN2AIP
response to interferon-beta (GO:0035456)	1/28	0.336795	0.466332	0	0	2.51367	2.73557	STAT1
histone mRNA metabolic process (GO:0008334)	1/28	0.336795	0.466332	0	0	2.51367	2.73557	UPF1
RNA phosphodiester bond hydrolysis (GO:0090501)	1/28	0.336795	0.466332	0	0	2.51367	2.73557	CSTF3
positive regulation of phosphatidylinositol 3-kinase activity (GO:0043552)	1/28	0.336795	0.466332	0	0	2.51367	2.73557	PTK2
positive regulation of response to wounding (GO:1903036)	1/28	0.336795	0.466332	0	0	2.51367	2.73557	PTK2
protein localization to cell surface (GO:0034394)	1/28	0.336795	0.466332	0	0	2.51367	2.73557	USP4
protein localization to Golgi apparatus (GO:0034067)	1/28	0.336795	0.466332	0	0	2.51367	2.73557	BICD2
protein localization to lysosome (GO:0061462)	1/28	0.336795	0.466332	0	0	2.51367	2.73557	LAMTOR5
regulation of osteoblast differentiation (GO:0045667)	2/83	0.340827	0.471477	0	0	1.67696	1.80505	YAP1;PTK2
neuron development (GO:0048666)	3/143	0.34536	0.47487	0	0	1.45603	1.548	PRMT1;MAP4;PQBP1
protein targeting to peroxisome (GO:0006625)	1/29	0.346458	0.47487	0	0	2.42377	2.56918	PEX3
aggrephagy (GO:0035973)	1/29	0.346458	0.47487	0	0	2.42377	2.56918	UBQLN1
regulation of calcium ion transmembrane transporter activity (GO:1901019)	1/29	0.346458	0.47487	0	0	2.42377	2.56918	YWHAE
regulation of DNA biosynthetic process (GO:2000278)	1/29	0.346458	0.47487	0	0	2.42377	2.56918	TOM1L1
response to cadmium ion (GO:0046686)	1/29	0.346458	0.47487	0	0	2.42377	2.56918	SUMO1
intrinsic apoptotic signaling pathway in response to endoplasmic reticulum stress (GO:0070059)	1/29	0.346458	0.47487	0	0	2.42377	2.56918	QRICH1
telomere maintenance via telomerase (GO:0007004)	1/29	0.346458	0.47487	0	0	2.42377	2.56918	PPP6R3
transition metal ion homeostasis (GO:0055076)	1/29	0.346458	0.47487	0	0	2.42377	2.56918	PICALM
protein K11-linked ubiquitination (GO:0070979)	1/29	0.346458	0.47487	0	0	2.42377	2.56918	CDC23
regulation of inflammatory response (GO:0050727)	4/206	0.352132	0.482204	0	0	1.34591	1.4048	PSMA6;CELF1;RELA;BRD4
negative regulation of gene expression, epigenetic (GO:0045814)	1/30	0.355981	0.483048	0	0	2.34007	2.41701	RBBP7
cardiac muscle cell action potential (GO:0086001)	1/30	0.355981	0.483048	0	0	2.34007	2.41701	YWHAE
negative regulation of Notch signaling pathway (GO:0045746)	1/30	0.355981	0.483048	0	0	2.34007	2.41701	YTHDF2
regulation of long-term synaptic potentiation (GO:1900271)	1/30	0.355981	0.483048	0	0	2.34007	2.41701	YTHDF1
peptidyl-lysine trimethylation (GO:0018023)	1/30	0.355981	0.483048	0	0	2.34007	2.41701	CTR9
regulation of striated muscle contraction (GO:0006942)	1/30	0.355981	0.483048	0	0	2.34007	2.41701	SRI
positive regulation of endopeptidase activity (GO:0010950)	1/30	0.355981	0.483048	0	0	2.34007	2.41701	PICALM
positive regulation of lipid kinase activity (GO:0090218)	1/30	0.355981	0.483048	0	0	2.34007	2.41701	PTK2
RNA-dependent DNA biosynthetic process (GO:0006278)	1/30	0.355981	0.483048	0	0	2.34007	2.41701	PPP6R3
snRNA 3'-end processing (GO:0034472)	1/30	0.355981	0.483048	0	0	2.34007	2.41701	EXOSC2
response to interleukin-1 (GO:0070555)	2/86	0.356669	0.483543	0	0	1.61682	1.66686	UPF1;RELA
protein targeting to membrane (GO:0006612)	2/87	0.36192	0.490217	0	0	1.59772	1.62381	PEX3;SGTA
positive regulation of intracellular protein transport (GO:0090316)	3/148	0.365203	0.490437	0	0	1.40546	1.41572	YWHAE;YWHAQ;BAP1
activation of protein kinase B activity (GO:0032148)	1/31	0.365366	0.490437	0	0	2.26195	2.27746	TXN
regulation of cellular senescence (GO:2000772)	1/31	0.365366	0.490437	0	0	2.26195	2.27746	RSL1D1
negative regulation of peptidyl-tyrosine phosphorylation (GO:0050732)	1/31	0.365366	0.490437	0	0	2.26195	2.27746	PPP2R1A
regulation of developmental growth (GO:0048638)	1/31	0.365366	0.490437	0	0	2.26195	2.27746	SIN3A
negative regulation of response to DNA damage stimulus (GO:2001021)	1/31	0.365366	0.490437	0	0	2.26195	2.27746	DDX39B
organelle transport along microtubule (GO:0072384)	1/31	0.365366	0.490437	0	0	2.26195	2.27746	BICD2
embryonic skeletal system morphogenesis (GO:0048704)	1/31	0.365366	0.490437	0	0	2.26195	2.27746	EIF4A3
positive regulation of leukocyte cell-cell adhesion (GO:1903039)	1/31	0.365366	0.490437	0	0	2.26195	2.27746	RELA
positive regulation of protein targeting to mitochondrion (GO:1903955)	1/31	0.365366	0.490437	0	0	2.26195	2.27746	BAP1
phosphate-containing compound metabolic process (GO:0006796)	4/212	0.371931	0.496604	0	0	1.30669	1.29237	PPM1A;PAK1;PPA1;TOLLIP
regulation of cysteine-type endopeptidase activity involved in apoptotic process (GO:0043281)	2/89	0.372374	0.496604	0	0	1.56083	1.54188	YWHAE;LAMTOR5
response to cytokine (GO:0034097)	3/150	0.373115	0.496604	0	0	1.3862	1.36661	STAT1;KHSRP;RELA
negative regulation of DNA biosynthetic process (GO:2000279)	1/32	0.374614	0.496604	0	0	2.18888	2.14917	HNRNPC
negative regulation of microtubule polymerization or depolymerization (GO:0031111)	1/32	0.374614	0.496604	0	0	2.18888	2.14917	MAPRE1
regulation of chemotaxis (GO:0050920)	1/32	0.374614	0.496604	0	0	2.18888	2.14917	YTHDF1
regulation of dendrite morphogenesis (GO:0048814)	1/32	0.374614	0.496604	0	0	2.18888	2.14917	CAPRIN1
regulation of dendritic spine morphogenesis (GO:0061001)	1/32	0.374614	0.496604	0	0	2.18888	2.14917	CAPRIN1
cellular response to topologically incorrect protein (GO:0035967)	1/32	0.374614	0.496604	0	0	2.18888	2.14917	HSPA14
peptidyl-proline modification (GO:0018208)	1/32	0.374614	0.496604	0	0	2.18888	2.14917	PPIL3
gene silencing by miRNA (GO:0035195)	1/32	0.374614	0.496604	0	0	2.18888	2.14917	PUM2
response to amino acid (GO:0043200)	1/32	0.374614	0.496604	0	0	2.18888	2.14917	LAMTOR5
skeletal muscle organ development (GO:0060538)	1/32	0.374614	0.496604	0	0	2.18888	2.14917	MYH14
modulation by host of symbiont process (GO:0051851)	1/32	0.374614	0.496604	0	0	2.18888	2.14917	SNW1
actin filament organization (GO:0007015)	3/152	0.381009	0.504634	0	0	1.36745	1.3195	PLS3;BAIAP2;PLS1
regulation of actin cytoskeleton organization (GO:0032956)	2/91	0.382758	0.505992	0	0	1.5256	1.46512	PAK1;BAIAP2
antigen processing and presentation of peptide antigen via MHC class I (GO:0002474)	1/33	0.383728	0.505992	0	0	2.12037	2.03093	SEC31A
regulation of protein localization to cell surface (GO:2000008)	1/33	0.383728	0.505992	0	0	2.12037	2.03093	PICALM
exonucleolytic catabolism of deadenylated mRNA (GO:0043928)	1/33	0.383728	0.505992	0	0	2.12037	2.03093	EXOSC2
positive regulation of telomere maintenance via telomerase (GO:0032212)	1/33	0.383728	0.505992	0	0	2.12037	2.03093	XRCC5
regulation of lipid metabolic process (GO:0019216)	2/92	0.387922	0.511072	0	0	1.50857	1.42854	NFYA;SIN3A
autophagosome maturation (GO:0097352)	1/34	0.392709	0.512409	0	0	2.05601	1.92172	UBQLN1
regulation of cell adhesion mediated by integrin (GO:0033628)	1/34	0.392709	0.512409	0	0	2.05601	1.92172	PTK2
cellular response to amino acid stimulus (GO:0071230)	1/34	0.392709	0.512409	0	0	2.05601	1.92172	LAMTOR5
cellular response to vascular endothelial growth factor stimulus (GO:0035924)	1/34	0.392709	0.512409	0	0	2.05601	1.92172	RELA
central nervous system neuron differentiation (GO:0021953)	1/34	0.392709	0.512409	0	0	2.05601	1.92172	SIN3A
epithelial tube morphogenesis (GO:0060562)	1/34	0.392709	0.512409	0	0	2.05601	1.92172	PAK1
positive regulation of DNA binding (GO:0043388)	1/34	0.392709	0.512409	0	0	2.05601	1.92172	TXN
sister chromatid segregation (GO:0000819)	1/34	0.392709	0.512409	0	0	2.05601	1.92172	SMC1A
striated muscle tissue development (GO:0014706)	1/34	0.392709	0.512409	0	0	2.05601	1.92172	MYH14
positive regulation of telomerase activity (GO:0051973)	1/34	0.392709	0.512409	0	0	2.05601	1.92172	XRCC5
protein insertion into membrane (GO:0051205)	1/34	0.392709	0.512409	0	0	2.05601	1.92172	SGTA
positive regulation of peptidyl-serine phosphorylation (GO:0033138)	2/93	0.393068	0.512429	0	0	1.49192	1.39311	PAK1;TXN
hemopoiesis (GO:0030097)	2/94	0.398194	0.517182	0	0	1.47563	1.35878	YTHDF2;ASH2L
positive regulation of intracellular signal transduction (GO:1902533)	9/546	0.399471	0.517182	0	0	1.13943	1.04556	PPM1A;LGALS1;TXN;PTK2;CC2D1A;RELA;PUM2;BRD4;LAMTOR5
positive regulation of cell motility (GO:2000147)	4/221	0.401537	0.517182	0	0	1.25191	1.14232	PAK1;MAPRE1;PTK2;CCAR1
regulation of autophagosome assembly (GO:2000785)	1/35	0.401561	0.517182	0	0	1.99544	1.82063	UBQLN2
regulation of blood circulation (GO:1903522)	1/35	0.401561	0.517182	0	0	1.99544	1.82063	SRI
negative regulation of organelle assembly (GO:1902116)	1/35	0.401561	0.517182	0	0	1.99544	1.82063	YAP1
cellular response to hydrogen peroxide (GO:0070301)	1/35	0.401561	0.517182	0	0	1.99544	1.82063	RELA
regulation of ion transmembrane transport (GO:0034765)	1/35	0.401561	0.517182	0	0	1.99544	1.82063	YWHAE
regulation of JUN kinase activity (GO:0043506)	1/35	0.401561	0.517182	0	0	1.99544	1.82063	PAK1
nuclear-transcribed mRNA catabolic process, exonucleolytic (GO:0000291)	1/35	0.401561	0.517182	0	0	1.99544	1.82063	EXOSC2
oxoacid metabolic process (GO:0043436)	1/35	0.401561	0.517182	0	0	1.99544	1.82063	PPA1
regulation of phosphatidylinositol 3-kinase activity (GO:0043551)	1/35	0.401561	0.517182	0	0	1.99544	1.82063	PTK2
regulation of T cell receptor signaling pathway (GO:0050856)	1/35	0.401561	0.517182	0	0	1.99544	1.82063	RELA
response to exogenous dsRNA (GO:0043330)	1/35	0.401561	0.517182	0	0	1.99544	1.82063	PQBP1
positive regulation of programmed cell death (GO:0043068)	5/286	0.403074	0.518684	0	0	1.20872	1.09829	ING3;RNPS1;QRICH1;CTNNBL1;CCAR1
cellular protein metabolic process (GO:0044267)	7/417	0.404674	0.520295	0	0	1.16019	1.0496	DNAJC3;LGALS1;RPSA;RPL10A;RSL24D1;BAP1;RPS12
regulation of vesicle-mediated transport (GO:0060627)	2/96	0.408385	0.522115	0	0	1.44408	1.29324	ARFGAP1;PICALM
protein autophosphorylation (GO:0046777)	3/159	0.408447	0.522115	0	0	1.30562	1.16904	PAK1;CDK12;PTK2
regulation of androgen receptor signaling pathway (GO:0060765)	1/36	0.410283	0.522115	0	0	1.93833	1.72687	SAFB2
negative regulation of fat cell differentiation (GO:0045599)	1/36	0.410283	0.522115	0	0	1.93833	1.72687	YAP1
regulation of cardiac muscle contraction (GO:0055117)	1/36	0.410283	0.522115	0	0	1.93833	1.72687	SRI
regulation of microtubule-based process (GO:0032886)	1/36	0.410283	0.522115	0	0	1.93833	1.72687	BICD2
regulation of receptor internalization (GO:0002090)	1/36	0.410283	0.522115	0	0	1.93833	1.72687	SCYL2
positive regulation of mitotic nuclear division (GO:0045840)	1/36	0.410283	0.522115	0	0	1.93833	1.72687	CDC23
intrinsic apoptotic signaling pathway by p53 class mediator (GO:0072332)	1/36	0.410283	0.522115	0	0	1.93833	1.72687	SNW1
positive regulation of myeloid leukocyte differentiation (GO:0002763)	1/36	0.410283	0.522115	0	0	1.93833	1.72687	ACIN1
telomere maintenance via telomere lengthening (GO:0010833)	1/36	0.410283	0.522115	0	0	1.93833	1.72687	PPP6R3
positive regulation of telomere maintenance via telomere lengthening (GO:1904358)	1/36	0.410283	0.522115	0	0	1.93833	1.72687	XRCC5
regulation of peptidyl-serine phosphorylation (GO:0033135)	2/98	0.418492	0.528552	0	0	1.41386	1.23161	PAK1;TXN
regulation of actin cytoskeleton reorganization (GO:2000249)	1/37	0.418879	0.528552	0	0	1.88439	1.63974	BAIAP2
negative regulation of endothelial cell proliferation (GO:0001937)	1/37	0.418879	0.528552	0	0	1.88439	1.63974	STAT1
negative regulation of epithelial cell apoptotic process (GO:1904036)	1/37	0.418879	0.528552	0	0	1.88439	1.63974	YAP1
regulation of intracellular steroid hormone receptor signaling pathway (GO:0033143)	1/37	0.418879	0.528552	0	0	1.88439	1.63974	SAFB2
regulation of p38MAPK cascade (GO:1900744)	1/37	0.418879	0.528552	0	0	1.88439	1.63974	PRMT1
regulation of protein autophosphorylation (GO:0031952)	1/37	0.418879	0.528552	0	0	1.88439	1.63974	TOM1L1
positive regulation of exocytosis (GO:0045921)	1/37	0.418879	0.528552	0	0	1.88439	1.63974	CHMP2A
skeletal muscle tissue development (GO:0007519)	1/37	0.418879	0.528552	0	0	1.88439	1.63974	MYH14
protein insertion into ER membrane (GO:0045048)	1/37	0.418879	0.528552	0	0	1.88439	1.63974	SGTA
response to UV (GO:0009411)	2/99	0.423512	0.533947	0	0	1.39921	1.20216	PCNA;RELA
regulation of axon extension (GO:0030516)	1/38	0.42735	0.535172	0	0	1.83336	1.55864	SIN3A
regulation of cell communication (GO:0010646)	1/38	0.42735	0.535172	0	0	1.83336	1.55864	SRI
DNA replication initiation (GO:0006270)	1/38	0.42735	0.535172	0	0	1.83336	1.55864	RPA2
positive regulation of cell development (GO:0010720)	1/38	0.42735	0.535172	0	0	1.83336	1.55864	SNW1
response to cAMP (GO:0051591)	1/38	0.42735	0.535172	0	0	1.83336	1.55864	STAT1
synaptic vesicle endocytosis (GO:0048488)	1/38	0.42735	0.535172	0	0	1.83336	1.55864	PICALM
positive regulation of signaling (GO:0023056)	1/38	0.42735	0.535172	0	0	1.83336	1.55864	CDKN2AIP
ventricular septum development (GO:0003281)	1/38	0.42735	0.535172	0	0	1.83336	1.55864	MATR3
positive regulation of cell cycle process (GO:0090068)	2/101	0.433486	0.539745	0	0	1.3708	1.14585	NSFL1C;USP19
protein monoubiquitination (GO:0006513)	1/39	0.435698	0.539745	0	0	1.78503	1.48301	CTR9
negative regulation of cellular metabolic process (GO:0031324)	1/39	0.435698	0.539745	0	0	1.78503	1.48301	AATF
regulation of cellular component biogenesis (GO:0044087)	1/39	0.435698	0.539745	0	0	1.78503	1.48301	HCFC1
regulation of exit from mitosis (GO:0007096)	1/39	0.435698	0.539745	0	0	1.78503	1.48301	CDC23
regulation of heart rate by cardiac conduction (GO:0086091)	1/39	0.435698	0.539745	0	0	1.78503	1.48301	YWHAE
regulation of ion transmembrane transporter activity (GO:0032412)	1/39	0.435698	0.539745	0	0	1.78503	1.48301	YWHAE
endothelial cell migration (GO:0043542)	1/39	0.435698	0.539745	0	0	1.78503	1.48301	STAT1
regulation of protein targeting to mitochondrion (GO:1903214)	1/39	0.435698	0.539745	0	0	1.78503	1.48301	BAP1
regulation of viral entry into host cell (GO:0046596)	1/39	0.435698	0.539745	0	0	1.78503	1.48301	LGALS1
replication fork processing (GO:0031297)	1/39	0.435698	0.539745	0	0	1.78503	1.48301	PCNA
response to peptide (GO:1901652)	1/39	0.435698	0.539745	0	0	1.78503	1.48301	STAT1
membrane protein proteolysis (GO:0033619)	1/39	0.435698	0.539745	0	0	1.78503	1.48301	RELA
regulation of cell death (GO:0010941)	2/102	0.438438	0.54224	0	0	1.35702	1.11892	CELF1;CHMP2A
positive regulation of cell growth (GO:0030307)	2/102	0.438438	0.54224	0	0	1.35702	1.11892	EXOSC2;CDKN2AIP
DNA-templated transcription, initiation (GO:0006352)	3/168	0.443163	0.544966	0	0	1.23384	1.00412	YAP1;SNW1;TEAD1
cellular response to organonitrogen compound (GO:0071417)	2/103	0.443367	0.544966	0	0	1.34352	1.09276	RELA;LAMTOR5
negative regulation of ERBB signaling pathway (GO:1901185)	1/40	0.443924	0.544966	0	0	1.73917	1.41238	SH3KBP1
bone development (GO:0060348)	1/40	0.443924	0.544966	0	0	1.73917	1.41238	PLS3
nucleocytoplasmic transport (GO:0006913)	1/40	0.443924	0.544966	0	0	1.73917	1.41238	XPO1
regulation of nitric oxide biosynthetic process (GO:0045428)	1/40	0.443924	0.544966	0	0	1.73917	1.41238	KHSRP
positive regulation of catalytic activity (GO:0043085)	1/40	0.443924	0.544966	0	0	1.73917	1.41238	XRCC5
stem cell differentiation (GO:0048863)	1/40	0.443924	0.544966	0	0	1.73917	1.41238	PSMD11
positive regulation of wound healing (GO:0090303)	1/40	0.443924	0.544966	0	0	1.73917	1.41238	PTK2
protein methylation (GO:0006479)	1/41	0.452032	0.5531	0	0	1.6956	1.34631	PRMT1
negative regulation of cell-cell adhesion (GO:0022408)	1/41	0.452032	0.5531	0	0	1.6956	1.34631	PTK2
epithelial cell migration (GO:0010631)	1/41	0.452032	0.5531	0	0	1.6956	1.34631	STAT1
regulation of response to DNA damage stimulus (GO:2001020)	1/41	0.452032	0.5531	0	0	1.6956	1.34631	RPA2
positive regulation of protein phosphorylation (GO:0001934)	6/371	0.454656	0.555856	0	0	1.11573	0.879435	TOM1L1;XRCC6;PAK1;XRCC5;TXN;PTK2
negative regulation of protein catabolic process (GO:0042177)	1/42	0.460021	0.56058	0	0	1.65416	1.28443	SNRNP70
positive regulation of ATPase activity (GO:0032781)	1/42	0.460021	0.56058	0	0	1.65416	1.28443	DNAJB1
histone H3 acetylation (GO:0043966)	1/42	0.460021	0.56058	0	0	1.65416	1.28443	WDR5
mitochondrial gene expression (GO:0140053)	1/42	0.460021	0.56058	0	0	1.65416	1.28443	RARS2
response to calcium ion (GO:0051592)	2/107	0.462838	0.563553	0	0	1.29207	0.995387	ANXA11;SEC31A
negative regulation of transmembrane receptor protein serine/threonine kinase signaling pathway (GO:0090101)	2/108	0.467643	0.566019	0	0	1.27982	0.972727	PPM1A;STRAP
regulation of cell-cell adhesion (GO:0022407)	1/43	0.467894	0.566019	0	0	1.6147	1.22638	PTK2
regulation of cell-substrate adhesion (GO:0010810)	1/43	0.467894	0.566019	0	0	1.6147	1.22638	PTK2
cellular response to retinoic acid (GO:0071300)	1/43	0.467894	0.566019	0	0	1.6147	1.22638	SNW1
development of primary male sexual characteristics (GO:0046546)	1/43	0.467894	0.566019	0	0	1.6147	1.22638	CSDE1
DNA-dependent DNA replication maintenance of fidelity (GO:0045005)	1/43	0.467894	0.566019	0	0	1.6147	1.22638	PCNA
positive regulation of neuron differentiation (GO:0045666)	1/43	0.467894	0.566019	0	0	1.6147	1.22638	SIN3A
male gonad development (GO:0008584)	1/43	0.467894	0.566019	0	0	1.6147	1.22638	CSDE1
positive regulation of apoptotic process (GO:0043065)	5/310	0.471335	0.56972	0	0	1.11223	0.836606	ING3;RNPS1;QRICH1;CTNNBL1;CCAR1
negative regulation of epidermal growth factor receptor signaling pathway (GO:0042059)	1/44	0.475653	0.572623	0	0	1.57706	1.17187	SH3KBP1
branching morphogenesis of an epithelial tube (GO:0048754)	1/44	0.475653	0.572623	0	0	1.57706	1.17187	PAK1
positive regulation of osteoblast differentiation (GO:0045669)	1/44	0.475653	0.572623	0	0	1.57706	1.17187	YAP1
positive regulation of stress fiber assembly (GO:0051496)	1/44	0.475653	0.572623	0	0	1.57706	1.17187	PAK1
mRNA stabilization (GO:0048255)	1/44	0.475653	0.572623	0	0	1.57706	1.17187	HNRNPC
positive regulation of DNA-binding transcription factor activity (GO:0051091)	4/246	0.482032	0.578565	0	0	1.12114	0.818149	PSMA6;RELA;LAMTOR5;NFKBIB
regulation of DNA repair (GO:0006282)	1/45	0.483299	0.578565	0	0	1.54114	1.1206	PCNA
neural crest cell development (GO:0014032)	1/45	0.483299	0.578565	0	0	1.54114	1.1206	NOLC1
positive regulation of nervous system development (GO:0051962)	1/45	0.483299	0.578565	0	0	1.54114	1.1206	SNW1
positive regulation of response to biotic stimulus (GO:0002833)	1/45	0.483299	0.578565	0	0	1.54114	1.1206	PUM2
mitotic G2/M transition checkpoint (GO:0044818)	1/45	0.483299	0.578565	0	0	1.54114	1.1206	HUS1
protein deacetylation (GO:0006476)	1/45	0.483299	0.578565	0	0	1.54114	1.1206	SIN3A
regulation of cellular protein localization (GO:1903827)	1/46	0.490834	0.58524	0	0	1.50682	1.07233	SUMO3
erythrocyte differentiation (GO:0030218)	1/46	0.490834	0.58524	0	0	1.50682	1.07233	ACIN1
regulation of telomerase activity (GO:0051972)	1/46	0.490834	0.58524	0	0	1.50682	1.07233	XRCC5
positive regulation of response to stimulus (GO:0048584)	1/46	0.490834	0.58524	0	0	1.50682	1.07233	CDKN2AIP
positive regulation of smooth muscle cell proliferation (GO:0048661)	1/46	0.490834	0.58524	0	0	1.50682	1.07233	STAT1
positive regulation of cellular component organization (GO:0051130)	2/114	0.49593	0.590374	0	0	1.21089	0.849221	SUMO1;PIH1D1
histone modification (GO:0016570)	2/114	0.49593	0.590374	0	0	1.21089	0.849221	SIN3A;PRMT1
epidermal growth factor receptor signaling pathway (GO:0007173)	1/47	0.498259	0.591262	0	0	1.47399	1.02683	PTK2
regulation of wound healing (GO:0061041)	1/47	0.498259	0.591262	0	0	1.47399	1.02683	PTK2
histone deacetylation (GO:0016575)	1/47	0.498259	0.591262	0	0	1.47399	1.02683	SIN3A
positive regulation of neuron death (GO:1901216)	1/47	0.498259	0.591262	0	0	1.47399	1.02683	PICALM
establishment of protein localization to mitochondrion (GO:0072655)	1/48	0.505577	0.598994	0	0	1.44255	0.983901	TOMM34
positive regulation of endocytosis (GO:0045807)	1/48	0.505577	0.598994	0	0	1.44255	0.983901	HNRNPK
endoplasmic reticulum to Golgi vesicle-mediated transport (GO:0006888)	3/185	0.506374	0.599464	0	0	1.11762	0.760515	ARFGAP1;SEC31A;ARFGAP2
regulation of cellular localization (GO:0060341)	1/49	0.512788	0.605138	0	0	1.41243	0.943351	MAD1L1
cellular defense response (GO:0006968)	1/49	0.512788	0.605138	0	0	1.41243	0.943351	RELA
positive regulation of actin filament polymerization (GO:0030838)	1/49	0.512788	0.605138	0	0	1.41243	0.943351	BAIAP2
response to hydrogen peroxide (GO:0042542)	1/49	0.512788	0.605138	0	0	1.41243	0.943351	RELA
regulation of cellular component movement (GO:0051270)	1/50	0.519894	0.612557	0	0	1.38353	0.90501	YTHDF1
positive regulation of cell morphogenesis involved in differentiation (GO:0010770)	1/50	0.519894	0.612557	0	0	1.38353	0.90501	CAPRIN1
cytoskeleton organization (GO:0007010)	2/120	0.523245	0.614988	0	0	1.14896	0.744191	SH3KBP1;PRPF40A
macroautophagy (GO:0016236)	2/120	0.523245	0.614988	0	0	1.14896	0.744191	CHMP2A;UBQLN1
regulation of axonogenesis (GO:0050770)	1/51	0.526897	0.614988	0	0	1.35579	0.868724	PAK1
blood circulation (GO:0008015)	1/51	0.526897	0.614988	0	0	1.35579	0.868724	STAT1
regulation of epithelial cell migration (GO:0010632)	1/51	0.526897	0.614988	0	0	1.35579	0.868724	PTK2
DNA duplex unwinding (GO:0032508)	1/51	0.526897	0.614988	0	0	1.35579	0.868724	RAD23B
regulation of protein modification process (GO:0031399)	1/51	0.526897	0.614988	0	0	1.35579	0.868724	PTK2
positive regulation of actin filament bundle assembly (GO:0032233)	1/51	0.526897	0.614988	0	0	1.35579	0.868724	PAK1
regulation of smoothened signaling pathway (GO:0008589)	1/51	0.526897	0.614988	0	0	1.35579	0.868724	UCHL5
regulation of substrate adhesion-dependent cell spreading (GO:1900024)	1/51	0.526897	0.614988	0	0	1.35579	0.868724	PTK2
gonad development (GO:0008406)	1/51	0.526897	0.614988	0	0	1.35579	0.868724	CSDE1
intrinsic apoptotic signaling pathway in response to DNA damage (GO:0008630)	1/51	0.526897	0.614988	0	0	1.35579	0.868724	SNW1
protein homooligomerization (GO:0051260)	2/121	0.5277	0.615444	0	0	1.13925	0.728241	PRMT1;CHMP2A
negative regulation of cellular biosynthetic process (GO:0031327)	1/52	0.533798	0.618213	0	0	1.32914	0.834351	KHSRP
negative regulation of protein-containing complex assembly (GO:0031333)	1/52	0.533798	0.618213	0	0	1.32914	0.834351	PPM1A
regulation of intrinsic apoptotic signaling pathway (GO:2001242)	1/52	0.533798	0.618213	0	0	1.32914	0.834351	UBQLN1
plasma membrane bounded cell projection morphogenesis (GO:0120039)	1/52	0.533798	0.618213	0	0	1.32914	0.834351	PAK1
regulation of release of sequestered calcium ion into cytosol (GO:0051279)	1/52	0.533798	0.618213	0	0	1.32914	0.834351	SRI
response to peptide hormone (GO:0043434)	1/52	0.533798	0.618213	0	0	1.32914	0.834351	STAT1
positive regulation of protein localization to cell periphery (GO:1904377)	1/52	0.533798	0.618213	0	0	1.32914	0.834351	PLS1
positive regulation of protein localization to plasma membrane (GO:1903078)	1/52	0.533798	0.618213	0	0	1.32914	0.834351	PLS1
myeloid cell differentiation (GO:0030099)	1/52	0.533798	0.618213	0	0	1.32914	0.834351	ACIN1
regulation of anatomical structure morphogenesis (GO:0022603)	2/123	0.536526	0.620891	0	0	1.12031	0.697548	PAK1;RNH1
transmembrane receptor protein tyrosine kinase signaling pathway (GO:0007169)	6/404	0.537072	0.621041	0	0	1.02148	0.634974	TIAL1;PTBP1;PAK1;RBFOX2;BAIAP2;PTK2
negative regulation of macromolecule metabolic process (GO:0010605)	3/194	0.538307	0.621988	0	0	1.06446	0.65925	YAP1;CELF1;PICALM
positive regulation of cytokine production (GO:0001819)	5/335	0.539638	0.62271	0	0	1.02665	0.633295	XRCC6;XRCC5;RELA;PQBP1;LAMTOR5
positive regulation of B cell activation (GO:0050871)	1/53	0.540599	0.62271	0	0	1.30351	0.801762	SH3KBP1
heart morphogenesis (GO:0003007)	1/53	0.540599	0.62271	0	0	1.30351	0.801762	PTK2
positive regulation of NIK/NF-kappaB signaling (GO:1901224)	1/53	0.540599	0.62271	0	0	1.30351	0.801762	RELA
regulation of cyclin-dependent protein kinase activity (GO:1904029)	1/54	0.547301	0.627527	0	0	1.27885	0.770837	CCNK
regulation of focal adhesion assembly (GO:0051893)	1/54	0.547301	0.627527	0	0	1.27885	0.770837	PTK2
cytoplasmic microtubule organization (GO:0031122)	1/54	0.547301	0.627527	0	0	1.27885	0.770837	KPNB1
regulation of potassium ion transmembrane transport (GO:1901379)	1/54	0.547301	0.627527	0	0	1.27885	0.770837	YWHAE
positive regulation of leukocyte chemotaxis (GO:0002690)	1/54	0.547301	0.627527	0	0	1.27885	0.770837	PTK2
striated muscle contraction (GO:0006941)	1/54	0.547301	0.627527	0	0	1.27885	0.770837	MYH14
positive regulation of cell migration (GO:0030335)	4/269	0.5521	0.630744	0	0	1.02263	0.607467	PAK1;MAPRE1;PTK2;CCAR1
negative regulation of intracellular signal transduction (GO:1902532)	3/198	0.552117	0.630744	0	0	1.04241	0.619189	PPM1A;STAT1;RELA
regulation of signal transduction (GO:0009966)	3/198	0.552117	0.630744	0	0	1.04241	0.619189	SNW1;PPP2R1A;CDKN2AIP
protein targeting to mitochondrion (GO:0006626)	1/55	0.553906	0.630744	0	0	1.25511	0.741468	TOMM34
regulation of gene silencing by RNA (GO:0060966)	1/55	0.553906	0.630744	0	0	1.25511	0.741468	PUM2
ceramide metabolic process (GO:0006672)	1/55	0.553906	0.630744	0	0	1.25511	0.741468	PPP2R1A
regulation of posttranscriptional gene silencing (GO:0060147)	1/55	0.553906	0.630744	0	0	1.25511	0.741468	PUM2
interstrand cross-link repair (GO:0036297)	1/55	0.553906	0.630744	0	0	1.25511	0.741468	RPA2
positive regulation of response to DNA damage stimulus (GO:2001022)	1/55	0.553906	0.630744	0	0	1.25511	0.741468	PCNA
protein-containing complex disassembly (GO:0032984)	1/56	0.560415	0.635732	0	0	1.23223	0.713555	UBQLN1
chemokine-mediated signaling pathway (GO:0070098)	1/56	0.560415	0.635732	0	0	1.23223	0.713555	RBM15
nuclear-transcribed mRNA catabolic process, deadenylation-dependent decay (GO:0000288)	1/56	0.560415	0.635732	0	0	1.23223	0.713555	EXOSC2
peptidyl-tyrosine modification (GO:0018212)	1/56	0.560415	0.635732	0	0	1.23223	0.713555	PTK2
mitochondrial transport (GO:0006839)	1/56	0.560415	0.635732	0	0	1.23223	0.713555	TOMM34
generation of neurons (GO:0048699)	3/202	0.565681	0.640576	0	0	1.02125	0.581832	YAP1;MYEF2;YTHDF2
negative regulation of DNA recombination (GO:0045910)	1/57	0.566828	0.640576	0	0	1.21016	0.687006	UBQLN4
regulation of mitotic nuclear division (GO:0007088)	1/57	0.566828	0.640576	0	0	1.21016	0.687006	TOM1L1
regulation of reactive oxygen species metabolic process (GO:2000377)	1/57	0.566828	0.640576	0	0	1.21016	0.687006	AATF
renal system development (GO:0072001)	1/57	0.566828	0.640576	0	0	1.21016	0.687006	STAT1
receptor metabolic process (GO:0043112)	1/58	0.573149	0.645765	0	0	1.18887	0.661736	PICALM
regulation of calcium ion transport (GO:0051924)	1/58	0.573149	0.645765	0	0	1.18887	0.661736	SRI
cellular iron ion homeostasis (GO:0006879)	1/58	0.573149	0.645765	0	0	1.18887	0.661736	BOLA2
muscle organ development (GO:0007517)	1/58	0.573149	0.645765	0	0	1.18887	0.661736	SRI
negative regulation of autophagy (GO:0010507)	1/59	0.579378	0.65131	0	0	1.16831	0.637665	SNRNP70
protein polymerization (GO:0051258)	1/59	0.579378	0.65131	0	0	1.16831	0.637665	CHMP2A
selective autophagy (GO:0061912)	1/59	0.579378	0.65131	0	0	1.16831	0.637665	UBQLN1
negative regulation of cellular process (GO:0048523)	8/566	0.582987	0.654874	0	0	0.970199	0.52351	PPP2R1A;CELF1;CHMP1A;CHMP2A;UTP20;RBBP7;CDKN2AIP;BAP1
cellular protein catabolic process (GO:0044257)	1/60	0.585516	0.657221	0	0	1.14845	0.614722	PSMA6
B cell differentiation (GO:0030183)	1/61	0.591565	0.663512	0	0	1.12925	0.59284	TPD52
response to retinoic acid (GO:0032526)	1/62	0.597526	0.669193	0	0	1.11068	0.571956	SNW1
I-kappaB kinase/NF-kappaB signaling (GO:0007249)	1/62	0.597526	0.669193	0	0	1.11068	0.571956	RELA
actin cytoskeleton reorganization (GO:0031532)	1/63	0.6034	0.673751	0	0	1.09271	0.552012	PAK1
cellular response to reactive oxygen species (GO:0034614)	1/63	0.6034	0.673751	0	0	1.09271	0.552012	RELA
positive regulation of DNA metabolic process (GO:0051054)	1/63	0.6034	0.673751	0	0	1.09271	0.552012	PCNA
positive regulation of viral process (GO:0048524)	1/63	0.6034	0.673751	0	0	1.09271	0.552012	NELFCD
neuron projection morphogenesis (GO:0048812)	2/140	0.606895	0.677148	0	0	0.981445	0.490133	PAK1;BAIAP2
regulation of cilium assembly (GO:1902017)	1/64	0.609189	0.678693	0	0	1.07531	0.532955	YAP1
regulation of extrinsic apoptotic signaling pathway (GO:2001236)	1/64	0.609189	0.678693	0	0	1.07531	0.532955	RELA
positive regulation of cellular catabolic process (GO:0031331)	2/141	0.610773	0.679951	0	0	0.974335	0.480377	UPF1;KHSRP
regulation of intracellular signal transduction (GO:1902531)	6/437	0.613774	0.682504	0	0	0.941653	0.459648	PAK1;HUS1;RPA2;RAD1;RBBP7;RELA
regulation of cell-matrix adhesion (GO:0001952)	1/65	0.614893	0.682504	0	0	1.05846	0.514736	PTK2
cellular response to type I interferon (GO:0071357)	1/65	0.614893	0.682504	0	0	1.05846	0.514736	STAT1
type I interferon signaling pathway (GO:0060337)	1/65	0.614893	0.682504	0	0	1.05846	0.514736	STAT1
nitrogen compound transport (GO:0071705)	2/143	0.61844	0.685931	0	0	0.960416	0.461533	CHMP1A;CHMP2A
embryonic organ development (GO:0048568)	1/66	0.620515	0.687212	0	0	1.04212	0.497307	TEAD1
ERBB signaling pathway (GO:0038127)	1/66	0.620515	0.687212	0	0	1.04212	0.497307	PTK2
regulation of epidermal growth factor receptor signaling pathway (GO:0042058)	1/67	0.626055	0.692321	0	0	1.02628	0.480625	SH3KBP1
regulation of gene silencing by miRNA (GO:0060964)	1/67	0.626055	0.692321	0	0	1.02628	0.480625	PUM2
canonical Wnt signaling pathway (GO:0060070)	1/68	0.631514	0.696811	0	0	1.01091	0.464651	SCYL2
regulation of tyrosine phosphorylation of STAT protein (GO:0042509)	1/68	0.631514	0.696811	0	0	1.01091	0.464651	PPP2R1A
interferon-gamma-mediated signaling pathway (GO:0060333)	1/68	0.631514	0.696811	0	0	1.01091	0.464651	STAT1
cellular response to decreased oxygen levels (GO:0036294)	1/69	0.636893	0.700905	0	0	0.995994	0.449346	UBQLN1
peptidyl-tyrosine phosphorylation (GO:0018108)	1/69	0.636893	0.700905	0	0	0.995994	0.449346	PTK2
positive regulation of MAP kinase activity (GO:0043406)	1/69	0.636893	0.700905	0	0	0.995994	0.449346	PAK1
positive regulation of transferase activity (GO:0051347)	2/148	0.637101	0.700905	0	0	0.927288	0.418046	PCNA;XRCC5
cellular response to light stimulus (GO:0071482)	1/70	0.642195	0.704952	0	0	0.981509	0.434675	PCNA
fatty acid catabolic process (GO:0009062)	1/70	0.642195	0.704952	0	0	0.981509	0.434675	NUDT19
wound healing (GO:0042060)	1/70	0.642195	0.704952	0	0	0.981509	0.434675	PAK1
protein tetramerization (GO:0051262)	1/71	0.647419	0.709644	0	0	0.967438	0.420605	CPSF7
regulation of endopeptidase activity (GO:0052548)	1/71	0.647419	0.709644	0	0	0.967438	0.420605	PICALM
negative regulation of epithelial cell proliferation (GO:0050680)	1/72	0.652568	0.713716	0	0	0.953764	0.407105	STAT1
cell morphogenesis involved in differentiation (GO:0000904)	1/72	0.652568	0.713716	0	0	0.953764	0.407105	YTHDF2
negative regulation of supramolecular fiber organization (GO:1902904)	1/72	0.652568	0.713716	0	0	0.953764	0.407105	MAPRE1
negative regulation of programmed cell death (GO:0043069)	5/381	0.653248	0.713938	0	0	0.898908	0.382753	DNAJC3;HNRNPK;AATF;PTK2;RELA
dephosphorylation (GO:0016311)	2/153	0.655041	0.715077	0	0	0.896354	0.379209	PPM1A;PPP2R1A
regulation of autophagy (GO:0010506)	3/231	0.656183	0.715077	0	0	0.890031	0.374984	UBQLN1;LAMTOR5;UBQLN2
negative regulation of cell adhesion (GO:0007162)	1/73	0.657641	0.715077	0	0	0.940469	0.394147	PTK2
regulation of actin filament polymerization (GO:0030833)	1/73	0.657641	0.715077	0	0	0.940469	0.394147	BAIAP2
regulation of hydrolase activity (GO:0051336)	1/73	0.657641	0.715077	0	0	0.940469	0.394147	PTK2
chromatin assembly (GO:0031497)	1/73	0.657641	0.715077	0	0	0.940469	0.394147	BRD2
insulin receptor signaling pathway (GO:0008286)	1/73	0.657641	0.715077	0	0	0.940469	0.394147	BAIAP2
proteolysis involved in cellular protein catabolic process (GO:0051603)	1/74	0.66264	0.718422	0	0	0.927539	0.381703	PSMA6
negative regulation of protein binding (GO:0032091)	1/74	0.66264	0.718422	0	0	0.927539	0.381703	SYMPK
cellular response to amino acid starvation (GO:0034198)	1/74	0.66264	0.718422	0	0	0.927539	0.381703	LAMTOR5
regulation of stress fiber assembly (GO:0051492)	1/74	0.66264	0.718422	0	0	0.927539	0.381703	PAK1
response to amino acid starvation (GO:1990928)	1/75	0.667567	0.722714	0	0	0.914958	0.369748	LAMTOR5
integrin-mediated signaling pathway (GO:0007229)	1/75	0.667567	0.722714	0	0	0.914958	0.369748	PTK2
actomyosin structure organization (GO:0031032)	1/76	0.672422	0.725866	0	0	0.902713	0.358258	MYH14
regulation of cell division (GO:0051302)	1/76	0.672422	0.725866	0	0	0.902713	0.358258	PRPF40A
cell morphogenesis involved in neuron differentiation (GO:0048667)	1/76	0.672422	0.725866	0	0	0.902713	0.358258	BAIAP2
cellular response to hormone stimulus (GO:0032870)	1/76	0.672422	0.725866	0	0	0.902713	0.358258	WBP2
purine ribonucleotide metabolic process (GO:0009150)	1/77	0.677207	0.728924	0	0	0.890789	0.347211	NT5C2
cellular response to UV (GO:0034644)	1/77	0.677207	0.728924	0	0	0.890789	0.347211	PCNA
regulation of organelle assembly (GO:1902115)	1/77	0.677207	0.728924	0	0	0.890789	0.347211	UBQLN2
positive regulation of phosphatidylinositol 3-kinase signaling (GO:0014068)	1/77	0.677207	0.728924	0	0	0.890789	0.347211	PTK2
axonogenesis (GO:0007409)	3/240	0.681363	0.731735	0	0	0.855837	0.328351	SH3KBP1;BAIAP2;PTK2
protein modification process (GO:0036211)	1/78	0.681922	0.731735	0	0	0.879176	0.336584	BAP1
negative regulation of blood vessel morphogenesis (GO:2000181)	1/78	0.681922	0.731735	0	0	0.879176	0.336584	STAT1
negative regulation of protein serine/threonine kinase activity (GO:0071901)	1/78	0.681922	0.731735	0	0	0.879176	0.336584	IPO7
positive regulation of protein kinase B signaling (GO:0051897)	2/161	0.682267	0.731735	0	0	0.850906	0.325331	TXN;PTK2
axon development (GO:0061564)	1/79	0.686568	0.734765	0	0	0.86786	0.326359	BAIAP2
negative regulation of NF-kappaB transcription factor activity (GO:0032088)	1/79	0.686568	0.734765	0	0	0.86786	0.326359	NFKBIB
regulation of neuron differentiation (GO:0045664)	1/79	0.686568	0.734765	0	0	0.86786	0.326359	SIN3A
negative regulation of extrinsic apoptotic signaling pathway (GO:2001237)	1/80	0.691146	0.737552	0	0	0.856831	0.316517	RELA
regulation of fat cell differentiation (GO:0045598)	1/80	0.691146	0.737552	0	0	0.856831	0.316517	YAP1
regulation of organelle organization (GO:0033043)	1/80	0.691146	0.737552	0	0	0.856831	0.316517	PTK2
response to interferon-gamma (GO:0034341)	1/80	0.691146	0.737552	0	0	0.856831	0.316517	STAT1
negative regulation of protein modification process (GO:0031400)	1/81	0.695658	0.741837	0	0	0.846078	0.307039	PPP1R8
positive regulation of cytoskeleton organization (GO:0051495)	1/82	0.700104	0.746045	0	0	0.83559	0.297909	BAIAP2
cellular response to cytokine stimulus (GO:0071345)	6/482	0.705957	0.751746	0	0	0.850641	0.296194	UPF1;TXLNA;POU2F1;STAT1;KHSRP;RELA
cellular protein localization (GO:0034613)	4/329	0.708032	0.753166	0	0	0.831262	0.287007	USP4;SLU7;BICD2;SEC31A
regulation of cytokinesis (GO:0032465)	1/84	0.708803	0.753166	0	0	0.815372	0.280632	PRPF40A
lymphocyte differentiation (GO:0030098)	1/84	0.708803	0.753166	0	0	0.815372	0.280632	TPD52
regulation of cell migration (GO:0030334)	5/408	0.711	0.754963	0	0	0.837512	0.285661	PAK1;YTHDF3;MAPRE1;PTK2;CCAR1
B cell activation (GO:0042113)	1/85	0.713058	0.756611	0	0	0.805624	0.272456	TPD52
regulation of neuron death (GO:1901214)	1/86	0.717251	0.759981	0	0	0.796105	0.264569	PICALM
regulation of Ras protein signal transduction (GO:0046578)	1/86	0.717251	0.759981	0	0	0.796105	0.264569	ARFGAP1
negative regulation of angiogenesis (GO:0016525)	1/87	0.721383	0.763817	0	0	0.786808	0.25696	STAT1
sensory perception of mechanical stimulus (GO:0050954)	1/88	0.725454	0.767041	0	0	0.777725	0.249617	MYH14
positive regulation of neuron projection development (GO:0010976)	1/88	0.725454	0.767041	0	0	0.777725	0.249617	CAPRIN1
regulation of endothelial cell migration (GO:0010594)	1/89	0.729466	0.769649	0	0	0.768848	0.242527	PTK2
second-messenger-mediated signaling (GO:0019932)	1/89	0.729466	0.769649	0	0	0.768848	0.242527	PPP2R1A
transforming growth factor beta receptor signaling pathway (GO:0007179)	1/89	0.729466	0.769649	0	0	0.768848	0.242527	PTK2
positive regulation of binding (GO:0051099)	1/90	0.73342	0.773274	0	0	0.76017	0.235681	TXN
sensory perception of sound (GO:0007605)	1/91	0.737317	0.776834	0	0	0.751686	0.229067	MYH14
regulation of endothelial cell proliferation (GO:0001936)	1/92	0.741156	0.77978	0	0	0.743388	0.222677	STAT1
positive regulation of transmembrane receptor protein serine/threonine kinase signaling pathway (GO:0090100)	1/92	0.741156	0.77978	0	0	0.743388	0.222677	SNW1
regulation of epithelial cell proliferation (GO:0050678)	1/93	0.74494	0.782658	0	0	0.73527	0.216502	YAP1
regulation of heart contraction (GO:0008016)	1/93	0.74494	0.782658	0	0	0.73527	0.216502	SRI
regulation of protein phosphorylation (GO:0001932)	3/266	0.746354	0.783593	0	0	0.7702	0.225326	PAK1;PTK2;BRD4
negative regulation of cell death (GO:0060548)	1/94	0.748668	0.785471	0	0	0.727327	0.210532	CHMP2A
cellular transition metal ion homeostasis (GO:0046916)	1/96	0.755963	0.792567	0	0	0.711942	0.199175	BOLA2
protein maturation (GO:0051604)	1/97	0.759531	0.795192	0	0	0.70449	0.193773	BOLA2
regulation of MAP kinase activity (GO:0043405)	1/97	0.759531	0.795192	0	0	0.70449	0.193773	CDK12
antigen processing and presentation of exogenous peptide antigen via MHC class II (GO:0019886)	1/98	0.763046	0.798313	0	0	0.697192	0.188546	SEC31A
regulation of GTPase activity (GO:0043087)	2/189	0.763963	0.798713	0	0	0.722462	0.194512	PTK2;PICALM
positive regulation of stress-activated MAPK cascade (GO:0032874)	1/99	0.766511	0.800816	0	0	0.690042	0.183486	PRMT1
antigen processing and presentation of peptide antigen via MHC class II (GO:0002495)	1/100	0.769925	0.803821	0	0	0.683037	0.178588	SEC31A
intrinsic apoptotic signaling pathway (GO:0097193)	1/102	0.776605	0.810229	0	0	0.669443	0.169251	QRICH1
antigen processing and presentation of exogenous peptide antigen (GO:0002478)	1/103	0.779872	0.81307	0	0	0.662847	0.164801	SEC31A
positive regulation of cellular metabolic process (GO:0031325)	1/105	0.786264	0.818424	0	0	0.650033	0.156309	SCYL2
mitochondrial translation (GO:0032543)	1/105	0.786264	0.818424	0	0	0.650033	0.156309	RARS2
protein transport (GO:0015031)	4/369	0.787723	0.818424	0	0	0.738638	0.176246	CHMP1A;CHMP2A;SLU7;SEC31A
endomembrane system organization (GO:0010256)	2/199	0.788407	0.818424	0	0	0.685437	0.162957	NSFL1C;SEC31A
cellular response to peptide hormone stimulus (GO:0071375)	1/106	0.78939	0.818424	0	0	0.64381	0.152257	RELA
chromosome organization (GO:0051276)	1/106	0.78939	0.818424	0	0	0.64381	0.152257	RAD23B
regulation of phosphatidylinositol 3-kinase signaling (GO:0014066)	1/106	0.78939	0.818424	0	0	0.64381	0.152257	PTK2
positive regulation of protein serine/threonine kinase activity (GO:0071902)	1/106	0.78939	0.818424	0	0	0.64381	0.152257	PIH1D1
regulation of angiogenesis (GO:0045765)	2/203	0.797545	0.825733	0	0	0.671659	0.151941	RNH1;STAT1
axon guidance (GO:0007411)	2/203	0.797545	0.825733	0	0	0.671659	0.151941	SH3KBP1;PTK2
lipid transport (GO:0006869)	1/109	0.798498	0.826147	0	0	0.62583	0.140826	PEX3
response to tumor necrosis factor (GO:0034612)	1/110	0.801446	0.828623	0	0	0.620057	0.137242	RELA
regulation of Wnt signaling pathway (GO:0030111)	1/111	0.804351	0.830832	0	0	0.614389	0.133764	PPP2R1A
negative regulation of cell population proliferation (GO:0008285)	4/379	0.804695	0.830832	0	0	0.718569	0.15614	PAK1;CELF1;UTP20;BAP1
regulation of protein kinase B signaling (GO:0051896)	2/207	0.806333	0.831949	0	0	0.658418	0.14173	TXN;PTK2
cellular response to transforming growth factor beta stimulus (GO:0071560)	1/114	0.812814	0.838057	0	0	0.597986	0.123934	PTK2
cellular amide metabolic process (GO:0043603)	1/115	0.815553	0.839722	0	0	0.59271	0.120847	PPP2R1A
positive regulation of protein metabolic process (GO:0051247)	1/115	0.815553	0.839722	0	0	0.59271	0.120847	PRMT1
sphingolipid metabolic process (GO:0006665)	1/116	0.818252	0.841921	0	0	0.587526	0.117849	PPP2R1A
positive regulation of cell projection organization (GO:0031346)	1/117	0.820912	0.844076	0	0	0.582432	0.114937	CAPRIN1
regulation of protein binding (GO:0043393)	1/118	0.823533	0.846189	0	0	0.577424	0.112108	SYMPK
cellular response to interferon-gamma (GO:0071346)	1/121	0.831169	0.853448	0	0	0.562902	0.104093	STAT1
cellular response to organic substance (GO:0071310)	1/123	0.836076	0.857308	0	0	0.553618	0.0991174	KHSRP
positive regulation of epithelial cell proliferation (GO:0050679)	1/123	0.836076	0.857308	0	0	0.553618	0.0991174	YAP1
phosphorylation (GO:0016310)	4/400	0.836761	0.857422	0	0	0.679724	0.121138	BRD2;PAK1;TOLLIP;CDK12
cilium assembly (GO:0060271)	3/314	0.838216	0.858002	0	0	0.649719	0.114662	YWHAE;PPP2R1A;MAPRE1
fatty acid metabolic process (GO:0006631)	1/124	0.838476	0.858002	0	0	0.549089	0.0967328	NUDT19
protein targeting (GO:0006605)	1/125	0.840841	0.859245	0	0	0.544633	0.0944139	TOMM34
regulation of phosphorylation (GO:0042325)	1/125	0.840841	0.859245	0	0	0.544633	0.0944139	PTK2
cellular response to insulin stimulus (GO:0032869)	1/129	0.84996	0.86797	0	0	0.527505	0.0857546	BAIAP2
Golgi organization (GO:0007030)	1/130	0.852157	0.869619	0	0	0.523389	0.0837342	NSFL1C
cellular response to metal ion (GO:0071248)	1/131	0.854322	0.871234	0	0	0.519337	0.081768	SUMO1
transmembrane receptor protein serine/threonine kinase signaling pathway (GO:0007178)	1/133	0.858558	0.874956	0	0	0.511416	0.0779914	PTK2
cellular calcium ion homeostasis (GO:0006874)	1/136	0.864683	0.880597	0	0	0.499974	0.0726924	YWHAE
positive regulation of response to external stimulus (GO:0032103)	1/139	0.870544	0.885962	0	0	0.48903	0.0677979	PUM2
enzyme linked receptor protein signaling pathway (GO:0007167)	1/140	0.87244	0.887288	0	0	0.485487	0.0662501	PTK2
Ras protein signal transduction (GO:0007265)	1/142	0.876151	0.890456	0	0	0.478552	0.0632726	KPNB1
receptor-mediated endocytosis (GO:0006898)	1/143	0.877966	0.891088	0	0	0.475158	0.0618406	PICALM
negative regulation of DNA-binding transcription factor activity (GO:0043433)	1/143	0.877966	0.891088	0	0	0.475158	0.0618406	SUMO1
positive regulation of phosphorylation (GO:0042327)	2/253	0.88544	0.898064	0	0	0.536484	0.065274	PAK1;PTK2
regulation of cytosolic calcium ion concentration (GO:0051480)	1/148	0.88665	0.898681	0	0	0.458879	0.0552052	YWHAE
positive regulation of hydrolase activity (GO:0051345)	1/149	0.888312	0.899755	0	0	0.455755	0.0539761	PICALM
brain development (GO:0007420)	1/150	0.889949	0.900802	0	0	0.452673	0.0527776	SCYL2
positive regulation of cell differentiation (GO:0045597)	2/258	0.891952	0.90221	0	0	0.52587	0.0601294	YAP1;SIN3A
nervous system development (GO:0007399)	4/447	0.892852	0.90221	0	0	0.60613	0.0686956	YAP1;RBFOX2;MSI1;TEAD1
negative regulation of protein phosphorylation (GO:0001933)	1/152	0.893152	0.90221	0	0	0.446632	0.0504686	DNAJC3
cellular response to growth factor stimulus (GO:0071363)	1/158	0.902214	0.90952	0	0	0.429431	0.0441898	RELA
cellular response to starvation (GO:0009267)	1/158	0.902214	0.90952	0	0	0.429431	0.0441898	LAMTOR5
skeletal system development (GO:0001501)	1/158	0.902214	0.90952	0	0	0.429431	0.0441898	PLS3
heart development (GO:0007507)	1/164	0.910511	0.917264	0	0	0.413497	0.0387652	PTK2
regulation of neuron projection development (GO:0010975)	1/165	0.911823	0.917968	0	0	0.410955	0.0379348	PAK1
regulation of MAPK cascade (GO:0043408)	1/166	0.913117	0.918651	0	0	0.408443	0.0371239	PAK1
neuron differentiation (GO:0030182)	1/174	0.922808	0.927766	0	0	0.389396	0.0312819	MYEF2
proteolysis (GO:0006508)	2/287	0.923419	0.927766	0	0	0.471657	0.0375779	PSMA6;PSMB5
protein phosphorylation (GO:0006468)	4/496	0.932654	0.936414	0	0	0.544376	0.0379546	BRD2;PAK1;CDK12;PTK2
innate immune response (GO:0045087)	2/302	0.936097	0.939241	0	0	0.447728	0.029566	PTK2;RELA
positive regulation of GTPase activity (GO:0043547)	1/214	0.957297	0.959867	0	0	0.315622	0.0137744	PICALM
inflammatory response (GO:0006954)	1/230	0.966312	0.968104	0	0	0.293329	0.0100519	RELA
apoptotic process (GO:0006915)	1/231	0.966808	0.968104	0	0	0.292039	0.00985786	PPP2R1A
negative regulation of signal transduction (GO:0009968)	1/267	0.980547	0.980833	0	0	0.252048	0.00495151	YTHDF2
central nervous system development (GO:0007417)	1/268	0.980833	0.980833	0	0	0.251091	0.00485927	SCYL2

## Sheet: cellcomp down lm
Term	Overlap	P-value	Adjusted P-value	Old P-value	Old Adjusted P-value	Odds Ratio	Combined Score	Genes
bounding membrane of organelle (GO:0098588)	22/767	9.26701e-09	8.94797e-07	0	0	4.99661	92.4214	NOTCH2;CD63;NOTCH1;RAB4B;TFRC;SLC30A5;TAP2;HLA-C;ATP2A2;ZDHHC13;SPPL3;NRAS;RAP1A;VAMP7;SLC9A7;BSG;TMBIM1;AP2S1;QSOX1;RAB6A;LDLR;RAB7A
platelet alpha granule (GO:0031091)	9/90	9.88726e-09	8.94797e-07	0	0	17.4462	321.569	APP;TGFB2;VAMP7;TEX264;APLP2;SERPINE1;QSOX1;ACTN4;THBS1
secretory granule membrane (GO:0030667)	13/274	4.4552e-08	2.68797e-06	0	0	8.00364	135.475	CD63;RAB4B;APLP2;SLC30A5;HLA-C;ANO6;NRAS;RAP1A;VAMP7;PLAU;TMBIM1;RAB6A;RAB7A
endoplasmic reticulum membrane (GO:0005789)	20/712	6.64247e-08	3.00572e-06	0	0	4.81855	79.6371	NOTCH2;AHCYL1;NOTCH1;TEX264;AMFR;RPN1;TAP2;ERLIN1;ATP2A2;ACSL4;HMGCR;LMF2;SQLE;NRAS;VAMP7;STT3A;PLP2;RAB6A;LPIN1;CDS2
cytoplasmic vesicle membrane (GO:0030659)	14/380	2.99636e-07	1.02225e-05	0	0	6.16416	92.59	CD63;RAB4B;TFRC;SLC30A5;HLA-C;ZDHHC13;SPPL3;RAP1A;VAMP7;TMBIM1;AP2S1;RAB6A;LDLR;RAB7A
platelet alpha granule lumen (GO:0031093)	7/67	3.38868e-07	1.02225e-05	0	0	18.0514	268.924	APP;TGFB2;TEX264;SERPINE1;QSOX1;ACTN4;THBS1
focal adhesion (GO:0005925)	13/387	2.26627e-06	5.85992e-05	0	0	5.55323	72.1775	YES1;HMGA1;ACTN4;RPL9;ACTB;ICAM1;CDH2;PLAU;PTK7;BSG;DAG1;FAT1;PIP5K1A
cell-substrate junction (GO:0030055)	13/394	2.75898e-06	6.24218e-05	0	0	5.44925	69.7539	YES1;HMGA1;ACTN4;RPL9;ACTB;ICAM1;CDH2;PLAU;PTK7;BSG;DAG1;FAT1;PIP5K1A
integral component of plasma membrane (GO:0005887)	26/1454	4.09021e-06	8.22587e-05	0	0	3.0797	38.2096	NOTCH2;APP;CD63;CD83;TFRC;SDC4;ATP2A2;IL1RAP;ATP1A1;PTPRF;ICAM1;CDH2;BSG;PLXNA1;EMB;LDLR;SLC12A4;SLC16A1;SLC30A5;HLA-C;ATP1B1;OSMR;SYPL1;PTK7;FAT1;SDC1
endosome membrane (GO:0010008)	11/325	1.31565e-05	0.000238132	0	0	5.52345	62.0758	CD63;RAP1A;VAMP7;TFRC;SLC9A7;TMBIM1;AP2S1;HLA-C;CYB561A3;LDLR;RAB7A
lysosome (GO:0005764)	13/477	2.13496e-05	0.000351298	0	0	4.45543	47.9158	CD63;SLC12A4;SDC4;CYB561A3;FYCO1;VAMP7;TMBIM1;SDC1;MFSD1;DAGLB;LDLR;ITM2C;RAB7A
phagocytic vesicle (GO:0045335)	6/100	5.99676e-05	0.000904512	0	0	9.78278	95.1053	RAB32;VAMP7;TAP2;HLA-C;RAB11FIP5;RAB7A
endocytic vesicle membrane (GO:0030666)	7/158	9.98916e-05	0.0013908	0	0	7.1398	65.7677	VAMP7;TFRC;TAP2;AP2S1;HLA-C;LDLR;RAB7A
endoplasmic reticulum lumen (GO:0005788)	9/285	0.000139452	0.00180291	0	0	5.06962	45.007	CST3;APP;CDH2;APLP2;COL12A1;DAG1;QSOX1;LAMC1;THBS1
mitochondrial outer membrane (GO:0005741)	6/126	0.000214765	0.00259149	0	0	7.6531	64.6378	RAB32;RHOT1;SAMM50;ACSL4;LPIN1;RAB11FIP5
late endosome (GO:0005770)	7/189	0.000301252	0.00340791	0	0	5.91436	47.9511	FYCO1;CD63;RAP1A;VAMP7;CYB561A3;LDLR;RAB7A
mitochondrial membrane (GO:0031966)	11/469	0.000345116	0.00366221	0	0	3.75893	29.9648	RAB32;RHOT1;SAMM50;FLVCR1;NDUFAF3;IMMT;ACSL4;MRPS30;LPIN1;RAB11FIP5;CDS2
Golgi membrane (GO:0000139)	11/472	0.000364198	0.00366221	0	0	3.73389	29.5642	NOTCH2;APP;NRAS;NOTCH1;SLC9A7;BSG;HLA-C;ZDHHC13;QSOX1;RAB6A;GPR89B
organelle outer membrane (GO:0031968)	6/142	0.000408629	0.00372631	0	0	6.74726	52.6469	RAB32;RHOT1;SAMM50;ACSL4;LPIN1;RAB11FIP5
lysosomal membrane (GO:0005765)	9/330	0.000411747	0.00372631	0	0	4.34891	33.9002	CD63;SLC12A4;VAMP7;TMBIM1;AP2S1;CYB561A3;DAGLB;LDLR;RAB7A
recycling endosome (GO:0055037)	6/145	0.000456708	0.00393639	0	0	6.60064	50.7686	APP;RAB4B;TFRC;SLC9A7;HLA-C;RAB11FIP5
extracellular membrane-bounded organelle (GO:0065010)	4/56	0.00055559	0.00445444	0	0	11.6342	87.2037	TFRC;COL12A1;ATP1A1;ATP1B1
basolateral plasma membrane (GO:0016323)	6/151	0.000566034	0.00445444	0	0	6.32558	47.2955	SLC16A1;TFRC;SCRIB;ATP1A1;SLC29A1;LDLR
extracellular vesicle (GO:1903561)	4/59	0.000677795	0.00505303	0	0	10.9979	80.2481	TFRC;COL12A1;ATP1A1;ATP1B1
endosome lumen (GO:0031904)	3/26	0.000697933	0.00505303	0	0	19.6067	142.49	RAB32;APP;CD63
ribosome (GO:0005840)	4/62	0.000817911	0.00569392	0	0	10.4275	74.1264	RPS27;RPL11;RRBP1;RPL9
collagen-containing extracellular matrix (GO:0062023)	9/380	0.00112174	0.0074818	0	0	3.75318	25.4948	TGFB2;CDH2;SERPINE1;COL12A1;DAG1;LAMC1;THBS1;ICAM1;LOXL2
late endosome membrane (GO:0031902)	4/68	0.0011574	0.0074818	0	0	9.44704	63.8769	CD63;VAMP7;CYB561A3;RAB7A
clathrin-coated endocytic vesicle membrane (GO:0030669)	4/69	0.00122227	0.00762864	0	0	9.30123	62.3838	VAMP7;TFRC;AP2S1;LDLR
pseudopodium (GO:0031143)	2/9	0.00157836	0.00952277	0	0	42.6595	275.212	VAMP7;ACTN4
sodium:potassium-exchanging ATPase complex (GO:0005890)	2/10	0.00196424	0.0114686	0	0	37.3252	232.635	ATP1A1;ATP1B1
adherens junction (GO:0005912)	5/132	0.00202887	0.0114758	0	0	5.97759	37.0627	NOTCH1;CDH2;TNKS1BP1;SCRIB;ACTB
asymmetric synapse (GO:0032279)	5/133	0.00209688	0.0115011	0	0	5.93059	36.5757	RPS27;CDH2;SCRIB;DBN1;PPP1R9B
early endosome (GO:0005769)	7/266	0.00222152	0.0117327	0	0	4.13978	25.2923	RAB32;APP;RAP1A;WDFY1;HLA-C;LDLR;RAB11FIP5
lytic vacuole membrane (GO:0098852)	7/267	0.00226875	0.0117327	0	0	4.12365	25.1069	CD63;SLC12A4;VAMP7;TMBIM1;CYB561A3;DAGLB;RAB7A
actin-based cell projection (GO:0098858)	4/83	0.00241624	0.0117434	0	0	7.6475	46.0804	ACTA2;MYO1C;DAG1;PPP1R9B
postsynaptic density (GO:0014069)	5/138	0.00246218	0.0117434	0	0	5.70619	34.2754	RPS27;CDH2;SCRIB;DBN1;PPP1R9B
cell-cell junction (GO:0005911)	7/271	0.00246547	0.0117434	0	0	4.06034	24.3839	NOTCH1;CDH2;PTK7;FAT1;TNKS1BP1;SCRIB;ACTB
clathrin-coated endocytic vesicle (GO:0045334)	4/85	0.00263492	0.0122287	0	0	7.45792	44.2919	VAMP7;TFRC;AP2S1;LDLR
integral component of endoplasmic reticulum membrane (GO:0030176)	5/142	0.00278609	0.0126071	0	0	5.53846	32.5834	AMFR;TAP2;HLA-C;RRBP1;SPPL3
clathrin-coated vesicle membrane (GO:0030665)	4/90	0.00324028	0.0138703	0	0	7.02255	40.2539	VAMP7;TFRC;AP2S1;LDLR
MIB complex (GO:0140275)	2/13	0.00335981	0.0138703	0	0	27.1415	154.594	SAMM50;IMMT
SAM complex (GO:0001401)	2/13	0.00335981	0.0138703	0	0	27.1415	154.594	SAMM50;IMMT
specific granule membrane (GO:0035579)	4/91	0.00337179	0.0138703	0	0	6.94148	39.513	RAP1A;PLAU;TMBIM1;ANO6
phagocytic vesicle membrane (GO:0030670)	3/45	0.00346949	0.0139551	0	0	10.7267	60.7535	TAP2;HLA-C;RAB7A
Golgi-associated vesicle (GO:0005798)	3/47	0.00392596	0.0154478	0	0	10.2381	56.7207	APP;ZDHHC13;SPPL3
vesicle (GO:0031982)	6/226	0.0043698	0.0165805	0	0	4.15328	22.5649	MYO1C;TFRC;COL12A1;ATP1A1;ATP1B1;ACTB
neuron projection (GO:0043005)	10/556	0.00450649	0.0165805	0	0	2.83062	15.2917	APP;TGFB2;NRSN2;VAMP7;CDH2;BSG;EMB;ACTB;DBN1;PPP1R9B
specific granule (GO:0042581)	5/160	0.00463437	0.0165805	0	0	4.89082	26.2845	RAP1A;PLAU;TMBIM1;QSOX1;ANO6
Golgi lumen (GO:0005796)	4/100	0.00472233	0.0165805	0	0	6.28785	33.6743	APP;SDC4;DAG1;SDC1
intracellular organelle lumen (GO:0070013)	13/848	0.00488712	0.0165805	0	0	2.42849	12.9223	APP;CD63;SDC4;APLP2;COL12A1;LAMC1;THBS1;CST3;CDH2;DAG1;SDC1;QSOX1;ABCE1
intracellular non-membrane-bounded organelle (GO:0043232)	16/1158	0.00503483	0.0165805	0	0	2.20436	11.6641	CDCA2;SLC30A5;RPL11;NUCKS1;ACSL4;RRBP1;CYB561A3;PKMYT1;RPL9;ACTB;RPS27;FBXO5;CEP85;MPHOSPH8;DBN1;RAB7A
cation-transporting ATPase complex (GO:0090533)	2/16	0.00510093	0.0165805	0	0	21.3222	112.546	ATP1A1;ATP1B1
tertiary granule (GO:0070820)	5/164	0.00514089	0.0165805	0	0	4.76681	25.1236	CST3;NRAS;PLAU;QSOX1;ANO6
microbody membrane (GO:0031903)	3/52	0.00522148	0.0165805	0	0	9.19109	48.299	ABCD3;HMGCR;PEX14
basement membrane (GO:0005604)	3/52	0.00522148	0.0165805	0	0	9.19109	48.299	DAG1;LAMC1;LOXL2
sarcolemma (GO:0042383)	3/52	0.00522148	0.0165805	0	0	9.19109	48.299	DAG1;ATP1A1;ATP1B1
peroxisomal membrane (GO:0005778)	3/53	0.00550778	0.0170781	0	0	9.00682	46.8498	ABCD3;HMGCR;PEX14
actin cytoskeleton (GO:0015629)	7/316	0.00570093	0.0170781	0	0	3.46106	17.8838	MYO1C;CDH2;TNKS1BP1;ACTN4;ACTB;DBN1;PPP1R9B
secretory granule lumen (GO:0034774)	7/316	0.00570093	0.0170781	0	0	3.46106	17.8838	APP;TGFB2;TEX264;SERPINE1;QSOX1;ACTN4;THBS1
endolysosome membrane (GO:0036020)	2/17	0.00575561	0.0170781	0	0	19.8997	102.635	AP2S1;LDLR
filopodium (GO:0030175)	3/58	0.00707965	0.020668	0	0	8.18595	40.5248	ACTA2;DAG1;PPP1R9B
mitochondrial outer membrane translocase complex (GO:0005742)	2/21	0.00873213	0.0250876	0	0	15.7072	74.4637	SAMM50;IMMT
endocytic vesicle (GO:0030139)	5/189	0.00922641	0.0260934	0	0	4.11392	19.2765	RAB32;VAMP7;AP2S1;RAB11FIP5;RAB7A
Golgi-associated vesicle membrane (GO:0030660)	2/24	0.0113261	0.0315389	0	0	13.5632	60.772	ZDHHC13;SPPL3
endolysosome (GO:0036019)	2/25	0.0122571	0.0336141	0	0	12.9729	57.102	AP2S1;LDLR
axon (GO:0030424)	5/204	0.0125344	0.0338616	0	0	3.80093	16.6453	APP;TGFB2;BSG;EMB;ACTB
tertiary granule membrane (GO:0070821)	3/73	0.0132653	0.0353091	0	0	6.42695	27.7811	NRAS;PLAU;ANO6
lumenal side of endoplasmic reticulum membrane (GO:0098553)	2/28	0.015242	0.0394114	0	0	11.4743	48.0049	HLA-C;SPPL3
integral component of lumenal side of endoplasmic reticulum membrane (GO:0071556)	2/28	0.015242	0.0394114	0	0	11.4743	48.0049	HLA-C;SPPL3
rough endoplasmic reticulum (GO:0005791)	2/29	0.0162994	0.0415521	0	0	11.0487	45.4835	RPN1;SPPL3
lytic vacuole (GO:0000323)	5/219	0.0165672	0.041648	0	0	3.53181	14.4816	FYCO1;MFSD1;LDLR;ITM2C;RAB7A
intercalated disc (GO:0014704)	2/31	0.0185053	0.045883	0	0	10.2857	41.0369	CDH2;ATP1B1
cytoskeleton (GO:0005856)	9/600	0.0206444	0.050495	0	0	2.32947	9.03906	PRKCI;MYO1C;TAOK1;CKAP2;TNKS1BP1;ACTN4;ACTB;DBN1;PPP1R9B
trans-Golgi network (GO:0005802)	5/239	0.0231718	0.0559213	0	0	3.22666	12.1478	RAB32;APP;VAMP7;SLC9A7;RAB6A
cytosolic small ribosomal subunit (GO:0022627)	2/40	0.0298451	0.0710785	0	0	7.84606	27.5533	RPS15A;RPS27
cortical actin cytoskeleton (GO:0030864)	2/42	0.0326589	0.0753424	0	0	7.45301	25.5015	CDH2;DBN1
meiotic spindle (GO:0072687)	1/5	0.0333005	0.0753424	0	0	37.0541	126.065	FBXO5
chloride channel complex (GO:0034707)	1/5	0.0333005	0.0753424	0	0	37.0541	126.065	ANO6
early endosome lumen (GO:0031905)	1/5	0.0333005	0.0753424	0	0	37.0541	126.065	RAB32
sarcoplasmic reticulum (GO:0016529)	2/45	0.0370655	0.0818153	0	0	6.93198	22.8414	ATP2A2;THBS1
small ribosomal subunit (GO:0015935)	2/45	0.0370655	0.0818153	0	0	6.93198	22.8414	RPS15A;RPS27
MHC class I protein complex (GO:0042612)	1/6	0.0398274	0.0825251	0	0	29.6418	95.5415	HLA-C
nuclear envelope lumen (GO:0005641)	1/6	0.0398274	0.0825251	0	0	29.6418	95.5415	APP
platelet dense granule membrane (GO:0031088)	1/6	0.0398274	0.0825251	0	0	29.6418	95.5415	CD63
dystroglycan complex (GO:0016011)	1/6	0.0398274	0.0825251	0	0	29.6418	95.5415	DAG1
integral component of cytoplasmic side of endoplasmic reticulum membrane (GO:0071458)	1/6	0.0398274	0.0825251	0	0	29.6418	95.5415	SPPL3
cell-cell contact zone (GO:0044291)	2/47	0.0401227	0.0825251	0	0	6.62322	21.299	CDH2;ATP1B1
endoplasmic reticulum-Golgi intermediate compartment membrane (GO:0033116)	2/49	0.0432719	0.0880024	0	0	6.34075	19.9115	TAP2;SPPL3
AP-2 adaptor complex (GO:0030122)	1/7	0.0463105	0.0895567	0	0	24.7002	75.8887	AP2S1
clathrin coat of endocytic vesicle (GO:0030128)	1/7	0.0463105	0.0895567	0	0	24.7002	75.8887	AP2S1
integral component of postsynaptic membrane (GO:0099055)	1/7	0.0463105	0.0895567	0	0	24.7002	75.8887	CDH2
integral component of presynaptic membrane (GO:0099056)	1/7	0.0463105	0.0895567	0	0	24.7002	75.8887	CDH2
integral component of mitochondrial inner membrane (GO:0031305)	2/51	0.0465101	0.0895567	0	0	6.08133	18.658	SAMM50;IMMT
sperm flagellum (GO:0036126)	2/52	0.0481616	0.0917606	0	0	5.9594	18.076	ATP1A1;ATP1B1
intrinsic component of endoplasmic reticulum membrane (GO:0031227)	3/121	0.0487401	0.0918953	0	0	3.80335	11.4909	AMFR;TAP2;RRBP1
MICOS complex (GO:0061617)	1/8	0.0527501	0.0963677	0	0	21.1706	62.2878	IMMT
HFE-transferrin receptor complex (GO:1990712)	1/8	0.0527501	0.0963677	0	0	21.1706	62.2878	TFRC
cytosolic large ribosomal subunit (GO:0022625)	2/55	0.0532418	0.0963677	0	0	5.62122	16.4865	RPL11;RPL9
tertiary granule lumen (GO:1904724)	2/55	0.0532418	0.0963677	0	0	5.62122	16.4865	CST3;QSOX1
peroxisome (GO:0005777)	3/128	0.0558792	0.0982159	0	0	3.58909	10.353	ABCD3;HMGCR;PEX14
9+2 motile cilium (GO:0097729)	2/57	0.0567297	0.0982159	0	0	5.41627	15.5418	ATP1A1;ATP1B1
integral component of organelle membrane (GO:0031301)	4/214	0.0572549	0.0982159	0	0	2.85787	8.1742	AMFR;TAP2;QSOX1;RRBP1
azurophil granule membrane (GO:0035577)	2/58	0.0585029	0.0982159	0	0	5.31928	15.0997	CD63;VAMP7
cortical cytoskeleton (GO:0030863)	2/58	0.0585029	0.0982159	0	0	5.31928	15.0997	CDH2;DBN1
recycling endosome membrane (GO:0055038)	2/58	0.0585029	0.0982159	0	0	5.31928	15.0997	SLC9A7;HLA-C
multivesicular body membrane (GO:0032585)	1/9	0.0591466	0.0982159	0	0	18.5233	52.3791	CD63
platelet dense tubular network membrane (GO:0031095)	1/9	0.0591466	0.0982159	0	0	18.5233	52.3791	ATP2A2
insulin-responsive compartment (GO:0032593)	1/9	0.0591466	0.0982159	0	0	18.5233	52.3791	RAB4B
large ribosomal subunit (GO:0015934)	2/59	0.0602952	0.0992129	0	0	5.2257	14.6764	RPL11;RPL9
clathrin coat of coated pit (GO:0030132)	1/10	0.0655002	0.106807	0	0	16.4643	44.8769	AP2S1
mitochondrial inner membrane (GO:0005743)	5/328	0.071739	0.115025	0	0	2.32698	6.13095	FLVCR1;NDUFAF3;IMMT;MRPS30;CDS2
platelet dense tubular network (GO:0031094)	1/11	0.0718112	0.115025	0	0	14.8172	39.0242	ATP2A2
melanosome membrane (GO:0033162)	1/12	0.0780799	0.121478	0	0	13.4695	34.3475	RAB32
chitosome (GO:0045009)	1/12	0.0780799	0.121478	0	0	13.4695	34.3475	RAB32
pigment granule membrane (GO:0090741)	1/12	0.0780799	0.121478	0	0	13.4695	34.3475	RAB32
autophagosome (GO:0005776)	2/69	0.0791955	0.121478	0	0	4.4435	11.268	FYCO1;TEX264
glutamatergic synapse (GO:0098978)	2/69	0.0791955	0.121478	0	0	4.4435	11.268	RAP1A;ACTB
clathrin adaptor complex (GO:0030131)	1/13	0.0843066	0.12689	0	0	12.3464	30.5363	AP2S1
cytoplasmic side of endoplasmic reticulum membrane (GO:0098554)	1/13	0.0843066	0.12689	0	0	12.3464	30.5363	SPPL3
actin filament (GO:0005884)	2/72	0.0851837	0.12689	0	0	4.25242	10.4735	ACTB;DBN1
organelle inner membrane (GO:0019866)	5/346	0.0855284	0.12689	0	0	2.20212	5.41481	FLVCR1;NDUFAF3;IMMT;MRPS30;CDS2
lipid droplet (GO:0005811)	2/77	0.0954545	0.140466	0	0	3.96792	9.32106	ACSL4;RAB7A
integral component of postsynaptic specialization membrane (GO:0099060)	1/15	0.096635	0.141056	0	0	10.5816	24.7271	CDH2
membrane raft (GO:0045121)	3/163	0.0982694	0.142294	0	0	2.79901	6.49381	APP;MYO1C;ATP1A1
intracellular membrane-bounded organelle (GO:0043231)	42/5192	0.10329	0.148378	0	0	1.29039	2.92945	NOTCH2;CD63;NOTCH1;ABCD3;TFRC;TEX264;NUCKS1;PKMYT1;RPL9;SPPL3;ACTB;LOXL2;FYCO1;BSG;DAG1;AP2S1;PIP5K1A;TNKS1BP1;QSOX1;FBXO5;RAB11FIP5;SPECC1;PRKCI;SLC16A1;APLP2;HMGA1;AGTRAP;WWP2;ACTN4;CYB561A3;PEX14;SQLE;RPS27;VAMP7;SLC9A7;TMBIM1;WDFY1;FAT1;NDUFAF3;LPIN1;MPHOSPH8;TRIM32
platelet alpha granule membrane (GO:0031092)	1/17	0.108799	0.155059	0	0	9.25793	20.5365	APLP2
tight junction (GO:0070160)	2/85	0.112567	0.159176	0	0	3.58402	7.82826	SIPA1L3;ACTB
lysosomal lumen (GO:0043202)	2/86	0.114759	0.161018	0	0	3.54117	7.66637	SDC4;SDC1
H4/H2A histone acetyltransferase complex (GO:0043189)	1/19	0.1208	0.16819	0	0	8.22844	17.3918	ACTB
MHC protein complex (GO:0042611)	1/20	0.12674	0.173787	0	0	7.79497	16.1014	HLA-C
NuA4 histone acetyltransferase complex (GO:0035267)	1/20	0.12674	0.173787	0	0	7.79497	16.1014	ACTB
platelet dense granule (GO:0042827)	1/21	0.13264	0.180511	0	0	7.40485	14.9586	CD63
autophagosome membrane (GO:0000421)	1/22	0.138501	0.185694	0	0	7.05188	13.9407	TEX264
integral component of mitochondrial outer membrane (GO:0031307)	1/22	0.138501	0.185694	0	0	7.05188	13.9407	RHOT1
trans-Golgi network membrane (GO:0032588)	2/99	0.14417	0.190674	0	0	3.06457	5.93535	APP;RAB6A
intrinsic component of mitochondrial outer membrane (GO:0031306)	1/23	0.144323	0.190674	0	0	6.731	13.0292	RHOT1
pigment granule (GO:0048770)	1/24	0.150105	0.196877	0	0	6.43803	12.2092	RAB32
Golgi cisterna membrane (GO:0032580)	1/26	0.161554	0.210369	0	0	5.92239	10.796	GPR89B
melanosome (GO:0042470)	1/28	0.17285	0.221885	0	0	5.48314	9.62474	RAB32
sarcoplasmic reticulum membrane (GO:0033017)	1/28	0.17285	0.221885	0	0	5.48314	9.62474	ATP2A2
polysomal ribosome (GO:0042788)	1/30	0.183994	0.232888	0	0	5.10448	8.64112	RPL11
exocytic vesicle (GO:0070382)	1/30	0.183994	0.232888	0	0	5.10448	8.64112	RAB6A
microtubule cytoskeleton (GO:0015630)	4/331	0.18561	0.233301	0	0	1.8244	3.07249	PRKCI;TAOK1;CKAP2;FBXO5
catenin complex (GO:0016342)	1/31	0.189511	0.234941	0	0	4.93408	8.2069	CDH2
voltage-gated calcium channel complex (GO:0005891)	1/31	0.189511	0.234941	0	0	4.93408	8.2069	CACNA2D1
ion channel complex (GO:0034702)	1/35	0.211208	0.260059	0	0	4.35272	6.7681	ANO6
nucleolus (GO:0005730)	7/733	0.226791	0.277359	0	0	1.44169	2.13907	SLC30A5;RPL11;NUCKS1;CYB561A3;CEP85;PKMYT1;MPHOSPH8
nuclear lumen (GO:0031981)	7/745	0.238767	0.290046	0	0	1.41735	2.03003	SLC30A5;RPL11;NUCKS1;CYB561A3;CEP85;PKMYT1;MPHOSPH8
exocytic vesicle membrane (GO:0099501)	1/41	0.242678	0.290892	0	0	3.69869	5.23743	SYPL1
synaptic vesicle membrane (GO:0030672)	1/41	0.242678	0.290892	0	0	3.69869	5.23743	SYPL1
calcium channel complex (GO:0034704)	1/45	0.262962	0.311086	0	0	3.36177	4.49047	CACNA2D1
vacuolar membrane (GO:0005774)	1/45	0.262962	0.311086	0	0	3.36177	4.49047	TEX264
multivesicular body (GO:0005771)	1/47	0.272901	0.320747	0	0	3.21528	4.17551	CD63
azurophil granule (GO:0042582)	2/155	0.28136	0.325923	0	0	1.93739	2.45684	CD63;VAMP7
microbody lumen (GO:0031907)	1/49	0.282707	0.325923	0	0	3.081	3.89237	ABCD3
peroxisomal matrix (GO:0005782)	1/49	0.282707	0.325923	0	0	3.081	3.89237	ABCD3
vacuolar lumen (GO:0005775)	2/161	0.29634	0.339478	0	0	1.86372	2.26674	SDC4;SDC1
Golgi cisterna (GO:0031985)	1/53	0.301927	0.343703	0	0	2.84343	3.40521	GPR89B
ER to Golgi transport vesicle membrane (GO:0012507)	1/54	0.306651	0.346899	0	0	2.78964	3.29747	HLA-C
coated vesicle membrane (GO:0030662)	1/55	0.311344	0.34786	0	0	2.73784	3.19467	HLA-C
integral component of Golgi membrane (GO:0030173)	1/55	0.311344	0.34786	0	0	2.73784	3.19467	QSOX1
microvillus (GO:0005902)	1/57	0.320635	0.356043	0	0	2.63979	3.00264	MYO1C
transport vesicle membrane (GO:0030658)	1/60	0.334339	0.36676	0	0	2.50519	2.74468	HLA-C
intrinsic component of Golgi membrane (GO:0031228)	1/60	0.334339	0.36676	0	0	2.50519	2.74468	QSOX1
specific granule lumen (GO:0035580)	1/62	0.343322	0.374345	0	0	2.4228	2.59019	QSOX1
organelle envelope lumen (GO:0031970)	1/64	0.352185	0.38171	0	0	2.34565	2.44792	APP
integral component of mitochondrial membrane (GO:0032592)	1/66	0.360929	0.388858	0	0	2.27325	2.31661	RHOT1
COPII-coated ER to Golgi transport vesicle (GO:0030134)	1/79	0.414978	0.444444	0	0	1.89313	1.66506	HLA-C
clathrin-coated vesicle (GO:0030136)	1/80	0.418943	0.446051	0	0	1.86907	1.62613	AP2S1
early endosome membrane (GO:0031901)	1/97	0.482402	0.510612	0	0	1.53677	1.12027	HLA-C
apical junction complex (GO:0043296)	1/98	0.485912	0.511338	0	0	1.52085	1.09764	ACTB
polymeric cytoskeletal fiber (GO:0099513)	2/256	0.517587	0.541522	0	0	1.16103	0.764629	ACTB;DBN1
dendrite (GO:0030425)	2/270	0.546283	0.56826	0	0	1.0996	0.664836	DBN1;PPP1R9B
ficolin-1-rich granule lumen (GO:1904813)	1/123	0.566396	0.585815	0	0	1.20767	0.686515	CST3
chromosome (GO:0005694)	1/160	0.663112	0.68195	0	0	0.924904	0.379961	CDCA2
ficolin-1-rich granule (GO:0101002)	1/184	0.714057	0.730194	0	0	0.802626	0.270318	CST3
spindle (GO:0005819)	1/192	0.729277	0.741569	0	0	0.768696	0.242678	FBXO5
nuclear membrane (GO:0031965)	1/204	0.750613	0.758999	0	0	0.722814	0.20735	LPIN1
mitochondrial matrix (GO:0005759)	1/348	0.907237	0.912277	0	0	0.41976	0.0408644	ABCE1
nucleus (GO:0005634)	24/4484	0.922541	0.922541	0	0	0.746819	0.0602115	NOTCH2;PRKCI;NOTCH1;TEX264;APLP2;HMGA1;NUCKS1;WWP2;ACTN4;PKMYT1;RPL9;ACTB;PEX14;LOXL2;RPS27;WDFY1;FAT1;PIP5K1A;NDUFAF3;TNKS1BP1;FBXO5;LPIN1;MPHOSPH8;TRIM32

## Sheet: molfun down lm
Term	Overlap	P-value	Adjusted P-value	Old P-value	Old Adjusted P-value	Odds Ratio	Combined Score	Genes
dolichyl-diphosphooligosaccharide-protein glycotransferase activity (GO:0004579)	3/5	2.97798e-06	0.000643029	0	0	225.716	2872.07	RPN1;STT3A;STT3B
oligosaccharyl transferase activity (GO:0004576)	3/6	5.92653e-06	0.000643029	0	0	150.47	1811.06	RPN1;STT3A;STT3B
purine ribonucleoside triphosphate binding (GO:0035639)	13/460	1.45885e-05	0.00105523	0	0	4.62893	51.5444	PRKCI;ABCD3;TAP2;GTPBP10;ATP1A1;RAB32;NRAS;RHOT1;RAP1A;TAOK1;RAB6A;ABCE1;RAB7A
GTP binding (GO:0005525)	7/189	0.000301252	0.0163429	0	0	5.91436	47.9511	RAB32;NRAS;RHOT1;RAP1A;GTPBP10;RAB6A;RAB7A
guanyl ribonucleotide binding (GO:0032561)	7/214	0.000633909	0.0242212	0	0	5.19346	38.2426	RAB32;NRAS;RHOT1;RAP1A;GTPBP10;RAB6A;RAB7A
GTPase activity (GO:0003924)	7/216	0.000669712	0.0242212	0	0	5.14324	37.5902	RAB32;NRAS;RHOT1;RAP1A;GTPBP10;RAB6A;RAB7A
ubiquitin ligase inhibitor activity (GO:1990948)	2/8	0.00123306	0.0382249	0	0	49.7719	333.385	RPL11;FBXO5
ubiquitin-protein transferase inhibitor activity (GO:0055105)	2/9	0.00157836	0.042813	0	0	42.6595	275.212	RPL11;FBXO5
Tat protein binding (GO:0030957)	2/10	0.00196424	0.0458333	0	0	37.3252	232.635	TRIM32;ACTB
amyloid-beta binding (GO:0001540)	4/80	0.00211213	0.0458333	0	0	7.95058	48.976	CST3;TGFB2;LDLR;ITM2C
nucleoside-triphosphatase activity (GO:0017111)	7/278	0.00284111	0.0560473	0	0	3.95405	23.1848	RAB32;NRAS;RHOT1;RAP1A;GTPBP10;RAB6A;RAB7A
adenyl ribonucleotide binding (GO:0032559)	7/306	0.0047991	0.0790644	0	0	3.57865	19.1076	PRKCI;ABCD3;TAOK1;TAP2;HMGCR;ATP1A1;ABCE1
voltage-gated anion channel activity (GO:0008308)	2/16	0.00510093	0.0790644	0	0	21.3222	112.546	ANO6;GPR89B
voltage-gated ion channel activity (GO:0005244)	2/16	0.00510093	0.0790644	0	0	21.3222	112.546	ANO6;GPR89B
low-density lipoprotein particle binding (GO:0030169)	2/17	0.00575561	0.0832645	0	0	19.8997	102.635	THBS1;LDLR
retinoic acid receptor binding (GO:0042974)	2/18	0.00644658	0.0874318	0	0	18.6551	94.1	HMGA1;ACTN4
protease binding (GO:0002020)	4/118	0.00842369	0.107526	0	0	5.29021	25.2698	CST3;AMFR;SERPINE1;LDLR
GDP binding (GO:0019003)	3/67	0.0105197	0.119502	0	0	7.03161	32.0255	NRAS;RAP1A;RAB7A
lipoprotein particle binding (GO:0071813)	2/24	0.0113261	0.119502	0	0	13.5632	60.772	THBS1;LDLR
cell adhesion mediator activity (GO:0098631)	2/24	0.0113261	0.119502	0	0	13.5632	60.772	BSG;EMB
ATP binding (GO:0005524)	6/278	0.0115647	0.119502	0	0	3.35038	14.942	PRKCI;ABCD3;TAOK1;TAP2;ATP1A1;ABCE1
FAD binding (GO:0071949)	2/25	0.0122571	0.120899	0	0	12.9729	57.102	SQLE;QSOX1
beta-tubulin binding (GO:0048487)	2/32	0.0196528	0.18542	0	0	9.94236	39.0688	TAOK1;PEX14
RNA binding (GO:0003723)	16/1406	0.0276614	0.188747	0	0	1.78707	6.41152	TFRC;RPN1;RPL11;FNDC3B;GTPBP10;IMMT;NUCKS1;RRBP1;FNDC3A;ACTN4;MRPS30;RPL9;RPS27;RPS15A;DUS3L;TRIM32
tau protein binding (GO:0048156)	2/40	0.0298451	0.188747	0	0	7.84606	27.5533	TAOK1;ACTB
cell-cell adhesion mediator activity (GO:0098632)	2/42	0.0326589	0.188747	0	0	7.45301	25.5015	BSG;EMB
interleukin-1 receptor activity (GO:0004908)	1/5	0.0333005	0.188747	0	0	37.0541	126.065	IL1RAP
TAP1 binding (GO:0046978)	1/5	0.0333005	0.188747	0	0	37.0541	126.065	TAP2
ankyrin repeat binding (GO:0071532)	1/5	0.0333005	0.188747	0	0	37.0541	126.065	TNKS1BP1
uridine transmembrane transporter activity (GO:0015213)	1/5	0.0333005	0.188747	0	0	37.0541	126.065	SLC29A1
voltage-gated calcium channel activity involved in cardiac muscle cell action potential (GO:0086007)	1/5	0.0333005	0.188747	0	0	37.0541	126.065	CACNA2D1
cytokine receptor binding (GO:0005126)	3/105	0.0342551	0.188747	0	0	4.40352	14.8571	TGFB2;IL1RAP;OSMR
1-phosphatidylinositol-4-phosphate 5-kinase activity (GO:0016308)	1/6	0.0398274	0.188747	0	0	29.6418	95.5415	PIP5K1A
sodium ion binding (GO:0031402)	1/6	0.0398274	0.188747	0	0	29.6418	95.5415	ATP1A1
leukemia inhibitory factor receptor activity (GO:0004923)	1/6	0.0398274	0.188747	0	0	29.6418	95.5415	OSMR
arachidonate-CoA ligase activity (GO:0047676)	1/6	0.0398274	0.188747	0	0	29.6418	95.5415	ACSL4
thiol oxidase activity (GO:0016972)	1/6	0.0398274	0.188747	0	0	29.6418	95.5415	QSOX1
aspartic endopeptidase activity, intramembrane cleaving (GO:0042500)	1/6	0.0398274	0.188747	0	0	29.6418	95.5415	SPPL3
oncostatin-M receptor activity (GO:0004924)	1/6	0.0398274	0.188747	0	0	29.6418	95.5415	OSMR
coreceptor activity involved in Wnt signaling pathway, planar cell polarity pathway (GO:1904929)	1/6	0.0398274	0.188747	0	0	29.6418	95.5415	PTK7
P-type sodium transporter activity (GO:0008554)	1/6	0.0398274	0.188747	0	0	29.6418	95.5415	ATP1A1
P-type sodium:potassium-exchanging transporter activity (GO:0005391)	1/6	0.0398274	0.188747	0	0	29.6418	95.5415	ATP1A1
RNA polymerase II-specific DNA-binding transcription factor binding (GO:0061629)	4/190	0.0400064	0.188747	0	0	3.23057	10.3983	WWP2;ACTN4;TRIM32;ACTB
endopeptidase inhibitor activity (GO:0004866)	3/115	0.0430048	0.188747	0	0	4.00832	12.612	CST3;APP;SERPINE1
minor groove of adenine-thymine-rich DNA binding (GO:0003680)	1/7	0.0463105	0.188747	0	0	24.7002	75.8887	HMGA1
voltage-gated channel activity (GO:0022832)	1/7	0.0463105	0.188747	0	0	24.7002	75.8887	ANO6
nitric-oxide synthase binding (GO:0050998)	1/7	0.0463105	0.188747	0	0	24.7002	75.8887	ACTB
P-type potassium transmembrane transporter activity (GO:0008556)	1/7	0.0463105	0.188747	0	0	24.7002	75.8887	ATP1A1
peptide transmembrane transporter activity (GO:1904680)	1/7	0.0463105	0.188747	0	0	24.7002	75.8887	TAP2
peroxisome proliferator activated receptor binding (GO:0042975)	1/7	0.0463105	0.188747	0	0	24.7002	75.8887	HMGA1
phospholipid scramblase activity (GO:0017128)	1/7	0.0463105	0.188747	0	0	24.7002	75.8887	ANO6
pyrimidine nucleoside transmembrane transporter activity (GO:0015214)	1/7	0.0463105	0.188747	0	0	24.7002	75.8887	SLC29A1
nuclear receptor coactivator activity (GO:0030374)	2/53	0.0498343	0.188747	0	0	5.84225	17.5212	HMGA1;ACTN4
MHC class Ib protein binding (GO:0023029)	1/8	0.0527501	0.188747	0	0	21.1706	62.2878	TAP2
type II transforming growth factor beta receptor binding (GO:0005114)	1/8	0.0527501	0.188747	0	0	21.1706	62.2878	TGFB2
nucleoside transmembrane transporter activity (GO:0005337)	1/8	0.0527501	0.188747	0	0	21.1706	62.2878	SLC29A1
ciliary neurotrophic factor receptor activity (GO:0004897)	1/8	0.0527501	0.188747	0	0	21.1706	62.2878	OSMR
coreceptor activity involved in Wnt signaling pathway (GO:0071936)	1/8	0.0527501	0.188747	0	0	21.1706	62.2878	PTK7
flavin adenine dinucleotide binding (GO:0050660)	2/55	0.0532418	0.188747	0	0	5.62122	16.4865	SQLE;QSOX1
myosin binding (GO:0017022)	2/56	0.0549758	0.188747	0	0	5.51685	16.0036	RAB6A;TRIM32
5S rRNA binding (GO:0008097)	1/9	0.0591466	0.188747	0	0	18.5233	52.3791	RPL11
magnesium ion transmembrane transporter activity (GO:0015095)	1/9	0.0591466	0.188747	0	0	18.5233	52.3791	ZDHHC13
ciliary neurotrophic factor receptor binding (GO:0005127)	1/9	0.0591466	0.188747	0	0	18.5233	52.3791	OSMR
clathrin heavy chain binding (GO:0032050)	1/9	0.0591466	0.188747	0	0	18.5233	52.3791	LDLR
cytidylyltransferase activity (GO:0070567)	1/9	0.0591466	0.188747	0	0	18.5233	52.3791	CDS2
P-type calcium transporter activity (GO:0005388)	1/9	0.0591466	0.188747	0	0	18.5233	52.3791	ATP2A2
potassium ion binding (GO:0030955)	1/9	0.0591466	0.188747	0	0	18.5233	52.3791	ATP1A1
potassium:chloride symporter activity (GO:0015379)	1/9	0.0591466	0.188747	0	0	18.5233	52.3791	SLC12A4
serine-type endopeptidase inhibitor activity (GO:0004867)	2/60	0.0621062	0.192075	0	0	5.13534	14.2706	APP;SERPINE1
interleukin-1 receptor binding (GO:0005149)	1/10	0.0655002	0.192075	0	0	16.4643	44.8769	IL1RAP
ammonium transmembrane transporter activity (GO:0008519)	1/10	0.0655002	0.192075	0	0	16.4643	44.8769	SLC12A4
voltage-gated chloride channel activity (GO:0005247)	1/10	0.0655002	0.192075	0	0	16.4643	44.8769	ANO6
cation:chloride symporter activity (GO:0015377)	1/10	0.0655002	0.192075	0	0	16.4643	44.8769	SLC12A4
P-type proton-exporting transporter activity (GO:0008553)	1/10	0.0655002	0.192075	0	0	16.4643	44.8769	ATP2A2
cadherin binding (GO:0045296)	5/322	0.0674371	0.194788	0	0	2.37175	6.39558	CDH2;BSG;TNKS1BP1;SCRIB;DBN1
semaphorin receptor activity (GO:0017154)	1/11	0.0718112	0.194788	0	0	14.8172	39.0242	PLXNA1
ubiquitin-ubiquitin ligase activity (GO:0034450)	1/11	0.0718112	0.194788	0	0	14.8172	39.0242	AMFR
vinculin binding (GO:0017166)	1/11	0.0718112	0.194788	0	0	14.8172	39.0242	DAG1
potassium:proton antiporter activity (GO:0015386)	1/11	0.0718112	0.194788	0	0	14.8172	39.0242	SLC9A7
retinoid X receptor binding (GO:0046965)	1/11	0.0718112	0.194788	0	0	14.8172	39.0242	HMGA1
anion channel activity (GO:0005253)	2/68	0.0772303	0.206626	0	0	4.51105	11.5526	ANO6;GPR89B
sodium:proton antiporter activity (GO:0015385)	1/12	0.0780799	0.206626	0	0	13.4695	34.3475	SLC9A7
transition metal ion binding (GO:0046914)	6/445	0.0813371	0.207892	0	0	2.05817	5.16425	RPS27;ZNF185;SLC30A5;WDFY1;ABCE1;LOXL2
alkali metal ion binding (GO:0031420)	1/13	0.0843066	0.207892	0	0	12.3464	30.5363	ATP1A1
monovalent cation:proton antiporter activity (GO:0005451)	1/13	0.0843066	0.207892	0	0	12.3464	30.5363	SLC9A7
P-type ion transporter activity (GO:0015662)	1/13	0.0843066	0.207892	0	0	12.3464	30.5363	ATP2A2
phosphatidate phosphatase activity (GO:0008195)	1/13	0.0843066	0.207892	0	0	12.3464	30.5363	LPIN1
phosphatidylinositol phosphate kinase activity (GO:0016307)	1/13	0.0843066	0.207892	0	0	12.3464	30.5363	PIP5K1A
metal ion:proton antiporter activity (GO:0051139)	1/14	0.0904915	0.215788	0	0	11.3961	27.3791	SLC9A7
NADPH binding (GO:0070402)	1/14	0.0904915	0.215788	0	0	11.3961	27.3791	HMGCR
protein kinase C activity (GO:0004697)	1/14	0.0904915	0.215788	0	0	11.3961	27.3791	PRKCI
kinase binding (GO:0019900)	6/461	0.092514	0.216183	0	0	1.98416	4.72307	ACTA2;SLC12A4;TFRC;PIP5K1A;FBXO5;ACTB
1-phosphatidylinositol binding (GO:0005545)	1/15	0.096635	0.216183	0	0	10.5816	24.7271	WDFY1
aspartic-type endopeptidase activity (GO:0004190)	1/15	0.096635	0.216183	0	0	10.5816	24.7271	SPPL3
myosin V binding (GO:0031489)	1/15	0.096635	0.216183	0	0	10.5816	24.7271	RAB6A
clathrin adaptor activity (GO:0035615)	1/15	0.096635	0.216183	0	0	10.5816	24.7271	AP2S1
death receptor binding (GO:0005123)	1/15	0.096635	0.216183	0	0	10.5816	24.7271	TMBIM1
transmembrane receptor protein phosphatase activity (GO:0019198)	1/16	0.102737	0.22294	0	0	9.87562	22.4728	PTPRF
transmembrane receptor protein tyrosine phosphatase activity (GO:0005001)	1/16	0.102737	0.22294	0	0	9.87562	22.4728	PTPRF
potassium ion antiporter activity (GO:0022821)	1/16	0.102737	0.22294	0	0	9.87562	22.4728	SLC9A7
ribosomal small subunit binding (GO:0043024)	1/17	0.108799	0.224851	0	0	9.25793	20.5365	ABCE1
intracellular calcium activated chloride channel activity (GO:0005229)	1/17	0.108799	0.224851	0	0	9.25793	20.5365	ANO6
intracellular chloride channel activity (GO:0061778)	1/17	0.108799	0.224851	0	0	9.25793	20.5365	ANO6
MHC class I protein binding (GO:0042288)	1/17	0.108799	0.224851	0	0	9.25793	20.5365	TAP2
MHC class II protein complex binding (GO:0023026)	1/17	0.108799	0.224851	0	0	9.25793	20.5365	ATP1B1
transforming growth factor beta receptor binding (GO:0005160)	1/18	0.114819	0.235055	0	0	8.71291	18.8582	TGFB2
actin binding (GO:0003779)	3/177	0.118002	0.239312	0	0	2.57197	5.49644	DAG1;ACTN4;DBN1
cytokine receptor activity (GO:0004896)	2/88	0.119176	0.239455	0	0	3.45847	7.35671	IL1RAP;OSMR
calcium activated cation channel activity (GO:0005227)	1/19	0.1208	0.240491	0	0	8.22844	17.3918	ANO6
tau-protein kinase activity (GO:0050321)	1/20	0.12674	0.245559	0	0	7.79497	16.1014	TAOK1
ATPase activator activity (GO:0001671)	1/20	0.12674	0.245559	0	0	7.79497	16.1014	ATP1B1
zinc ion transmembrane transporter activity (GO:0005385)	1/20	0.12674	0.245559	0	0	7.79497	16.1014	SLC30A5
actinin binding (GO:0042805)	1/21	0.13264	0.250287	0	0	7.40485	14.9586	DAG1
ubiquitin-specific protease binding (GO:1990381)	1/21	0.13264	0.250287	0	0	7.40485	14.9586	AMFR
fibroblast growth factor binding (GO:0017134)	1/21	0.13264	0.250287	0	0	7.40485	14.9586	THBS1
syntaxin-1 binding (GO:0017075)	1/22	0.138501	0.258827	0	0	7.05188	13.9407	SYPL1
triglyceride lipase activity (GO:0004806)	1/23	0.144323	0.258827	0	0	6.731	13.0292	DAGLB
phosphatase inhibitor activity (GO:0019212)	1/23	0.144323	0.258827	0	0	6.731	13.0292	PPP1R9B
protein phosphatase 1 binding (GO:0008157)	1/23	0.144323	0.258827	0	0	6.731	13.0292	PPP1R9B
gamma-tubulin binding (GO:0043015)	1/23	0.144323	0.258827	0	0	6.731	13.0292	RAB11FIP5
pyrophosphate hydrolysis-driven proton transmembrane transporter activity (GO:0009678)	1/23	0.144323	0.258827	0	0	6.731	13.0292	ATP2A2
alpha-actinin binding (GO:0051393)	1/24	0.150105	0.26482	0	0	6.43803	12.2092	DAG1
transforming growth factor beta binding (GO:0050431)	1/24	0.150105	0.26482	0	0	6.43803	12.2092	THBS1
tubulin binding (GO:0015631)	4/307	0.154195	0.269842	0	0	1.97133	3.68547	TAOK1;DAG1;PEX14;RAB11FIP5
ion gated channel activity (GO:0022839)	1/26	0.161554	0.280458	0	0	5.92239	10.796	ANO6
metal ion transmembrane transporter activity (GO:0046873)	1/27	0.167221	0.287991	0	0	5.69432	10.1839	ZDHHC13
sodium ion transmembrane transporter activity (GO:0015081)	1/28	0.17285	0.288526	0	0	5.48314	9.62474	SLC9A7
MHC protein binding (GO:0042287)	1/28	0.17285	0.288526	0	0	5.48314	9.62474	TAP2
tumor necrosis factor receptor superfamily binding (GO:0032813)	1/28	0.17285	0.288526	0	0	5.48314	9.62474	TMBIM1
monocarboxylic acid transmembrane transporter activity (GO:0008028)	1/28	0.17285	0.288526	0	0	5.48314	9.62474	SLC16A1
kinase activity (GO:0016301)	2/112	0.174938	0.288968	0	0	2.70062	4.70804	TAOK1;PKMYT1
kinesin binding (GO:0019894)	1/29	0.178441	0.288968	0	0	5.28705	9.11222	ACTB
palmitoyltransferase activity (GO:0016409)	1/29	0.178441	0.288968	0	0	5.28705	9.11222	ZDHHC13
protein phosphatase inhibitor activity (GO:0004864)	1/29	0.178441	0.288968	0	0	5.28705	9.11222	PPP1R9B
transition metal ion transmembrane transporter activity (GO:0046915)	1/30	0.183994	0.295754	0	0	5.10448	8.64112	SLC30A5
alpha-tubulin binding (GO:0043014)	1/31	0.189511	0.300091	0	0	4.93408	8.2069	TAOK1
zinc ion binding (GO:0008270)	4/336	0.192405	0.300091	0	0	1.79647	2.96085	RPS27;ZNF185;SLC30A5;WDFY1
nuclear receptor binding (GO:0016922)	2/120	0.194357	0.300091	0	0	2.5165	4.12218	HMGA1;ACTN4
SH2 domain binding (GO:0042169)	1/32	0.19499	0.300091	0	0	4.77468	7.80567	DAG1
chemokine binding (GO:0019956)	1/32	0.19499	0.300091	0	0	4.77468	7.80567	PLP2
potassium ion transmembrane transporter activity (GO:0015079)	1/32	0.19499	0.300091	0	0	4.77468	7.80567	SLC12A4
nucleosomal DNA binding (GO:0031492)	1/33	0.200432	0.304153	0	0	4.62523	7.43404	ACTB
DNA secondary structure binding (GO:0000217)	1/33	0.200432	0.304153	0	0	4.62523	7.43404	HMGA1
calcium ion binding (GO:0005509)	4/348	0.209026	0.313919	0	0	1.73274	2.71224	CDH2;ATP2A2;THBS1;LOXL2
catalytic activity, acting on a tRNA (GO:0140101)	1/35	0.211208	0.313919	0	0	4.35272	6.7681	DUS3L
non-membrane spanning protein tyrosine kinase activity (GO:0004715)	1/35	0.211208	0.313919	0	0	4.35272	6.7681	YES1
NADP binding (GO:0050661)	1/36	0.216542	0.317497	0	0	4.22814	6.46894	HMGCR
oxidoreductase activity, acting on paired donors, with incorporation or reduction of molecular oxygen, NAD(P)H as one donor, and incorporation of one atom of oxygen (GO:0016709)	1/36	0.216542	0.317497	0	0	4.22814	6.46894	SQLE
voltage-gated calcium channel activity (GO:0005245)	1/37	0.22184	0.318803	0	0	4.11049	6.18958	CACNA2D1
phosphotyrosine residue binding (GO:0001784)	1/37	0.22184	0.318803	0	0	4.11049	6.18958	YES1
protein serine/threonine kinase activator activity (GO:0043539)	1/37	0.22184	0.318803	0	0	4.11049	6.18958	TAOK1
ATPase regulator activity (GO:0060590)	1/38	0.227102	0.324218	0	0	3.99919	5.92823	ATP1B1
cysteine-type endopeptidase inhibitor activity (GO:0004869)	1/40	0.237521	0.334689	0	0	3.79372	5.45348	CST3
peptidase inhibitor activity (GO:0030414)	1/40	0.237521	0.334689	0	0	3.79372	5.45348	CST3
rRNA binding (GO:0019843)	1/42	0.2478	0.344697	0	0	3.6083	5.03405	RPL11
protein phosphorylated amino acid binding (GO:0045309)	1/42	0.2478	0.344697	0	0	3.6083	5.03405	YES1
protein kinase binding (GO:0019901)	5/506	0.256896	0.355073	0	0	1.48657	2.02037	ACTA2;SLC12A4;TFRC;FBXO5;ACTB
protein homodimerization activity (GO:0042803)	6/636	0.259824	0.356642	0	0	1.42008	1.91392	TGFB2;ABCD3;TFRC;MFSD1;ACTN4;SPPL3
ubiquitin protein ligase activity (GO:0061630)	3/263	0.262139	0.356642	0	0	1.71372	2.29447	AMFR;WWP2;TRIM32
copper ion binding (GO:0005507)	1/45	0.262962	0.356642	0	0	3.36177	4.49047	LOXL2
endopeptidase regulator activity (GO:0061135)	1/46	0.267948	0.361148	0	0	3.2869	4.32872	CST3
ubiquitin-like protein ligase activity (GO:0061659)	3/270	0.274905	0.368237	0	0	1.6682	2.15419	AMFR;WWP2;TRIM32
lipase activity (GO:0016298)	1/49	0.282707	0.376365	0	0	3.081	3.89237	DAGLB
cholesterol binding (GO:0015485)	1/50	0.287561	0.380492	0	0	3.01797	3.76136	ERLIN1
inorganic cation transmembrane transporter activity (GO:0022890)	1/51	0.292382	0.384526	0	0	2.95746	3.63678	SLC12A4
iron ion binding (GO:0005506)	1/54	0.306651	0.400863	0	0	2.78964	3.29747	ABCE1
calcium ion transmembrane transporter activity (GO:0015085)	1/55	0.311344	0.404561	0	0	2.73784	3.19467	ATP2A2
carboxylic acid transmembrane transporter activity (GO:0046943)	1/57	0.320635	0.411703	0	0	2.63979	3.00264	SLC16A1
protein phosphatase regulator activity (GO:0019888)	1/57	0.320635	0.411703	0	0	2.63979	3.00264	PPP1R9B
oxidoreduction-driven active transmembrane transporter activity (GO:0015453)	1/58	0.325234	0.415152	0	0	2.59335	2.91288	CYB561A3
sterol binding (GO:0032934)	1/60	0.334339	0.424278	0	0	2.50519	2.74468	ERLIN1
syntaxin binding (GO:0019905)	1/62	0.343322	0.433145	0	0	2.4228	2.59019	SYPL1
methylation-dependent protein binding (GO:0140034)	1/63	0.347769	0.433711	0	0	2.38361	2.51761	MPHOSPH8
protein kinase activator activity (GO:0030295)	1/63	0.347769	0.433711	0	0	2.38361	2.51761	TAOK1
chloride channel activity (GO:0005254)	1/64	0.352185	0.436709	0	0	2.34565	2.44792	ANO6
protein heterodimerization activity (GO:0046982)	2/188	0.362921	0.447466	0	0	1.59099	1.61258	ATP1A1;ATP1B1
methylated histone binding (GO:0035064)	1/68	0.369556	0.453072	0	0	2.20517	2.19514	MPHOSPH8
ATPase binding (GO:0051117)	1/73	0.390621	0.472495	0	0	2.05151	1.92846	ATP1B1
double-stranded RNA binding (GO:0003725)	1/73	0.390621	0.472495	0	0	2.05151	1.92846	TFRC
ubiquitin binding (GO:0043130)	1/74	0.394749	0.472495	0	0	2.02331	1.88067	TRIM32
protein tyrosine phosphatase activity (GO:0004725)	1/74	0.394749	0.472495	0	0	2.02331	1.88067	PTPRF
GTPase activator activity (GO:0005096)	3/336	0.396286	0.472495	0	0	1.33306	1.2339	RAP1A;TBC1D4;SIPA1L3
acyltransferase activity, transferring groups other than amino-acyl groups (GO:0016747)	1/76	0.402923	0.477783	0	0	1.96915	1.78998	ZDHHC13
protein serine/threonine kinase activity (GO:0004674)	3/344	0.410797	0.484472	0	0	1.30125	1.15767	PRKCI;TAOK1;PKMYT1
phosphatase activity (GO:0016791)	1/79	0.414978	0.486758	0	0	1.89313	1.66506	LPIN1
calcium channel activity (GO:0005262)	1/84	0.434536	0.506959	0	0	1.77864	1.48245	CACNA2D1
oxidoreductase activity, acting on the CH-OH group of donors, NAD or NADP as acceptor (GO:0016616)	1/87	0.445958	0.517502	0	0	1.71633	1.38599	HMGCR
heme binding (GO:0020037)	1/91	0.460831	0.530494	0	0	1.63972	1.27033	FLVCR1
metal ion binding (GO:0046872)	4/517	0.46288	0.530494	0	0	1.15185	0.887258	CDH2;ATP2A2;THBS1;LOXL2
phosphatidylinositol binding (GO:0035091)	1/92	0.464487	0.530494	0	0	1.62162	1.24349	WDFY1
GTPase regulator activity (GO:0030695)	2/233	0.46794	0.531638	0	0	1.27813	0.970632	TBC1D4;SIPA1L3
carboxylic ester hydrolase activity (GO:0052689)	1/96	0.478867	0.539594	0	0	1.55302	1.14354	DAGLB
single-stranded DNA binding (GO:0003697)	1/97	0.482402	0.539594	0	0	1.53677	1.12027	NUCKS1
voltage-gated cation channel activity (GO:0022843)	1/97	0.482402	0.539594	0	0	1.53677	1.12027	CACNA2D1
cation channel activity (GO:0005261)	1/98	0.485912	0.540733	0	0	1.52085	1.09764	ANO6
ubiquitin-protein transferase activity (GO:0004842)	3/392	0.495175	0.54823	0	0	1.13788	0.799754	AMFR;WWP2;TRIM32
serine-type endopeptidase activity (GO:0004252)	1/105	0.509835	0.558759	0	0	1.41798	0.955249	PLAU
growth factor receptor binding (GO:0070851)	1/105	0.509835	0.558759	0	0	1.41798	0.955249	IL1RAP
protein tyrosine kinase activity (GO:0004713)	1/108	0.519746	0.566758	0	0	1.37802	0.901794	YES1
protein phosphatase binding (GO:0019903)	1/123	0.566396	0.614539	0	0	1.20767	0.686515	PPP1R9B
serine-type peptidase activity (GO:0008236)	1/125	0.572266	0.617819	0	0	1.18807	0.663124	PLAU
organic anion transmembrane transporter activity (GO:0008514)	1/144	0.624241	0.670596	0	0	1.02922	0.484989	SLC16A1
guanyl-nucleotide exchange factor activity (GO:0005085)	1/149	0.636844	0.680764	0	0	0.994201	0.448614	RAP1A
DNA binding (GO:0003677)	5/811	0.644027	0.685068	0	0	0.909477	0.400184	APP;RPS27;APLP2;HMGA1;NUCKS1
cytokine activity (GO:0005125)	1/173	0.691734	0.732225	0	0	0.854434	0.314906	TGFB2
small GTPase binding (GO:0031267)	1/175	0.695917	0.733078	0	0	0.844527	0.306162	MYO1C
GTPase binding (GO:0051020)	1/201	0.745441	0.781452	0	0	0.733769	0.215566	MYO1C
DNA-binding transcription factor binding (GO:0140297)	1/208	0.757347	0.790117	0	0	0.708703	0.196973	WWP2
microtubule binding (GO:0008017)	1/232	0.794124	0.824521	0	0	0.634296	0.146215	PEX14
ubiquitin protein ligase binding (GO:0031625)	1/265	0.835821	0.863682	0	0	0.554076	0.0993683	RPL11
ubiquitin-like protein ligase binding (GO:0044389)	1/282	0.85391	0.878192	0	0	0.520104	0.0821395	RPL11
receptor ligand activity (GO:0048018)	1/307	0.876978	0.897661	0	0	0.477002	0.0626178	TGFB2
endopeptidase activity (GO:0004175)	1/315	0.883566	0.900159	0	0	0.464659	0.0575199	PLAU
transcription cis-regulatory region binding (GO:0000976)	2/549	0.888543	0.901	0	0	0.531072	0.0627577	HMGA1;ACTN4
double-stranded DNA binding (GO:0003690)	1/651	0.988694	0.997891	0	0	0.220608	0.00250835	NUCKS1
cis-regulatory region sequence-specific DNA binding (GO:0000987)	1/1149	0.999667	0.999924	0	0	0.121672	4.05708e-05	HMGA1
RNA polymerase II transcription regulatory region sequence-specific DNA binding (GO:0000977)	1/1359	0.999924	0.999924	0	0	0.101702	7.6882e-06	ACTN4

## Sheet: bioprocess down lm
Term	Overlap	P-value	Adjusted P-value	Old P-value	Old Adjusted P-value	Odds Ratio	Combined Score	Genes
cellular protein metabolic process (GO:0044267)	16/417	2.29516e-08	3.21001e-05	0	0	6.52621	114.795	APP;YES1;APLP2;RPN1;RPL11;RRBP1;WWP2;LAMC1;RPL9;SPPL3;LOXL2;CST3;RPS27;RPS15A;CDH2;QSOX1
regulated exocytosis (GO:0045055)	11/180	3.93143e-08	3.21001e-05	0	0	10.3386	176.291	APP;CD63;TGFB2;VAMP7;TEX264;APLP2;SERPINE1;QSOX1;ACTN4;THBS1;RAB11FIP5
platelet degranulation (GO:0002576)	9/125	1.75473e-07	9.55158e-05	0	0	12.1607	189.169	APP;CD63;TGFB2;TEX264;APLP2;SERPINE1;QSOX1;ACTN4;THBS1
extracellular matrix organization (GO:0030198)	11/300	6.20019e-06	0.00253123	0	0	6.00893	72.0527	APP;TGFB2;SERPINE1;COL12A1;BSG;DAG1;QSOX1;LAMC1;THBS1;ICAM1;LOXL2
regulation of endothelial cell apoptotic process (GO:2000351)	5/44	1.14339e-05	0.0037343	0	0	19.5523	222.484	PRKCI;SERPINE1;ANO6;THBS1;ICAM1
neutrophil degranulation (GO:0043312)	13/481	2.32923e-05	0.00552509	0	0	4.41644	47.1119	CD63;RAB4B;HLA-C;ANO6;CST3;NRAS;RAP1A;VAMP7;PLAU;TMBIM1;QSOX1;RAB6A;RAB7A
neutrophil activation involved in immune response (GO:0002283)	13/485	2.53884e-05	0.00552509	0	0	4.37811	46.3257	CD63;RAB4B;HLA-C;ANO6;CST3;NRAS;RAP1A;VAMP7;PLAU;TMBIM1;QSOX1;RAB6A;RAB7A
neutrophil mediated immunity (GO:0002446)	13/488	2.70672e-05	0.00552509	0	0	4.34978	45.7475	CD63;RAB4B;HLA-C;ANO6;CST3;NRAS;RAP1A;VAMP7;PLAU;TMBIM1;QSOX1;RAB6A;RAB7A
positive regulation of exosomal secretion (GO:1903543)	3/15	0.000128954	0.0207747	0	0	37.6004	336.751	SDC4;SDC1;RAB7A
regulation of protein binding (GO:0043393)	6/118	0.000150142	0.0207747	0	0	8.20307	72.2193	APP;AMFR;RPL11;SPPL3;ACTB;PEX14
positive regulation of endothelial cell apoptotic process (GO:2000353)	3/16	0.000157931	0.0207747	0	0	34.7063	303.797	PRKCI;ANO6;THBS1
inorganic cation import across plasma membrane (GO:0098659)	5/77	0.000174084	0.0207747	0	0	10.5732	91.5212	SLC12A4;SLC9A7;CACNA2D1;ATP1A1;ATP1B1
regulation of extrinsic apoptotic signaling pathway via death domain receptors (GO:1902041)	4/42	0.000182127	0.0207747	0	0	15.9317	137.185	SERPINE1;TMBIM1;THBS1;ICAM1
pulmonary valve morphogenesis (GO:0003184)	3/17	0.000190827	0.0207747	0	0	32.2256	275.985	NOTCH2;TGFB2;NOTCH1
positive regulation of blood coagulation (GO:0030194)	3/17	0.000190827	0.0207747	0	0	32.2256	275.985	SERPINE1;ANO6;THBS1
pulmonary valve development (GO:0003177)	3/18	0.000227864	0.0232564	0	0	30.0758	252.238	NOTCH2;TGFB2;NOTCH1
cardiac atrium morphogenesis (GO:0003209)	3/19	0.000269255	0.0244274	0	0	28.1946	231.755	NOTCH2;TGFB2;NOTCH1
regulation of exosomal secretion (GO:1903541)	3/19	0.000269255	0.0244274	0	0	28.1946	231.755	SDC4;SDC1;RAB7A
regulation of heart contraction (GO:0008016)	5/93	0.000420145	0.0320009	0	0	8.64379	67.2047	TGFB2;AHCYL1;ATP2A2;ATP1A1;ATP1B1
regulation of growth rate (GO:0040009)	2/5	0.000446274	0.0320009	0	0	99.5589	768.055	NOTCH2;NOTCH1
negative regulation of plasminogen activation (GO:0010757)	2/5	0.000446274	0.0320009	0	0	99.5589	768.055	SERPINE1;THBS1
regulation of cell migration (GO:0030334)	10/408	0.000457698	0.0320009	0	0	3.91296	30.088	NOTCH1;MYO1C;PLAU;LIMCH1;SERPINE1;DAG1;PLXNA1;ACTN4;THBS1;TRIM32
positive regulation of epithelial cell apoptotic process (GO:1904037)	3/23	0.000482485	0.0320009	0	0	22.5511	172.213	PRKCI;ANO6;THBS1
cellular transition metal ion homeostasis (GO:0046916)	5/96	0.000486236	0.0320009	0	0	8.35757	63.7583	APP;TFRC;SLC30A5;FLVCR1;CYB561A3
positive regulation of cell migration (GO:0030335)	8/269	0.000490918	0.0320009	0	0	4.73141	36.0497	TGFB2;NOTCH1;MYO1C;PLAU;FBXO5;ACTN4;THBS1;TRIM32
regulation of cardiac conduction (GO:1903779)	4/55	0.000518597	0.0320009	0	0	11.8629	89.7355	AHCYL1;ATP2A2;ATP1A1;ATP1B1
cellular protein modification process (GO:0006464)	17/1025	0.000546949	0.0320009	0	0	2.69513	20.2435	APP;PRKCI;TGFB2;YES1;APLP2;RPN1;WWP2;LAMC1;THBS1;PTPRF;LOXL2;CST3;CDH2;TAOK1;STT3A;QSOX1;STT3B
potassium ion homeostasis (GO:0055075)	3/24	0.000548698	0.0320009	0	0	21.4762	161.242	SLC12A4;ATP1A1;ATP1B1
positive regulation of protein binding (GO:0032092)	4/58	0.000635138	0.0330541	0	0	11.2021	82.4665	APP;AMFR;RPL11;SPPL3
supramolecular fiber organization (GO:0097435)	9/351	0.000641466	0.0330541	0	0	4.07749	29.9767	CST3;APP;TGFB2;MYO1C;COL12A1;FAT1;DBN1;LOXL2;PPP1R9B
regulation of blood vessel remodeling (GO:0060312)	2/6	0.000666449	0.0330541	0	0	74.6654	546.069	CST3;TMBIM1
regulation of extracellular exosome assembly (GO:1903551)	2/6	0.000666449	0.0330541	0	0	74.6654	546.069	SDC4;SDC1
extracellular structure organization (GO:0043062)	7/216	0.000669712	0.0330541	0	0	5.14324	37.5902	APP;SERPINE1;BSG;DAG1;LAMC1;THBS1;ICAM1
external encapsulating structure organization (GO:0045229)	7/217	0.000688205	0.0330541	0	0	5.11849	37.2699	APP;SERPINE1;BSG;DAG1;LAMC1;THBS1;ICAM1
regulation of neuron projection development (GO:0010975)	6/165	0.00090021	0.0388948	0	0	5.76452	40.4259	PRKCI;RAP1A;CDH2;PTK7;DBN1;ITM2C
regulation of cell cycle (GO:0051726)	8/296	0.000915831	0.0388948	0	0	4.28193	29.955	NOTCH2;TGFB2;NOTCH1;RPS15A;FBXO5;THBS1;TRIM32;PPP1R9B
cellular protein complex disassembly (GO:0043624)	2/7	0.000928902	0.0388948	0	0	59.7293	417.001	ABCE1;PEX14
mitochondrion-endoplasmic reticulum membrane tethering (GO:1990456)	2/7	0.000928902	0.0388948	0	0	59.7293	417.001	AHCYL1;ATP2A2
positive regulation of cardiac epithelial to mesenchymal transition (GO:0062043)	2/7	0.000928902	0.0388948	0	0	59.7293	417.001	TGFB2;NOTCH1
positive regulation of cell cycle (GO:0045787)	4/66	0.00103498	0.0405813	0	0	9.75277	67.0344	APP;TGFB2;RPS15A;TRIM32
cell-cell adhesion via plasma-membrane adhesion molecules (GO:0098742)	6/170	0.00105061	0.0405813	0	0	5.58735	38.3202	TGFB2;CDH2;BSG;EMB;PTPRF;ICAM1
protein N-linked glycosylation via asparagine (GO:0018279)	3/30	0.00106858	0.0405813	0	0	16.6987	114.243	RPN1;STT3A;STT3B
cardiac muscle cell action potential (GO:0086001)	3/30	0.00106858	0.0405813	0	0	16.6987	114.243	CACNA2D1;ATP1A1;ATP1B1
organelle transport along microtubule (GO:0072384)	3/31	0.00117727	0.0427217	0	0	16.1015	108.597	RHOT1;RAB6A;PEX14
peptidyl-asparagine modification (GO:0018196)	3/31	0.00117727	0.0427217	0	0	16.1015	108.597	RPN1;STT3A;STT3B
ventricular trabecula myocardium morphogenesis (GO:0003222)	2/8	0.00123306	0.0430106	0	0	49.7719	333.385	TGFB2;NOTCH1
axonogenesis (GO:0007409)	7/240	0.0012379	0.0430106	0	0	4.60783	30.8464	NOTCH2;APP;NOTCH1;BSG;DAG1;EMB;ACTB
response to metal ion (GO:0010038)	4/71	0.00135955	0.0438736	0	0	9.02267	59.555	AHCYL1;SLC30A5;THBS1;LOXL2
cell junction organization (GO:0034330)	4/72	0.00143208	0.0438736	0	0	8.88954	58.2143	APP;PRKCI;TGFB2;ACTB
regulation of cell adhesion mediated by integrin (GO:0033628)	3/34	0.00154428	0.0438736	0	0	14.5411	94.1271	TGFB2;PLAU;SERPINE1
response to steroid hormone (GO:0048545)	3/34	0.00154428	0.0438736	0	0	14.5411	94.1271	TGFB2;ATP1A1;THBS1
negative regulation of extrinsic apoptotic signaling pathway via death domain receptors (GO:1902042)	3/34	0.00154428	0.0438736	0	0	14.5411	94.1271	SERPINE1;TMBIM1;ICAM1
regulation of glial cell proliferation (GO:0060251)	2/9	0.00157836	0.0438736	0	0	42.6595	275.212	PRKCI;NOTCH1
endosome to melanosome transport (GO:0035646)	2/9	0.00157836	0.0438736	0	0	42.6595	275.212	RAB32;CD63
endosome to pigment granule transport (GO:0043485)	2/9	0.00157836	0.0438736	0	0	42.6595	275.212	RAB32;CD63
regulation of transmembrane transporter activity (GO:0022898)	2/9	0.00157836	0.0438736	0	0	42.6595	275.212	AHCYL1;ACTB
negative regulation of fibrinolysis (GO:0051918)	2/9	0.00157836	0.0438736	0	0	42.6595	275.212	SERPINE1;THBS1
negative regulation of ubiquitin protein ligase activity (GO:1904667)	2/9	0.00157836	0.0438736	0	0	42.6595	275.212	RPL11;FBXO5
negative regulation of protein binding (GO:0032091)	4/74	0.00158514	0.0438736	0	0	8.63468	55.6685	ATP2A2;ACTB;PTPRF;PEX14
cellular response to amyloid-beta (GO:1904646)	3/35	0.00168078	0.0449952	0	0	14.0859	89.988	APP;CACNA2D1;ICAM1
regulation of ion transmembrane transport (GO:0034765)	3/35	0.00168078	0.0449952	0	0	14.0859	89.988	AHCYL1;ANO6;WWP2
negative regulation of developmental process (GO:0051093)	4/77	0.00183555	0.0460936	0	0	8.27857	52.1584	CST3;NOTCH1;TFRC;LOXL2
protein modification process (GO:0036211)	4/78	0.00192477	0.0460936	0	0	8.16629	51.0634	YES1;RPN1;WWP2;LOXL2
regulation of receptor binding (GO:1900120)	2/10	0.00196424	0.0460936	0	0	37.3252	232.635	ATP2A2;PTPRF
lipid droplet formation (GO:0140042)	2/10	0.00196424	0.0460936	0	0	37.3252	232.635	SQLE;CDS2
negative regulation of extracellular matrix organization (GO:1903054)	2/10	0.00196424	0.0460936	0	0	37.3252	232.635	CST3;NOTCH1
negative regulation of receptor binding (GO:1900121)	2/10	0.00196424	0.0460936	0	0	37.3252	232.635	ATP2A2;PTPRF
positive regulation of coagulation (GO:0050820)	2/10	0.00196424	0.0460936	0	0	37.3252	232.635	SERPINE1;THBS1
positive regulation of hemostasis (GO:1900048)	2/10	0.00196424	0.0460936	0	0	37.3252	232.635	SERPINE1;THBS1
positive regulation of exocytosis (GO:0045921)	3/37	0.00197584	0.0460936	0	0	13.256	82.542	SDC4;SDC1;RAB7A
negative regulation of macromolecule metabolic process (GO:0010605)	6/194	0.00205811	0.0472481	0	0	4.86813	30.1141	NOTCH2;APP;TGFB2;NOTCH1;WWP2;LDLR
protein localization to membrane (GO:0072657)	6/195	0.00211189	0.0472481	0	0	4.84213	29.8284	RAB32;RAP1A;BSG;PIP5K1A;SCRIB;ATP1B1
negative regulation of extrinsic apoptotic signaling pathway (GO:2001237)	4/80	0.00211213	0.0472481	0	0	7.95058	48.976	SERPINE1;TMBIM1;THBS1;ICAM1
atrial septum morphogenesis (GO:0060413)	2/11	0.00239014	0.0505861	0	0	33.1763	200.265	NOTCH2;TGFB2
cardiac muscle cell membrane repolarization (GO:0099622)	2/11	0.00239014	0.0505861	0	0	33.1763	200.265	ATP1A1;ATP1B1
Notch signaling involved in heart development (GO:0061314)	2/11	0.00239014	0.0505861	0	0	33.1763	200.265	NOTCH2;NOTCH1
post-translational protein modification (GO:0043687)	8/345	0.00240414	0.0505861	0	0	3.65018	22.0126	CST3;APP;CDH2;APLP2;STT3A;QSOX1;STT3B;LAMC1
regulation of Notch signaling pathway (GO:0008593)	4/83	0.00241624	0.0505861	0	0	7.6475	46.0804	PRKCI;TGFB2;NOTCH1;WWP2
negative regulation of cell-substrate adhesion (GO:0010812)	3/40	0.00247566	0.051174	0	0	12.1794	73.0914	NOTCH1;ACTN4;THBS1
axon guidance (GO:0007411)	6/203	0.0025813	0.0526907	0	0	4.64361	27.6734	NOTCH2;NOTCH1;BSG;DAG1;PLXNA1;EMB
positive regulation of MAPK cascade (GO:0043410)	7/274	0.00262145	0.0528497	0	0	4.0141	23.8599	NOTCH2;APP;TGFB2;NOTCH1;RAP1A;TAOK1;ICAM1
positive regulation of epithelial to mesenchymal transition (GO:0010718)	3/42	0.00284848	0.0531991	0	0	11.5536	67.7154	TGFB2;NOTCH1;LOXL2
potassium ion import across plasma membrane (GO:1990573)	3/42	0.00284848	0.0531991	0	0	11.5536	67.7154	SLC12A4;ATP1A1;ATP1B1
regulation of plasminogen activation (GO:0010755)	2/12	0.00285551	0.0531991	0	0	29.8571	174.918	SERPINE1;THBS1
microtubule anchoring (GO:0034453)	2/12	0.00285551	0.0531991	0	0	29.8571	174.918	DAG1;PEX14
morphogenesis of a polarized epithelium (GO:0001738)	2/12	0.00285551	0.0531991	0	0	29.8571	174.918	SCRIB;ACTB
protein targeting to membrane (GO:0006612)	4/87	0.00286682	0.0531991	0	0	7.27748	42.6064	PRKCI;ABCD3;MYO1C;PEX14
sodium ion transmembrane transport (GO:0035725)	4/87	0.00286682	0.0531991	0	0	7.27748	42.6064	SLC9A7;ANO6;ATP1A1;ATP1B1
positive regulation of neuron projection development (GO:0010976)	4/88	0.00298784	0.0548219	0	0	7.19048	41.7997	PRKCI;RAP1A;PTK7;DBN1
positive regulation of inflammatory response (GO:0050729)	4/89	0.00311232	0.0554199	0	0	7.10552	41.0158	APP;VAMP7;SERPINE1;OSMR
SRP-dependent cotranslational protein targeting to membrane (GO:0006614)	4/90	0.00324028	0.0554199	0	0	7.02255	40.2539	RPS15A;RPS27;RPL11;RPL9
positive regulation of binding (GO:0051099)	4/90	0.00324028	0.0554199	0	0	7.02255	40.2539	APP;AMFR;RPL11;SPPL3
response to amyloid-beta (GO:1904645)	3/44	0.00325411	0.0554199	0	0	10.9889	62.9427	APP;CACNA2D1;ICAM1
translation (GO:0006412)	6/214	0.00334967	0.0554199	0	0	4.39557	25.0499	RPS27;RPS15A;RPL11;RRBP1;ABCE1;RPL9
positive regulation of protein modification process (GO:0031401)	6/214	0.00334967	0.0554199	0	0	4.39557	25.0499	APP;CDCA2;TFRC;LIMCH1;TAOK1;SPPL3
cellular potassium ion homeostasis (GO:0030007)	2/13	0.00335981	0.0554199	0	0	27.1415	154.594	ATP1A1;ATP1B1
regulation of fibrinolysis (GO:0051917)	2/13	0.00335981	0.0554199	0	0	27.1415	154.594	SERPINE1;THBS1
relaxation of cardiac muscle (GO:0055119)	2/13	0.00335981	0.0554199	0	0	27.1415	154.594	ATP1A1;ATP1B1
sodium ion export across plasma membrane (GO:0036376)	2/13	0.00335981	0.0554199	0	0	27.1415	154.594	ATP1A1;ATP1B1
positive regulation of Notch signaling pathway (GO:0045747)	3/45	0.00346949	0.0566568	0	0	10.7267	60.7535	PRKCI;TGFB2;NOTCH1
positive regulation of cellular component biogenesis (GO:0044089)	4/92	0.00350688	0.0567004	0	0	6.86225	38.7925	TFRC;SDC4;SDC1;RAB7A
cytoplasmic translation (GO:0002181)	4/93	0.00364561	0.0577575	0	0	6.7848	38.0914	RPS15A;RPS27;RPL11;RPL9
cotranslational protein targeting to membrane (GO:0006613)	4/94	0.00378802	0.0577575	0	0	6.70908	37.4092	RPS15A;RPS27;RPL11;RPL9
atrial septum development (GO:0003283)	2/14	0.0039025	0.0577575	0	0	24.8784	137.979	NOTCH2;TGFB2
atrioventricular valve development (GO:0003171)	2/14	0.0039025	0.0577575	0	0	24.8784	137.979	TGFB2;NOTCH1
relaxation of muscle (GO:0090075)	2/14	0.0039025	0.0577575	0	0	24.8784	137.979	ATP1A1;ATP1B1
membrane repolarization during action potential (GO:0086011)	2/14	0.0039025	0.0577575	0	0	24.8784	137.979	ATP1A1;ATP1B1
negative regulation of cell migration involved in sprouting angiogenesis (GO:0090051)	2/14	0.0039025	0.0577575	0	0	24.8784	137.979	NOTCH1;THBS1
positive regulation of sodium ion transmembrane transporter activity (GO:2000651)	2/14	0.0039025	0.0577575	0	0	24.8784	137.979	ACTN4;ATP1B1
positive regulation of cell motility (GO:2000147)	6/221	0.00392022	0.0577575	0	0	4.25095	23.5571	NOTCH1;MYO1C;PLAU;ACTN4;THBS1;TRIM32
epithelial to mesenchymal transition (GO:0001837)	3/47	0.00392596	0.0577575	0	0	10.2381	56.7207	TGFB2;NOTCH1;LOXL2
positive regulation of NF-kappaB transcription factor activity (GO:0051092)	5/155	0.00405249	0.0590867	0	0	5.05513	27.8458	APP;PRKCI;TFRC;IL1RAP;TRIM32
regulation of amyloid fibril formation (GO:1905906)	2/15	0.00448305	0.0610069	0	0	22.9636	124.174	APP;LDLR
regulation of endothelial cell chemotaxis (GO:2001026)	2/15	0.00448305	0.0610069	0	0	22.9636	124.174	NOTCH1;THBS1
cellular sodium ion homeostasis (GO:0006883)	2/15	0.00448305	0.0610069	0	0	22.9636	124.174	ATP1A1;ATP1B1
fibrinolysis (GO:0042730)	2/15	0.00448305	0.0610069	0	0	22.9636	124.174	PLAU;SERPINE1
membrane repolarization during cardiac muscle cell action potential (GO:0086013)	2/15	0.00448305	0.0610069	0	0	22.9636	124.174	ATP1A1;ATP1B1
negative regulation of protein processing (GO:0010955)	2/15	0.00448305	0.0610069	0	0	22.9636	124.174	SERPINE1;THBS1
negative regulation of ubiquitin-protein transferase activity (GO:0051444)	2/15	0.00448305	0.0610069	0	0	22.9636	124.174	RPL11;FBXO5
protein localization to cell-cell junction (GO:0150105)	2/15	0.00448305	0.0610069	0	0	22.9636	124.174	SCRIB;ACTB
positive regulation of macromolecule metabolic process (GO:0010604)	8/384	0.00459425	0.0620034	0	0	3.26504	17.5755	ACTA2;APP;CD63;NOTCH1;TFRC;RPL11;SCRIB;MPHOSPH8
positive regulation of ion transport (GO:0043270)	3/50	0.00467634	0.062594	0	0	9.58317	51.416	AHCYL1;VAMP7;ANO6
peptide biosynthetic process (GO:0043043)	5/162	0.00488296	0.0648283	0	0	4.82803	25.6948	RPS27;RPS15A;RPL11;RRBP1;RPL9
mesenchymal cell differentiation (GO:0048762)	3/51	0.00494437	0.0651141	0	0	9.38305	49.8194	TGFB2;NOTCH1;LOXL2
regulation of protein catabolic process (GO:0042176)	4/102	0.00506525	0.0655891	0	0	6.1589	32.552	WWP2;HMGCR;TRIM32;RAB7A
dendrite self-avoidance (GO:0070593)	2/16	0.00510093	0.0655891	0	0	21.3222	112.546	BSG;EMB
membrane repolarization (GO:0086009)	2/16	0.00510093	0.0655891	0	0	21.3222	112.546	ATP1A1;ATP1B1
protein targeting to ER (GO:0045047)	4/103	0.00524281	0.0668868	0	0	6.09638	32.0115	RPS27;RPS15A;RPL11;RPL9
activation of GTPase activity (GO:0090630)	4/105	0.00561034	0.0701412	0	0	5.97506	30.9696	TBC1D4;PIP5K1A;SCRIB;SIPA1L3
regulation of cell killing (GO:0031341)	2/17	0.00575561	0.0701412	0	0	19.8997	102.635	TGFB2;ICAM1
cell communication by electrical coupling involved in cardiac conduction (GO:0086064)	2/17	0.00575561	0.0701412	0	0	19.8997	102.635	ATP1A1;ATP1B1
cell surface receptor signaling pathway involved in heart development (GO:0061311)	2/17	0.00575561	0.0701412	0	0	19.8997	102.635	NOTCH2;NOTCH1
gliogenesis (GO:0042063)	2/17	0.00575561	0.0701412	0	0	19.8997	102.635	TGFB2;CDH2
mesenchyme morphogenesis (GO:0072132)	2/17	0.00575561	0.0701412	0	0	19.8997	102.635	TGFB2;NOTCH1
positive regulation of leukocyte chemotaxis (GO:0002690)	3/54	0.00580333	0.0701988	0	0	8.82977	45.4673	SERPINE1;ANO6;THBS1
membrane organization (GO:0061024)	6/242	0.0060659	0.0728354	0	0	3.86855	19.7492	PRKCI;VAMP7;TFRC;AP2S1;LDLR;ACTB
nuclear-transcribed mRNA catabolic process (GO:0000956)	5/171	0.00611979	0.0729461	0	0	4.56418	23.2601	RPS27;RPS15A;RPL11;TNKS1BP1;RPL9
positive regulation of ERK1 and ERK2 cascade (GO:0070374)	5/172	0.00626961	0.0741904	0	0	4.53662	23.0099	NOTCH2;APP;NOTCH1;RAP1A;ICAM1
positive regulation of stress-activated protein kinase signaling cascade (GO:0070304)	2/18	0.00644658	0.0757358	0	0	18.6551	94.1	TGFB2;TAOK1
cellular response to peptide (GO:1901653)	3/57	0.00674631	0.0770661	0	0	8.33796	41.6795	APP;CACNA2D1;ICAM1
positive regulation of gene expression, epigenetic (GO:0045815)	3/57	0.00674631	0.0770661	0	0	8.33796	41.6795	MYO1C;HMGA1;ACTB
cellular iron ion homeostasis (GO:0006879)	3/58	0.00707965	0.0770661	0	0	8.18595	40.5248	TFRC;FLVCR1;CYB561A3
atrioventricular valve morphogenesis (GO:0003181)	2/19	0.00717333	0.0770661	0	0	17.5568	86.6848	TGFB2;NOTCH1
cardiac muscle cell contraction (GO:0086003)	2/19	0.00717333	0.0770661	0	0	17.5568	86.6848	CACNA2D1;ATP1A1
endocardial cushion morphogenesis (GO:0003203)	2/19	0.00717333	0.0770661	0	0	17.5568	86.6848	TGFB2;NOTCH1
establishment or maintenance of apical/basal cell polarity (GO:0035088)	2/19	0.00717333	0.0770661	0	0	17.5568	86.6848	PRKCI;SCRIB
regulation of vascular endothelial growth factor signaling pathway (GO:1900746)	2/19	0.00717333	0.0770661	0	0	17.5568	86.6848	CD63;MYO1C
heart trabecula morphogenesis (GO:0061384)	2/19	0.00717333	0.0770661	0	0	17.5568	86.6848	TGFB2;NOTCH1
mesenchymal cell development (GO:0014031)	2/19	0.00717333	0.0770661	0	0	17.5568	86.6848	NOTCH1;CDH2
vesicle transport along actin filament (GO:0030050)	2/19	0.00717333	0.0770661	0	0	17.5568	86.6848	MYO1C;ACTN4
positive regulation of monocyte chemotaxis (GO:0090026)	2/19	0.00717333	0.0770661	0	0	17.5568	86.6848	SERPINE1;ANO6
positive regulation of triglyceride metabolic process (GO:0090208)	2/19	0.00717333	0.0770661	0	0	17.5568	86.6848	DAGLB;LDLR
nuclear-transcribed mRNA catabolic process, nonsense-mediated decay (GO:0000184)	4/113	0.00725195	0.0774015	0	0	5.53428	27.2646	RPS27;RPS15A;RPL11;RPL9
positive regulation of protein metabolic process (GO:0051247)	4/115	0.00770681	0.0805457	0	0	5.43401	26.44	APP;WWP2;TRIM32;RAB7A
homophilic cell adhesion via plasma membrane adhesion molecules (GO:0007156)	3/60	0.00777524	0.0805457	0	0	7.89793	38.3587	CDH2;BSG;EMB
cardiac epithelial to mesenchymal transition (GO:0060317)	2/20	0.00793535	0.0805457	0	0	16.5806	80.191	TGFB2;NOTCH1
cellular monovalent inorganic cation homeostasis (GO:0030004)	2/20	0.00793535	0.0805457	0	0	16.5806	80.191	ATP1A1;ATP1B1
regulation of nuclear division (GO:0051783)	2/20	0.00793535	0.0805457	0	0	16.5806	80.191	FBXO5;PKMYT1
regulation of smooth muscle cell migration (GO:0014910)	2/20	0.00793535	0.0805457	0	0	16.5806	80.191	PLAU;SERPINE1
positive regulation of heart contraction (GO:0045823)	2/20	0.00793535	0.0805457	0	0	16.5806	80.191	TGFB2;ATP2A2
ion transport (GO:0006811)	4/116	0.00794112	0.0805457	0	0	5.38522	26.0413	SLC12A4;SLC9A7;ANO6;PLP2
iron ion homeostasis (GO:0055072)	3/61	0.00813763	0.081636	0	0	7.76136	37.3419	TFRC;FLVCR1;CYB561A3
positive regulation of cell projection organization (GO:0031346)	4/117	0.00818007	0.081636	0	0	5.3373	25.6513	PRKCI;RAP1A;PTK7;PLXNA1
positive regulation of cell differentiation (GO:0045597)	6/258	0.00819859	0.081636	0	0	3.61997	17.3896	TGFB2;RAP1A;CDH2;FBXO5;TRIM32;LOXL2
actin filament-based transport (GO:0099515)	2/21	0.00873213	0.0833893	0	0	15.7072	74.4637	MYO1C;ACTN4
purinergic nucleotide receptor signaling pathway (GO:0035590)	2/21	0.00873213	0.0833893	0	0	15.7072	74.4637	APP;ANO6
regulation of cardiac muscle contraction by calcium ion signaling (GO:0010882)	2/21	0.00873213	0.0833893	0	0	15.7072	74.4637	ATP2A2;ATP1B1
endocardial cushion development (GO:0003197)	2/21	0.00873213	0.0833893	0	0	15.7072	74.4637	TGFB2;NOTCH1
epithelial cell development (GO:0002064)	2/21	0.00873213	0.0833893	0	0	15.7072	74.4637	ACTA2;SIPA1L3
regulation of ubiquitin protein ligase activity (GO:1904666)	2/21	0.00873213	0.0833893	0	0	15.7072	74.4637	RPL11;FBXO5
response to progesterone (GO:0032570)	2/21	0.00873213	0.0833893	0	0	15.7072	74.4637	TGFB2;THBS1
positive regulation of multicellular organismal process (GO:0051240)	7/345	0.00903746	0.0858033	0	0	3.15942	14.8694	TGFB2;VAMP7;TFRC;SERPINE1;FBXO5;LPIN1;LOXL2
lipid droplet organization (GO:0034389)	2/22	0.00956318	0.089751	0	0	14.9211	69.3804	SQLE;CDS2
protein import into peroxisome membrane (GO:0045046)	2/22	0.00956318	0.089751	0	0	14.9211	69.3804	ABCD3;PEX14
regulation of cell-matrix adhesion (GO:0001952)	3/65	0.00968577	0.090382	0	0	7.25916	33.6615	PLAU;LIMCH1;THBS1
membrane protein ectodomain proteolysis (GO:0006509)	2/23	0.010428	0.0962018	0	0	14.2098	64.843	DAG1;SPPL3
protein N-linked glycosylation (GO:0006487)	3/67	0.0105197	0.0962018	0	0	7.03161	32.0255	RPN1;STT3A;STT3B
positive regulation of catabolic process (GO:0009896)	3/67	0.0105197	0.0962018	0	0	7.03161	32.0255	WWP2;TRIM32;RAB7A
negative regulation of growth (GO:0045926)	4/126	0.0105451	0.0962018	0	0	4.94131	22.4933	NOTCH2;TGFB2;NOTCH1;PPP1R9B
inorganic cation transmembrane transport (GO:0098662)	6/274	0.0108246	0.0982035	0	0	3.40108	15.393	SLC9A7;SLC30A5;ATP2A2;ANO6;ATP1A1;ATP1B1
sodium ion homeostasis (GO:0055078)	2/25	0.0122571	0.109244	0	0	12.9729	57.102	ATP1A1;ATP1B1
peroxisome organization (GO:0007031)	2/25	0.0122571	0.109244	0	0	12.9729	57.102	ABCD3;PEX14
positive regulation of peptidyl-threonine phosphorylation (GO:0010800)	2/25	0.0122571	0.109244	0	0	12.9729	57.102	APP;TNKS1BP1
Fc-gamma receptor signaling pathway involved in phagocytosis (GO:0038096)	3/71	0.0123092	0.109244	0	0	6.61664	29.0961	YES1;MYO1C;ACTB
Fc-gamma receptor signaling pathway (GO:0038094)	3/72	0.0127821	0.111661	0	0	6.52042	28.4271	YES1;MYO1C;ACTB
regulation of biomineral tissue development (GO:0070167)	2/26	0.0132203	0.111661	0	0	12.4317	53.7795	NOTCH1;FBXO5
regulation of monocyte chemotaxis (GO:0090025)	2/26	0.0132203	0.111661	0	0	12.4317	53.7795	SERPINE1;ANO6
regulation of potassium ion transmembrane transporter activity (GO:1901016)	2/26	0.0132203	0.111661	0	0	12.4317	53.7795	WWP2;ATP1B1
endothelial cell development (GO:0001885)	2/26	0.0132203	0.111661	0	0	12.4317	53.7795	RAP1A;ICAM1
RNA polyadenylation (GO:0043631)	2/26	0.0132203	0.111661	0	0	12.4317	53.7795	APP;AHCYL1
mRNA polyadenylation (GO:0006378)	2/26	0.0132203	0.111661	0	0	12.4317	53.7795	APP;AHCYL1
negative regulation of protein transport (GO:0051224)	2/26	0.0132203	0.111661	0	0	12.4317	53.7795	WWP2;HMGCR
ubiquitin-dependent ERAD pathway (GO:0030433)	3/73	0.0132653	0.111661	0	0	6.42695	27.7811	AMFR;ERLIN1;STT3B
negative regulation of cell adhesion (GO:0007162)	3/73	0.0132653	0.111661	0	0	6.42695	27.7811	NOTCH1;SERPINE1;PLXNA1
protein localization to plasma membrane (GO:0072659)	4/136	0.0136465	0.113697	0	0	4.56465	19.6019	RAP1A;BSG;PIP5K1A;ATP1B1
organic substance transport (GO:0071702)	4/136	0.0136465	0.113697	0	0	4.56465	19.6019	ABCD3;TAP2;FLVCR1;RAB7A
Fc receptor mediated stimulatory signaling pathway (GO:0002431)	3/74	0.0137588	0.113793	0	0	6.33611	27.157	YES1;MYO1C;ACTB
regulation of blood coagulation (GO:0030193)	2/27	0.0142155	0.113793	0	0	11.9338	50.7597	SERPINE1;THBS1
regulation of cell junction assembly (GO:1901888)	2/27	0.0142155	0.113793	0	0	11.9338	50.7597	RAP1A;MYO1C
monovalent inorganic cation homeostasis (GO:0055067)	2/27	0.0142155	0.113793	0	0	11.9338	50.7597	SLC12A4;SLC9A7
negative regulation of catalytic activity (GO:0043086)	2/27	0.0142155	0.113793	0	0	11.9338	50.7597	NOTCH1;TMBIM1
negative regulation of endothelial cell apoptotic process (GO:2000352)	2/27	0.0142155	0.113793	0	0	11.9338	50.7597	SERPINE1;ICAM1
peroxisomal membrane transport (GO:0015919)	2/27	0.0142155	0.113793	0	0	11.9338	50.7597	ABCD3;PEX14
positive regulation of cellular component movement (GO:0051272)	2/27	0.0142155	0.113793	0	0	11.9338	50.7597	ACTN4;TRIM32
regulation of cell population proliferation (GO:0042127)	11/764	0.0145224	0.114701	0	0	2.25155	9.52871	APP;SQLE;TGFB2;NOTCH1;RPS15A;TFRC;HMGA1;FBXO5;OSMR;THBS1;PPP1R9B
regulation of cellular component organization (GO:0051128)	4/139	0.0146784	0.114701	0	0	4.46254	18.8381	RAP1A;RAB4B;TFRC;AP2S1
potassium ion transmembrane transport (GO:0071805)	4/139	0.0146784	0.114701	0	0	4.46254	18.8381	SLC12A4;SLC9A7;ATP1A1;ATP1B1
regulation of epithelial to mesenchymal transition (GO:0010717)	3/76	0.014777	0.114701	0	0	6.16189	25.9704	TGFB2;DAG1;LOXL2
neuron projection morphogenesis (GO:0048812)	4/140	0.0150331	0.114701	0	0	4.4295	18.5929	APP;TAOK1;ACTB;DBN1
protein localization to cell periphery (GO:1990778)	4/140	0.0150331	0.114701	0	0	4.4295	18.5929	RAP1A;BSG;PIP5K1A;ATP1B1
positive regulation of GTPase activity (GO:0043547)	5/214	0.0151386	0.114701	0	0	3.61722	15.158	RAP1A;TBC1D4;PIP5K1A;SCRIB;SIPA1L3
positive regulation of cell population proliferation (GO:0008284)	8/474	0.0152332	0.114701	0	0	2.62228	10.9724	PRKCI;TGFB2;NOTCH1;RPS15A;FBXO5;LAMC1;OSMR;THBS1
cristae formation (GO:0042407)	2/28	0.015242	0.114701	0	0	11.4743	48.0049	SAMM50;IMMT
cytosolic calcium ion transport (GO:0060401)	2/28	0.015242	0.114701	0	0	11.4743	48.0049	CACNA2D1;ATP2A2
response to ketone (GO:1901654)	2/28	0.015242	0.114701	0	0	11.4743	48.0049	TGFB2;THBS1
ventricular septum morphogenesis (GO:0060412)	2/28	0.015242	0.114701	0	0	11.4743	48.0049	TGFB2;NOTCH1
protein localization to lysosome (GO:0061462)	2/28	0.015242	0.114701	0	0	11.4743	48.0049	MFSD1;RAB7A
protein targeting to peroxisome (GO:0006625)	2/29	0.0162994	0.120439	0	0	11.0487	45.4835	ABCD3;PEX14
regulation of neuronal synaptic plasticity (GO:0048168)	2/29	0.0162994	0.120439	0	0	11.0487	45.4835	APP;DBN1
establishment of endothelial barrier (GO:0061028)	2/29	0.0162994	0.120439	0	0	11.0487	45.4835	RAP1A;ICAM1
positive regulation of dephosphorylation (GO:0035306)	2/29	0.0162994	0.120439	0	0	11.0487	45.4835	CDCA2;SPPL3
positive regulation of gene expression (GO:0010628)	8/482	0.016678	0.122681	0	0	2.57696	10.5492	ACTA2;APP;NOTCH1;MYO1C;TFRC;RPL11;THBS1;ACTB
regulation of protein localization to plasma membrane (GO:1903076)	3/80	0.0169382	0.122916	0	0	5.84061	23.8191	PRKCI;TMBIM1;ACTB
lipid biosynthetic process (GO:0008610)	3/80	0.0169382	0.122916	0	0	5.84061	23.8191	ABCD3;PIP5K1A;HMGCR
artery morphogenesis (GO:0048844)	2/30	0.0173873	0.122916	0	0	10.6536	43.1685	TGFB2;NOTCH1
regulation of cation transmembrane transport (GO:1904062)	2/30	0.0173873	0.122916	0	0	10.6536	43.1685	CD63;SLC30A5
maintenance of blood-brain barrier (GO:0035633)	2/30	0.0173873	0.122916	0	0	10.6536	43.1685	LAMC1;ACTB
morphogenesis of an epithelium (GO:0002009)	2/30	0.0173873	0.122916	0	0	10.6536	43.1685	DAG1;ACTB
positive regulation of phosphate metabolic process (GO:0045937)	2/30	0.0173873	0.122916	0	0	10.6536	43.1685	APP;THBS1
positive regulation of small GTPase mediated signal transduction (GO:0051057)	2/30	0.0173873	0.122916	0	0	10.6536	43.1685	NOTCH2;NOTCH1
primary neural tube formation (GO:0014020)	2/30	0.0173873	0.122916	0	0	10.6536	43.1685	TGFB2;SCRIB
cell-cell junction organization (GO:0045216)	3/82	0.0180816	0.125391	0	0	5.69217	22.8419	PRKCI;TGFB2;CDH2
regulation of gene expression, epigenetic (GO:0040029)	3/82	0.0180816	0.125391	0	0	5.69217	22.8419	MYO1C;MPHOSPH8;ACTB
ephrin receptor signaling pathway (GO:0048013)	3/82	0.0180816	0.125391	0	0	5.69217	22.8419	YES1;AP2S1;ACTB
aminoglycan catabolic process (GO:0006026)	2/31	0.0185053	0.125391	0	0	10.2857	41.0369	SDC4;SDC1
regulation of cellular senescence (GO:2000772)	2/31	0.0185053	0.125391	0	0	10.2857	41.0369	HMGA1;FBXO5
cardiac muscle cell action potential involved in contraction (GO:0086002)	2/31	0.0185053	0.125391	0	0	10.2857	41.0369	CACNA2D1;ATP1A1
tube closure (GO:0060606)	2/31	0.0185053	0.125391	0	0	10.2857	41.0369	TGFB2;SCRIB
negative regulation of response to DNA damage stimulus (GO:2001021)	2/31	0.0185053	0.125391	0	0	10.2857	41.0369	FBXO5;TRIM32
positive regulation of locomotion (GO:0040017)	2/31	0.0185053	0.125391	0	0	10.2857	41.0369	THBS1;TRIM32
positive regulation of mononuclear cell migration (GO:0071677)	2/31	0.0185053	0.125391	0	0	10.2857	41.0369	SERPINE1;ANO6
response to insulin (GO:0032868)	3/84	0.019267	0.128777	0	0	5.55107	21.9232	PRKCI;TBC1D4;LPIN1
vascular transport (GO:0010232)	3/84	0.019267	0.128777	0	0	5.55107	21.9232	SLC16A1;TFRC;SLC29A1
regulation of cell migration involved in sprouting angiogenesis (GO:0090049)	2/32	0.0196528	0.128777	0	0	9.94236	39.0688	NOTCH1;THBS1
establishment or maintenance of epithelial cell apical/basal polarity (GO:0045197)	2/32	0.0196528	0.128777	0	0	9.94236	39.0688	PRKCI;SCRIB
metal ion export (GO:0070839)	2/32	0.0196528	0.128777	0	0	9.94236	39.0688	ATP1A1;ATP1B1
mitochondrial membrane organization (GO:0007006)	2/32	0.0196528	0.128777	0	0	9.94236	39.0688	SAMM50;IMMT
negative regulation of cell-matrix adhesion (GO:0001953)	2/32	0.0196528	0.128777	0	0	9.94236	39.0688	SERPINE1;THBS1
negative regulation of chemotaxis (GO:0050922)	2/32	0.0196528	0.128777	0	0	9.94236	39.0688	NOTCH1;THBS1
actin filament organization (GO:0007015)	4/152	0.0197148	0.128777	0	0	4.06788	15.9721	MYO1C;FAT1;DBN1;PPP1R9B
positive regulation of protein catabolic process (GO:0045732)	3/85	0.0198755	0.12931	0	0	5.48309	21.4842	WWP2;TRIM32;RAB7A
regulation of Ras protein signal transduction (GO:0046578)	3/86	0.0204945	0.132283	0	0	5.41676	21.0582	NOTCH2;TGFB2;NOTCH1
transport across blood-brain barrier (GO:0150104)	3/86	0.0204945	0.132283	0	0	5.41676	21.0582	SLC16A1;TFRC;SLC29A1
antigen processing and presentation of peptide antigen via MHC class I (GO:0002474)	2/33	0.0208294	0.13339	0	0	9.62115	37.2472	TAP2;HLA-C
mitotic G2 DNA damage checkpoint signaling (GO:0007095)	2/33	0.0208294	0.13339	0	0	9.62115	37.2472	RINT1;TAOK1
calcium ion transmembrane transport (GO:0070588)	3/87	0.0211241	0.133704	0	0	5.352	20.6445	CACNA2D1;ATP2A2;ANO6
ERAD pathway (GO:0036503)	3/87	0.0211241	0.133704	0	0	5.352	20.6445	AMFR;ERLIN1;STT3B
negative regulation of angiogenesis (GO:0016525)	3/87	0.0211241	0.133704	0	0	5.352	20.6445	TGFB2;SERPINE1;THBS1
autophagosome maturation (GO:0097352)	2/34	0.0220348	0.135274	0	0	9.32002	35.5571	VAMP7;ATP2A2
cell-substrate junction assembly (GO:0007044)	2/34	0.0220348	0.135274	0	0	9.32002	35.5571	PIP5K1A;LAMC1
regulation of transmembrane transport (GO:0034762)	2/34	0.0220348	0.135274	0	0	9.32002	35.5571	WWP2;ACTB
secondary alcohol biosynthetic process (GO:1902653)	2/34	0.0220348	0.135274	0	0	9.32002	35.5571	SQLE;HMGCR
ventricular cardiac muscle tissue morphogenesis (GO:0055010)	2/34	0.0220348	0.135274	0	0	9.32002	35.5571	TGFB2;NOTCH1
negative regulation of blood vessel endothelial cell migration (GO:0043537)	2/34	0.0220348	0.135274	0	0	9.32002	35.5571	NOTCH1;THBS1
neural tube closure (GO:0001843)	2/34	0.0220348	0.135274	0	0	9.32002	35.5571	TGFB2;SCRIB
positive regulation of protein dephosphorylation (GO:0035307)	2/34	0.0220348	0.135274	0	0	9.32002	35.5571	CDCA2;SPPL3
negative regulation of gene expression (GO:0010629)	6/322	0.022195	0.135747	0	0	2.87739	10.9568	NOTCH2;APP;TGFB2;NOTCH1;WWP2;MPHOSPH8
collagen fibril organization (GO:0030199)	3/89	0.0224148	0.136072	0	0	5.22701	19.8523	TGFB2;COL12A1;LOXL2
protein import (GO:0017038)	3/89	0.0224148	0.136072	0	0	5.22701	19.8523	ABCD3;SAMM50;PEX14
regulation of ERK1 and ERK2 cascade (GO:0070372)	5/238	0.0228066	0.137938	0	0	3.24067	12.252	NOTCH2;APP;NOTCH1;RAP1A;ICAM1
cholesterol biosynthetic process (GO:0006695)	2/35	0.0232683	0.139184	0	0	9.03714	33.9856	SQLE;HMGCR
intracellular pH reduction (GO:0051452)	2/35	0.0232683	0.139184	0	0	9.03714	33.9856	GPR89B;RAB7A
negative regulation of T cell proliferation (GO:0042130)	2/35	0.0232683	0.139184	0	0	9.03714	33.9856	SDC4;SCRIB
organelle organization (GO:0006996)	7/420	0.024017	0.143138	0	0	2.57574	9.60493	RAB32;PRKCI;RHOT1;ABCD3;SIPA1L3;PEX14;RAB7A
positive regulation of transmembrane receptor protein serine/threonine kinase signaling pathway (GO:0090100)	3/92	0.02443	0.143574	0	0	5.05005	18.7455	TGFB2;NOTCH1;THBS1
regulation of cardiac muscle contraction (GO:0055117)	2/36	0.0245297	0.143574	0	0	8.7709	32.5213	ATP2A2;ATP1B1
regulation of ossification (GO:0030278)	2/36	0.0245297	0.143574	0	0	8.7709	32.5213	TGFB2;NOTCH1
regulation of sodium ion transport (GO:0002028)	2/36	0.0245297	0.143574	0	0	8.7709	32.5213	AHCYL1;ATP1A1
transition metal ion transport (GO:0000041)	2/36	0.0245297	0.143574	0	0	8.7709	32.5213	TFRC;SLC30A5
positive regulation of peptidyl-serine phosphorylation (GO:0033138)	3/93	0.0251229	0.14652	0	0	4.99369	18.3966	APP;TFRC;TNKS1BP1
regulation of intracellular pH (GO:0051453)	2/37	0.0258185	0.147509	0	0	8.51987	31.1543	SLC9A7;GPR89B
glutamate receptor signaling pathway (GO:0007215)	2/37	0.0258185	0.147509	0	0	8.51987	31.1543	APP;DAGLB
negative regulation of epithelial cell apoptotic process (GO:1904036)	2/37	0.0258185	0.147509	0	0	8.51987	31.1543	SERPINE1;ICAM1
phagocytosis, engulfment (GO:0006911)	2/37	0.0258185	0.147509	0	0	8.51987	31.1543	VAMP7;THBS1
phagosome maturation (GO:0090382)	2/37	0.0258185	0.147509	0	0	8.51987	31.1543	RAB32;RAB7A
positive regulation of DNA-binding transcription factor activity (GO:0051091)	5/246	0.0258344	0.147509	0	0	3.13182	11.4501	APP;PRKCI;TFRC;IL1RAP;TRIM32
intracellular protein transport (GO:0006886)	6/336	0.0266294	0.151518	0	0	2.75335	9.98292	RAB32;MYO1C;TBC1D4;RPL11;RAB6A;RAB7A
sterol biosynthetic process (GO:0016126)	2/38	0.0271343	0.151899	0	0	8.28279	29.8757	SQLE;HMGCR
ventricular septum development (GO:0003281)	2/38	0.0271343	0.151899	0	0	8.28279	29.8757	TGFB2;NOTCH1
negative regulation of endothelial cell migration (GO:0010596)	2/38	0.0271343	0.151899	0	0	8.28279	29.8757	NOTCH1;THBS1
regulation of vesicle-mediated transport (GO:0060627)	3/96	0.0272645	0.151899	0	0	4.83187	17.4052	RINT1;RAB4B;AP2S1
positive regulation of signal transduction (GO:0009967)	5/252	0.0282667	0.151899	0	0	3.05481	10.8937	CD63;PRKCI;TGFB2;NOTCH1;MYO1C
regulation of cellular component biogenesis (GO:0044087)	2/39	0.0284766	0.151899	0	0	8.05852	28.6776	NOTCH1;RAP1A
regulation of ion transmembrane transporter activity (GO:0032412)	2/39	0.0284766	0.151899	0	0	8.05852	28.6776	AHCYL1;WWP2
regulation of peptidyl-threonine phosphorylation (GO:0010799)	2/39	0.0284766	0.151899	0	0	8.05852	28.6776	APP;TNKS1BP1
membrane protein proteolysis (GO:0033619)	2/39	0.0284766	0.151899	0	0	8.05852	28.6776	DAG1;SPPL3
vesicle cytoskeletal trafficking (GO:0099518)	2/39	0.0284766	0.151899	0	0	8.05852	28.6776	MYO1C;ACTN4
negative regulation of protein secretion (GO:0050709)	2/39	0.0284766	0.151899	0	0	8.05852	28.6776	HMGCR;RAB11FIP5
negative regulation of secretion by cell (GO:1903531)	2/39	0.0284766	0.151899	0	0	8.05852	28.6776	NOTCH1;HMGCR
regulation of peptidyl-serine phosphorylation (GO:0033135)	3/98	0.0287448	0.151899	0	0	4.72967	16.787	APP;TFRC;TNKS1BP1
neuron projection development (GO:0031175)	4/171	0.0287972	0.151899	0	0	3.60159	12.7766	APP;TAOK1;DBN1;PPP1R9B
positive regulation of stress-activated MAPK cascade (GO:0032874)	3/99	0.0295006	0.151899	0	0	4.68016	16.4898	APP;TGFB2;TAOK1
negative regulation of blood coagulation (GO:0030195)	2/40	0.0298451	0.151899	0	0	7.84606	27.5533	PLAU;SERPINE1
positive regulation of ossification (GO:0045778)	2/40	0.0298451	0.151899	0	0	7.84606	27.5533	TGFB2;ANO6
positive regulation of wound healing (GO:0090303)	2/40	0.0298451	0.151899	0	0	7.84606	27.5533	SERPINE1;THBS1
regulation of protein dephosphorylation (GO:0035304)	2/41	0.0312393	0.151899	0	0	7.6445	26.4964	CDCA2;SPPL3
import into cell (GO:0098657)	2/41	0.0312393	0.151899	0	0	7.6445	26.4964	SLC12A4;SLC29A1
visual system development (GO:0150063)	2/41	0.0312393	0.151899	0	0	7.6445	26.4964	TGFB2;SIPA1L3
positive regulation of biomineral tissue development (GO:0070169)	2/41	0.0312393	0.151899	0	0	7.6445	26.4964	ANO6;FBXO5
calcium-mediated signaling (GO:0019722)	3/102	0.031831	0.151899	0	0	4.53765	15.6427	ATP2A2;ATP1B1;PPP1R9B
positive regulation of cell growth (GO:0030307)	3/102	0.031831	0.151899	0	0	4.53765	15.6427	TGFB2;TRIM32;DBN1
cellular component assembly (GO:0022607)	5/261	0.0321804	0.151899	0	0	2.94606	10.1238	QSOX1;IL1RAP;LAMC1;ACTB;PEX14
negative regulation of protein catabolic process (GO:0042177)	2/42	0.0326589	0.151899	0	0	7.45301	25.5015	CST3;HMGCR
regulation of mitotic cell cycle (GO:0007346)	4/178	0.0326763	0.151899	0	0	3.45547	11.8215	APP;SCRIB;FBXO5;PKMYT1
regulation of immune response (GO:0050776)	4/179	0.0332543	0.151899	0	0	3.43555	11.6931	TGFB2;NCR3LG1;HLA-C;ICAM1
pyrimidine nucleoside transport (GO:0015864)	1/5	0.0333005	0.151899	0	0	37.0541	126.065	SLC29A1
receptor-mediated virion attachment to host cell (GO:0046813)	1/5	0.0333005	0.151899	0	0	37.0541	126.065	ICAM1
regulation of astrocyte activation (GO:0061888)	1/5	0.0333005	0.151899	0	0	37.0541	126.065	LDLR
regulation of basement membrane assembly involved in embryonic body morphogenesis (GO:1904259)	1/5	0.0333005	0.151899	0	0	37.0541	126.065	DAG1
axon choice point recognition (GO:0016198)	1/5	0.0333005	0.151899	0	0	37.0541	126.065	APP
regulation of cardioblast differentiation (GO:0051890)	1/5	0.0333005	0.151899	0	0	37.0541	126.065	TGFB2
bundle of His cell action potential (GO:0086043)	1/5	0.0333005	0.151899	0	0	37.0541	126.065	CACNA2D1
cannabinoid signaling pathway (GO:0038171)	1/5	0.0333005	0.151899	0	0	37.0541	126.065	DAGLB
regulation of cellular response to vascular endothelial growth factor stimulus (GO:1902547)	1/5	0.0333005	0.151899	0	0	37.0541	126.065	CD63
cardiac endothelial cell differentiation (GO:0003348)	1/5	0.0333005	0.151899	0	0	37.0541	126.065	NOTCH1
cardiac muscle cell myoblast differentiation (GO:0060379)	1/5	0.0333005	0.151899	0	0	37.0541	126.065	NOTCH1
cardiac muscle cell proliferation (GO:0060038)	1/5	0.0333005	0.151899	0	0	37.0541	126.065	TGFB2
regulation of integrin biosynthetic process (GO:0045113)	1/5	0.0333005	0.151899	0	0	37.0541	126.065	TGFB2
chronic inflammatory response (GO:0002544)	1/5	0.0333005	0.151899	0	0	37.0541	126.065	THBS1
coronary artery morphogenesis (GO:0060982)	1/5	0.0333005	0.151899	0	0	37.0541	126.065	NOTCH1
dopamine biosynthetic process (GO:0042416)	1/5	0.0333005	0.151899	0	0	37.0541	126.065	TGFB2
endocardial cell differentiation (GO:0060956)	1/5	0.0333005	0.151899	0	0	37.0541	126.065	NOTCH1
establishment of monopolar cell polarity (GO:0061162)	1/5	0.0333005	0.151899	0	0	37.0541	126.065	SCRIB
establishment of T cell polarity (GO:0001768)	1/5	0.0333005	0.151899	0	0	37.0541	126.065	SCRIB
regulation of sodium:proton antiporter activity (GO:0032415)	1/5	0.0333005	0.151899	0	0	37.0541	126.065	ACTN4
response to morphine (GO:0043278)	1/5	0.0333005	0.151899	0	0	37.0541	126.065	PPP1R9B
ribosome localization (GO:0033750)	1/5	0.0333005	0.151899	0	0	37.0541	126.065	ABCE1
salivary gland development (GO:0007431)	1/5	0.0333005	0.151899	0	0	37.0541	126.065	TGFB2
salivary gland morphogenesis (GO:0007435)	1/5	0.0333005	0.151899	0	0	37.0541	126.065	TGFB2
striated muscle cell proliferation (GO:0014855)	1/5	0.0333005	0.151899	0	0	37.0541	126.065	TGFB2
mammary gland duct morphogenesis (GO:0060603)	1/5	0.0333005	0.151899	0	0	37.0541	126.065	SCRIB
uridine transport (GO:0015862)	1/5	0.0333005	0.151899	0	0	37.0541	126.065	SLC29A1
negative regulation of cell volume (GO:0045794)	1/5	0.0333005	0.151899	0	0	37.0541	126.065	ANO6
negative regulation of cGMP-mediated signaling (GO:0010754)	1/5	0.0333005	0.151899	0	0	37.0541	126.065	THBS1
negative regulation of cholesterol biosynthetic process (GO:0045541)	1/5	0.0333005	0.151899	0	0	37.0541	126.065	ERLIN1
negative regulation of cholesterol metabolic process (GO:0090206)	1/5	0.0333005	0.151899	0	0	37.0541	126.065	ERLIN1
negative regulation of macrophage cytokine production (GO:0010936)	1/5	0.0333005	0.151899	0	0	37.0541	126.065	TGFB2
negative regulation of sterol biosynthetic process (GO:0106119)	1/5	0.0333005	0.151899	0	0	37.0541	126.065	ERLIN1
nucleoside transport (GO:0015858)	1/5	0.0333005	0.151899	0	0	37.0541	126.065	SLC29A1
peptidyl-lysine oxidation (GO:0018057)	1/5	0.0333005	0.151899	0	0	37.0541	126.065	LOXL2
plus-end-directed vesicle transport along microtubule (GO:0072383)	1/5	0.0333005	0.151899	0	0	37.0541	126.065	FYCO1
positive regulation by host of viral genome replication (GO:0044829)	1/5	0.0333005	0.151899	0	0	37.0541	126.065	NUCKS1
positive regulation of basement membrane assembly involved in embryonic body morphogenesis (GO:1904261)	1/5	0.0333005	0.151899	0	0	37.0541	126.065	DAG1
positive regulation of cardioblast differentiation (GO:0051891)	1/5	0.0333005	0.151899	0	0	37.0541	126.065	TGFB2
positive regulation of epithelial to mesenchymal transition involved in endocardial cushion formation (GO:1905007)	1/5	0.0333005	0.151899	0	0	37.0541	126.065	TGFB2
positive regulation of glial cell proliferation (GO:0060252)	1/5	0.0333005	0.151899	0	0	37.0541	126.065	PRKCI
positive regulation of protein catabolic process in the vacuole (GO:1904352)	1/5	0.0333005	0.151899	0	0	37.0541	126.065	LDLR
positive regulation of transcription from RNA polymerase II promoter in response to hypoxia (GO:0061419)	1/5	0.0333005	0.151899	0	0	37.0541	126.065	NOTCH1
cellular metal ion homeostasis (GO:0006875)	3/104	0.0334367	0.152095	0	0	4.44734	15.1125	ATP2A2;ATP1A1;ATP1B1
gene expression (GO:0010467)	6/356	0.0339307	0.153914	0	0	2.59336	8.77445	RPS27;RPS15A;RPL11;RRBP1;RPL9;LMF2
positive regulation of axonogenesis (GO:0050772)	2/43	0.0341033	0.154268	0	0	7.27086	24.5636	PLXNA1;DBN1
positive regulation of cellular metabolic process (GO:0031325)	3/105	0.0342551	0.154526	0	0	4.40352	14.8571	CD63;SCRIB;THBS1
protein-containing complex assembly (GO:0065003)	5/267	0.0349692	0.156964	0	0	2.87772	9.64981	SAMM50;ANO6;IL1RAP;LAMC1;PEX14
regulation of cell cycle process (GO:0010564)	3/106	0.0350839	0.156964	0	0	4.36055	14.6079	FBXO5;CEP85;PKMYT1
cellular response to peptide hormone stimulus (GO:0071375)	3/106	0.0350839	0.156964	0	0	4.36055	14.6079	PRKCI;TBC1D4;LPIN1
cardiac ventricle morphogenesis (GO:0003208)	2/44	0.0355724	0.157425	0	0	7.09739	23.6782	TGFB2;NOTCH1
neurogenesis (GO:0022008)	2/44	0.0355724	0.157425	0	0	7.09739	23.6782	TGFB2;DAGLB
positive regulation of potassium ion transmembrane transport (GO:1901381)	2/44	0.0355724	0.157425	0	0	7.09739	23.6782	ANO6;ATP1B1
positive regulation of receptor-mediated endocytosis (GO:0048260)	2/44	0.0355724	0.157425	0	0	7.09739	23.6782	CD63;SERPINE1
mitotic G2/M transition checkpoint (GO:0044818)	2/45	0.0370655	0.160588	0	0	6.93198	22.8414	RINT1;TAOK1
positive regulation of nervous system development (GO:0051962)	2/45	0.0370655	0.160588	0	0	6.93198	22.8414	IL1RAP;TRIM32
regulation of DNA metabolic process (GO:0051052)	2/46	0.0385824	0.160588	0	0	6.77409	22.0494	NUCKS1;MPHOSPH8
positive regulation of organelle assembly (GO:1902117)	2/46	0.0385824	0.160588	0	0	6.77409	22.0494	SDC4;SDC1
positive regulation of response to stimulus (GO:0048584)	2/46	0.0385824	0.160588	0	0	6.77409	22.0494	TGFB2;HMGA1
cellular divalent inorganic cation homeostasis (GO:0072503)	3/111	0.0393823	0.160588	0	0	4.15762	13.4476	SLC30A5;ATP2A2;ATP1B1
protein-DNA covalent cross-linking repair (GO:0106300)	1/6	0.0398274	0.160588	0	0	29.6418	95.5415	TEX264
regulation of adiponectin secretion (GO:0070163)	1/6	0.0398274	0.160588	0	0	29.6418	95.5415	RAB11FIP5
axo-dendritic transport (GO:0008088)	1/6	0.0398274	0.160588	0	0	29.6418	95.5415	APP
cellular response to X-ray (GO:0071481)	1/6	0.0398274	0.160588	0	0	29.6418	95.5415	NUCKS1
cholesterol import (GO:0070508)	1/6	0.0398274	0.160588	0	0	29.6418	95.5415	LDLR
regulation of long-chain fatty acid import across plasma membrane (GO:0010746)	1/6	0.0398274	0.160588	0	0	29.6418	95.5415	THBS1
regulation of nitric oxide mediated signal transduction (GO:0010749)	1/6	0.0398274	0.160588	0	0	29.6418	95.5415	THBS1
regulation of pro-B cell differentiation (GO:2000973)	1/6	0.0398274	0.160588	0	0	29.6418	95.5415	NOTCH1
establishment of lymphocyte polarity (GO:0001767)	1/6	0.0398274	0.160588	0	0	29.6418	95.5415	SCRIB
establishment of mitochondrion localization, microtubule-mediated (GO:0034643)	1/6	0.0398274	0.160588	0	0	29.6418	95.5415	RHOT1
ruffle assembly (GO:0097178)	1/6	0.0398274	0.160588	0	0	29.6418	95.5415	PIP5K1A
sterol import (GO:0035376)	1/6	0.0398274	0.160588	0	0	29.6418	95.5415	LDLR
melanosome assembly (GO:1903232)	1/6	0.0398274	0.160588	0	0	29.6418	95.5415	RAB32
transmembrane receptor protein tyrosine phosphatase signaling pathway (GO:0007185)	1/6	0.0398274	0.160588	0	0	29.6418	95.5415	PTPRF
venous blood vessel morphogenesis (GO:0048845)	1/6	0.0398274	0.160588	0	0	29.6418	95.5415	NOTCH1
vesicle fusion with endoplasmic reticulum-Golgi intermediate compartment (ERGIC) membrane (GO:1990668)	1/6	0.0398274	0.160588	0	0	29.6418	95.5415	TAP2
negative regulation of amyloid precursor protein biosynthetic process (GO:0042985)	1/6	0.0398274	0.160588	0	0	29.6418	95.5415	ITM2C
negative regulation of astrocyte differentiation (GO:0048712)	1/6	0.0398274	0.160588	0	0	29.6418	95.5415	LDLR
negative regulation of blood vessel endothelial cell proliferation involved in sprouting angiogenesis (GO:1903588)	1/6	0.0398274	0.160588	0	0	29.6418	95.5415	THBS1
negative regulation of glial cell proliferation (GO:0060253)	1/6	0.0398274	0.160588	0	0	29.6418	95.5415	NOTCH1
negative regulation of meiotic cell cycle (GO:0051447)	1/6	0.0398274	0.160588	0	0	29.6418	95.5415	FBXO5
negative regulation of transporter activity (GO:0032410)	1/6	0.0398274	0.160588	0	0	29.6418	95.5415	WWP2
neurotransmitter receptor transport, endosome to postsynaptic membrane (GO:0098887)	1/6	0.0398274	0.160588	0	0	29.6418	95.5415	SCRIB
peroxisome proliferator activated receptor signaling pathway (GO:0035357)	1/6	0.0398274	0.160588	0	0	29.6418	95.5415	ACTN4
plus-end-directed organelle transport along microtubule (GO:0072386)	1/6	0.0398274	0.160588	0	0	29.6418	95.5415	FYCO1
positive regulation of autophagosome maturation (GO:1901098)	1/6	0.0398274	0.160588	0	0	29.6418	95.5415	FYCO1
positive regulation of extrinsic apoptotic signaling pathway via death domain receptors (GO:1902043)	1/6	0.0398274	0.160588	0	0	29.6418	95.5415	THBS1
positive regulation of ion transmembrane transport (GO:0034767)	1/6	0.0398274	0.160588	0	0	29.6418	95.5415	ANO6
positive regulation of toll-like receptor 3 signaling pathway (GO:0034141)	1/6	0.0398274	0.160588	0	0	29.6418	95.5415	WDFY1
positive regulation of vascular endothelial growth factor signaling pathway (GO:1900748)	1/6	0.0398274	0.160588	0	0	29.6418	95.5415	MYO1C
regulation of synapse assembly (GO:0051963)	2/47	0.0401227	0.160795	0	0	6.62322	21.299	APP;IL1RAP
regulation of wound healing (GO:0061041)	2/47	0.0401227	0.160795	0	0	6.62322	21.299	PLAU;SERPINE1
positive regulation of protein phosphorylation (GO:0001934)	6/371	0.0401854	0.160795	0	0	2.48487	7.98699	APP;TGFB2;RAP1A;TFRC;LIMCH1;TNKS1BP1
protein-containing complex subunit organization (GO:0043933)	3/112	0.0402727	0.160795	0	0	4.11927	13.2314	IL1RAP;LAMC1;PEX14
plasma membrane bounded cell projection assembly (GO:0120031)	5/278	0.0404612	0.161154	0	0	2.76021	8.85314	NOTCH1;RAP1A;PIP5K1A;ANO6;PPP1R9B
ribosome biogenesis (GO:0042254)	4/192	0.041312	0.161247	0	0	3.19587	10.184	RPS27;RPL11;ABCE1;RPL9
cellular response to ionizing radiation (GO:0071479)	2/48	0.041686	0.161247	0	0	6.47891	20.5873	TNKS1BP1;NUCKS1
regulation of protein metabolic process (GO:0051246)	2/48	0.041686	0.161247	0	0	6.47891	20.5873	APP;LDLR
positive regulation of endocytosis (GO:0045807)	2/48	0.041686	0.161247	0	0	6.47891	20.5873	SERPINE1;ANO6
negative regulation of cell motility (GO:2000146)	3/114	0.0420839	0.161247	0	0	4.04464	12.8138	LIMCH1;SERPINE1;DAG1
calcium ion transport (GO:0006816)	3/115	0.0430048	0.161247	0	0	4.00832	12.612	CACNA2D1;ATP2A2;ANO6
adherens junction organization (GO:0034332)	2/49	0.0432719	0.161247	0	0	6.34075	19.9115	CDH2;ACTB
aminoglycan biosynthetic process (GO:0006023)	2/49	0.0432719	0.161247	0	0	6.34075	19.9115	SDC4;SDC1
regulation of stress-activated MAPK cascade (GO:0032872)	2/49	0.0432719	0.161247	0	0	6.34075	19.9115	TGFB2;TAOK1
inner mitochondrial membrane organization (GO:0007007)	2/49	0.0432719	0.161247	0	0	6.34075	19.9115	SAMM50;IMMT
negative regulation of catabolic process (GO:0009895)	2/49	0.0432719	0.161247	0	0	6.34075	19.9115	CST3;HMGCR
chloride transmembrane transport (GO:1902476)	2/50	0.0448801	0.161247	0	0	6.20833	19.2692	SLC12A4;ANO6
ribosome assembly (GO:0042255)	2/50	0.0448801	0.161247	0	0	6.20833	19.2692	RPS27;RPL11
organic hydroxy compound biosynthetic process (GO:1901617)	2/50	0.0448801	0.161247	0	0	6.20833	19.2692	SQLE;HMGCR
regulation of signal transduction (GO:0009966)	4/198	0.045373	0.161247	0	0	3.09609	9.5757	APP;CD63;AMFR;NUCKS1
angiotensin-activated signaling pathway (GO:0038166)	1/7	0.0463105	0.161247	0	0	24.7002	75.8887	AHCYL1
antigen processing and presentation of endogenous peptide antigen via MHC class I via ER pathway (GO:0002484)	1/7	0.0463105	0.161247	0	0	24.7002	75.8887	HLA-C
antigen processing and presentation of endogenous peptide antigen via MHC class I via ER pathway, TAP-independent (GO:0002486)	1/7	0.0463105	0.161247	0	0	24.7002	75.8887	HLA-C
atrioventricular valve formation (GO:0003190)	1/7	0.0463105	0.161247	0	0	24.7002	75.8887	NOTCH1
autophagosome membrane docking (GO:0016240)	1/7	0.0463105	0.161247	0	0	24.7002	75.8887	ATP2A2
regulation of cardiac muscle cell membrane potential (GO:0086036)	1/7	0.0463105	0.161247	0	0	24.7002	75.8887	ATP2A2
bleb assembly (GO:0032060)	1/7	0.0463105	0.161247	0	0	24.7002	75.8887	ANO6
regulation of cGMP-mediated signaling (GO:0010752)	1/7	0.0463105	0.161247	0	0	24.7002	75.8887	THBS1
regulation of extracellular matrix assembly (GO:1901201)	1/7	0.0463105	0.161247	0	0	24.7002	75.8887	NOTCH1
cellular response to gonadotropin stimulus (GO:0071371)	1/7	0.0463105	0.161247	0	0	24.7002	75.8887	NOTCH1
regulation of glial cell apoptotic process (GO:0034350)	1/7	0.0463105	0.161247	0	0	24.7002	75.8887	PRKCI
regulation of histamine secretion by mast cell (GO:1903593)	1/7	0.0463105	0.161247	0	0	24.7002	75.8887	VAMP7
chylomicron remnant clearance (GO:0034382)	1/7	0.0463105	0.161247	0	0	24.7002	75.8887	LDLR
regulation of lysosomal protein catabolic process (GO:1905165)	1/7	0.0463105	0.161247	0	0	24.7002	75.8887	LDLR
detection of muscle stretch (GO:0035995)	1/7	0.0463105	0.161247	0	0	24.7002	75.8887	CDH2
regulation of potassium ion export across plasma membrane (GO:1903764)	1/7	0.0463105	0.161247	0	0	24.7002	75.8887	ANO6
regulation of transcription from RNA polymerase II promoter involved in myocardial precursor cell differentiation (GO:0003256)	1/7	0.0463105	0.161247	0	0	24.7002	75.8887	NOTCH1
gland morphogenesis (GO:0022612)	1/7	0.0463105	0.161247	0	0	24.7002	75.8887	TGFB2
glandular epithelial cell development (GO:0002068)	1/7	0.0463105	0.161247	0	0	24.7002	75.8887	CDH2
regulation of transforming growth factor beta1 production (GO:0032908)	1/7	0.0463105	0.161247	0	0	24.7002	75.8887	THBS1
regulation of transforming growth factor beta2 production (GO:0032909)	1/7	0.0463105	0.161247	0	0	24.7002	75.8887	TGFB2
glial cell migration (GO:0008347)	1/7	0.0463105	0.161247	0	0	24.7002	75.8887	TGFB2
heme transport (GO:0015886)	1/7	0.0463105	0.161247	0	0	24.7002	75.8887	FLVCR1
insulin secretion involved in cellular response to glucose stimulus (GO:0035773)	1/7	0.0463105	0.161247	0	0	24.7002	75.8887	RAB11FIP5
rRNA-containing ribonucleoprotein complex export from nucleus (GO:0071428)	1/7	0.0463105	0.161247	0	0	24.7002	75.8887	ABCE1
iron coordination entity transport (GO:1901678)	1/7	0.0463105	0.161247	0	0	24.7002	75.8887	FLVCR1
marginal zone B cell differentiation (GO:0002315)	1/7	0.0463105	0.161247	0	0	24.7002	75.8887	NOTCH2
type B pancreatic cell development (GO:0003323)	1/7	0.0463105	0.161247	0	0	24.7002	75.8887	CDH2
vascular associated smooth muscle cell development (GO:0097084)	1/7	0.0463105	0.161247	0	0	24.7002	75.8887	NOTCH1
very long-chain fatty acid catabolic process (GO:0042760)	1/7	0.0463105	0.161247	0	0	24.7002	75.8887	ABCD3
negative regulation of low-density lipoprotein receptor activity (GO:1905598)	1/7	0.0463105	0.161247	0	0	24.7002	75.8887	APP
negative regulation of meiotic nuclear division (GO:0045835)	1/7	0.0463105	0.161247	0	0	24.7002	75.8887	FBXO5
negative regulation of neurotransmitter secretion (GO:0046929)	1/7	0.0463105	0.161247	0	0	24.7002	75.8887	RAP1A
negative regulation of oligodendrocyte differentiation (GO:0048715)	1/7	0.0463105	0.161247	0	0	24.7002	75.8887	NOTCH1
neurotransmitter receptor transport, endosome to plasma membrane (GO:0099639)	1/7	0.0463105	0.161247	0	0	24.7002	75.8887	SCRIB
peptide transport (GO:0015833)	1/7	0.0463105	0.161247	0	0	24.7002	75.8887	TAP2
pericardium morphogenesis (GO:0003344)	1/7	0.0463105	0.161247	0	0	24.7002	75.8887	NOTCH1
pharyngeal arch artery morphogenesis (GO:0061626)	1/7	0.0463105	0.161247	0	0	24.7002	75.8887	TGFB2
positive regulation of blood circulation (GO:1903524)	1/7	0.0463105	0.161247	0	0	24.7002	75.8887	TGFB2
positive regulation of gliogenesis (GO:0014015)	1/7	0.0463105	0.161247	0	0	24.7002	75.8887	PRKCI
positive regulation of integrin-mediated signaling pathway (GO:2001046)	1/7	0.0463105	0.161247	0	0	24.7002	75.8887	CD63
positive regulation of potassium ion import across plasma membrane (GO:1903288)	1/7	0.0463105	0.161247	0	0	24.7002	75.8887	ATP1B1
positive regulation of synaptic plasticity (GO:0031915)	1/7	0.0463105	0.161247	0	0	24.7002	75.8887	DBN1
positive regulation of voltage-gated calcium channel activity (GO:1901387)	1/7	0.0463105	0.161247	0	0	24.7002	75.8887	CACNA2D1
[truncated: 1,164 more rows]

## Sheet: cellcomp up ttest
Term	Overlap	P-value	Adjusted P-value	Old P-value	Old Adjusted P-value	Odds Ratio	Combined Score	Genes
[truncated: 184 more rows]

[truncated: 6 more sheets: molfun up ttest, bioprocess up ttest, cellcomp down ttest, molfun down ttest, bioprocess down ttest, Sheet1]
