# Supplementary material for: Huntingtin contains an ubiquitin-binding domain and regulates lysosomal targeting of mitochondrial and RNA-binding proteins
Source: Proc Natl Acad Sci U S A. 2024 Jul 29;121(32):e2319091121. doi: 10.1073/pnas.2319091121 (PMC11317567; doi:10.1073/pnas.2319091121)
Supplement: Supplementary file 3 — Dataset S02 (XLSX) [file pnas.2319091121.sd02.xlsx]

## Sheet: Sig Genes HTT basal vs WT basal
logFC	AveExpr	t	P.Value	adj.P.Val	TTEST	B	Gene.Symbol		logFC	AveExpr	t	P.Value	adj.P.Val	TTEST	B	Gene.Symbol
-1.41478	3.81836	-2.80221	0.0122019	0.0839396	0.0963627	-2.7759	LIMD2		-1.36905	5.601	-2.68065	0.0157469	0.0934749	0.0276551	-3.08196	HMGA1
-1.36905	5.601	-2.68065	0.0157469	0.0934749	0.0276551	-3.08196	HMGA1		-1.34201	5.12056	-2.97429	0.00847031	0.0735377	0.0440094	-2.49509	CAV1
-1.34201	5.12056	-2.97429	0.00847031	0.0735377	0.0440094	-2.49509	CAV1		-1.25738	7.08077	-3.74129	0.0016122	0.0449483	0.0366649	-1.04933	ICAM1
-1.25738	7.08077	-3.74129	0.0016122	0.0449483	0.0366649	-1.04933	ICAM1		-1.21605	5.86499	-3.41445	0.00328164	0.0549629	0.0472534	-1.67413	FMNL1
-1.21605	5.86499	-3.41445	0.00328164	0.0549629	0.0472534	-1.67413	FMNL1		-1.16958	5.14138	-4.17237	0.000631856	0.0414735	0.00826497	-0.18577	ORAI1
-1.16958	5.14138	-4.17237	0.000631856	0.0414735	0.00826497	-0.18577	ORAI1		-1.14143	6.4724	-3.93948	0.00104745	0.0449483	0.0113822	-0.646812	PPL
-1.14143	6.4724	-3.93948	0.00104745	0.0449483	0.0113822	-0.646812	PPL		-1.12946	7.69674	-2.93029	0.00930256	0.0749514	0.0453215	-2.64905	SCD
-1.14112	8.23684	-2.83222	0.0114528	0.0817244	0.121043	-2.83761	HIBADH		-1.08415	4.32182	-3.2871	0.00432421	0.0587477	0.0415564	-1.88438	ARHGEF11
-1.12946	7.69674	-2.93029	0.00930256	0.0749514	0.0453215	-2.64905	SCD		-1.06793	8.37118	-4.37286	0.000409767	0.0381057	0.00710699	0.205187	MYO1C
-1.10945	5.18689	-2.73058	0.0141851	0.0885036	0.117786	-2.94897	GPRC5A		-1.0417	5.90253	-4.28555	0.000494666	0.0381057	0.00364278	0.0363876	FARP1
-1.0878	9.09161	-2.92006	0.00950724	0.0755943	0.147348	-2.66558	DLD		-1.04162	4.93012	-4.0886	0.000757652	0.0439303	0.0242044	-0.348781	TANGO6
-1.08415	4.32182	-3.2871	0.00432421	0.0587477	0.0415564	-1.88438	ARHGEF11		-1.01068	7.58805	-3.62521	0.00207559	0.047421	0.0275195	-1.28254	AASS
-1.06793	8.37118	-4.37286	0.000409767	0.0381057	0.00710699	0.205187	MYO1C		-0.98385	7.50385	-4.71568	0.000196673	0.0353691	0.0118702	0.877626	RAB11FIP1
-1.0417	5.90253	-4.28555	0.000494666	0.0381057	0.00364278	0.0363876	FARP1		-0.975083	8.34797	-3.46055	0.00296909	0.0542253	0.0470542	-1.6125	GLUD1
-1.04162	4.93012	-4.0886	0.000757652	0.0439303	0.0242044	-0.348781	TANGO6		-0.966269	6.22149	-3.99564	0.000927079	0.0449483	0.0255103	-0.534369	RAB20
-1.04027	3.77341	-3.11625	0.00625017	0.0655135	0.0642906	-2.19179	LAT2		-0.940804	7.74321	-3.76289	0.00153815	0.0449483	0.0207816	-1.00882	RAB11FIP5
-1.03173	6.29747	-3.1995	0.00522477	0.0620023	0.0983925	-2.10184	PCCA		-0.935548	6.1793	-3.56246	0.00237918	0.0501637	0.015002	-1.39547	PLP2
-1.02841	9.43827	-2.83122	0.0114772	0.0817244	0.145297	-2.83245	MDH2		-0.934928	6.02068	-3.39514	0.00342198	0.0549629	0.0482384	-1.71286	EMP3
-1.01068	7.58805	-3.62521	0.00207559	0.047421	0.0275195	-1.28254	AASS		-0.932612	6.78332	-4.90926	0.000130521	0.0353691	0.00667772	1.24872	POLD1
-0.98385	7.50385	-4.71568	0.000196673	0.0353691	0.0118702	0.877626	RAB11FIP1		-0.926264	7.49189	-2.82111	0.0117247	0.0820645	0.026281	-2.85655	RAB11B
-0.977155	6.45829	-2.94671	0.00898308	0.0745986	0.0637108	-2.59276	CRAT		-0.924857	10.8937	-3.39873	0.00339544	0.0549629	0.0401203	-1.72039	HSPA9
-0.975912	8.4254	-2.85144	0.0109967	0.0804196	0.0592203	-2.80206	CD109		-0.921526	7.1423	-3.41596	0.00327087	0.0549629	0.0244838	-1.6944	AGK
-0.975083	8.34797	-3.46055	0.00296909	0.0542253	0.0470542	-1.6125	GLUD1		-0.907015	4.53374	-3.27745	0.00441541	0.0589993	0.0116018	-1.91075	PIP5K1A
-0.966269	6.22149	-3.99564	0.000927079	0.0449483	0.0255103	-0.534369	RAB20		-0.898489	5.0885	-2.98024	0.00836337	0.0730264	0.0416562	-2.47867	PPIF
-0.964154	9.63628	-3.09649	0.0065211	0.0665526	0.0863089	-2.32067	PDPR		-0.893681	9.50492	-3.20969	0.00511117	0.0620023	0.0335966	-2.1	MCAM
-0.960637	5.57236	-3.06502	0.00697647	0.0685844	0.0906147	-2.33749	ACADS		-0.891157	6.59505	-3.53513	0.00252487	0.052158	0.0125726	-1.44969	CYP24A1
-0.9533	8.83167	-2.63904	0.017173	0.0981701	0.0631656	-3.1947	SDC1		-0.862676	6.58174	-2.95432	0.00883857	0.0742132	0.0472482	-2.58291	DDR1
-0.9472	9.34672	-3.11377	0.0062835	0.0655135	0.0612988	-2.28942	ACO2		-0.857456	5.69358	-2.88957	0.0101432	0.0774943	0.046869	-2.67671	TRIO
-0.947131	8.61121	-3.04899	0.00722032	0.0697749	0.0759105	-2.42131	OAT		-0.826886	8.24752	-3.03955	0.00736776	0.0704551	0.0441988	-2.44085	CLASP2
-0.946775	8.30437	-3.21974	0.00500153	0.061749	0.0597021	-2.08858	CD63		-0.820533	8.69623	-3.034	0.00745569	0.0704551	0.0249877	-2.44836	UTRN
-0.944009	6.16321	-2.96581	0.00862477	0.0735801	0.0521612	-2.54913	FDXR		-0.815468	7.22668	-3.95862	0.00100476	0.0449483	0.0147923	-0.615241	PDS5B
-0.940804	7.74321	-3.76289	0.00153815	0.0449483	0.0207816	-1.00882	RAB11FIP5		-0.80805	10.116	-3.64798	0.00197527	0.047421	0.024193	-1.23057	ACTN4
-0.935548	6.1793	-3.56246	0.00237918	0.0501637	0.015002	-1.39547	PLP2		-0.805967	9.10672	-3.3478	0.00379183	0.058351	0.0138771	-1.83032	SIPA1L3
-0.934928	6.02068	-3.39514	0.00342198	0.0549629	0.0482384	-1.71286	EMP3		-0.803385	9.54932	-3.30498	0.00416013	0.0585176	0.0389897	-1.91312	EGFR
-0.932612	6.78332	-4.90926	0.000130521	0.0353691	0.00667772	1.24872	POLD1		-0.799921	8.53	-3.1603	0.00568513	0.0636521	0.0432955	-2.20489	TARS2
-0.926264	7.49189	-2.82111	0.0117247	0.0820645	0.026281	-2.85655	RAB11B		-0.794561	9.39895	-3.07302	0.00685782	0.0678882	0.0175092	-2.36822	RANBP2
-0.924857	10.8937	-3.39873	0.00339544	0.0549629	0.0401203	-1.72039	HSPA9		-0.773458	7.43633	-3.57962	0.00229203	0.0501444	0.0189124	-1.37208	PUS1
-0.921526	7.1423	-3.41596	0.00327087	0.0549629	0.0244838	-1.6944	AGK		-0.770591	8.0292	-3.33491	0.00389919	0.0585149	0.0292355	-1.86162	SCRIB
-0.920283	7.88373	-2.89252	0.0100798	0.077191	0.0771058	-2.72188	MUT		-0.767829	10.7847	-3.26037	0.00458146	0.0593591	0.00899954	-1.99334	PDIA4
-0.916025	5.60772	-2.71929	0.0145246	0.0893209	0.0648361	-2.98817	ATPAF2		-0.765248	8.14788	-3.2211	0.0049869	0.061749	0.0331381	-2.08574	PTCD3
-0.907015	4.53374	-3.27745	0.00441541	0.0589993	0.0116018	-1.91075	PIP5K1A		-0.758803	7.84414	-3.31479	0.00407279	0.0585149	0.0453788	-1.90067	CLASP1
-0.898489	5.0885	-2.98024	0.00836337	0.0730264	0.0416562	-2.47867	PPIF		-0.744323	7.02057	-3.49171	0.00277476	0.0525166	0.0270215	-1.54091	MRPS18B
-0.893681	9.50492	-3.20969	0.00511117	0.0620023	0.0335966	-2.1	MCAM		-0.737561	6.29041	-2.87873	0.010379	0.0783733	0.045048	-2.71371	DDX28
-0.891734	9.43955	-2.73005	0.0142009	0.0885036	0.120801	-3.02339	ECH1		-0.737518	6.79207	-3.42712	0.00319263	0.0549629	0.0167255	-1.67059	CD83
-0.891212	8.01611	-2.79675	0.012343	0.084197	0.116916	-2.90515	ALDH7A1		-0.73676	5.2978	-3.2016	0.00520112	0.0620023	0.0442266	-2.06936	SORL1
-0.891157	6.59505	-3.53513	0.00252487	0.052158	0.0125726	-1.44969	CYP24A1		-0.733458	9.76993	-3.40457	0.0033527	0.0549629	0.0185623	-1.71493	SPTBN1
-0.862676	6.58174	-2.95432	0.00883857	0.0742132	0.0472482	-2.58291	DDR1		-0.731845	6.8148	-3.40924	0.00331895	0.0549629	0.0139101	-1.70181	SPG7
-0.857456	5.69358	-2.88957	0.0101432	0.0774943	0.046869	-2.67671	TRIO		-0.7304	6.12008	-3.19741	0.00524831	0.0620023	0.0148319	-2.09747	TFAM
-0.857233	6.27339	-2.64287	0.0170367	0.0976196	0.199387	-3.15735	ME3		-0.729809	7.4527	-3.09525	0.00653843	0.0665526	0.020148	-2.32852	CPT2
-0.855029	9.42312	-2.68525	0.0155964	0.0931291	0.0750729	-3.10749	NT5E		-0.726722	5.80339	-3.29803	0.0042232	0.0585176	0.026011	-1.89969	SNTB2
-0.832337	7.33711	-2.67103	0.0160664	0.0943284	0.182565	-3.13497	GLDC		-0.723333	4.58171	-2.55982	0.0202356	0.104129	0.0362336	-3.22764	ALCAM
-0.828647	9.77815	-2.68065	0.0157471	0.0934749	0.0660818	-3.11301	HSPE1		-0.719024	10.9704	-4.02873	0.000862788	0.0449483	0.0106123	-0.471811	ACTA2
-0.826886	8.24752	-3.03955	0.00736776	0.0704551	0.0441988	-2.44085	CLASP2		-0.715379	8.90259	-3.42681	0.00319478	0.0549629	0.018763	-1.67567	SLC16A1
-0.824397	7.11708	-2.83333	0.0114261	0.0817244	0.105804	-2.82634	SFXN3		-0.712617	7.68645	-3.57949	0.00229271	0.0501444	0.00957064	-1.37449	DLST
-0.820533	8.69623	-3.034	0.00745569	0.0704551	0.0249877	-2.44836	UTRN		-0.709493	9.97167	-3.83858	0.00130452	0.0449483	0.0077812	-0.85246	POTEE
-0.817594	6.54954	-2.74019	0.0139022	0.0883377	0.088094	-2.98558	SPTLC2		-0.708906	8.67844	-3.74058	0.00161467	0.0449483	0.0154063	-1.05335	ITGA6
-0.815797	9.47569	-2.88023	0.0103461	0.0783068	0.151245	-2.73864	SDHA		-0.705024	8.58588	-3.49596	0.00274928	0.0525166	0.0170742	-1.54166	ABCC4
-0.815468	7.22668	-3.95862	0.00100476	0.0449483	0.0147923	-0.615241	PDS5B		-0.700051	10.0812	-3.13172	0.00604564	0.0649304	0.0130553	-2.24878	TRAP1
-0.81414	10.623	-2.68506	0.0156028	0.0931291	0.0755904	-3.09528	MYOF		-0.698403	8.72811	-3.54303	0.00248188	0.0516581	0.0182191	-1.44624	DBN1
-0.813611	7.02659	-3.32086	0.00401955	0.0585149	0.0584203	-1.87845	SSBP1		-0.697652	7.88787	-3.02169	0.00765466	0.0709285	0.0153517	-2.47401	EHD2
-0.80805	10.116	-3.64798	0.00197527	0.047421	0.024193	-1.23057	ACTN4		-0.696702	6.99536	-2.9796	0.00837485	0.0730264	0.0258327	-2.54254	POLE
-0.805967	9.10672	-3.3478	0.00379183	0.058351	0.0138771	-1.83032	SIPA1L3		-0.692273	9.00882	-2.5849	0.0192139	0.103081	0.0283351	-3.2981	NUP133
-0.804075	9.30815	-2.84369	0.0111786	0.0810199	0.0837269	-2.80921	DLAT		-0.682627	9.35646	-3.83206	0.00132316	0.0449483	0.0147743	-0.867883	ANO6
-0.803385	9.54932	-3.30498	0.00416013	0.0585176	0.0389897	-1.91312	EGFR		-0.682006	7.33089	-2.48324	0.0236834	0.112756	0.0471817	-3.48041	SDHB
-0.799921	8.53	-3.1603	0.00568513	0.0636521	0.0432955	-2.20489	TARS2		-0.681973	6.84314	-3.62718	0.00206674	0.047421	0.00998268	-1.27126	PLXNA1
-0.795358	9.8389	-2.71958	0.014516	0.0893209	0.14217	-3.0401	PPA2		-0.680467	7.37025	-3.76375	0.00153528	0.0449483	0.0144351	-1.00566	DAGLB
-0.794561	9.39895	-3.07302	0.00685782	0.0678882	0.0175092	-2.36822	RANBP2		-0.67555	10.2099	-3.06261	0.00701264	0.0685844	0.0157833	-2.38247	GRSF1
-0.784322	10.3644	-3.00178	0.00798746	0.0724449	0.0671348	-2.49899	FH		-0.673993	4.93632	-2.94163	0.00908072	0.0749514	0.025524	-2.54612	COX20
-0.777477	4.79198	-2.95239	0.00887506	0.0742132	0.0826849	-2.52079	TRNT1		-0.672742	6.53493	-3.04191	0.00733055	0.0704551	0.0151597	-2.41669	PPP1R9B
-0.773458	7.43633	-3.57962	0.00229203	0.0501444	0.0189124	-1.37208	PUS1		-0.671821	6.37627	-3.70322	0.00175149	0.0458636	0.0222588	-1.11453	RHOT1
-0.770591	8.0292	-3.33491	0.00389919	0.0585149	0.0292355	-1.86162	SCRIB		-0.670461	7.2198	-3.18917	0.00534235	0.0620023	0.0193993	-2.14027	NXF1
-0.767829	10.7847	-3.26037	0.00458146	0.0593591	0.00899954	-1.99334	PDIA4		-0.665382	9.06929	-3.23902	0.00479769	0.0606152	0.0145306	-2.04581	ERBB2IP
-0.765485	8.86764	-2.91872	0.00953435	0.0755943	0.0917586	-2.67102	PITRM1		-0.662632	6.75714	-2.86124	0.010771	0.079434	0.0153839	-2.7668	EFR3A
-0.765248	8.14788	-3.2211	0.0049869	0.061749	0.0331381	-2.08574	PTCD3		-0.661185	9.28849	-2.3904	0.0286078	0.122546	0.0226637	-3.64627	LBR
-0.763948	6.52071	-2.71244	0.0147347	0.0899316	0.0873241	-3.03995	COL18A1		-0.660692	8.25004	-2.80942	0.0120177	0.0836215	0.0300468	-2.88285	ARHGAP17
-0.758803	7.84414	-3.31479	0.00407279	0.0585149	0.0453788	-1.90067	CLASP1		-0.656714	6.22546	-3.42489	0.00320808	0.0549629	0.00594469	-1.65784	HLA-A
-0.747299	8.88179	-2.91047	0.0097028	0.0755943	0.0766212	-2.68611	GFM1		-0.65321	8.70575	-3.88131	0.00118872	0.0449483	0.0102692	-0.772637	ACTB
-0.745295	7.13252	-2.90967	0.00971943	0.0755943	0.0528277	-2.67952	CNOT1		-0.651411	7.41761	-3.08253	0.00671942	0.0669263	0.0267871	-2.35478	TYW1
-0.744898	7.29197	-2.87336	0.0104979	0.0787537	0.0516859	-2.7536	ACAA2		-0.649619	7.44001	-2.76024	0.0133289	0.0864339	0.0398593	-2.97232	MYO1B
-0.744323	7.02057	-3.49171	0.00277476	0.0525166	0.0270215	-1.54091	MRPS18B		-0.648749	7.14576	-3.15444	0.00575731	0.0636521	0.0408264	-2.20988	MRPS30
-0.738808	10.1185	-2.74131	0.0138695	0.0883025	0.126353	-2.99693	IARS2		-0.648136	7.65706	-3.44396	0.003078	0.0549629	0.00117496	-1.64478	TGFB2
-0.737561	6.29041	-2.87873	0.010379	0.0783733	0.045048	-2.71371	DDX28		-0.645483	10.2	-3.33089	0.00393326	0.0585149	0.0187862	-1.85827	SPTAN1
-0.737518	6.79207	-3.42712	0.00319263	0.0549629	0.0167255	-1.67059	CD83		-0.644348	7.2785	-3.08908	0.00662558	0.0666616	0.0257993	-2.33925	OCLN
-0.73676	5.2978	-3.2016	0.00520112	0.0620023	0.0442266	-2.06936	SORL1		-0.64194	8.48019	-3.27426	0.00444591	0.0591634	0.025573	-1.98117	PTK7
-0.733458	9.76993	-3.40457	0.0033527	0.0549629	0.0185623	-1.71493	SPTBN1		-0.629836	8.05	-3.05939	0.00706111	0.0686449	0.00666138	-2.4024	SLC2A1
-0.733294	10.3343	-3.02092	0.00766735	0.0709285	0.057973	-2.46188	ACTN1		-0.628806	5.58791	-2.46254	0.0247068	0.115039	0.0102736	-3.45468	NUCKS1
-0.732605	6.06675	-2.91258	0.00965951	0.0755943	0.0973193	-2.64432	ETFB		-0.627148	9.92026	-3.36945	0.00361803	0.0573061	0.0234402	-1.78365	CLTC
-0.731845	6.8148	-3.40924	0.00331895	0.0549629	0.0139101	-1.70181	SPG7		-0.623818	7.17663	-2.82314	0.0116747	0.0820645	0.00174644	-2.84776	MRPL41
-0.7304	6.12008	-3.19741	0.00524831	0.0620023	0.0148319	-2.09747	TFAM		-0.62312	5.43439	-2.75846	0.013379	0.0864339	0.0240683	-2.90464	TCTN3
-0.729809	7.4527	-3.09525	0.00653843	0.0665526	0.020148	-2.32852	CPT2		-0.622995	8.4338	-3.32546	0.0039798	0.0585149	0.0166956	-1.88054	PEX14
-0.726722	5.80339	-3.29803	0.0042232	0.0585176	0.026011	-1.89969	SNTB2		-0.615856	8.23266	-3.3002	0.00420338	0.0585176	0.000995893	-1.93058	CTNNB1
-0.724715	8.65996	-2.65897	0.0164753	0.0953568	0.0992989	-3.16474	ACADM		-0.613633	6.27738	-3.0627	0.0070113	0.0685844	0.0282664	-2.36225	MGME1
-0.719024	10.9704	-4.02873	0.000862788	0.0449483	0.0106123	-0.471811	ACTA2		-0.61061	5.29498	-2.56065	0.0202009	0.104129	0.0444998	-3.26044	GUSB
-0.715379	8.90259	-3.42681	0.00319478	0.0549629	0.018763	-1.67567	SLC16A1		-0.607417	5.46463	-2.43236	0.0262739	0.117848	0.0367437	-3.49914	AZI1
-0.712617	7.68645	-3.57949	0.00229271	0.0501444	0.00957064	-1.37449	DLST		-0.599309	5.09849	-2.53359	0.021359	0.106696	0.0458932	-3.29426	BCL2L1
-0.709493	9.97167	-3.83858	0.00130452	0.0449483	0.0077812	-0.85246	POTEE		-0.594515	8.17749	-2.27043	0.036397	0.138223	0.0380683	-3.86588	MRPL1
-0.708906	8.67844	-3.74058	0.00161467	0.0449483	0.0154063	-1.05335	ITGA6		-0.593931	8.08222	-3.18902	0.00534414	0.0620023	0.0176912	-2.14945	ITFG3
-0.706671	7.75731	-2.84414	0.0111679	0.0810199	0.0622626	-2.81563	DDX41		-0.587035	7.04255	-2.96542	0.00863204	0.0735801	0.00815883	-2.57057	FECH
-0.705024	8.58588	-3.49596	0.00274928	0.0525166	0.0170742	-1.54166	ABCC4		-0.586714	9.26014	-3.02966	0.00752531	0.0704551	0.0308029	-2.45361	NDC80
-0.700051	10.0812	-3.13172	0.00604564	0.0649304	0.0130553	-2.24878	TRAP1		-0.584824	6.94465	-2.61135	0.0181894	0.102182	0.0299017	-3.23891	HSDL1
-0.698403	8.72811	-3.54303	0.00248188	0.0516581	0.0182191	-1.44624	DBN1		-0.584538	7.36006	-3.13069	0.00605911	0.0649304	0.0189271	-2.25786	RABGAP1
-0.697652	7.88787	-3.02169	0.00765466	0.0709285	0.0153517	-2.47401	EHD2		-0.581615	5.98366	-2.59537	0.0188019	0.103081	0.0337127	-3.23039	MRPS28
-0.696702	6.99536	-2.9796	0.00837485	0.0730264	0.0258327	-2.54254	POLE		-0.580696	6.62269	-2.83792	0.0113156	0.0814673	0.038733	-2.80689	RRAS
-0.69491	8.48794	-2.78484	0.0126567	0.0852621	0.106659	-2.92941	SHMT2		-0.577441	6.01881	-2.57991	0.019413	0.103081	0.00813969	-3.25842	POGLUT1
-0.693787	8.8336	-2.72765	0.0142727	0.0887804	0.147254	-3.03515	ALDH1B1		-0.57562	7.75863	-2.96294	0.00867768	0.0735801	0.0367956	-2.58729	MRPS22
-0.685903	4.54028	-2.67672	0.0158768	0.0939778	0.112745	-3.02908	PHKB		-0.569357	8.65452	-2.9143	0.00962416	0.0755943	0.0276344	-2.67988	SLC12A4
-0.682627	9.35646	-3.83206	0.00132316	0.0449483	0.0147743	-0.867883	ANO6		-0.568709	9.23115	-3.09969	0.00647643	0.0663374	0.0473024	-2.31853	CTNND1
-0.681973	6.84314	-3.62718	0.00206674	0.047421	0.00998268	-1.27126	PLXNA1		-0.567261	6.61659	-2.44748	0.0254772	0.116165	0.0224943	-3.52218	LRP1
-0.680467	7.37025	-3.76375	0.00153528	0.0449483	0.0144351	-1.00566	DAGLB		-0.566078	10.2293	-2.57072	0.0197851	0.103784	0.0283563	-3.30787	RRBP1
-0.68046	6.87631	-2.69647	0.0152351	0.0917778	0.0893366	-3.07753	RALA		-0.560028	4.04132	-1.71424	0.104558	0.2489	0.0492856	-4.54689	NOL10
-0.67555	10.2099	-3.06261	0.00701264	0.0685844	0.0157833	-2.38247	GRSF1		-0.55498	5.82843	-2.71062	0.0147909	0.0901054	0.014325	-3.01841	COL12A1
-0.673993	4.93632	-2.94163	0.00908072	0.0749514	0.025524	-2.54612	COX20		-0.553382	7.14655	-3.19182	0.00531191	0.0620023	0.0186033	-2.13679	LOXL2
-0.672742	6.53493	-3.04191	0.00733055	0.0704551	0.0151597	-2.41669	PPP1R9B		-0.553333	5.22229	-2.60301	0.0185068	0.102896	0.0305745	-3.18904	EPHB2
-0.671821	6.37627	-3.70322	0.00175149	0.0458636	0.0222588	-1.11453	RHOT1		-0.551776	7.01161	-2.66994	0.0161029	0.0943284	0.0244279	-3.13209	GLT8D1
-0.670839	6.20195	-3.03091	0.00750523	0.0704551	0.0613153	-2.42935	TBC1D4		-0.547687	10.2576	-2.58132	0.0193565	0.103081	0.0151869	-3.29197	HSPA5
-0.670461	7.2198	-3.18917	0.00534235	0.0620023	0.0193993	-2.14027	NXF1		-0.543643	6.33431	-2.54975	0.0206602	0.105251	0.0149993	-3.32798	HSD17B11
-0.665382	9.06929	-3.23902	0.00479769	0.0606152	0.0145306	-2.04581	ERBB2IP		-0.543573	8.57683	-2.90606	0.00979426	0.0757523	0.00756708	-2.69794	AGPS
-0.662632	6.75714	-2.86124	0.010771	0.079434	0.0153839	-2.7668	EFR3A		-0.543317	9.74568	-2.6301	0.0174951	0.0991387	0.0238525	-3.20595	MIA3
-0.661681	8.18678	-2.87317	0.0105021	0.0787537	0.0927113	-2.76138	TTK		-0.54257	6.84771	-2.4284	0.0264861	0.117848	0.0475275	-3.55985	SPG20
-0.660692	8.25004	-2.80942	0.0120177	0.0836215	0.0300468	-2.88285	ARHGAP17		-0.541138	6.24462	-2.42909	0.0264489	0.117848	0.0285759	-3.53993	NDUFS4
-0.659115	6.21834	-2.64345	0.0170163	0.0976196	0.0863717	-3.1513	PTCD1		-0.540911	6.86038	-2.88493	0.0102435	0.0778578	0.00640142	-2.72765	SERPINE1
-0.657415	7.95112	-2.70843	0.0148589	0.0901809	0.069268	-3.07285	MICU1		-0.538673	5.72016	-2.2211	0.0401377	0.146435	0.00221077	-3.87717	MRPL24
-0.656714	6.22546	-3.42489	0.00320808	0.0549629	0.00594469	-1.65784	HLA-A		-0.532395	5.01094	-2.32552	0.0326028	0.130371	0.0322481	-3.65537	ERAP2
-0.656352	8.01928	-3.02985	0.0075222	0.0704551	0.0803451	-2.459	SUPV3L1		-0.528847	9.24297	-3.22752	0.00491831	0.0616592	0.013085	-2.06839	ECE1
-0.655349	8.24488	-2.6661	0.0162323	0.094474	0.0863233	-3.15243	PTPRJ		-0.52841	7.80237	-2.36461	0.0301375	0.126757	0.0412229	-3.69987	FASTKD2
-0.654869	8.67406	-2.77087	0.0130345	0.0863734	0.0554397	-2.95474	APOB		-0.523235	10.3481	-2.5493	0.0206791	0.105251	0.0475735	-3.34932	AFG3L2
-0.65321	8.70575	-3.88131	0.00118872	0.0449483	0.0102692	-0.772637	ACTB		-0.522451	6.311	-2.91248	0.00966146	0.0755943	0.00591477	-2.65355	ZDHHC5
-0.651411	7.41761	-3.08253	0.00671942	0.0669263	0.0267871	-2.35478	TYW1		-0.521116	9.05558	-2.39799	0.028172	0.12148	0.0208341	-3.63604	IDH3A
-0.650643	6.27968	-2.91371	0.00963632	0.0755943	0.0879606	-2.64839	VPS13C		-0.518453	8.26607	-2.97987	0.00837007	0.0730264	0.0189348	-2.55691	ACAD9
-0.649619	7.44001	-2.76024	0.0133289	0.0864339	0.0398593	-2.97232	MYO1B		-0.515114	6.88779	-2.6257	0.0176559	0.0998758	0.014116	-3.20645	SYNJ2BP
-0.648749	7.14576	-3.15444	0.00575731	0.0636521	0.0408264	-2.20988	MRPS30		-0.514151	9.25953	-2.77955	0.0127984	0.0856833	0.0292913	-2.93217	KTN1
-0.648136	7.65706	-3.44396	0.003078	0.0549629	0.00117496	-1.64478	TGFB2		-0.513418	8.76474	-2.33005	0.0323078	0.129911	0.0142962	-3.76057	DDX21
-0.645483	10.2	-3.33089	0.00393326	0.0585149	0.0187862	-1.85827	SPTAN1		-0.513032	9.39783	-2.57779	0.0194985	0.103281	0.00785368	-3.30643	TXNDC5
-0.644348	7.2785	-3.08908	0.00662558	0.0666616	0.0257993	-2.33925	OCLN		-0.510012	7.99862	-2.70598	0.0149352	0.0904752	0.00563041	-3.07766	CALM1
-0.643035	7.90111	-2.66829	0.0161582	0.094363	0.0800879	-3.14729	DNMBP		-0.509279	5.90825	-2.09621	0.0512484	0.166737	0.0289965	-4.09516	CNNM4
-0.64194	8.48019	-3.27426	0.00444591	0.0591634	0.025573	-1.98117	PTK7		-0.508599	3.73454	-1.90274	0.0740578	0.203784	0.0490149	-4.27206	ETFDH
-0.629836	8.05	-3.05939	0.00706111	0.0686449	0.00666138	-2.4024	SLC2A1		-0.505938	6.83365	-2.58313	0.0192844	0.103081	0.0136665	-3.28298	NOP14
-0.627148	9.92026	-3.36945	0.00361803	0.0573061	0.0234402	-1.78365	CLTC		-0.50419	8.03007	-2.43017	0.0263908	0.117848	0.0111608	-3.5836	POFUT1
-0.623818	7.17663	-2.82314	0.0116747	0.0820645	0.00174644	-2.84776	MRPL41		-0.503814	6.61421	-2.86047	0.0107885	0.079434	0.0308006	-2.75855	TBC1D23
-0.62312	5.43439	-2.75846	0.013379	0.0864339	0.0240683	-2.90464	TCTN3		-0.502105	4.97505	-1.39749	0.180143	0.349584	0.0285542	-5.04841	GCDH
-0.622995	8.4338	-3.32546	0.0039798	0.0585149	0.0166956	-1.88054	PEX14		-0.501937	6.07092	-2.73246	0.0141295	0.0884251	0.0169617	-2.98748	ABCD3
-0.615856	8.23266	-3.3002	0.00420338	0.0585176	0.000995893	-1.93058	CTNNB1		-0.492919	8.02244	-2.80906	0.0120269	0.0836215	0.0250916	-2.88345	VPS52
-0.613633	6.27738	-3.0627	0.0070113	0.0685844	0.0282664	-2.36225	MGME1		-0.489496	6.39546	-2.31854	0.0330618	0.130869	0.0430108	-3.74385	AHCTF1
-0.610998	7.6449	-2.99472	0.00810892	0.0730264	0.0610695	-2.52489	TFB1M		-0.485916	6.57433	-2.48913	0.0233998	0.111848	0.0331757	-3.44914	PANX1
-0.603504	9.01616	-2.98806	0.00822493	0.0730264	0.0786584	-2.53627	SFXN1		-0.485595	5.48096	-2.26519	0.0367785	0.139022	0.0280982	-3.79574	SYPL1
-0.602129	6.32846	-2.7165	0.0146099	0.0894034	0.0529588	-3.02117	CLPB		-0.485266	6.91179	-2.88634	0.010213	0.0778438	0.0290411	-2.72013	SLC30A9
-0.593931	8.08222	-3.18902	0.00534414	0.0620023	0.0176912	-2.14945	ITFG3		-0.485147	7.07261	-1.7735	0.0939611	0.233379	0.034458	-4.64926	C19orf10
-0.587035	7.04255	-2.96542	0.00863204	0.0735801	0.00815883	-2.57057	FECH		-0.484004	8.14498	-2.50667	0.0225734	0.110552	0.0280739	-3.44649	PCM1
-0.586714	9.26014	-3.02966	0.00752531	0.0704551	0.0308029	-2.45361	NDC80		-0.472945	6.53695	-3.03496	0.00744045	0.0704551	0.0128258	-2.42783	STT3B
-0.584538	7.36006	-3.13069	0.00605911	0.0649304	0.0189271	-2.25786	RABGAP1		-0.472568	8.95315	-2.80322	0.012176	0.0839396	0.0198785	-2.88967	ZDHHC13
-0.582684	4.85218	-2.83286	0.0114373	0.0817244	0.0524974	-2.74759	DBT		-0.47172	9.6379	-2.44777	0.0254621	0.116165	0.0399513	-3.54003	CKAP4
-0.580696	6.62269	-2.83792	0.0113156	0.0814673	0.038733	-2.80689	RRAS		-0.470071	9.16242	-2.35679	0.0306163	0.127528	0.0203345	-3.70551	FAT1
-0.57562	7.75863	-2.96294	0.00867768	0.0735801	0.0367956	-2.58729	MRPS22		-0.467692	7.13918	-2.42414	0.0267163	0.117872	0.0481241	-3.58136	SRPR
-0.572178	6.09054	-2.76088	0.0133112	0.0864339	0.0767029	-2.93326	VPS39		-0.466806	10.5669	-2.09382	0.0514866	0.16701	0.0453685	-4.14131	ATP1A1
-0.569357	8.65452	-2.9143	0.00962416	0.0755943	0.0276344	-2.67988	SLC12A4		-0.46627	8.38637	-2.73231	0.0141339	0.0884251	0.03375	-3.0287	RALB
-0.569193	7.43004	-2.89698	0.00998499	0.0768276	0.059605	-2.7121	GTPBP10		-0.466115	10.1415	-2.73339	0.0141019	0.0884251	0.0138869	-3.01109	PTPN1
-0.568709	9.23115	-3.09969	0.00647643	0.0663374	0.0473024	-2.31853	CTNND1		-0.463881	7.43363	-2.4575	0.0249624	0.11546	0.0452914	-3.5297	TM9SF3
-0.555504	6.02766	-2.75197	0.0135625	0.0868713	0.0603193	-2.9344	AVL9		-0.462559	7.50231	-2.18836	0.0428134	0.151433	0.0484916	-4.00154	PDHX
-0.55498	5.82843	-2.71062	0.0147909	0.0901054	0.014325	-3.01841	COL12A1		-0.460585	9.39681	-2.56678	0.0199468	0.103785	0.0177146	-3.32704	LPCAT1
-0.553382	7.14655	-3.19182	0.00531191	0.0620023	0.0186033	-2.13679	LOXL2		-0.455261	7.9585	-2.53988	0.0210842	0.105976	0.0344477	-3.3858	RINT1
-0.551776	7.01161	-2.66994	0.0161029	0.0943284	0.0244279	-3.13209	GLT8D1		-0.448199	9.37266	-2.32673	0.0325235	0.130371	0.0291377	-3.75698	GOLGB1
-0.543573	8.57683	-2.90606	0.00979426	0.0757523	0.00756708	-2.69794	AGPS		-0.445893	7.84728	-2.27094	0.0363602	0.138223	0.00663719	-3.86358	HACL1
-0.543317	9.74568	-2.6301	0.0174951	0.0991387	0.0238525	-3.20595	MIA3		-0.443935	8.05389	-2.8487	0.0110605	0.0807046	0.0126534	-2.8088	LAMC1
-0.540911	6.86038	-2.88493	0.0102435	0.0778578	0.00640142	-2.72765	SERPINE1		-0.443595	9.90308	-2.45214	0.0252363	0.116165	0.0325163	-3.52919	SACM1L
-0.535468	7.66273	-2.95034	0.00891381	0.0742132	0.0615744	-2.6113	TMED4		-0.442606	7.20144	-2.43242	0.0262707	0.117848	0.0421046	-3.56427	NOA1
-0.528847	9.24297	-3.22752	0.00491831	0.0616592	0.013085	-2.06839	ECE1		-0.441167	8.14209	-2.54011	0.0210743	0.105976	0.00301014	-3.38559	SEPN1
-0.522451	6.311	-2.91248	0.00966146	0.0755943	0.00591477	-2.65355	ZDHHC5		-0.439293	8.16041	-2.0488	0.0561564	0.174026	0.0350976	-4.24068	SLMAP
-0.521518	10.1877	-2.63342	0.0173747	0.0988016	0.0670434	-3.19636	ATP5A1		-0.435534	8.79968	-2.57554	0.0195892	0.103424	0.0330438	-3.31892	TJP1
-0.518453	8.26607	-2.97987	0.00837007	0.0730264	0.0189348	-2.55691	ACAD9		-0.434453	9.27565	-2.08483	0.05239	0.167927	0.0410508	-4.17248	PLOD2
-0.515114	6.88779	-2.6257	0.0176559	0.0998758	0.014116	-3.20645	SYNJ2BP		-0.43279	8.48909	-2.14719	0.0464107	0.157631	0.0499506	-4.07662	THRAP3
-0.514151	9.25953	-2.77955	0.0127984	0.0856833	0.0292913	-2.93217	KTN1		-0.431762	8.39871	-2.2674	0.0366171	0.138698	0.0237839	-3.87159	IPO9
-0.512915	9.12815	-2.64259	0.0170466	0.0976196	0.0630483	-3.18968	SPTBN2		-0.431002	7.25568	-2.0562	0.0553631	0.172939	0.024974	-4.21803	ATP1B1
-0.510012	7.99862	-2.70598	0.0149352	0.0904752	0.00563041	-3.07766	CALM1		-0.426371	5.69767	-2.11609	0.0493104	0.162546	0.0308487	-4.05054	NDUFAF1
-0.503814	6.61421	-2.86047	0.0107885	0.079434	0.0308006	-2.75855	TBC1D23		-0.424349	8.23736	-2.66993	0.0161031	0.0943284	0.0116667	-3.14585	IDE
-0.501937	6.07092	-2.73246	0.0141295	0.0884251	0.0169617	-2.98748	ABCD3		-0.41817	4.83485	-1.87404	0.0781224	0.209932	0.0111024	-4.3678	APEX1
-0.492919	8.02244	-2.80906	0.0120269	0.0836215	0.0250916	-2.88345	VPS52		-0.414335	9.15951	-2.5228	0.0218384	0.107601	0.0167134	-3.41137	SEL1L
-0.485266	6.91179	-2.88634	0.010213	0.0778438	0.0290411	-2.72013	SLC30A9		-0.413239	7.34038	-1.61055	0.125589	0.275393	0.041343	-4.90584	QSOX1
-0.477863	6.43284	-2.6486	0.0168348	0.0970915	0.0659067	-3.15168	NDUFA4		-0.411757	8.97631	-1.92395	0.0711749	0.20038	0.019503	-4.43705	CLTB
-0.472945	6.53695	-3.03496	0.00744045	0.0704551	0.0128258	-2.42783	STT3B		-0.408057	6.40812	-2.33082	0.0322576	0.129911	0.00566488	-3.7234	PTPRG
-0.472568	8.95315	-2.80322	0.012176	0.0839396	0.0198785	-2.88967	ZDHHC13		-0.406397	8.88682	-2.40945	0.0275248	0.120125	0.00942814	-3.61946	MOB1B
-0.46627	8.38637	-2.73231	0.0141339	0.0884251	0.03375	-3.0287	RALB		-0.405711	6.77452	-2.33078	0.0322601	0.129911	0.0288917	-3.73539	CACNA2D1
-0.466115	10.1415	-2.73339	0.0141019	0.0884251	0.0138869	-3.01109	PTPN1		-0.405661	5.73749	-2.35268	0.0308707	0.127528	0.0240037	-3.6531	GNA11
-0.443935	8.05389	-2.8487	0.0110605	0.0807046	0.0126534	-2.8088	LAMC1		-0.40506	7.32437	-2.0142	0.0600023	0.180563	0.0365679	-4.28512	MFN1
-0.424349	8.23736	-2.66993	0.0161031	0.0943284	0.0116667	-3.14585	IDE		-0.404324	9.37626	-2.53582	0.0212614	0.106537	0.0230642	-3.38447	ASPH
0.420235	8.46153	2.69294	0.0153478	0.0922052	0.0866197	-3.10329	SPAG1		-0.403384	9.6125	-2.47858	0.0239103	0.113504	0.0389888	-3.48484	AP2A1
0.451114	7.61796	2.8026	0.0121918	0.0839396	0.0822153	-2.88344	TOM1L1		-0.402964	8.92398	-2.28505	0.0353516	0.135938	0.0337857	-3.8362	ERLIN1
0.461828	7.56379	2.72211	0.0144393	0.0891708	0.0369829	-3.03347	STAMBP		-0.401059	8.00202	-2.58471	0.0192214	0.103081	0.0101395	-3.30401	AHCYL1
0.46846	7.71504	2.9687	0.00857178	0.0735801	0.0478754	-2.5707	CDYL		-0.399801	7.85891	-2.43693	0.0260303	0.117717	0.0306974	-3.57139	NDUFS6
0.472571	9.06311	2.69733	0.0152078	0.0917778	0.0683774	-3.0925	UBA2		-0.399085	6.78136	-2.03072	0.0581372	0.17725	0.0294469	-4.24513	CRIM1
0.473643	7.00037	2.66601	0.0162354	0.094474	0.100167	-3.12891	FOXO3		-0.398559	3.64167	-1.78884	0.0913757	0.230713	0.00366901	-4.42645	CERS5
0.475237	6.12109	2.63203	0.017425	0.0989146	0.0875538	-3.14856	TBCE		-0.397567	7.75357	-2.35682	0.0306142	0.127528	0.0300394	-3.71285	SGPL1
0.4879	7.02327	2.66933	0.0161233	0.0943284	0.137656	-3.12314	DIP2B		-0.396322	8.04206	-2.08896	0.0519736	0.167253	0.0156554	-4.17491	SLC29A1
0.49789	8.39423	2.7661	0.0131658	0.0864339	0.0760952	-2.96562	MRE11A		-0.395825	4.95703	-1.92668	0.0708118	0.20011	0.0340938	-4.3026	PON2
0.501234	7.29662	2.66248	0.0163552	0.0948311	0.106105	-3.13676	CCDC174		-0.395311	10.5863	-1.96222	0.0662277	0.191566	0.015669	-4.35723	PDIA3
0.502029	6.39283	2.72191	0.0144453	0.0891708	0.0480278	-2.99874	LEO1		-0.394788	6.30522	-2.04548	0.0565153	0.174641	0.0244688	-4.19851	STX18
0.504749	9.64163	2.69248	0.0153628	0.0922052	0.0514841	-3.09644	DDX1		-0.393059	7.89956	-2.48863	0.0234236	0.111848	0.00555443	-3.47952	YES1
0.509061	7.21479	2.78979	0.0125254	0.0846091	0.0285273	-2.89935	NRF1		-0.392744	7.88717	-2.22448	0.039871	0.146113	0.0490162	-3.94492	AP2A2
0.510122	8.39717	2.89353	0.0100583	0.077191	0.0780353	-2.72323	ABCE1		-0.388797	7.45193	-2.14873	0.0462721	0.157325	0.016134	-4.06529	MXRA7
0.51018	8.16652	2.99266	0.00814467	0.0730264	0.098313	-2.53171	GSPT1		-0.384866	6.98799	-2.19743	0.0420564	0.150063	0.048091	-3.96976	MTPAP
0.511369	8.32703	2.67614	0.015896	0.0939778	0.0608847	-3.13399	STAU2		-0.382675	10.123	-2.09139	0.0517297	0.167219	0.0319319	-4.15174	HSD17B4
0.511882	7.72161	2.7617	0.0132881	0.0864339	0.0664656	-2.96464	PPP3CA		-0.382612	5.14051	-2.13441	0.0475834	0.16044	0.0353909	-3.97343	ARMC6
0.517245	8.87713	2.90585	0.00979857	0.0757523	0.0369593	-2.69858	PPP1R12A		-0.381728	7.57986	-1.98635	0.0632682	0.185743	0.0195471	-4.33586	TMX1
0.517515	9.66437	2.82831	0.0115479	0.0818689	0.0227169	-2.84319	SNRNP200		-0.381703	5.5087	-1.4897	0.154522	0.315841	0.00454925	-4.9573	LUC7L3
0.522595	10.367	2.76107	0.0133058	0.0864339	0.0924252	-2.9588	EEA1		-0.381359	9.94756	-1.93113	0.070223	0.198965	0.00294645	-4.41303	P4HB
0.525792	10.0645	2.66416	0.0162981	0.0946688	0.110673	-3.14446	COPB2		-0.379573	6.6419	-2.05109	0.0559099	0.173722	0.0486535	-4.2034	NRAS
0.536603	6.546	2.93433	0.00922288	0.0749514	0.036949	-2.59891	IRF3		-0.378086	9.10104	-1.64924	0.117353	0.266094	0.0324484	-4.85167	DDX18
0.539719	8.5271	2.83326	0.0114277	0.0817244	0.12088	-2.83844	MAD1L1		-0.375874	5.24067	-2.12031	0.0489075	0.162181	9.31037e-05	-4.01597	COL4A3BP
0.540127	7.31813	2.73333	0.0141035	0.0884251	0.0295968	-3.00748	CTR9		-0.374378	7.04482	-1.75782	0.0966703	0.236362	0.0106277	-4.67848	INCENP
0.540151	9.14998	2.89758	0.00997228	0.0768276	0.106932	-2.71327	USP14		-0.370172	8.75273	-1.87393	0.078139	0.209932	0.0336563	-4.51857	ERO1L
0.54525	8.38058	3.07825	0.00678136	0.0673366	0.0592817	-2.36671	PACSIN2		-0.363719	10.5094	-1.87847	0.0774827	0.208785	0.0170474	-4.48897	HYOU1
0.550424	8.7132	2.80772	0.0120608	0.0836782	0.161412	-2.88677	PPM1G		-0.363646	5.33277	-1.50963	0.1494	0.309969	0.0213523	-4.9426	PTPRS
0.551652	8.20651	3.19836	0.00523763	0.0620023	0.0373382	-2.13042	SUPT5H		-0.360574	11.559	-2.24436	0.0383316	0.142761	0.0181932	-3.88086	RPN1
0.556551	6.09517	2.97287	0.00849587	0.0735629	0.00999374	-2.50988	ZCCHC8		-0.357268	7.13844	-1.86133	0.079985	0.213228	0.0162063	-4.52225	PVRL2
0.563904	7.87867	2.77684	0.0128717	0.0858687	0.0279887	-2.93245	CCNK		-0.352236	9.22278	-2.1649	0.0448309	0.155022	0.0487971	-4.03876	ALDH3A2
0.565405	6.64101	3.02419	0.00761383	0.070837	0.0180245	-2.42482	RAD1		-0.351014	8.45687	-1.86221	0.0798546	0.213055	0.0455101	-4.5375	FKBP8
0.569712	8.11211	2.98467	0.0082847	0.0730264	0.0358676	-2.54488	PTPN11		-0.350857	8.87528	-2.22015	0.0402137	0.146547	0.0476616	-3.95066	GOLGA5
0.572474	10.0134	2.95642	0.00879914	0.0742099	0.0353144	-2.59359	SRRT		-0.350673	8.69329	-1.81469	0.087161	0.225149	0.0463839	-4.60926	ATP2B1
0.573114	5.18481	2.78056	0.0127714	0.0856792	0.0495529	-2.83144	BAP1		-0.348081	5.18164	-1.91158	0.0728444	0.202425	0.0133848	-4.35135	HLA-C
0.574264	8.05278	2.95281	0.00886715	0.0742132	0.048527	-2.60501	RBM10		-0.345065	8.44325	-1.88748	0.0761951	0.207752	0.0118877	-4.49928	ARHGAP18
0.576123	6.76929	3.39763	0.00340358	0.0549629	0.0198284	-1.7134	GPHN		-0.342546	8.90236	-1.7374	0.1003	0.242317	0.0487299	-4.72441	NUP188
0.576216	9.56203	3.64447	0.00199041	0.047421	0.0122996	-1.24453	RBM12		-0.339375	5.84404	-1.81832	0.0865819	0.224696	0.0264678	-4.5242	NEK7
0.577038	8.81213	3.01447	0.00777381	0.0715124	0.053553	-2.48994	VARS		-0.330738	7.25294	-1.98984	0.062851	0.184685	0.0132792	-4.3228	HLA-A
0.580357	6.47482	2.99791	0.00805386	0.0728437	0.0333802	-2.47811	EXOSC2		-0.321594	6.3706	-1.97647	0.0644656	0.188109	0.020489	-4.30693	KEAP1
0.58101	9.14702	2.8702	0.0105684	0.0787658	0.138485	-2.76571	WASH1		-0.318432	9.58867	-1.96633	0.0657154	0.191028	0.00881386	-4.35955	EPB41L2
0.581157	6.24036	3.00768	0.00788738	0.0719391	0.0721903	-2.45449	SNX12		-0.313846	8.11645	-1.92575	0.0709356	0.200285	0.0152626	-4.43924	NOTCH2
0.586864	8.03091	3.26376	0.00454799	0.0593591	0.0145923	-1.99847	PSMC6		-0.309957	9.23981	-1.79017	0.0911555	0.230552	0.0425633	-4.63809	ABCC1
0.586888	5.84897	2.75883	0.0133684	0.0864339	0.0262672	-2.90223	BICD2		-0.308892	9.80437	-1.83426	0.0840834	0.220235	0.0241279	-4.56454	GANAB
0.590978	8.74718	2.69779	0.015193	0.0917778	0.0661874	-3.09431	PABPC1		-0.30599	8.91748	-1.97909	0.0641457	0.187641	0.013573	-4.35041	SEC61A1
0.591677	9.75856	3.10561	0.00639455	0.0661245	0.0313448	-2.30635	PARP1		-0.30399	5.1188	-1.41611	0.174707	0.342349	0.0329875	-5.02692	MFGE8
0.593595	7.89742	2.76434	0.0132145	0.0864339	0.0524457	-2.96026	PAPOLA		-0.299017	6.9037	-1.42261	0.172842	0.339309	0.0444338	-5.12773	SEH1L
0.595215	5.42199	2.7752	0.0129161	0.0859224	0.0847629	-2.85388	YAE1D1		-0.29719	6.04816	-1.3714	0.187985	0.359268	0.0280245	-5.15546	GEMIN4
0.596817	9.74166	3.17302	0.00553154	0.0632426	0.0416378	-2.17652	PSMC3		-0.296614	6.74071	-1.77853	0.0931062	0.232833	0.0465405	-4.6393	SLC9A7
0.599778	7.17225	3.14645	0.00585714	0.0636521	0.0418383	-2.21239	NFKB1		-0.294939	9.94594	-1.82322	0.0858067	0.222892	0.0188515	-4.57898	HLA-A
0.599843	6.58836	3.15373	0.00576612	0.0636521	0.108361	-2.18308	CDK4		-0.290851	8.59964	-1.66319	0.114499	0.263299	0.0271601	-4.83419	SDAD1
0.601742	9.02	3.20856	0.00512358	0.0620023	0.0697132	-2.11051	GCC2		-0.288085	5.52353	-1.77606	0.0935255	0.233239	0.0191657	-4.56933	CNOT3
0.605557	9.15568	3.70714	0.00173659	0.0458636	0.0296576	-1.1211	PSPC1		-0.287409	4.25502	-1.18844	0.250911	0.431063	0.0372104	-5.22396	HAUS7
0.606043	6.41249	2.87004	0.0105721	0.0787658	0.0354779	-2.71999	ERC1		-0.287254	7.13192	-1.65879	0.115394	0.264223	0.0155712	-4.82074	SRPK1
0.607682	9.02252	2.73762	0.0139774	0.0884251	0.11829	-3.01928	PICALM		-0.285836	7.76463	-1.71106	0.105155	0.24959	0.0408757	-4.75791	DNAJB6
0.609033	5.69185	2.76123	0.0133013	0.0864339	0.0802423	-2.88434	MAPK14		-0.276785	5.73908	-1.48073	0.156874	0.318356	0.0454508	-4.99702	HLA-C
0.609538	5.52104	2.96333	0.00867056	0.0735801	0.011933	-2.51632	CNDP2		-0.276154	8.78389	-1.63088	0.121201	0.270208	0.0328172	-4.87858	FAM129B
0.616675	8.47346	2.93821	0.00914716	0.0749514	0.0269296	-2.6378	CD2BP2		-0.275008	7.5498	-1.67954	0.11123	0.25816	0.0226544	-4.79983	TBL2
0.61766	8.24477	3.55427	0.00242199	0.0507368	0.00820446	-1.42511	TXLNA		-0.264154	9.03854	-1.62057	0.12341	0.272594	0.0499884	-4.88945	ITGAV
0.619178	9.45997	3.04048	0.00735305	0.0704551	0.0928952	-2.4375	PTBP3		-0.262406	9.00039	-1.64985	0.117227	0.266094	0.0271413	-4.85133	CTNNA1
0.619451	6.80342	3.03426	0.00745167	0.0704551	0.0820312	-2.42007	PPP1R7		-0.254554	8.51936	-1.23864	0.23222	0.41051	0.0149244	-5.38351	NPEPPS
0.621222	8.00483	3.35308	0.00374871	0.0582395	0.0121849	-1.82179	PUM2		-0.251558	5.71098	-1.45118	0.164836	0.33018	0.000176019	-5.02094	TFIP11
0.622119	8.95223	3.19329	0.00529515	0.0620023	0.0137448	-2.14139	PRPF8		-0.251009	8.76661	-1.79445	0.0904457	0.230516	0.0263377	-4.64049	BAG6
0.622205	9.3599	2.82102	0.0117271	0.0820645	0.0352093	-2.85954	SF3B1		-0.244656	6.7479	-1.42686	0.171631	0.338364	0.0238711	-5.11683	SLC9A3R1
0.62255	8.09153	2.9881	0.00822429	0.0730264	0.0501093	-2.53724	RBM17		-0.243729	8.27902	-1.77036	0.0944987	0.23387	0.00742555	-4.67857	RABL3
0.627082	6.56036	2.75808	0.0133897	0.0864339	0.0172087	-2.93109	HSPA14		-0.235112	7.05425	-1.48826	0.154898	0.316125	0.0183435	-5.05238	MTFR1L
0.62719	6.09897	2.91059	0.00970044	0.0755943	0.0182868	-2.62699	WDR33		-0.225346	8.25921	-1.64562	0.118104	0.266492	0.00442969	-4.86111	ATP6V1H
0.627951	8.33601	3.87558	0.00120361	0.0449483	0.0486208	-0.784686	GNPDA1		-0.222351	8.10249	-1.62193	0.123117	0.272317	0.0458053	-4.89471	GNB2
0.628016	7.36348	3.00295	0.0079676	0.0724449	0.0690325	-2.49577	SPDL1		-0.218001	8.73586	-1.49311	0.153637	0.315335	0.0445315	-5.0686	QSOX2
0.630613	8.64327	3.02941	0.00752939	0.0704551	0.110171	-2.46141	PTK2		-0.211892	5.77531	-1.04637	0.309964	0.489553	0.00683167	-5.49806	NEO1
0.631364	6.10186	3.25781	0.00460687	0.0593591	0.0205728	-1.96188	CHMP2A		-0.207479	3.53193	-0.860301	0.401529	0.579966	0.0476479	-5.4571	TMX4
0.633474	9.09794	3.15563	0.00574256	0.0636521	0.0652398	-2.21427	STAM		-0.206425	4.56766	-0.897948	0.381687	0.559268	0.0367874	-5.52834	ECSIT
0.637321	8.94099	3.06418	0.00698905	0.0685844	0.089438	-2.39317	MCM4		-0.201381	6.04349	-1.13094	0.2737	0.455785	0.0124001	-5.41461	NXT1
0.637952	6.07471	2.86653	0.0106509	0.079034	0.0611906	-2.71266	FOSL1		-0.194188	6.37125	-1.17522	0.256019	0.436145	0.0340475	-5.38739	SMG1
0.639125	8.34779	2.79776	0.0123169	0.084197	0.0389596	-2.90396	MYH10		-0.178135	10.1084	-1.03979	0.312923	0.492754	0.0114405	-5.57216	ACSL1
0.639143	6.8238	2.6579	0.0165119	0.0953989	0.0526694	-3.12616	AMPD2		-0.176131	8.5138	-1.17551	0.255906	0.436145	0.0264062	-5.4532	MLLT4
0.640575	8.86713	3.31603	0.00406181	0.0585149	0.0664984	-1.89962	NELFE		-0.144859	8.15244	-1.00769	0.327657	0.50662	0.0395137	-5.62796	ADAM10
0.640776	8.44954	3.10887	0.00635004	0.065874	0.100561	-2.30594	KHDRBS1		-0.135495	5.77536	-0.724603	0.478498	0.649261	0.0071572	-5.74769	TOP2B
0.640792	7.93919	3.10029	0.00646809	0.0663374	0.05692	-2.31687	CORO1B		-0.112566	6.57844	-0.65472	0.521361	0.685369	0.0395044	-5.84853	RB1CC1
0.641096	5.95155	2.7545	0.0134907	0.0867415	0.100157	-2.93827	NOSIP		-0.101185	6.9545	-0.519083	0.610359	0.75091	0.0227475	-5.95509	NIT2
0.641298	7.69824	3.19128	0.00531809	0.0620023	0.00709056	-2.13513	PPP1CB		0.215198	7.21162	1.13512	0.271991	0.453831	0.0190773	-5.46389	HMGB1
0.64161	8.39655	3.74322	0.00160544	0.0449483	0.0257953	-1.04935	ACBD3		0.215457	8.43074	1.3318	0.200411	0.374416	0.0369793	-5.27588	ADAR
0.64216	8.24019	3.10315	0.00642849	0.0662645	0.0171686	-2.31477	SEC31A		0.284055	8.71064	1.52189	0.146321	0.306368	0.00874458	-5.03146	WDR61
0.646658	9.24481	2.82597	0.011605	0.0819161	0.131073	-2.84803	ZC3H11A		0.295286	9.19758	1.62831	0.121749	0.270767	0.00914488	-4.88171	POLR2B
0.647135	6.57792	3.7563	0.00156038	0.0449483	0.014903	-1.00286	GPR180		0.324588	6.23406	1.9845	0.0634915	0.18623	0.0327785	-4.27706	FBXO30
0.651161	7.35502	3.73108	0.00164843	0.0449483	0.0169092	-1.06029	BRD2		0.325603	7.03647	1.88576	0.076439	0.208219	0.0396403	-4.46775	HARS
0.653348	9.45321	3.19747	0.00524762	0.0620023	0.106445	-2.13024	CAPNS1		0.341153	4.79736	1.19082	0.249999	0.430136	0.0143834	-5.24284	ATG16L1
0.653598	9.96501	2.95134	0.00889488	0.0742132	0.0756053	-2.60366	PSMD1		0.350354	10.2478	2.01282	0.0601597	0.180869	0.0281047	-4.28256	SNX1
0.655687	8.10155	3.23173	0.00487379	0.061338	0.0579724	-2.06159	NCOA5		0.351138	7.43044	2.25001	0.0379045	0.142238	0.0315571	-3.89011	RBM6
0.656086	10.9062	2.75973	0.0133433	0.0864339	0.148995	-2.95945	TCP1		0.368387	6.575	1.8573	0.0805838	0.214121	0.000611845	-4.48619	FAM96B
0.657372	6.64019	3.09112	0.00659668	0.0666616	0.0719243	-2.30349	CCDC53		0.373766	7.04772	2.40865	0.0275694	0.120158	0.0365645	-3.59317	SIN3A
0.658994	6.68718	3.51255	0.0026519	0.0525166	0.0484088	-1.48339	TOLLIP		0.37421	8.37286	2.23291	0.0392113	0.144837	0.0451576	-3.93212	TWF2
0.659636	5.78707	2.85278	0.0109656	0.0803735	0.0378726	-2.73194	MRPL12		0.375848	8.91387	2.07964	0.0529179	0.168455	0.0373612	-4.1884	RPL12
0.660978	4.84694	2.94179	0.00907765	0.0749514	0.0727757	-2.52668	ATG13		0.38373	8.87925	2.01778	0.0595928	0.180165	0.0156178	-4.29217	CPSF7
0.663622	6.33479	2.63437	0.0173407	0.0987811	0.0473293	-3.15115	CHRAC1		0.399584	9.28478	2.38032	0.029197	0.123953	0.0498744	-3.67088	PRRC2A
0.665508	5.78914	3.12285	0.00616211	0.0654883	0.0277852	-2.20632	TTC27		0.426707	9.18436	2.0723	0.0536728	0.169304	0.047191	-4.2001	PRPF40A
0.666054	8.2296	2.97897	0.00838605	0.0730264	0.145812	-2.5564	COPS2		0.439701	6.96204	2.11873	0.049058	0.162376	0.0365032	-4.08326	ASH2L
0.666369	9.50175	3.26678	0.00451842	0.0593591	0.0841847	-1.99272	ZYX		0.461828	7.56379	2.72211	0.0144393	0.0891708	0.0369829	-3.03347	STAMBP
0.668837	7.96847	2.79808	0.0123086	0.084197	0.114293	-2.89459	STRBP		0.46846	7.71504	2.9687	0.00857178	0.0735801	0.0478754	-2.5707	CDYL
0.671048	7.53222	3.33367	0.00390965	0.0585149	0.0107622	-1.85184	SMARCD2		0.481675	6.24773	2.49497	0.0231217	0.111219	0.00296553	-3.39717	SRRM1
0.671557	9.20228	3.63419	0.00203546	0.047421	0.0271672	-1.26592	FAM21A		0.490722	4.74126	2.09162	0.051706	0.167219	0.00679765	-3.99885	MEAF6
0.672491	7.06723	3.62238	0.00208845	0.047421	0.0401047	-1.27604	WDR26		0.496929	8.50199	2.62063	0.0178427	0.100582	0.00921271	-3.23773	ITGA2
0.673286	8.05145	2.68869	0.0154849	0.0927663	0.0572474	-3.1037	MEPCE		0.502029	6.39283	2.72191	0.0144453	0.0891708	0.0480278	-2.99874	LEO1
0.674986	9.36468	3.21679	0.00503351	0.0619084	0.0730561	-2.09151	SAMHD1		0.504503	7.03053	2.41051	0.0274657	0.120029	0.0218745	-3.57769	PSMA6
0.677456	8.22268	3.64025	0.00200876	0.047421	0.00406058	-1.25495	AKAP12		0.509061	7.21479	2.78979	0.0125254	0.0846091	0.0285273	-2.89935	NRF1
0.678407	9.10757	3.21994	0.00499937	0.061749	0.105405	-2.08879	SF3A3		0.517245	8.87713	2.90585	0.00979857	0.0757523	0.0369593	-2.69858	PPP1R12A
0.679046	5.94584	2.93097	0.00928905	0.0749514	0.150652	-2.58326	UBR7		0.517515	9.66437	2.82831	0.0115479	0.0818689	0.0227169	-2.84319	SNRNP200
0.6804	9.23931	2.63733	0.0172341	0.0983466	0.10889	-3.2049	CAP1		0.523523	7.80487	2.07903	0.0529802	0.168488	0.0140917	-4.18173	RTCB
0.685906	4.90921	3.4031	0.0033634	0.0549629	0.0143969	-1.66257	RANBP9		0.536603	6.546	2.93433	0.00922288	0.0749514	0.036949	-2.59891	IRF3
0.686634	6.17905	2.75482	0.0134816	0.0867415	0.0180642	-2.91571	PLS1		0.540127	7.31813	2.73333	0.0141035	0.0884251	0.0295968	-3.00748	CTR9
0.687568	7.86365	3.2791	0.0043997	0.0589993	0.0553115	-1.96438	MYH14		0.541951	7.48087	2.3172	0.0331508	0.13095	0.0412061	-3.76885	ENAH
0.690455	7.7084	3.2928	0.00427123	0.0585176	0.0261212	-1.93435	SMEK1		0.542968	5.67843	2.26945	0.0364681	0.138332	0.0418278	-3.7612	SF3B14
0.691585	7.1031	3.36104	0.00368455	0.0580764	0.0391797	-1.7907	SNX3		0.551652	8.20651	3.19836	0.00523763	0.0620023	0.0373382	-2.13042	SUPT5H
0.692421	6.85441	2.76093	0.0133096	0.0864339	0.152693	-2.93561	PPP3R1		0.556551	6.09517	2.97287	0.00849587	0.0735629	0.00999374	-2.50988	ZCCHC8
0.693596	9.22234	3.62972	0.00205533	0.047421	0.0410772	-1.27475	MCM2		0.562491	5.76775	1.88039	0.0772058	0.208737	0.0268842	-4.40702	NMT2
0.693819	8.70179	2.7431	0.0138174	0.0883025	0.219074	-3.00901	RTF1		0.563904	7.87867	2.77684	0.0128717	0.0858687	0.0279887	-2.93245	CCNK
0.694311	9.30801	3.01238	0.0078086	0.0715124	0.0440639	-2.4919	PRMT1		0.565405	6.64101	3.02419	0.00761383	0.070837	0.0180245	-2.42482	RAD1
0.695971	6.55629	2.68311	0.0156665	0.0933378	0.0398547	-3.07401	LRRFIP1		0.569712	8.11211	2.98467	0.0082847	0.0730264	0.0358676	-2.54488	PTPN11
0.697745	4.60728	3.35773	0.00371107	0.0581089	0.0382725	-1.7427	USP8		0.572474	10.0134	2.95642	0.00879914	0.0742099	0.0353144	-2.59359	SRRT
0.699531	6.58354	3.57085	0.0023362	0.0501637	0.080915	-1.36639	USP19		0.573092	10.1204	2.58639	0.0191546	0.103081	0.0200398	-3.2896	RPLP0
0.70167	7.10016	3.26018	0.00458335	0.0593591	0.0672708	-1.98787	EML4		0.573114	5.18481	2.78056	0.0127714	0.0856792	0.0495529	-2.83144	BAP1
0.701946	7.39817	3.69306	0.00179066	0.0459204	0.0351929	-1.14134	TACC3		0.573518	8.55028	2.58123	0.01936	0.103081	0.0350986	-3.30921	EIF3E
0.70396	7.5818	2.96701	0.00860269	0.0735801	0.0527312	-2.56602	BIN1		0.574264	8.05278	2.95281	0.00886715	0.0742132	0.048527	-2.60501	RBM10
0.715662	5.95618	3.58688	0.00225615	0.0501444	0.0279872	-1.32533	TAF4		0.576123	6.76929	3.39763	0.00340358	0.0549629	0.0198284	-1.7134	GPHN
0.716179	8.70695	3.68767	0.0018118	0.0459204	0.0270149	-1.16084	TCEA1		0.576216	9.56203	3.64447	0.00199041	0.047421	0.0122996	-1.24453	RBM12
0.716551	5.76004	2.9402	0.00910848	0.0749514	0.0624107	-2.55283	LARP7		0.580092	5.94494	2.18758	0.0428791	0.1515	0.00868119	-3.92268	SRRM2
0.717067	8.05496	2.64333	0.0170204	0.0976196	0.043582	-3.18712	NFYC		0.580357	6.47482	2.99791	0.00805386	0.0728437	0.0333802	-2.47811	EXOSC2
0.717579	9.34083	3.25576	0.00462726	0.0593862	0.086453	-2.01792	MYEF2		0.586864	8.03091	3.26376	0.00454799	0.0593591	0.0145923	-1.99847	PSMC6
0.717618	7.78815	3.73552	0.00163257	0.0449483	0.0174426	-1.05887	NUPL1		0.586888	5.84897	2.75883	0.0133684	0.0864339	0.0262672	-2.90223	BICD2
0.721636	8.99457	3.14564	0.00586742	0.0636521	0.0431797	-2.2347	PLS3		0.591677	9.75856	3.10561	0.00639455	0.0661245	0.0313448	-2.30635	PARP1
0.721992	11.2276	4.01381	0.000891212	0.0449483	0.0220144	-0.502089	EEF2		0.596553	8.56493	2.54642	0.0208024	0.105251	0.0239952	-3.3745	UBE2K
0.723371	8.29945	3.28266	0.00436589	0.0589993	0.0462097	-1.96282	UCHL5		0.596817	9.74166	3.17302	0.00553154	0.0632426	0.0416378	-2.17652	PSMC3
0.723917	9.00104	3.71584	0.00170404	0.0457276	0.0192172	-1.10436	DDX39B		0.599778	7.17225	3.14645	0.00585714	0.0636521	0.0418383	-2.21239	NFKB1
0.726821	7.89931	2.73466	0.0140643	0.0884251	0.146728	-3.01707	PSMD8		0.605557	9.15568	3.70714	0.00173659	0.0458636	0.0296576	-1.1211	PSPC1
0.733488	8.25479	2.88404	0.0102627	0.0778578	0.0434629	-2.73787	CD2AP		0.606043	6.41249	2.87004	0.0105721	0.0787658	0.0354779	-2.71999	ERC1
0.735657	7.70434	3.29618	0.00424007	0.0585176	0.057388	-1.92549	TEAD1		0.609538	5.52104	2.96333	0.00867056	0.0735801	0.011933	-2.51632	CNDP2
0.736103	9.98537	2.98874	0.00821303	0.0730264	0.143509	-2.53056	CCT6A		0.616675	8.47346	2.93821	0.00914716	0.0749514	0.0269296	-2.6378	CD2BP2
0.736282	9.17327	2.98102	0.0083495	0.0730264	0.132932	-2.55329	CCT7		0.61766	8.24477	3.55427	0.00242199	0.0507368	0.00820446	-1.42511	TXLNA
0.739833	7.81345	4.35551	0.000425367	0.0381057	0.043182	0.171616	CLIP1		0.619511	6.66684	2.52561	0.0217123	0.107601	0.041298	-3.3572	MSI1
0.742672	9.26388	3.22416	0.00495408	0.061749	0.0679353	-2.07922	SUPT6H		0.621222	8.00483	3.35308	0.00374871	0.0582395	0.0121849	-1.82179	PUM2
0.743754	8.69439	3.48441	0.00281917	0.0529123	0.027299	-1.56583	TCERG1		0.622119	8.95223	3.19329	0.00529515	0.0620023	0.0137448	-2.14139	PRPF8
0.748567	6.89969	3.28943	0.00430246	0.0586978	0.0244574	-1.92266	UBQLN4		0.622205	9.3599	2.82102	0.0117271	0.0820645	0.0352093	-2.85954	SF3B1
0.752033	5.0244	3.16262	0.00565677	0.0636521	0.0407757	-2.11477	C2orf15		0.627082	6.56036	2.75808	0.0133897	0.0864339	0.0172087	-2.93109	HSPA14
0.753107	10.1759	2.91156	0.00968045	0.0755943	0.154127	-2.67797	SERBP1		0.62719	6.09897	2.91059	0.00970044	0.0755943	0.0182868	-2.62699	WDR33
0.755253	7.56206	3.9071	0.00112387	0.0449483	0.0112415	-0.716733	TXLNG		0.627951	8.33601	3.87558	0.00120361	0.0449483	0.0486208	-0.784686	GNPDA1
0.755796	9.12398	2.97138	0.00852291	0.0735801	0.0736879	-2.57237	SUGP1		0.631364	6.10186	3.25781	0.00460687	0.0593591	0.0205728	-1.96188	CHMP2A
0.760867	10.6952	2.82996	0.0115077	0.0817624	0.0346519	-2.82899	RPL6		0.639125	8.34779	2.79776	0.0123169	0.084197	0.0389596	-2.90396	MYH10
0.761642	7.27703	2.82198	0.0117033	0.0820645	0.0465007	-2.83578	CSNK2B		0.641298	7.69824	3.19128	0.00531809	0.0620023	0.00709056	-2.13513	PPP1CB
0.763976	6.43971	3.43425	0.0031436	0.0549629	0.065237	-1.63139	DDI2		0.64161	8.39655	3.74322	0.00160544	0.0449483	0.0257953	-1.04935	ACBD3
0.764469	8.94428	2.79229	0.0124598	0.0845721	0.0819	-2.91621	YWHAB		0.64216	8.24019	3.10315	0.00642849	0.0662645	0.0171686	-2.31477	SEC31A
0.764539	3.96331	2.93113	0.00928588	0.0749514	0.0130243	-2.52323	CXorf38		0.647135	6.57792	3.7563	0.00156038	0.0449483	0.014903	-1.00286	GPR180
0.764563	6.34378	2.81413	0.0118988	0.0830871	0.0985424	-2.80896	SARNP		0.651161	7.35502	3.73108	0.00164843	0.0449483	0.0169092	-1.06029	BRD2
0.764837	4.8915	3.35632	0.0037224	0.0581089	0.0513901	-1.74888	ANKRD54		0.658994	6.68718	3.51255	0.0026519	0.0525166	0.0484088	-1.48339	TOLLIP
0.767025	6.38713	2.98684	0.00824642	0.0730264	0.0396065	-2.49523	DBR1		0.659636	5.78707	2.85278	0.0109656	0.0803735	0.0378726	-2.73194	MRPL12
0.769212	9.08443	3.39322	0.00343624	0.0549629	0.0498586	-1.7468	CCAR1		0.663622	6.33479	2.63437	0.0173407	0.0987811	0.0473293	-3.15115	CHRAC1
0.770691	4.57074	2.90908	0.00973158	0.0755943	0.114651	-2.5726	CUEDC2		0.665508	5.78914	3.12285	0.00616211	0.0654883	0.0277852	-2.20632	TTC27
0.770827	6.98337	2.76564	0.0131786	0.0864339	0.103193	-2.92781	EIF1AD		0.671048	7.53222	3.33367	0.00390965	0.0585149	0.0107622	-1.85184	SMARCD2
0.773511	10.0102	3.32852	0.00395347	0.0585149	0.0701525	-1.87068	PTBP1		0.671557	9.20228	3.63419	0.00203546	0.047421	0.0271672	-1.26592	FAM21A
0.77383	5.11139	2.82698	0.0115804	0.0819161	0.176037	-2.73864	GTF2A1		0.672491	7.06723	3.62238	0.00208845	0.047421	0.0401047	-1.27604	WDR26
0.776452	8.67499	2.74175	0.0138567	0.0883025	0.135442	-3.0105	FIP1L1		0.673229	6.70561	1.90509	0.0737332	0.203408	0.0408979	-4.41033	UBE2C
0.782373	5.74008	3.89498	0.00115387	0.0449483	0.0243206	-0.722365	C11orf68		0.677456	8.22268	3.64025	0.00200876	0.047421	0.00406058	-1.25495	AKAP12
0.782756	7.11241	2.91985	0.00951148	0.0755943	0.110738	-2.64144	CDC37		0.685906	4.90921	3.4031	0.0033634	0.0549629	0.0143969	-1.66257	RANBP9
0.783809	7.09279	3.09377	0.00655927	0.0665561	0.133707	-2.30659	DCPS		0.686634	6.17905	2.75482	0.0134816	0.0867415	0.0180642	-2.91571	PLS1
0.786487	8.62798	2.93388	0.00923179	0.0749514	0.110183	-2.64584	PHGDH		0.690455	7.7084	3.2928	0.00427123	0.0585176	0.0261212	-1.93435	SMEK1
0.786649	9.69034	3.27221	0.0044657	0.0591841	0.114281	-1.98258	SUGT1		0.691585	7.1031	3.36104	0.00368455	0.0580764	0.0391797	-1.7907	SNX3
0.788785	10.7373	2.70945	0.0148272	0.0901572	0.182072	-3.05684	SYAP1		0.693596	9.22234	3.62972	0.00205533	0.047421	0.0410772	-1.27475	MCM2
0.788939	6.58944	3.25336	0.00465136	0.0594605	0.0589741	-1.9856	PAIP1		0.694311	9.30801	3.01238	0.0078086	0.0715124	0.0440639	-2.4919	PRMT1
0.79007	7.41984	3.57341	0.0023232	0.0501637	0.0421985	-1.37871	SPG21		0.695971	6.55629	2.68311	0.0156665	0.0933378	0.0398547	-3.07401	LRRFIP1
0.792074	7.87986	3.40143	0.00337566	0.0549629	0.0495477	-1.72404	EWSR1		0.697745	4.60728	3.35773	0.00371107	0.0581089	0.0382725	-1.7427	USP8
0.794944	8.26792	3.15245	0.00578203	0.0636521	0.0628414	-2.21707	ILF2		0.701946	7.39817	3.69306	0.00179066	0.0459204	0.0351929	-1.14134	TACC3
0.797307	7.14075	3.20964	0.00511172	0.0620023	0.051298	-2.08295	CHMP1A		0.715662	5.95618	3.58688	0.00225615	0.0501444	0.0279872	-1.32533	TAF4
0.799105	7.07911	3.18714	0.00536576	0.0620023	0.0321141	-2.12312	CDC23		0.716179	8.70695	3.68767	0.0018118	0.0459204	0.0270149	-1.16084	TCEA1
0.799805	6.16075	3.34835	0.00378724	0.058351	0.0755088	-1.79136	TCEAL4		0.717067	8.05496	2.64333	0.0170204	0.0976196	0.043582	-3.18712	NFYC
0.801958	9.24395	3.02739	0.00756189	0.0705559	0.0996995	-2.46233	HK2		0.717618	7.78815	3.73552	0.00163257	0.0449483	0.0174426	-1.05887	NUPL1
0.805649	8.65258	2.96024	0.0087279	0.0738007	0.190093	-2.5952	PALLD		0.721636	8.99457	3.14564	0.00586742	0.0636521	0.0431797	-2.2347	PLS3
0.809476	8.45654	3.60845	0.0021527	0.0485405	0.0919563	-1.31853	AKAP8		0.721992	11.2276	4.01381	0.000891212	0.0449483	0.0220144	-0.502089	EEF2
0.80948	6.12805	2.80603	0.012104	0.0837988	0.108971	-2.81896	ATP6V1C1		0.723371	8.29945	3.28266	0.00436589	0.0589993	0.0462097	-1.96282	UCHL5
0.81396	7.7981	3.01402	0.00778119	0.0715124	0.0443891	-2.47958	WARS		0.723917	9.00104	3.71584	0.00170404	0.0457276	0.0192172	-1.10436	DDX39B
0.81427	9.53561	3.49565	0.00275111	0.0525166	0.0580597	-1.54094	SF3A1		0.733488	8.25479	2.88404	0.0102627	0.0778578	0.0434629	-2.73787	CD2AP
0.81436	6.1692	3.80452	0.00140491	0.0449483	0.0113885	-0.90089	HUS1		0.739833	7.81345	4.35551	0.000425367	0.0381057	0.043182	0.171616	CLIP1
0.815074	7.52666	2.71682	0.0146002	0.0894034	0.120059	-3.04035	SNX5		0.743754	8.69439	3.48441	0.00281917	0.0529123	0.027299	-1.56583	TCERG1
0.818472	9.57148	3.83456	0.00131599	0.0449483	0.072759	-0.865029	RPAP3		0.748567	6.89969	3.28943	0.00430246	0.0586978	0.0244574	-1.92266	UBQLN4
0.821425	9.98278	4.11259	0.000719245	0.0432479	0.0266323	-0.309635	KHSRP		0.752033	5.0244	3.16262	0.00565677	0.0636521	0.0407757	-2.11477	C2orf15
0.823172	8.1264	4.15682	0.0006535	0.0414735	0.0200033	-0.222792	GMPPA		0.755253	7.56206	3.9071	0.00112387	0.0449483	0.0112415	-0.716733	TXLNG
0.824452	9.39367	2.92246	0.00945874	0.0755943	0.121904	-2.66448	BAG4		0.760867	10.6952	2.82996	0.0115077	0.0817624	0.0346519	-2.82899	RPL6
0.825949	8.73872	3.46596	0.00293442	0.0542253	0.0747129	-1.60264	FAM50A		0.761642	7.27703	2.82198	0.0117033	0.0820645	0.0465007	-2.83578	CSNK2B
0.828332	8.2364	3.41149	0.00330276	0.0549629	0.0770082	-1.70638	CDCA3		0.764539	3.96331	2.93113	0.00928588	0.0749514	0.0130243	-2.52323	CXorf38
0.830456	7.34907	3.06084	0.00703931	0.0686385	0.0908568	-2.37605	C9orf78		0.767025	6.38713	2.98684	0.00824642	0.0730264	0.0396065	-2.49523	DBR1
0.831359	9.6439	3.41438	0.00328212	0.0549629	0.105879	-1.70183	PPP6R3		0.767367	5.90677	2.56859	0.0198724	0.103785	0.0396772	-3.24194	SMNDC1
0.840318	6.17375	3.87562	0.00120353	0.0449483	0.0735968	-0.762907	TUBB2B		0.769212	9.08443	3.39322	0.00343624	0.0549629	0.0498586	-1.7468	CCAR1
0.843489	6.81034	3.20016	0.00521727	0.0620023	0.0151004	-2.09439	EXOSC6		0.782373	5.74008	3.89498	0.00115387	0.0449483	0.0243206	-0.722365	C11orf68
0.844632	8.99184	3.14456	0.00588101	0.0636521	0.085722	-2.23636	CORO1C		0.79007	7.41984	3.57341	0.0023232	0.0501637	0.0421985	-1.37871	SPG21
0.845823	4.24474	3.1827	0.00541734	0.0621558	0.0396905	-2.0649	DNPH1		0.792074	7.87986	3.40143	0.00337566	0.0549629	0.0495477	-1.72404	EWSR1
0.84799	9.44948	3.78376	0.00146985	0.0449483	0.0426699	-0.967165	CNN3		0.799105	7.07911	3.18714	0.00536576	0.0620023	0.0321141	-2.12312	CDC23
0.851719	9.90826	2.67051	0.0160838	0.0943284	0.158124	-3.13758	CCT8		0.81396	7.7981	3.01402	0.00778119	0.0715124	0.0443891	-2.47958	WARS
0.852764	8.93459	2.98904	0.00820775	0.0730264	0.140851	-2.53944	BRD4		0.81436	6.1692	3.80452	0.00140491	0.0449483	0.0113885	-0.90089	HUS1
0.854655	7.76613	2.73422	0.0140772	0.0884251	0.0865295	-3.01242	STMN1		0.821425	9.98278	4.11259	0.000719245	0.0432479	0.0266323	-0.309635	KHSRP
0.856553	7.97111	2.79716	0.0123325	0.084197	0.0956301	-2.89711	CRKL		0.823172	8.1264	4.15682	0.0006535	0.0414735	0.0200033	-0.222792	GMPPA
0.856874	9.46652	4.15674	0.000653613	0.0414735	0.0271801	-0.223358	EIF3F		0.843489	6.81034	3.20016	0.00521727	0.0620023	0.0151004	-2.09439	EXOSC6
0.858054	8.60586	3.49525	0.00275354	0.0525166	0.0554133	-1.53905	TFCP2		0.845823	4.24474	3.1827	0.00541734	0.0621558	0.0396905	-2.0649	DNPH1
0.858418	8.16088	3.65344	0.00195195	0.047421	0.0505414	-1.22494	RBMS2		0.84799	9.44948	3.78376	0.00146985	0.0449483	0.0426699	-0.967165	CNN3
0.859137	5.64543	2.78948	0.0125337	0.0846091	0.0189209	-2.84214	MZT2A		0.849723	5.24234	2.21713	0.040454	0.147093	0.0379211	-3.81578	RPL27
0.860143	7.11459	3.60175	0.00218432	0.0489136	0.16878	-1.31466	GSTK1		0.856874	9.46652	4.15674	0.000653613	0.0414735	0.0271801	-0.223358	EIF3F
0.860744	5.34589	2.72244	0.0144291	0.0891708	0.124636	-2.93964	PEX19		0.859137	5.64543	2.78948	0.0125337	0.0846091	0.0189209	-2.84214	MZT2A
0.861657	9.07249	3.37675	0.00356118	0.056682	0.113714	-1.77947	YLPM1		0.863442	9.76325	3.82679	0.00133843	0.0449483	0.0404371	-0.880428	CSDE1
0.863442	9.76325	3.82679	0.00133843	0.0449483	0.0404371	-0.880428	CSDE1		0.864031	8.99133	2.23466	0.0390759	0.144589	0.00664179	-3.92633	H2AFV
0.864529	7.53136	3.20143	0.00520307	0.0620023	0.166104	-2.1083	PPM1A		0.86647	6.9977	4.51276	0.00030336	0.0373512	0.00115274	0.477565	CDK12
0.86647	6.9977	4.51276	0.00030336	0.0373512	0.00115274	0.477565	CDK12		0.868278	8.9646	3.66495	0.00190365	0.0468455	0.0191492	-1.20589	CCDC6
0.867429	6.20106	3.18534	0.00538659	0.0620222	0.0717928	-2.10684	PIH1D1		0.872276	8.51662	4.29504	0.000484638	0.0381057	0.04333	0.0511033	CSTF2T
0.868259	9.16727	2.96286	0.00867914	0.0735801	0.120797	-2.59006	XRCC5		0.873281	6.40535	3.32577	0.00397707	0.0585149	0.047081	-1.83489	GCA
0.868278	8.9646	3.66495	0.00190365	0.0468455	0.0191492	-1.20589	CCDC6		0.879542	9.68668	3.69812	0.00177104	0.0459204	0.0147557	-1.13714	TPD52L2
0.868344	6.33289	3.16025	0.00568575	0.0636521	0.114089	-2.15609	HTATSF1		0.903371	6.25187	3.43513	0.0031376	0.0549629	0.043413	-1.61268	UBP1
0.872193	9.98528	2.86984	0.0105765	0.0787658	0.119242	-2.76358	XRCC6		0.919376	7.78862	4.72334	0.000193494	0.0353691	0.00835241	0.891006	CTNNBL1
0.872276	8.51662	4.29504	0.000484638	0.0381057	0.04333	0.0511033	CSTF2T		0.922402	5.66569	3.25939	0.00459117	0.0593591	0.0167146	-1.94693	CHMP1B
0.873281	6.40535	3.32577	0.00397707	0.0585149	0.047081	-1.83489	GCA		0.922895	8.29036	4.11599	0.000713966	0.0432479	0.0471789	-0.303399	C9orf40
0.877001	6.6218	3.08868	0.00663126	0.0666616	0.152535	-2.31199	MRGBP		0.926414	6.90062	2.46209	0.0247297	0.115039	0.017781	-3.47851	RPL15
0.878502	6.03388	3.46094	0.00296659	0.0542253	0.0778912	-1.56775	KCTD12		0.926772	10.366	3.12213	0.00617167	0.0654883	0.0499901	-2.26983	RPL24
0.879542	9.68668	3.69812	0.00177104	0.0459204	0.0147557	-1.13714	TPD52L2		0.938176	6.84284	4.18868	0.000609925	0.0414735	0.0332527	-0.152674	CELF1
0.88579	7.13728	3.12061	0.00619185	0.0654884	0.0606701	-2.24946	PSMA5		0.939253	5.61993	3.7937	0.00143838	0.0449483	0.0129232	-0.917563	RND3
0.892152	7.68755	2.93209	0.00926691	0.0749514	0.109212	-2.63134	TXNDC9		0.952506	9.5486	3.14898	0.00582536	0.0636521	0.0140965	-2.22486	UFD1L
0.897248	7.68346	3.67021	0.00188198	0.0468455	0.0513117	-1.19208	LASP1		0.954712	8.60345	3.7936	0.00143868	0.0449483	0.0446766	-0.947787	SF3A2
0.903371	6.25187	3.43513	0.0031376	0.0549629	0.043413	-1.61268	UBP1		0.96213	5.82366	2.21212	0.0408556	0.148056	0.0292676	-3.85687	FAM84B
0.905601	9.28018	3.11519	0.00626432	0.0655135	0.11945	-2.29411	HNRNPH3		0.963513	7.28051	3.83294	0.00132062	0.0449483	0.0427634	-0.85901	REL
0.906862	10.1404	3.03677	0.00741165	0.0704551	0.0730875	-2.43927	GPKOW		0.963967	10.2406	4.50178	0.000310589	0.0373512	0.0274147	0.459622	HNRNPH2
0.913453	5.80381	2.87359	0.0104927	0.0787537	0.057433	-2.68017	RNMT		0.979131	9.17501	3.91131	0.00111362	0.0449483	0.0290323	-0.712974	SNX9
0.915158	7.85814	3.4038	0.0033583	0.0549629	0.0964455	-1.71786	ABHD14B		0.98412	7.97705	4.03451	0.000852038	0.0449483	0.0483567	-0.464705	AKT1S1
0.919376	7.78862	4.72334	0.000193494	0.0353691	0.00835241	0.891006	CTNNBL1		0.984679	7.80582	4.29801	0.000481542	0.0381057	0.00506838	0.0588543	TOMM34
0.922402	5.66569	3.25939	0.00459117	0.0593591	0.0167146	-1.94693	CHMP1B		0.992018	6.8662	3.62573	0.00207326	0.047421	0.0199805	-1.26226	LSM4
0.922895	8.29036	4.11599	0.000713966	0.0432479	0.0471789	-0.303399	C9orf40		0.994902	8.42994	3.95417	0.00101453	0.0449483	0.048983	-0.626495	FUBP3
0.926631	8.42502	2.79166	0.0124761	0.0845721	0.0649147	-2.91355	CAST		0.997315	9.96673	3.74691	0.00159259	0.0449483	0.0489602	-1.03934	HNRNPK
0.926772	10.366	3.12213	0.00617167	0.0654883	0.0499901	-2.26983	RPL24		0.998182	9.70892	4.17672	0.000625924	0.0414735	0.0190961	-0.18323	UBA1
0.934012	5.76201	3.29446	0.00425593	0.0585176	0.0776059	-1.87869	LYSMD2		1.02844	6.15745	3.75504	0.00156466	0.0449483	0.0177766	-0.993186	RBM7
0.937605	8.36191	3.15341	0.00577005	0.0636521	0.135819	-2.21524	SMU1		1.04255	8.49782	3.83871	0.00130416	0.0449483	0.0409064	-0.857506	DYNLRB1
0.938176	6.84284	4.18868	0.000609925	0.0414735	0.0332527	-0.152674	CELF1		1.04953	6.08392	2.93259	0.00925719	0.0749514	0.0458958	-2.5843	RPS28
0.939253	5.61993	3.7937	0.00143838	0.0449483	0.0129232	-0.917563	RND3		1.05059	9.68936	4.93147	0.000124553	0.0353691	0.0139508	1.29434	HNRNPF
0.942382	9.22167	3.08661	0.00666079	0.0667518	0.0937124	-2.35011	SNRNP70		1.05099	7.72682	3.75477	0.00156556	0.0449483	0.0418418	-1.02117	PHAX
0.944176	6.51969	3.73911	0.00161986	0.0449483	0.0520226	-1.03274	NFKBIB		1.06924	5.83861	3.8903	0.00116569	0.0449483	0.0369822	-0.731389	UBL7
0.952506	9.5486	3.14898	0.00582536	0.0636521	0.0140965	-2.22486	UFD1L		1.07015	9.12903	4.94827	0.000120226	0.0353691	0.0258368	1.32797	SH3KBP1
0.954712	8.60345	3.7936	0.00143868	0.0449483	0.0446766	-0.947787	SF3A2		1.07293	6.75159	4.28347	0.000496896	0.0381057	0.0363013	0.0324135	ZNF259
0.955305	9.59337	3.64072	0.0020067	0.047421	0.0739814	-1.25134	WDR70		1.08092	8.57421	3.98456	0.000949668	0.0449483	0.00429206	-0.564846	RPRD1B
0.960809	7.02464	2.91488	0.00961241	0.0755943	0.132279	-2.64568	GINS4		1.08342	7.51218	3.56698	0.00235593	0.0501637	0.0330961	-1.38621	CC2D1B
0.963513	7.28051	3.83294	0.00132062	0.0449483	0.0427634	-0.85901	REL		1.09366	9.68298	4.66221	0.000220388	0.0353691	0.0214012	0.773518	RPL10A
0.963967	10.2406	4.50178	0.000310589	0.0373512	0.0274147	0.459622	HNRNPH2		1.0944	5.27661	2.7821	0.0127301	0.0855788	0.0336945	-2.8301	EML1
0.967908	6.5858	3.85033	0.00127159	0.0449483	0.0655318	-0.814277	HSPBP1		1.09931	7.38709	4.28701	0.000493112	0.0381057	0.0453319	0.0382836	PFKFB2
0.972106	9.36984	3.05542	0.00712154	0.0690258	0.0707693	-2.4081	CALD1		1.10266	9.50435	4.62295	0.000239643	0.0353691	0.00906612	0.696865	PSMD4
0.974757	6.87005	3.14708	0.00584928	0.0636521	0.181783	-2.19794	ACBD6		1.10831	6.34186	2.77657	0.012879	0.0858687	0.0224269	-2.87469	XRCC4
0.979131	9.17501	3.91131	0.00111362	0.0449483	0.0290323	-0.712974	SNX9		1.11007	9.9197	3.94099	0.00104401	0.0449483	0.0428174	-0.652099	MAP4
0.98412	7.97705	4.03451	0.000852038	0.0449483	0.0483567	-0.464705	AKT1S1		1.11642	9.01678	3.8555	0.00125737	0.0449483	0.0267323	-0.825153	CASP4
0.984679	7.80582	4.29801	0.000481542	0.0381057	0.00506838	0.0588543	TOMM34		1.12094	8.85687	3.42554	0.00320355	0.0549629	0.0361052	-1.68043	UPF1
0.991865	9.02518	2.67546	0.0159186	0.0939778	0.154896	-3.13556	EIF3J		1.12331	10.1512	4.54341	0.000284075	0.0373512	0.0494291	0.541162	HNRNPA0
0.992018	6.8662	3.62573	0.00207326	0.047421	0.0199805	-1.26226	LSM4		1.12786	10.7606	4.20669	0.000586613	0.0414735	0.0404052	-0.121621	STIP1
0.992975	7.67857	3.50063	0.00272152	0.0525166	0.0757716	-1.52321	EIF3D		1.12793	8.13133	3.14974	0.00581587	0.0636521	0.0420263	-2.21939	PAWR
0.994902	8.42994	3.95417	0.00101453	0.0449483	0.048983	-0.626495	FUBP3		1.12974	9.07706	3.72898	0.00165598	0.0449483	0.0216093	-1.0779	UBQLN2
0.997315	9.96673	3.74691	0.00159259	0.0449483	0.0489602	-1.03934	HNRNPK		1.1426	6.81125	4.34929	0.000431117	0.0381057	0.0444099	0.160993	ANAPC16
0.998182	9.70892	4.17672	0.000625924	0.0414735	0.0190961	-0.18323	UBA1		1.1504	9.35527	4.66156	0.000220697	0.0353691	0.0195777	0.772294	SRI
1.00051	8.1872	3.51196	0.00265532	0.0525166	0.0690273	-1.50444	YTHDF1		1.15455	8.31381	3.68449	0.00182437	0.0459204	0.0474104	-1.16112	RBFOX2
1.00279	9.09908	3.24732	0.00471246	0.0598189	0.0804724	-2.03521	UBFD1		1.16258	6.97054	3.97964	0.000959885	0.0449483	0.0433733	-0.563303	LAMTOR5
1.01138	5.4381	2.71615	0.0146206	0.0894034	0.0875357	-2.94601	NECAP1		1.20011	6.61493	3.16253	0.00565794	0.0636521	0.0380966	-2.15906	SLC4A1AP
1.01271	8.38468	3.28095	0.00438207	0.0589993	0.0627633	-1.96352	UBQLN1		1.21849	8.8424	5.3585	5.11689e-05	0.0353691	0.0110947	2.105	PAICS
1.01466	7.21587	3.24695	0.00471624	0.0598189	0.0619874	-2.01371	SAP30BP		1.22642	7.249	4.26567	0.00051637	0.0381057	0.00755854	-0.00232412	DFFA
1.01466	9.10474	2.73716	0.0139908	0.0884251	0.233971	-3.02003	WBP2		1.24225	7.18547	4.34891	0.000431471	0.0381057	0.0371408	0.160456	ZFR
1.01498	9.41059	2.85567	0.0108986	0.0800628	0.124155	-2.79346	PLRG1		1.24933	5.30169	5.83828	1.93257e-05	0.0353691	0.00277115	2.78946	BOLA2
1.01501	9.50598	3.46	0.00297262	0.0542253	0.0672149	-1.61246	STRAP		1.25081	9.38652	3.77404	0.00150126	0.0449483	0.0318307	-0.98653	C1orf198
1.01699	3.7104	2.79341	0.0124304	0.0845721	0.130226	-2.75785	PDCD5		1.27499	8.27114	4.5927	0.000255644	0.0360902	0.015694	0.637582	SNRPD2
1.01709	9.36278	4.29151	0.000488341	0.0381057	0.0533784	0.0444373	HNRNPH1		1.28691	9.39806	5.01437	0.000104635	0.0353691	0.0177651	1.45436	CELF1
1.02598	10.0267	4.09603	0.000745544	0.0439303	0.0689342	-0.343094	DNAJC3		1.29585	7.77908	4.4788	0.000326288	0.0378378	0.017038	0.414598	MCOLN3
1.02844	6.15745	3.75504	0.00156466	0.0449483	0.0177766	-0.993186	RBM7		1.30675	8.87952	4.89433	0.000134698	0.0353691	0.0279514	1.2241	COPS5
1.02881	11.2069	2.77433	0.01294	0.0859224	0.159209	-2.93245	NPM1		1.31492	8.12382	3.72755	0.00166116	0.0449483	0.0166362	-1.07603	TAGLN2
1.03076	10.183	3.49909	0.00273061	0.0525166	0.0584465	-1.53176	RAD23B		1.31619	9.52343	4.71997	0.000194886	0.0353691	0.0280349	0.885938	SNRPC
1.04255	8.49782	3.83871	0.00130416	0.0449483	0.0409064	-0.857506	DYNLRB1		1.3278	8.49201	4.916	0.000128681	0.0353691	0.0470186	1.26421	RRM2
1.04953	6.08392	2.93259	0.00925719	0.0749514	0.0458958	-2.5843	RPS28		1.34178	7.276	3.98938	0.000939788	0.0449483	0.0244023	-0.546052	RRM2B
1.05059	9.68936	4.93147	0.000124553	0.0353691	0.0139508	1.29434	HNRNPF		1.34411	5.16577	5.0977	8.78873e-05	0.0353691	0.0260358	1.50723	MVB12A
1.05099	7.72682	3.75477	0.00156556	0.0449483	0.0418418	-1.02117	PHAX		1.35669	6.38452	3.49596	0.00274929	0.0525166	0.0452354	-1.50043	C2orf49
1.05518	8.68359	3.26435	0.00454219	0.0593591	0.0707267	-2.00006	CCDC50		1.3587	6.9001	4.71886	0.000195346	0.0353691	0.0156254	0.874586	TRNAU1AP
1.06924	5.83861	3.8903	0.00116569	0.0449483	0.0369822	-0.731389	UBL7		1.36546	6.30193	3.93296	0.00106241	0.0449483	0.0236424	-0.649095	TPD52
1.07015	9.12903	4.94827	0.000120226	0.0353691	0.0258368	1.32797	SH3KBP1		1.41547	8.00006	4.30172	0.000477696	0.0381057	0.0253702	0.0664329	CHMP2B
1.07293	6.75159	4.28347	0.000496896	0.0381057	0.0363013	0.0324135	ZNF259		1.41563	8.35798	4.79484	0.000166243	0.0353691	0.0161214	1.03048	RELA
1.07415	5.46673	3.12508	0.00613263	0.0654883	0.0515804	-2.19807	CWC27		1.41639	7.15429	4.17506	0.000628188	0.0414735	0.0165519	-0.180026	CCNA2
1.07438	10.9797	3.13886	0.00595351	0.0642228	0.103571	-2.23329	TARDBP		1.45686	7.26241	4.02666	0.000866686	0.0449483	0.000103092	-0.471848	SNRPB
1.07614	9.60553	3.68986	0.00180319	0.0459204	0.0601785	-1.15395	QRICH1		1.47508	9.71141	5.0914	8.90519e-05	0.0353691	0.00547279	1.60009	UPP1
1.0772	10.0331	3.76411	0.00153405	0.0449483	0.103033	-1.00423	DNAJC7		1.49353	5.94982	4.29543	0.000484228	0.0381057	0.0402829	0.0464573	RNASEH2B
1.078	6.22451	2.7519	0.0135644	0.0868713	0.0650564	-2.91632	ASAH1		1.51009	8.40743	5.14616	7.94364e-05	0.0353691	0.0171024	1.70191	SGTA
1.08092	8.57421	3.98456	0.000949668	0.0449483	0.00429206	-0.564846	RPRD1B		1.58008	7.87563	4.84673	0.000148946	0.0353691	0.044776	1.12623	POU2F1
1.08342	7.51218	3.56698	0.00235593	0.0501637	0.0330961	-1.38621	CC2D1B		1.5908	7.73209	5.37393	4.95701e-05	0.0353691	0.0177425	2.11757	EIF1
1.08623	9.36541	3.41336	0.0032894	0.0549629	0.110557	-1.70531	TIAL1		1.62358	9.73403	3.91008	0.0011166	0.0449483	0.0438215	-0.714803	YAP1
1.08849	9.86402	3.14723	0.0058473	0.0636521	0.11317	-2.22746	PPID		1.63194	5.64737	4.06798	0.000792321	0.0449483	0.0462993	-0.390588	WBP4
1.09366	9.68298	4.66221	0.000220388	0.0353691	0.0214012	0.773518	RPL10A		1.6655	8.19867	4.63746	0.000232334	0.0353691	0.0465707	0.724188	DAZAP1
1.0944	5.27661	2.7821	0.0127301	0.0855788	0.0336945	-2.8301	EML1		1.67207	6.96493	4.37373	0.000408993	0.0381057	0.0071262	0.206764	SNRPA
1.09525	10.5543	3.53274	0.00253802	0.052158	0.0600026	-1.46178	CTTN		1.67687	8.6806	4.52701	0.000294233	0.0373512	0.038467	0.508983	RPS21
1.09827	9.68147	2.84157	0.0112288	0.0810218	0.12898	-2.8181	EIF4B		1.74116	5.90835	3.76922	0.00151709	0.0449483	0.04053	-0.966699	COPRS
1.09931	7.38709	4.28701	0.000493112	0.0381057	0.0453319	0.0382836	PFKFB2
1.09961	8.22143	2.84232	0.0112109	0.0810218	0.142859	-2.81352	NAP1L4
1.10266	9.50435	4.62295	0.000239643	0.0353691	0.00906612	0.696865	PSMD4
1.10804	7.03852	3.29397	0.00426044	0.0585176	0.0776889	-1.91532	AAMP
1.10831	6.34186	2.77657	0.012879	0.0858687	0.0224269	-2.87469	XRCC4
1.11007	9.9197	3.94099	0.00104401	0.0449483	0.0428174	-0.652099	MAP4
1.11483	8.5796	3.7337	0.00163905	0.0449483	0.0679111	-1.06558	CDC40
1.11642	9.01678	3.8555	0.00125737	0.0449483	0.0267323	-0.825153	CASP4
1.11963	9.11653	3.89639	0.00115035	0.0449483	0.0678512	-0.743499	FUBP1
1.12094	8.85687	3.42554	0.00320355	0.0549629	0.0361052	-1.68043	UPF1
1.12331	10.1512	4.54341	0.000284075	0.0373512	0.0494291	0.541162	HNRNPA0
1.12786	10.7606	4.20669	0.000586613	0.0414735	0.0404052	-0.121621	STIP1
1.12793	8.13133	3.14974	0.00581587	0.0636521	0.0420263	-2.21939	PAWR
1.12876	6.5758	3.74001	0.0016167	0.0449483	0.0807244	-1.03174	UBXN1
1.12974	9.07706	3.72898	0.00165598	0.0449483	0.0216093	-1.0779	UBQLN2
1.13579	5.57355	3.11422	0.00627743	0.0655135	0.159995	-2.22966	RNF113A
1.13655	7.45005	3.70384	0.00174913	0.0458636	0.051424	-1.11662	CBFB
1.13738	9.59396	3.30407	0.00416834	0.0585176	0.0754105	-1.92084	NSFL1C
1.13924	7.83394	3.40466	0.00335205	0.0549629	0.0682668	-1.71758	RPS18
1.1426	6.81125	4.34929	0.000431117	0.0381057	0.0444099	0.160993	ANAPC16
1.14785	8.55054	3.31485	0.00407219	0.0585149	0.0528571	-1.89768	PCNP
1.1504	9.35527	4.66156	0.000220697	0.0353691	0.0195777	0.772294	SRI
1.15455	8.31381	3.68449	0.00182437	0.0459204	0.0474104	-1.16112	RBFOX2
1.16187	10.6779	3.52466	0.002583	0.0524187	0.0733656	-1.47863	YTHDF3
1.16258	6.97054	3.97964	0.000959885	0.0449483	0.0433733	-0.563303	LAMTOR5
1.16794	10.4891	3.81376	0.00137691	0.0449483	0.0612252	-0.903367	CAPRIN1
1.18497	8.21068	3.49241	0.00277056	0.0525166	0.0537988	-1.54326	DNAJC8
1.18547	7.51732	3.44466	0.00307331	0.0549629	0.0625231	-1.62483	TSR2
1.19126	9.11913	2.72214	0.0144382	0.0891708	0.123263	-3.04737	HNRNPA2B1
1.20011	6.61493	3.16253	0.00565794	0.0636521	0.0380966	-2.15906	SLC4A1AP
1.21849	8.8424	5.3585	5.11689e-05	0.0353691	0.0110947	2.105	PAICS
1.22642	7.249	4.26567	0.00051637	0.0381057	0.00755854	-0.00232412	DFFA
1.2344	9.58357	2.97881	0.00838893	0.0730264	0.111093	-2.55555	CACYBP
1.23639	8.08331	4.40664	0.000381023	0.0381057	0.0595457	0.273043	MSI2
1.24107	9.88455	3.40097	0.00337901	0.0549629	0.101192	-1.72789	PFDN2
1.24225	7.18547	4.34891	0.000431471	0.0381057	0.0371408	0.160456	ZFR
1.24933	5.30169	5.83828	1.93257e-05	0.0353691	0.00277115	2.78946	BOLA2
1.25081	9.38652	3.77404	0.00150126	0.0449483	0.0318307	-0.98653	C1orf198
1.26935	7.60437	2.86372	0.0107144	0.0792475	0.140563	-2.75288	SET
1.27151	9.75439	3.01178	0.00781857	0.0715124	0.197084	-2.49138	ANXA11
1.27499	8.27114	4.5927	0.000255644	0.0360902	0.015694	0.637582	SNRPD2
1.28691	9.39806	5.01437	0.000104635	0.0353691	0.0177651	1.45436	CELF1
1.2921	9.60984	4.05463	0.000815606	0.0449483	0.0780691	-0.426347	DNAJB1
1.29585	7.77908	4.4788	0.000326288	0.0378378	0.017038	0.414598	MCOLN3
1.30051	9.48361	3.66477	0.00190441	0.0468455	0.0506797	-1.20517	PRCC
1.30665	6.00763	3.18806	0.00535517	0.0620023	0.0970599	-2.0852	NACAP1
1.30675	8.87952	4.89433	0.000134698	0.0353691	0.0279514	1.2241	COPS5
1.30782	6.61351	3.29378	0.0042622	0.0585176	0.0688497	-1.89394	C12orf43
1.3097	7.61571	3.31643	0.0040583	0.0585149	0.0947096	-1.87901	RANBP3
1.31492	8.12382	3.72755	0.00166116	0.0449483	0.0166362	-1.07603	TAGLN2
1.31619	9.52343	4.71997	0.000194886	0.0353691	0.0280349	0.885938	SNRPC
1.31837	7.59496	3.33616	0.00388862	0.0585149	0.0791186	-1.83815	CWC15
1.32022	10.5368	3.84913	0.00127492	0.0449483	0.072455	-0.833805	NASP
1.32108	8.50863	3.56538	0.00236415	0.0501637	0.0981563	-1.39916	MAPRE1
1.32395	6.69687	2.84469	0.0111548	0.0810199	0.127768	-2.76236	CDV3
1.3278	8.49201	4.916	0.000128681	0.0353691	0.0470186	1.26421	RRM2
1.3329	7.85612	2.86607	0.0106612	0.079034	0.0911439	-2.75642	FAM195B
1.33769	8.33624	3.9583	0.00100546	0.0449483	0.0512913	-0.616447	FAM192A
1.34178	7.276	3.98938	0.000939788	0.0449483	0.0244023	-0.546052	RRM2B
1.34411	5.16577	5.0977	8.78873e-05	0.0353691	0.0260358	1.50723	MVB12A
1.34827	9.25805	3.92842	0.00107293	0.0449483	0.0786248	-0.678763	BTF3
1.35346	9.66048	2.93073	0.0092939	0.0749514	0.145824	-2.64894	HNRNPAB
1.35517	7.50386	3.907	0.0011241	0.0449483	0.0590827	-0.710227	PPP1R8
1.35609	9.54555	3.52929	0.00255714	0.0522203	0.143315	-1.47562	HNRNPC
1.35669	6.38452	3.49596	0.00274929	0.0525166	0.0452354	-1.50043	C2orf49
1.3587	6.9001	4.71886	0.000195346	0.0353691	0.0156254	0.874586	TRNAU1AP
1.36019	6.56099	3.11291	0.00629511	0.0655135	0.137382	-2.23866	LZIC
1.36546	6.30193	3.93296	0.00106241	0.0449483	0.0236424	-0.649095	TPD52
1.36579	9.39362	3.34264	0.00383442	0.0585149	0.071855	-1.84558	NUDT5
1.37053	4.8794	3.2948	0.0042528	0.0585176	0.135577	-1.86497	VTN
1.37971	6.9281	3.81939	0.00136017	0.0449483	0.0674212	-0.878094	ZNF830
1.41375	10.2949	3.57782	0.00230105	0.0501444	0.0949932	-1.37593	ST13
1.41547	8.00006	4.30172	0.000477696	0.0381057	0.0253702	0.0664329	CHMP2B
1.41563	8.35798	4.79484	0.000166243	0.0353691	0.0161214	1.03048	RELA
1.41639	7.15429	4.17506	0.000628188	0.0414735	0.0165519	-0.180026	CCNA2
1.42297	7.68217	2.9231	0.00944594	0.0755943	0.147122	-2.63565	RPLP1
1.43012	7.49414	3.5045	0.00269871	0.0525166	0.0973453	-1.50744	TAGLN
1.44289	6.2278	3.49053	0.00278191	0.0525166	0.126389	-1.50313	YTHDF2
1.45686	7.26241	4.02666	0.000866686	0.0449483	0.000103092	-0.471848	SNRPB
1.46431	7.26703	3.43849	0.00311481	0.0549629	0.0596219	-1.6301	MEA1
1.47508	9.71141	5.0914	8.90519e-05	0.0353691	0.00547279	1.60009	UPP1
1.49199	9.05381	4.14933	0.000664189	0.0414735	0.0962456	-0.238039	BTF3L4
1.49353	5.94982	4.29543	0.000484228	0.0381057	0.0402829	0.0464573	RNASEH2B
1.49721	8.2662	3.31642	0.00405841	0.0585149	0.180772	-1.88892	PFDN4
1.49727	9.69663	3.31854	0.00403979	0.0585149	0.104208	-1.89107	NAP1L1
1.51009	8.40743	5.14616	7.94364e-05	0.0353691	0.0171024	1.70191	SGTA
1.53203	7.19955	3.29789	0.00422447	0.0585176	0.0716857	-1.90286	RPS17L
1.53234	9.09712	3.8563	0.00125519	0.0449483	0.122202	-0.82142	HNRNPDL
1.5651	7.17607	3.08414	0.00669627	0.0669009	0.135768	-2.32239	C1orf52
1.57276	9.24584	3.88151	0.0011882	0.0449483	0.070753	-0.771833	HNRNPUL1
1.58008	7.87563	4.84673	0.000148946	0.0353691	0.044776	1.12623	POU2F1
1.5908	7.73209	5.37393	4.95701e-05	0.0353691	0.0177425	2.11757	EIF1
1.59744	8.20349	4.26945	0.000512175	0.0381057	0.0541639	0.0031319	PPA1
1.62358	9.73403	3.91008	0.0011166	0.0449483	0.0438215	-0.714803	YAP1
1.63194	5.64737	4.06798	0.000792321	0.0449483	0.0462993	-0.390588	WBP4
1.65823	7.02893	3.47504	0.00287709	0.0536892	0.0623685	-1.54831	GPALPP1
1.6655	8.19867	4.63746	0.000232334	0.0353691	0.0465707	0.724188	DAZAP1
1.67207	6.96493	4.37373	0.000408993	0.0381057	0.0071262	0.206764	SNRPA
1.67687	8.6806	4.52701	0.000294233	0.0373512	0.038467	0.508983	RPS21
1.69042	9.35147	4.01865	0.000881889	0.0449483	0.103109	-0.498056	RPSA
1.74116	5.90835	3.76922	0.00151709	0.0449483	0.04053	-0.966699	COPRS

## Sheet: cellcomp up lm
Term	Overlap	P-value	Adjusted P-value	Old P-value	Old Adjusted P-value	Odds Ratio	Combined Score	Genes
nucleus (GO:0005634)	187/4484	2.54044e-29	4.5728e-27	0	0	3.29924	217.23	TCERG1;CCNK;DBR1;PDCD5;UBP1;PHAX;RPL10A;NUDT5;RPL6;CCAR1;PSMD8;PPP1CB;TIAL1;PSMD4;SNRPD2;RPS18;KHSRP;PAPOLA;PSMD1;DIP2B;SAP30BP;RBFOX2;PIH1D1;TOMM34;HUS1;NOSIP;RPSA;CDYL;ILF2;CLIP1;DDX39B;HNRNPUL1;BIN1;EWSR1;PSPC1;SARNP;CSNK2B;BOLA2;CD2BP2;STAMBP;SNRNP200;ZNF830;PPID;SNRPB;ZCCHC8;KHDRBS1;SET;DDX1;MEPCE;NRF1;FOXO3;HTATSF1;PRPF8;EIF1AD;STIP1;BAG4;WDR70;RPRD1B;MYH10;RBM10;BTF3;XRCC6;POU2F1;XRCC4;XRC…
intracellular membrane-bounded organelle (GO:0043231)	200/5192	2.73082e-27	2.45774e-25	0	0	3.09893	189.546	TCERG1;CCNK;SLC4A1AP;PHAX;NUDT5;RPL6;CCAR1;PSMD8;TIAL1;PSMD4;SNRPD2;RPS18;PSMD1;DIP2B;SAP30BP;RBFOX2;PIH1D1;HUS1;DDX39B;BIN1;EWSR1;SARNP;CSNK2B;BOLA2;CD2BP2;ZNF830;SET;MEPCE;HTATSF1;WDR70;RBM10;SNX5;SEC31A;BTF3;XRCC6;XRCC4;XRCC5;LARP7;STAM;PTK2;EIF1;FOSL1;SMU1;HNRNPK;FUBP3;HNRNPF;FUBP1;REL;CDK12;HNRNPC;BAP1;CC2D1B;NELFE;BRD2;UPF1;DFFA;PARP1;PRMT1;STRBP;PAWR;CACYBP;UCHL5;WDR33;PSMA5;TUBB2B;CTTN;HN…
U2-type spliceosomal complex (GO:0005684)	18/89	9.22202e-14	5.53321e-12	0	0	13.3526	400.772	SF3A3;SF3A1;SF3A2;WBP4;PLRG1;CWC15;CWC27;HTATSF1;PRPF8;LSM4;CDC40;SMU1;RNF113A;SNRPD2;SNRNP70;SNRNP200;SF3B1;SNRPB
spliceosomal snRNP complex (GO:0097525)	14/51	5.9112e-13	2.66004e-11	0	0	19.7503	556.106	SF3A3;SF3A1;SF3A2;HTATSF1;PRPF8;LSM4;SNRPD2;SNRNP70;CD2BP2;SNRNP200;SNRPC;SF3B1;SNRPA;SNRPB
U2-type precatalytic spliceosome (GO:0071005)	13/50	8.64174e-12	3.11103e-10	0	0	18.2908	465.948	SF3A3;SF3A1;SF3A2;WBP4;CWC27;PRPF8;LSM4;SMU1;RNF113A;SNRPD2;SNRNP200;SF3B1;SNRPB
precatalytic spliceosome (GO:0071011)	13/52	1.49298e-11	4.47893e-10	0	0	17.3511	432.521	SF3A3;SF3A1;SF3A2;WBP4;CWC27;PRPF8;LSM4;SMU1;RNF113A;SNRPD2;SNRNP200;SF3B1;SNRPB
U2 snRNP (GO:0005686)	7/20	6.21752e-08	1.59879e-06	0	0	27.6251	458.391	SF3A3;SF3A1;SF3A2;SNRPD2;HTATSF1;SF3B1;SNRPB
cytoplasmic stress granule (GO:0010494)	10/65	4.76746e-07	1.07268e-05	0	0	9.38163	136.562	TIAL1;YTHDF1;YTHDF2;HNRNPK;YTHDF3;CELF1;DDX1;CAPRIN1;PABPC1;PUM2
focal adhesion (GO:0005925)	23/387	2.35683e-06	4.71367e-05	0	0	3.32283	43.0579	CAP1;NPM1;PPP1R12A;YWHAB;RPLP1;RPL10A;RND3;RPL6;CORO1B;PTK2;CORO1C;CNN3;PPP1CB;AKAP12;LASP1;HNRNPK;CTTN;RPS18;PALLD;ZYX;PACSIN2;PABPC1;MAPRE1
cell-substrate junction (GO:0030055)	23/394	3.18177e-06	5.72719e-05	0	0	3.25895	41.252	CAP1;NPM1;PPP1R12A;YWHAB;RPLP1;RPL10A;RND3;RPL6;CORO1B;PTK2;CORO1C;CNN3;PPP1CB;AKAP12;LASP1;HNRNPK;CTTN;RPS18;PALLD;ZYX;PACSIN2;PABPC1;MAPRE1
prespliceosome (GO:0071010)	5/15	6.93748e-06	0.000104062	0	0	25.5221	303.167	SF3A1;SF3A2;SNRNP70;SF3B1;SNRPB
U2-type prespliceosome (GO:0071004)	5/15	6.93748e-06	0.000104062	0	0	25.5221	303.167	SF3A1;SF3A2;SNRNP70;SF3B1;SNRPB
U5 snRNP (GO:0005682)	5/17	1.38436e-05	0.000191681	0	0	21.2663	237.92	SNRPD2;CD2BP2;SNRNP200;PRPF8;SNRPB
U1 snRNP (GO:0005685)	5/18	1.8863e-05	0.000234333	0	0	19.6294	213.535	SNRPD2;SNRNP70;SNRPC;SNRPA;SNRPB
polysomal ribosome (GO:0042788)	6/30	2.08296e-05	0.000234333	0	0	12.7852	137.814	BTF3;RPS28;RPL24;RPL10A;RPS21;RPL6
U2-type catalytic step 2 spliceosome (GO:0071007)	6/30	2.08296e-05	0.000234333	0	0	12.7852	137.814	SNRPD2;CWC15;PLRG1;PRPF8;CDC40;SNRPB
ribosome (GO:0005840)	8/62	2.57515e-05	0.000272663	0	0	7.60455	80.3574	BTF3;RPS28;RPS18;RPL24;RPL10A;HSPA14;RPS21;RPL6
spliceosomal tri-snRNP complex (GO:0097526)	6/32	3.07619e-05	0.000291429	0	0	11.8006	122.599	SNRPD2;CD2BP2;SNRNP200;PRPF8;LSM4;SNRPB
U4/U6 x U5 tri-snRNP complex (GO:0046540)	6/32	3.07619e-05	0.000291429	0	0	11.8006	122.599	SNRPD2;CD2BP2;SNRNP200;PRPF8;LSM4;SNRPB
polymeric cytoskeletal fiber (GO:0099513)	15/256	0.000157932	0.00142139	0	0	3.22353	28.2167	PAWR;CORO1B;EML4;CCT6A;TUBB2B;CLIP1;CTTN;PALLD;TCP1;TBCE;PLS3;CCT8;MAPRE1;CCT7;PLS1
Cdc73/Paf1 complex (GO:0016593)	3/7	0.000241115	0.0020667	0	0	38.0965	317.353	CTR9;LEO1;RTF1
cytoplasmic vesicle lumen (GO:0060205)	9/115	0.000416426	0.00340712	0	0	4.35812	33.9227	PSMA5;XRCC6;PSMC3;XRCC5;CSNK2B;CCT8;EEF2;MAPK14;NFKB1
actin cytoskeleton (GO:0015629)	16/316	0.00049825	0.00389935	0	0	2.76118	20.9971	PPP1R12A;NCOA5;PAWR;CORO1B;CD2AP;CNN3;CORO1C;LASP1;CTTN;BIN1;CALD1;PALLD;ZYX;PLS3;HNRNPC;PLS1
ficolin-1-rich granule lumen (GO:1904813)	9/123	0.000680459	0.00510345	0	0	4.05062	29.5402	PSMA5;XRCC6;ASAH1;PSMC3;CSNK2B;CCT8;EEF2;MAPK14;ILF2
cytoskeleton (GO:0005856)	24/600	0.000737634	0.00531097	0	0	2.17295	15.6714	SAP30BP;PPP1R12A;NCOA5;PAWR;EML1;RND3;PTK2;CD2AP;CORO1C;CNN3;EIF1AD;NSFL1C;TUBB2B;CLIP1;CTTN;BIN1;CALD1;PALLD;ZYX;HNRNPC;MAP4;CCT8;LRRFIP1;AAMP
CMG complex (GO:0071162)	3/10	0.000791464	0.00547936	0	0	21.7661	155.445	GINS4;MCM4;MCM2
P-body (GO:0000932)	7/80	0.000936611	0.00624408	0	0	4.90447	34.2	YTHDF1;YTHDF2;YTHDF3;PSMC3;CAPRIN1;DCPS;LSM4
secretory granule lumen (GO:0034774)	15/316	0.00141271	0.00908169	0	0	2.57297	16.8845	CAP1;XRCC6;GCA;XRCC5;EEF2;MAPK14;ILF2;NFKB1;PSMA5;DNAJC3;PSMC3;TOLLIP;CSNK2B;PSMD1;CCT8
intracellular non-membrane-bounded organelle (GO:0043232)	37/1158	0.00212738	0.0131564	0	0	1.73377	10.6676	ZCCHC8;SET;AKAP8;HSPA14;RND3;RELA;PTBP1;EXOSC6;RPS18;CALD1;PPP1R7;LRRFIP1;RBM7;EXOSC2;XRCC6;NPM1;PPP1R12A;PARP1;XRCC5;PIH1D1;ANXA11;ABHD14B;CDYL;ILF2;PTK2;UCHL5;MZT2A;CTTN;BIN1;EWSR1;CDK4;TCEA1;RAD1;MAPRE1;MAD1L1;PPID;MCM2
microtubule cytoskeleton (GO:0015630)	15/331	0.00221559	0.0131564	0	0	2.44894	14.9685	ANXA11;EML1;EML4;CCT6A;MZT2A;TUBB2B;CLIP1;TCP1;TBCE;MAP4;CCT8;MAPRE1;CCT7;AAMP;MAD1L1
mRNA cleavage and polyadenylation specificity factor complex (GO:0005847)	3/14	0.00226583	0.0131564	0	0	13.8483	84.3337	FIP1L1;CSTF2T;WDR33
cyclin-dependent protein kinase holoenzyme complex (GO:0000307)	4/30	0.00258833	0.0145594	0	0	7.82617	46.6185	CCNA2;CCNK;CDK4;CDK12
actin filament (GO:0005884)	6/72	0.00276306	0.0150712	0	0	4.63921	27.3315	CTTN;PALLD;PLS3;PAWR;CORO1B;PLS1
myosin filament (GO:0032982)	2/6	0.00537434	0.0268717	0	0	25.332	132.388	MYH14;MYH10
cyclin/CDK positive transcription elongation factor complex (GO:0008024)	2/6	0.00537434	0.0268717	0	0	25.332	132.388	CCNK;CDK12
rough endoplasmic reticulum membrane (GO:0030867)	2/6	0.00537434	0.0268717	0	0	25.332	132.388	RPS28;UBA1
nuclear chromosome (GO:0000228)	6/83	0.00558902	0.0271898	0	0	3.97423	20.6141	CHMP1A;GINS4;MCM4;UCHL5;MCM2;BRD4
cytosolic small ribosomal subunit (GO:0022627)	4/40	0.00741333	0.0342814	0	0	5.64935	27.7071	RPS28;RPS18;RPSA;RPS21
PTW/PP1 phosphatase complex (GO:0072357)	2/7	0.00742764	0.0342814	0	0	20.2646	99.3482	PPP1CB;PPP1R12A
azurophil granule lumen (GO:0035578)	6/90	0.00823767	0.0370695	0	0	3.64174	17.4768	CAP1;DNAJC3;GCA;TOLLIP;PSMD1;CCT8
microtubule (GO:0005874)	9/182	0.00946216	0.0409261	0	0	2.66112	12.402	EML4;CCT6A;CLIP1;TUBB2B;TBCE;TCP1;CCT8;MAPRE1;CCT7
protein serine/threonine phosphatase complex (GO:0008287)	2/8	0.00977679	0.0409261	0	0	16.8863	78.1455	PPP1CB;PPP1R12A
extrinsic component of endosome membrane (GO:0031313)	2/8	0.00977679	0.0409261	0	0	16.8863	78.1455	USP8;SNX5
ficolin-1-rich granule (GO:0101002)	9/184	0.0101195	0.041398	0	0	2.63044	12.0824	PSMA5;XRCC6;ASAH1;PSMC3;CSNK2B;CCT8;EEF2;MAPK14;ILF2
small ribosomal subunit (GO:0015935)	4/45	0.0112053	0.0448213	0	0	4.95914	22.2733	RPS28;RPS18;RPSA;RPS21
U4 snRNP (GO:0005687)	2/9	0.0124096	0.0485591	0	0	14.4732	63.5272	SNRPD2;SNRPB
multivesicular body (GO:0005771)	4/47	0.0130152	0.0498454	0	0	4.728	20.5273	CHMP1B;CHMP1A;CHMP2B;CHMP2A
U12-type spliceosomal complex (GO:0005689)	3/28	0.0166848	0.0625681	0	0	6.08891	24.9235	SNRPD2;SF3B1;SNRPB
U2-type catalytic step 1 spliceosome (GO:0071006)	2/12	0.0218927	0.0778781	0	0	10.1297	38.7117	SNRNP200;PRPF8
transcription factor TFIID complex (GO:0005669)	3/31	0.021938	0.0778781	0	0	5.4357	20.7618	GTF2A1;TCEA1;TAF4
cytosolic large ribosomal subunit (GO:0022625)	4/55	0.0220655	0.0778781	0	0	3.98472	15.1967	RPLP1;RPL24;RPL10A;RPL6
intermediate filament cytoskeleton (GO:0045111)	5/84	0.0239755	0.0829923	0	0	3.21928	12.0102	EIF1AD;NSFL1C;SAP30BP;CLIP1;CCT8
cortical cytoskeleton (GO:0030863)	4/58	0.0262433	0.0891281	0	0	3.76277	13.6978	LASP1;CTTN;ERC1;MAPRE1
large ribosomal subunit (GO:0015934)	4/59	0.027734	0.0924468	0	0	3.69417	13.2439	RPLP1;RPL24;RPL10A;RPL6
azurophil granule (GO:0042582)	7/155	0.0321874	0.104359	0	0	2.40981	8.28054	CAP1;DNAJC3;GCA;TOLLIP;PSMD1;ANXA11;CCT8
vesicle coat (GO:0030120)	3/36	0.0324672	0.104359	0	0	4.61093	15.8041	COPB2;NECAP1;SEC31A
spindle (GO:0005819)	8/192	0.0345989	0.108115	0	0	2.21693	7.45762	EML4;MZT2A;TACC3;ANXA11;MAP4;MAPRE1;EML1;MAD1L1
serine/threonine protein kinase complex (GO:1902554)	3/37	0.0348372	0.108115	0	0	4.47508	15.0232	CCNA2;CDK4;CDK12
vacuolar lumen (GO:0005775)	7/161	0.0383235	0.116919	0	0	2.31521	7.55149	CAP1;DNAJC3;ASAH1;GCA;TOLLIP;PSMD1;CCT8
nucleolus (GO:0005730)	21/733	0.0505484	0.151645	0	0	1.51471	4.52115	ZCCHC8;XRCC6;NPM1;PPP1R12A;PARP1;XRCC5;PIH1D1;AKAP8;ABHD14B;ILF2;UCHL5;RELA;PTBP1;EXOSC6;EWSR1;CDK4;TCEA1;RBM7;EXOSC2;PPID;MCM2
anaphase-promoting complex (GO:0005680)	2/19	0.0518939	0.153129	0	0	5.95653	17.6227	CDC23;ANAPC16
condensed nuclear chromosome (GO:0000794)	2/20	0.0569366	0.1653	0	0	5.62532	16.1211	CHMP1A;BRD4
nuclear lumen (GO:0031981)	21/745	0.05799	0.165686	0	0	1.48866	4.23894	ZCCHC8;XRCC6;NPM1;PPP1R12A;PARP1;XRCC5;PIH1D1;AKAP8;ABHD14B;ILF2;UCHL5;RELA;PTBP1;EXOSC6;EWSR1;CDK4;TCEA1;RBM7;EXOSC2;PPID;MCM2
clathrin-coated vesicle (GO:0030136)	4/80	0.0705959	0.198551	0	0	2.67054	7.07902	SNX3;SNX9;SPG21;PICALM
coated vesicle (GO:0030135)	4/84	0.0812171	0.224909	0	0	2.53649	6.3682	SNX3;SNX9;SEC31A;PICALM
mitotic spindle (GO:0072686)	5/120	0.0852045	0.232376	0	0	2.20743	5.43624	EML4;TACC3;MAP4;EML1;MAD1L1
condensed chromosome (GO:0000793)	3/54	0.0877154	0.235653	0	0	2.9808	7.25424	XRCC4;CHMP1A;BRD4
neurofibrillary tangle (GO:0097418)	1/5	0.0935485	0.237165	0	0	12.6334	29.9319	PICALM
chromaffin granule (GO:0042583)	1/5	0.0935485	0.237165	0	0	12.6334	29.9319	SRI
cyclin A2-CDK2 complex (GO:0097124)	1/5	0.0935485	0.237165	0	0	12.6334	29.9319	CCNA2
flotillin complex (GO:0016600)	1/5	0.0935485	0.237165	0	0	12.6334	29.9319	CORO1C
nuclear envelope lumen (GO:0005641)	1/6	0.111183	0.277958	0	0	10.1062	22.199	CCAR1
specific granule lumen (GO:0035580)	3/62	0.119804	0.295408	0	0	2.57557	5.46509	TOLLIP;ILF2;NFKB1
macropinosome (GO:0044354)	1/7	0.128476	0.296483	0	0	8.42139	17.2808	CLIP1
pinosome (GO:0044352)	1/7	0.128476	0.296483	0	0	8.42139	17.2808	CLIP1
cytoskeleton of presynaptic active zone (GO:0048788)	1/7	0.128476	0.296483	0	0	8.42139	17.2808	ERC1
U6 snRNP (GO:0005688)	1/7	0.128476	0.296483	0	0	8.42139	17.2808	LSM4
U7 snRNP (GO:0005683)	1/7	0.128476	0.296483	0	0	8.42139	17.2808	SNRPB
proton-transporting V-type ATPase, V1 domain (GO:0033180)	1/8	0.145433	0.326504	0	0	7.21797	13.9165	ATP6V1C1
vacuolar proton-transporting V-type ATPase, V1 domain (GO:0000221)	1/8	0.145433	0.326504	0	0	7.21797	13.9165	ATP6V1C1
aggresome (GO:0016235)	2/35	0.147936	0.326504	0	0	3.06601	5.85906	UBQLN1;EEF2
early endosome (GO:0005769)	8/266	0.148741	0.326504	0	0	1.57505	3.00133	SNX3;EEA1;USP8;ASAH1;CHMP1A;SNX12;SNX5;PICALM
ISWI-type complex (GO:0031010)	1/10	0.178366	0.386818	0	0	5.6134	9.67703	CHRAC1
endosome membrane (GO:0010008)	9/325	0.184164	0.394637	0	0	1.44616	2.4468	SNX3;USP8;CHMP1B;SNX12;PACSIN2;MVB12A;UBA1;SNX5;CORO1C
post-mRNA release spliceosomal complex (GO:0071014)	1/11	0.194355	0.406656	0	0	5.0518	8.2752	MYEF2
primary lysosome (GO:0005766)	1/11	0.194355	0.406656	0	0	5.0518	8.2752	ANXA11
cortical actin cytoskeleton (GO:0030864)	2/42	0.196551	0.406656	0	0	2.52855	4.11354	LASP1;CTTN
axon (GO:0030424)	6/204	0.20743	0.420067	0	0	1.53596	2.41601	BIN1;PALLD;SYAP1;DIP2B;MAP4;CD2AP
clathrin vesicle coat (GO:0030125)	1/12	0.210033	0.420067	0	0	4.59231	7.16626	NECAP1
early phagosome (GO:0032009)	1/12	0.210033	0.420067	0	0	4.59231	7.16626	SNX3
COPI vesicle coat (GO:0030126)	1/13	0.225407	0.441015	0	0	4.20941	6.27137	COPB2
cytoplasmic side of endoplasmic reticulum membrane (GO:0098554)	1/13	0.225407	0.441015	0	0	4.20941	6.27137	RPS28
Ino80 complex (GO:0031011)	1/14	0.240483	0.460499	0	0	3.88541	5.53712	UCHL5
transcription factor TFTC complex (GO:0033276)	1/14	0.240483	0.460499	0	0	3.88541	5.53712	TAF4
clathrin coat (GO:0030118)	1/15	0.255266	0.473689	0	0	3.6077	4.92612	NECAP1
COPII vesicle coat (GO:0030127)	1/15	0.255266	0.473689	0	0	3.6077	4.92612	SEC31A
trans-Golgi network transport vesicle (GO:0030140)	1/15	0.255266	0.473689	0	0	3.6077	4.92612	SPG21
vesicle (GO:0031982)	6/226	0.277745	0.510143	0	0	1.3808	1.76888	DNAJC3;BIN1;MVB12A;TAGLN2;CORO1C;PICALM
COPI-coated vesicle membrane (GO:0030663)	1/17	0.283976	0.511158	0	0	3.15641	3.97349	COPB2
desmosome (GO:0030057)	1/17	0.283976	0.511158	0	0	3.15641	3.97349	UBA1
tertiary granule lumen (GO:1904724)	2/55	0.290147	0.515782	0	0	1.90707	2.35975	ASAH1;ILF2
early endosome membrane (GO:0031901)	3/97	0.292276	0.515782	0	0	1.61369	1.98492	SNX3;SNX12;SNX5
cytoplasmic dynein complex (GO:0005868)	1/19	0.311583	0.529103	0	0	2.80541	3.27136	DYNLRB1
H4/H2A histone acetyltransferase complex (GO:0043189)	1/19	0.311583	0.529103	0	0	2.80541	3.27136	MRGBP
SWI/SNF complex (GO:0016514)	1/19	0.311583	0.529103	0	0	2.80541	3.27136	SMARCD2
vacuolar proton-transporting V-type ATPase complex (GO:0016471)	1/19	0.311583	0.529103	0	0	2.80541	3.27136	ATP6V1C1
NuA4 histone acetyltransferase complex (GO:0035267)	1/20	0.324985	0.543472	0	0	2.65762	2.9871	MRGBP
caveola (GO:0005901)	2/60	0.326083	0.543472	0	0	1.74223	1.95234	PACSIN2;CORO1C
nuclear membrane (GO:0031965)	5/204	0.364749	0.602338	0	0	1.27015	1.28101	CUEDC2;CDK4;TXLNG;PLRG1;PUM2
INO80-type complex (GO:0097346)	1/24	0.376042	0.607766	0	0	2.19498	2.14681	UCHL5
chromosome (GO:0005694)	4/160	0.378166	0.607766	0	0	1.2957	1.25997	XRCC4;PPP1R7;RAD1;CDYL
specific granule (GO:0042581)	4/160	0.378166	0.607766	0	0	1.2957	1.25997	TOLLIP;ANXA11;ILF2;NFKB1
excitatory synapse (GO:0060076)	1/25	0.388193	0.614797	0	0	2.10341	1.99036	PALLD
autophagosome (GO:0005776)	2/69	0.389372	0.614797	0	0	1.5075	1.42191	UBQLN1;UBQLN4
MLL1 complex (GO:0071339)	1/26	0.400107	0.61555	0	0	2.01918	1.84961	TAF4
MLL1/2 complex (GO:0044665)	1/26	0.400107	0.61555	0	0	2.01918	1.84961	TAF4
synaptic membrane (GO:0097060)	1/26	0.400107	0.61555	0	0	2.01918	1.84961	GPHN
SAGA-type complex (GO:0070461)	1/27	0.41179	0.628155	0	0	1.94142	1.7225	TAF4
lytic vacuole (GO:0000323)	5/219	0.42248	0.639045	0	0	1.18021	1.01689	TIAL1;TOM1L1;ASAH1;CHMP2B;LAMTOR5
rough endoplasmic reticulum (GO:0005791)	1/29	0.43448	0.65172	0	0	1.80256	1.50262	UBA1
mitochondrial outer membrane (GO:0005741)	3/126	0.444979	0.657288	0	0	1.23139	0.997091	TOMM34;FOXO3;HK2
exocytic vesicle (GO:0070382)	1/30	0.445495	0.657288	0	0	1.74031	1.40716	PICALM
adherens junction (GO:0005912)	3/132	0.475227	0.695454	0	0	1.17376	0.873231	CDCA3;ZYX;CNN3
asymmetric synapse (GO:0032279)	3/133	0.480195	0.697058	0	0	1.16467	0.854356	USP8;RPS18;GPHN
Cul4-RING E3 ubiquitin ligase complex (GO:0080008)	1/34	0.487457	0.701939	0	0	1.52905	1.0987	PLRG1
late endosome (GO:0005770)	4/189	0.502888	0.715317	0	0	1.09097	0.749917	CHMP1B;CHMP2B;CHMP1A;CHMP2A
postsynaptic density (GO:0014069)	3/138	0.504696	0.715317	0	0	1.12124	0.766705	USP8;RPS18;GPHN
brush border membrane (GO:0031526)	1/37	0.516837	0.721167	0	0	1.40142	0.924975	PEX19
small-subunit processome (GO:0032040)	1/37	0.516837	0.721167	0	0	1.40142	0.924975	XRCC5
organelle outer membrane (GO:0031968)	3/142	0.523862	0.725347	0	0	1.08875	0.70391	TOMM34;FOXO3;HK2
phagocytic vesicle (GO:0045335)	2/100	0.582134	0.79962	0	0	1.029	0.556746	SNX3;ANXA11
sarcoplasmic reticulum (GO:0016529)	1/45	0.587226	0.79962	0	0	1.14615	0.610145	SRI
cullin-RING ubiquitin ligase complex (GO:0031461)	3/157	0.591904	0.79962	0	0	0.981949	0.514946	CDC23;ANAPC16;PLRG1
anchored component of plasma membrane (GO:0046658)	1/46	0.595273	0.79962	0	0	1.12062	0.581305	GPHN
Golgi-associated vesicle (GO:0005798)	1/47	0.603163	0.801954	0	0	1.0962	0.554205	SPG21
dendrite (GO:0030425)	5/270	0.605921	0.801954	0	0	0.95057	0.476241	BIN1;SYAP1;DIP2B;GPHN;CD2AP
microbody lumen (GO:0031907)	1/49	0.618486	0.80672	0	0	1.05042	0.504707	GSTK1
peroxisomal matrix (GO:0005782)	1/49	0.618486	0.80672	0	0	1.05042	0.504707	GSTK1
intermediate filament (GO:0005882)	1/50	0.625924	0.810549	0	0	1.02893	0.48208	CLIP1
microbody membrane (GO:0031903)	1/52	0.64037	0.823333	0	0	0.988478	0.440573	PEX19
peroxisomal membrane (GO:0005778)	1/53	0.647383	0.826253	0	0	0.969419	0.42152	PEX19
ER to Golgi transport vesicle membrane (GO:0012507)	1/54	0.65426	0.826253	0	0	0.95108	0.403496	SEC31A
coated vesicle membrane (GO:0030662)	1/55	0.661003	0.826253	0	0	0.933419	0.386433	SEC31A
cytoplasmic side of plasma membrane (GO:0009898)	1/55	0.661003	0.826253	0	0	0.933419	0.386433	PPP3CA
extracellular membrane-bounded organelle (GO:0065010)	1/56	0.667614	0.828763	0	0	0.916401	0.370267	DNAJC3
recycling endosome membrane (GO:0055038)	1/58	0.680454	0.838916	0	0	0.884156	0.340395	PACSIN2
extracellular vesicle (GO:1903561)	1/59	0.686688	0.840842	0	0	0.868868	0.326587	DNAJC3
transport vesicle membrane (GO:0030658)	1/60	0.692799	0.842594	0	0	0.854098	0.313466	SEC31A
lysosome (GO:0005764)	8/477	0.713072	0.84799	0	0	0.856997	0.289813	TOM1L1;TIAL1;ASAH1;MCOLN3;CHMP2B;UBA1;ATP6V1C1;LAMTOR5
peroxisome (GO:0005777)	2/128	0.714558	0.84799	0	0	0.799188	0.2686	GSTK1;PEX19
endocytic vesicle (GO:0030139)	3/189	0.714659	0.84799	0	0	0.811675	0.272682	SH3KBP1;ANXA11;PICALM
organelle envelope lumen (GO:0031970)	1/64	0.716081	0.84799	0	0	0.799705	0.267072	CCAR1
cytoplasmic vesicle membrane (GO:0030659)	6/380	0.751675	0.884324	0	0	0.805783	0.230012	SNX3;CHMP1B;MVB12A;SNX9;UBA1;CORO1C
vesicle membrane (GO:0012506)	1/73	0.762229	0.889242	0	0	0.69942	0.189898	SNX9
lytic vacuole membrane (GO:0098852)	4/267	0.765736	0.889242	0	0	0.764328	0.204012	MCOLN3;UBA1;ATP6V1C1;LAMTOR5
cell-cell junction (GO:0005911)	4/271	0.775694	0.894566	0	0	0.752721	0.191189	CDCA3;ZYX;UBA1;CNN3
lipid droplet (GO:0005811)	1/77	0.78026	0.894566	0	0	0.662473	0.164378	SET
COPII-coated ER to Golgi transport vesicle (GO:0030134)	1/79	0.788757	0.898584	0	0	0.64542	0.153156	SEC31A
plasma membrane raft (GO:0044853)	1/82	0.800893	0.906671	0	0	0.62142	0.137973	PACSIN2
clathrin-coated endocytic vesicle (GO:0045334)	1/85	0.812333	0.912296	0	0	0.599135	0.124527	PICALM
lysosomal lumen (GO:0043202)	1/86	0.815998	0.912296	0	0	0.592056	0.12039	ASAH1
clathrin-coated vesicle membrane (GO:0030665)	1/90	0.829961	0.918154	0	0	0.565331	0.105365	NECAP1
tertiary granule (GO:0070820)	2/164	0.831449	0.918154	0	0	0.620442	0.114524	ASAH1;ILF2
cell projection membrane (GO:0031253)	1/92	0.83654	0.918154	0	0	0.552849	0.0986729	PEX19
intracellular organelle lumen (GO:0070013)	13/848	0.845696	0.922394	0	0	0.777449	0.130297	GSTK1;ASAH1;XRCC6;FOXO3;EEF2;MAPK14;ILF2;PSMA5;DNAJC3;PSMC3;CSNK2B;CCT8;ABCE1
neuron projection (GO:0043005)	8/556	0.850652	0.922394	0	0	0.730425	0.118148	BIN1;PALLD;STMN1;SYAP1;DIP2B;MAP4;GPHN;CD2AP
lysosomal membrane (GO:0005765)	4/330	0.886833	0.955868	0	0	0.614612	0.073814	MCOLN3;UBA1;ATP6V1C1;LAMTOR5
recycling endosome (GO:0055037)	1/145	0.94264	0.998944	0	0	0.348421	0.0205814	PACSIN2
trans-Golgi network (GO:0005802)	2/239	0.948443	0.998944	0	0	0.422464	0.0223627	GCC2;SNX9
mitochondrial matrix (GO:0005759)	3/348	0.967026	0.998944	0	0	0.434017	0.0145526	GSTK1;FOXO3;ABCE1
mitochondrial membrane (GO:0031966)	4/469	0.982302	0.998944	0	0	0.427784	0.00763865	TOMM34;MRPL12;FOXO3;HK2
bounding membrane of organelle (GO:0098588)	8/767	0.983529	0.998944	0	0	0.521532	0.00866151	SNX3;COPB2;CHMP1B;MVB12A;NOSIP;UBA1;ACBD3;CORO1C
endoplasmic reticulum membrane (GO:0005789)	7/712	0.986373	0.998944	0	0	0.491411	0.00674262	COPB2;UBA1;SRI;ATG13;UBQLN4;USP19;SEC31A
cilium (GO:0005929)	1/237	0.990747	0.998944	0	0	0.211591	0.00196703	DYNLRB1
Golgi membrane (GO:0000139)	3/472	0.995252	0.998944	0	0	0.317211	0.00150978	COPB2;NOSIP;ACBD3
collagen-containing extracellular matrix (GO:0062023)	2/380	0.995364	0.998944	0	0	0.262951	0.00122198	VTN;ANXA11
secretory granule membrane (GO:0030667)	1/274	0.995567	0.998944	0	0	0.182565	0.000811108	SRI
endoplasmic reticulum lumen (GO:0005788)	1/285	0.996439	0.998944	0	0	0.175394	0.000625719	DNAJC3
mitochondrial inner membrane (GO:0005743)	1/328	0.998488	0.998944	0	0	0.151991	0.000229962	MRPL12
organelle inner membrane (GO:0019866)	1/346	0.998944	0.998944	0	0	0.143926	0.000152073	MRPL12

## Sheet: molfun up lm
Term	Overlap	P-value	Adjusted P-value	Old P-value	Old Adjusted P-value	Odds Ratio	Combined Score	Genes
RNA binding (GO:0003723)	132/1406	4.93128e-56	1.44486e-53	0	0	7.39264	941.447	TCERG1;DBR1;SLC4A1AP;MSI2;RPL10A;NUDT5;RPL6;CCAR1;CRKL;TIAL1;PSMD4;SNRPD2;RPS18;KHSRP;CAST;RBFOX2;NOSIP;ANXA11;RPSA;ILF2;CDC40;DDX39B;HNRNPUL1;EWSR1;PSPC1;ZC3H11A;SARNP;RPL24;KCTD12;SNRNP200;SNRPC;SNRPA;SNRPB;ZCCHC8;KHDRBS1;DDX1;MEPCE;UBFD1;RTF1;MRPL12;HTATSF1;PRPF8;SUPT6H;GSPT1;STIP1;BAG4;HNRNPDL;MAP4;RBM12;MYH10;RBM10;BTF3;XRCC6;XRCC5;LARP7;CWC15;EEF2;SUPT5H;LSM4;EIF1;PUM2;CCT6A;RPS28;HNRNPK;FU…
mRNA binding (GO:0003729)	32/263	1.23112e-16	1.8036e-14	0	0	7.5201	275.487	KHDRBS1;DAZAP1;SLC4A1AP;CELF1;CSTF2T;PTBP1;SNRNP70;KHSRP;PPP1R8;SF3B1;MYH10;HNRNPA0;YTHDF1;RBFOX2;MYEF2;YTHDF2;YTHDF3;SUPT5H;HNRNPAB;PUM2;PTBP3;HNRNPK;FUBP3;ZC3H11A;FUBP1;HNRNPA2B1;SERBP1;HNRNPC;PABPC1;TARDBP;EIF3D;RBMS2
cadherin binding (GO:0045296)	30/322	1.41349e-12	1.38051e-10	0	0	5.52877	150.852	TXNDC9;YWHAB;UBFD1;RPL6;CORO1B;CRKL;CNN3;DNAJB1;LASP1;CALD1;PACSIN2;SNX9;CCT8;ERC1;LRRFIP1;SNX5;CAST;USP8;PTPN11;EEF2;PAICS;CD2AP;HNRNPK;CTTN;SERBP1;CHMP2B;RPL24;TAGLN2;MAPRE1;PICALM
N6-methyladenosine-containing RNA binding (GO:1990247)	5/7	5.5177e-08	4.04172e-06	0	0	127.663	2133.59	YTHDF1;YTHDF2;YTHDF3;HNRNPA2B1;HNRNPC
snRNA binding (GO:0017069)	9/43	1.1416e-07	6.68975e-06	0	0	13.6372	218	DDX39B;SNRNP70;MEPCE;LARP7;RBM7;SNRPC;PRPF8;LSM4;SNRPA
poly-pyrimidine tract binding (GO:0008187)	7/25	3.54492e-07	1.7311e-05	0	0	19.9463	296.255	KHDRBS1;PTBP1;DAZAP1;HNRNPH1;HNRNPC;PABPC1;RBMS2
mRNA 3'-UTR binding (GO:0003730)	11/85	7.69452e-07	3.22071e-05	0	0	7.68293	108.157	DAZAP1;CELF1;KHSRP;HNRNPA2B1;SERBP1;PABPC1;HNRNPC;TARDBP;RBMS2;HNRNPA0;PUM2
poly(U) RNA binding (GO:0008266)	6/22	2.98557e-06	0.000109346	0	0	19.1857	244.075	KHDRBS1;DAZAP1;HNRNPH1;HNRNPC;PABPC1;RBMS2
polyubiquitin modification-dependent protein binding (GO:0031593)	8/51	5.84251e-06	0.000190206	0	0	9.55527	115.144	UBXN1;PSMD4;UBQLN1;RAD23B;PRPF8;UBQLN4;UBL7;UBQLN2
U1 snRNA binding (GO:0030619)	4/8	9.27296e-06	0.000271698	0	0	50.9273	590.166	SNRNP70;SNRPC;PRPF8;SNRPA
poly-purine tract binding (GO:0070717)	6/28	1.36576e-05	0.000363789	0	0	13.949	156.245	KHDRBS1;DAZAP1;HNRNPDL;DDX1;PABPC1;RBMS2
single-stranded RNA binding (GO:0003727)	7/45	2.39408e-05	0.000584554	0	0	9.43862	100.426	PTBP1;STRBP;HNRNPF;ZFR;RBM7;SNRPC;EIF4B
poly(A) binding (GO:0008143)	5/22	5.43755e-05	0.00122554	0	0	15.0077	147.369	KHDRBS1;HNRNPDL;DDX1;PABPC1;RBMS2
RNA polymerase II CTD heptapeptide repeat kinase activity (GO:0008353)	4/12	6.16396e-05	0.00129003	0	0	25.4584	246.799	CCNK;CDK4;CDK12;BRD4
core promoter sequence-specific DNA binding (GO:0001046)	6/37	7.27033e-05	0.00142014	0	0	9.89472	94.288	GTF2A1;NPM1;POU2F1;PIH1D1;TAF4;RELA
kinase binding (GO:0019900)	22/461	0.000110888	0.00203064	0	0	2.61794	23.8415	PFKFB2;CCNK;NPM1;PPP1R12A;PARP1;PIH1D1;PTPN11;FOXO3;EEF2;ATG13;RND3;PTK2;RELA;PPP1CB;TOM1L1;DNAJC3;CCNA2;TOLLIP;CDC37;UBQLN1;MAPRE1;HNRNPA0
U6 snRNA binding (GO:0017070)	4/14	0.000120859	0.00208304	0	0	20.3647	183.707	DDX39B;LARP7;LSM4;PRPF8
pre-mRNA binding (GO:0036002)	5/29	0.000219245	0.00356882	0	0	10.6266	89.5328	PTBP1;CELF1;RBM7;SNRPC;PRPF8
calcium-dependent protein serine/threonine phosphatase activity (GO:0004723)	3/7	0.000241115	0.00371824	0	0	38.0965	317.353	PPM1A;PPP3CA;PPP3R1
ribosomal small subunit binding (GO:0043024)	4/17	0.000274372	0.00401955	0	0	15.6627	128.45	NPM1;ABCE1;EIF4B;EIF1
RNA polymerase II C-terminal domain binding (GO:0099122)	3/8	0.000380221	0.00530498	0	0	30.4756	239.988	LEO1;RTF1;BRD4
phosphoserine residue binding (GO:0050815)	3/9	0.000562115	0.00746504	0	0	25.3951	190.052	YWHAB;LEO1;RTF1
ubiquitin binding (GO:0043130)	7/74	0.000585993	0.00746504	0	0	5.34532	39.7809	TOM1L1;NSFL1C;UBXN1;DDI2;TOLLIP;MVB12A;RAD23B
protein kinase regulator activity (GO:0019887)	8/98	0.000653598	0.00797934	0	0	4.55433	33.397	CCNA2;DNAJC3;CCNK;NPM1;YWHAB;RPLP1;CSNK2B;ANKRD54
translation initiation factor activity (GO:0003743)	5/41	0.00114296	0.0133955	0	0	7.08008	47.9614	COPS5;EIF3J;EIF3F;EIF3D;EIF1
DNA binding (GO:0003677)	29/811	0.00126269	0.0142295	0	0	1.93962	12.946	KHDRBS1;GTF2A1;CBFB;SRRT;RTF1;FOXO3;SAMHD1;RPL6;RELA;CHRAC1;LRRFIP1;TEAD1;XRCC6;POU2F1;XRCC4;XRCC5;NFYC;ILF2;RAD23B;TFCP2;FUBP3;IRF3;FUBP1;MCM4;RAD1;QRICH1;TARDBP;TAF4;MCM2
deubiquitinase activity (GO:0101005)	8/112	0.00156217	0.0169525	0	0	3.93842	25.4488	USP8;USP14;COPS5;STAMBP;EIF3F;BAP1;UCHL5;USP19
RNA polymerase II core promoter sequence-specific DNA binding (GO:0000979)	3/14	0.00226583	0.0228283	0	0	13.8483	84.3337	GTF2A1;POU2F1;RELA
protein kinase binding (GO:0019901)	20/506	0.00229078	0.0228283	0	0	2.13289	12.9656	PFKFB2;KHDRBS1;CCNK;NPM1;PPP1R12A;PARP1;PIH1D1;PTPN11;FOXO3;EEF2;ATG13;RND3;PTK2;RELA;PPP1CB;TOM1L1;DNAJC3;CCNA2;MAPRE1;HNRNPA0
ribosome binding (GO:0043022)	5/48	0.00233737	0.0228283	0	0	5.92539	35.9003	YTHDF1;YTHDF3;SERBP1;RPSA;EEF2
1-phosphatidylinositol binding (GO:0005545)	3/15	0.00279172	0.0261982	0	0	12.6937	74.6526	EEA1;SNX9;PICALM
single-stranded DNA binding (GO:0003697)	7/97	0.00286124	0.0261982	0	0	3.97461	23.2773	FUBP3;FUBP1;MCM4;RTF1;SAMHD1;RAD23B;MCM2
double-stranded RNA binding (GO:0003725)	6/73	0.00296219	0.0263006	0	0	4.56974	26.6042	STAU2;STRBP;ZFR;LRRFIP1;ILF2;EIF4B
RNA polymerase II C-terminal domain phosphoserine binding (GO:1990269)	2/5	0.00362949	0.0292362	0	0	33.7778	189.786	LEO1;RTF1
5'-deoxyribose-5-phosphate lyase activity (GO:0051575)	2/5	0.00362949	0.0292362	0	0	33.7778	189.786	XRCC6;XRCC5
calmodulin-dependent protein phosphatase activity (GO:0033192)	2/5	0.00362949	0.0292362	0	0	33.7778	189.786	PPM1A;PPP3CA
telomeric DNA binding (GO:0042162)	4/33	0.00369194	0.0292362	0	0	7.01549	39.298	UPF1;XRCC6;XRCC5;HNRNPA2B1
thiol-dependent deubiquitinase (GO:0004843)	7/106	0.00468185	0.0360995	0	0	3.61161	19.3729	USP8;USP14;COPS5;STAMBP;BAP1;UCHL5;USP19
K48-linked polyubiquitin modification-dependent protein binding (GO:0036435)	2/6	0.00537434	0.0403765	0	0	25.332	132.388	UBXN1;UBQLN4
ubiquitin-like protein-specific protease activity (GO:0019783)	3/20	0.00650923	0.0472766	0	0	8.95794	45.0991	COPS5;COPS2;EIF3F
omega peptidase activity (GO:0008242)	7/113	0.00661549	0.0472766	0	0	3.3719	16.9213	USP8;USP14;COPS5;STAMBP;BAP1;UCHL5;USP19
protein serine/threonine phosphatase activity (GO:0004722)	5/62	0.00708425	0.0494211	0	0	4.46683	22.1103	PPP1CB;PPP3CA;PPM1A;PPP3R1;PPM1G
cyclin-dependent protein kinase activity (GO:0097472)	3/23	0.00968674	0.0609489	0	0	7.61308	35.3018	CCNK;CDK4;CDK12
cyclin-dependent protein serine/threonine kinase activity (GO:0004693)	3/23	0.00968674	0.0609489	0	0	7.61308	35.3018	CCNK;CDK4;CDK12
7SK snRNA binding (GO:0097322)	2/8	0.00977679	0.0609489	0	0	16.8863	78.1455	MEPCE;LARP7
poly(G) binding (GO:0034046)	2/8	0.00977679	0.0609489	0	0	16.8863	78.1455	DAZAP1;HNRNPDL
pre-mRNA intronic binding (GO:0097157)	2/8	0.00977679	0.0609489	0	0	16.8863	78.1455	RBM7;PRPF8
double-stranded telomeric DNA binding (GO:0003691)	2/9	0.0124096	0.07575	0	0	14.4732	63.5272	XRCC6;XRCC5
ATPase binding (GO:0051117)	5/73	0.0138424	0.0827721	0	0	3.74215	16.0165	PPP3CA;DNAJB1;UBXN1;PEX19;PIH1D1
adenylate cyclase binding (GO:0008179)	2/10	0.0153141	0.087981	0	0	12.6634	52.9203	AKAP12;CAP1
leucine zipper domain binding (GO:0043522)	2/10	0.0153141	0.087981	0	0	12.6634	52.9203	PAWR;ERC1
adenyl nucleotide binding (GO:0030554)	2/11	0.0184789	0.102157	0	0	11.2558	44.9234	BAG4;HSPBP1
adenyl-nucleotide exchange factor activity (GO:0000774)	2/11	0.0184789	0.102157	0	0	11.2558	44.9234	BAG4;HSPBP1
miRNA binding (GO:0035198)	3/30	0.0200982	0.108946	0	0	5.63731	22.0257	HNRNPA2B1;RBM10;PUM2
RNA stem-loop binding (GO:0035613)	2/12	0.0218927	0.108946	0	0	10.1297	38.7117	CSDE1;MYH10
m7G(5')pppN diphosphatase activity (GO:0050072)	2/12	0.0218927	0.108946	0	0	10.1297	38.7117	NUDT5;DCPS
dynactin binding (GO:0034452)	2/12	0.0218927	0.108946	0	0	10.1297	38.7117	BICD2;SNX5
Hsp70 protein binding (GO:0030544)	3/31	0.021938	0.108946	0	0	5.4357	20.7618	DNAJB1;DNAJC8;PPID
alpha-tubulin binding (GO:0043014)	3/31	0.021938	0.108946	0	0	5.4357	20.7618	EML4;TBCE;DIP2B
RNA polymerase II complex binding (GO:0000993)	3/32	0.0238666	0.116549	0	0	5.24799	19.6027	CTR9;RPRD1B;BRD4
SUMO binding (GO:0032183)	2/13	0.0255448	0.120382	0	0	9.20836	33.77	SERBP1;UBA2
exoribonuclease activity (GO:0004532)	2/13	0.0255448	0.120382	0	0	9.20836	33.77	EXOSC6;EXOSC2
kinase inhibitor activity (GO:0019210)	3/33	0.0258841	0.120382	0	0	5.0728	18.5366	DNAJC3;NPM1;YWHAB
LRR domain binding (GO:0030275)	2/14	0.0294247	0.134002	0	0	8.44057	29.7608	PAWR;ERC1
Hsp90 protein binding (GO:0051879)	3/35	0.0301847	0.134002	0	0	4.75526	16.6454	STIP1;USP19;PPID
ubiquitin-like protein conjugating enzyme binding (GO:0044390)	3/35	0.0301847	0.134002	0	0	4.75526	16.6454	TCERG1;TOLLIP;UBA2
phosphatidylinositol binding (GO:0035091)	5/92	0.033745	0.147571	0	0	2.92205	9.90262	EEA1;SNX12;SNX9;SNX5;PICALM
ATPase regulator activity (GO:0060590)	3/38	0.0372942	0.160694	0	0	4.347	14.2969	DNAJB1;BAG4;HSPBP1
ribonuclease activity (GO:0004540)	4/66	0.0395666	0.168015	0	0	3.27591	10.5804	EXOSC6;PPP1R8;SAMHD1;EXOSC2
peptidase inhibitor activity (GO:0030414)	3/40	0.0424666	0.175249	0	0	4.11161	12.9887	CAST;USP14;UCHL5
regulatory RNA binding (GO:0061980)	3/40	0.0424666	0.175249	0	0	4.11161	12.9887	HNRNPA2B1;RBM10;PUM2
RNA polymerase binding (GO:0070063)	2/18	0.0470222	0.191354	0	0	6.32913	19.349	TCERG1;BIN1
protein phosphorylated amino acid binding (GO:0045309)	3/42	0.0479783	0.19257	0	0	3.90036	11.8454	YWHAB;PTPN11;CRKL
ubiquitin-like protein ligase binding (GO:0044389)	10/282	0.0499697	0.197466	0	0	1.87597	5.62104	BAG4;UBXN1;XRCC5;TCP1;PSMD1;SNX9;STAM;HSPBP1;RELA;CCDC50
protein kinase inhibitor activity (GO:0004860)	3/43	0.0508592	0.197466	0	0	3.80266	11.3269	DNAJC3;NPM1;YWHAB
RNA cap binding (GO:0000339)	2/19	0.0518939	0.197466	0	0	5.95653	17.6227	DCPS;EIF3D
R-SMAD binding (GO:0070412)	2/19	0.0518939	0.197466	0	0	5.95653	17.6227	PPM1A;RANBP3
transcription regulatory region nucleic acid binding (GO:0001067)	8/212	0.0560008	0.210362	0	0	1.99753	5.75766	YAP1;XRCC6;XRCC5;PSPC1;NFYC;FOXO3;RELA;NFKB1
microtubule plus-end binding (GO:0051010)	2/20	0.0569366	0.21117	0	0	5.62532	16.1211	CLIP1;MAPRE1
endopeptidase regulator activity (GO:0061135)	3/46	0.0599903	0.219369	0	0	3.53681	9.95108	CAST;USP14;UCHL5
acetylation-dependent protein binding (GO:0140033)	2/21	0.0621419	0.219369	0	0	5.32898	14.8057	BRD2;BRD4
actinin binding (GO:0042805)	2/21	0.0621419	0.219369	0	0	5.32898	14.8057	NFKB1;RELA
lysine-acetylated histone binding (GO:0070577)	2/21	0.0621419	0.219369	0	0	5.32898	14.8057	BRD2;BRD4
adenylyltransferase activity (GO:0070566)	2/22	0.0675017	0.227333	0	0	5.06227	13.6459	PAPOLA;GPHN
telomerase RNA binding (GO:0070034)	2/22	0.0675017	0.227333	0	0	5.06227	13.6459	HNRNPC;SNRPB
mRNA 3'-UTR AU-rich region binding (GO:0035925)	2/22	0.0675017	0.227333	0	0	5.06227	13.6459	KHSRP;HNRNPA0
protein kinase A regulatory subunit binding (GO:0034237)	2/22	0.0675017	0.227333	0	0	5.06227	13.6459	AKAP8;ACBD3
exonuclease activity (GO:0004527)	3/49	0.0698305	0.232504	0	0	3.30564	8.79858	EXOSC6;RAD1;EXOSC2
phosphatase binding (GO:0019902)	5/114	0.071897	0.235069	0	0	2.32965	6.13286	SNX3;PPP3R1;PPP6R3;MAPK14;PTK2
N-methyltransferase activity (GO:0008170)	2/23	0.0730079	0.235069	0	0	4.82097	12.6174	PRMT1;RNMT
DNA replication origin binding (GO:0003688)	2/23	0.0730079	0.235069	0	0	4.82097	12.6174	MCM4;MCM2
ubiquitin protein ligase binding (GO:0031625)	9/265	0.0752886	0.239778	0	0	1.79066	4.6314	BAG4;UBXN1;XRCC5;TCP1;PSMD1;SNX9;HSPBP1;RELA;CCDC50
NF-kappaB binding (GO:0051059)	2/25	0.0844291	0.251465	0	0	4.4013	10.8793	NPM1;RELA
pyrophosphatase activity (GO:0016462)	3/54	0.0877154	0.251465	0	0	2.9808	7.25424	PPA1;NUDT5;DCPS
general transcription initiation factor binding (GO:0140296)	2/26	0.0903295	0.251465	0	0	4.2177	10.1406	GTF2A1;RELA
RNA strand annealing activity (GO:0033592)	1/5	0.0935485	0.251465	0	0	12.6334	29.9319	EIF4B
7S RNA binding (GO:0008312)	1/5	0.0935485	0.251465	0	0	12.6334	29.9319	EXOSC2
sequence-specific single stranded DNA binding (GO:0098847)	1/5	0.0935485	0.251465	0	0	12.6334	29.9319	HNRNPA2B1
small protein activating enzyme binding (GO:0044388)	1/5	0.0935485	0.251465	0	0	12.6334	29.9319	UBA2
ADP-ribose diphosphatase activity (GO:0047631)	1/5	0.0935485	0.251465	0	0	12.6334	29.9319	NUDT5
annealing activity (GO:0097617)	1/5	0.0935485	0.251465	0	0	12.6334	29.9319	EIF4B
mannokinase activity (GO:0019158)	1/5	0.0935485	0.251465	0	0	12.6334	29.9319	HK2
U2 snRNA binding (GO:0030620)	1/5	0.0935485	0.251465	0	0	12.6334	29.9319	PRPF8
NAADP-sensitive calcium-release channel activity (GO:0072345)	1/5	0.0935485	0.251465	0	0	12.6334	29.9319	MCOLN3
fructokinase activity (GO:0008865)	1/5	0.0935485	0.251465	0	0	12.6334	29.9319	HK2
fructose-2,6-bisphosphate 2-phosphatase activity (GO:0004331)	1/5	0.0935485	0.251465	0	0	12.6334	29.9319	PFKFB2
glucokinase activity (GO:0004340)	1/5	0.0935485	0.251465	0	0	12.6334	29.9319	HK2
protein-arginine omega-N monomethyltransferase activity (GO:0035241)	1/5	0.0935485	0.251465	0	0	12.6334	29.9319	PRMT1
hexokinase activity (GO:0004396)	1/5	0.0935485	0.251465	0	0	12.6334	29.9319	HK2
protein phosphatase regulator activity (GO:0019888)	3/57	0.099277	0.264438	0	0	2.81477	6.50166	SET;PPP1R7;PPP6R3
mitogen-activated protein kinase binding (GO:0051019)	2/29	0.108707	0.283276	0	0	3.74849	8.31829	PRMT1;MAPK14
protein phosphatase inhibitor activity (GO:0004864)	2/29	0.108707	0.283276	0	0	3.74849	8.31829	SET;PPP1R8
U4 snRNA binding (GO:0030621)	1/6	0.111183	0.283276	0	0	10.1062	22.199	DDX39B
non-membrane spanning protein tyrosine phosphatase activity (GO:0004726)	1/6	0.111183	0.283276	0	0	10.1062	22.199	PTPN11
peroxisome targeting sequence binding (GO:0000268)	1/6	0.111183	0.283276	0	0	10.1062	22.199	PEX19
snoRNA binding (GO:0030515)	2/30	0.115036	0.290564	0	0	3.61443	7.81626	XRCC5;NUDT5
DNA-binding transcription activator activity, RNA polymerase II-specific (GO:0001228)	10/333	0.116713	0.292282	0	0	1.5756	3.38444	SMARCD2;TFCP2;IRF3;NFYC;REL;UBP1;NRF1;FOXO3;RELA;NFKB1
SH2 domain binding (GO:0042169)	2/32	0.127962	0.301148	0	0	3.37313	6.93522	KHDRBS1;PTK2
beta-tubulin binding (GO:0048487)	2/32	0.127962	0.301148	0	0	3.37313	6.93522	EML4;PDCD5
histone-arginine N-methyltransferase activity (GO:0008469)	1/7	0.128476	0.301148	0	0	8.42139	17.2808	PRMT1
JUN kinase binding (GO:0008432)	1/7	0.128476	0.301148	0	0	8.42139	17.2808	PTK2
sugar-phosphatase activity (GO:0050308)	1/7	0.128476	0.301148	0	0	8.42139	17.2808	PFKFB2
aspartic-type endopeptidase inhibitor activity (GO:0019828)	1/7	0.128476	0.301148	0	0	8.42139	17.2808	BIN1
N-acylsphingosine amidohydrolase activity (GO:0017040)	1/7	0.128476	0.301148	0	0	8.42139	17.2808	ASAH1
phosphofructokinase activity (GO:0008443)	1/7	0.128476	0.301148	0	0	8.42139	17.2808	PFKFB2
RNA polymerase core enzyme binding (GO:0043175)	2/33	0.134548	0.307989	0	0	3.26415	6.54734	CTR9;RPRD1B
basal RNA polymerase II transcription machinery binding (GO:0001099)	2/33	0.134548	0.307989	0	0	3.26415	6.54734	CTR9;RPRD1B
nucleosomal DNA binding (GO:0031492)	2/33	0.134548	0.307989	0	0	3.26415	6.54734	SMARCD2;HNRNPC
RNA polymerase I core promoter sequence-specific DNA binding (GO:0001164)	1/8	0.145433	0.315644	0	0	7.21797	13.9165	PIH1D1
RNA polymerase I transcription regulatory region sequence-specific DNA binding (GO:0001163)	1/8	0.145433	0.315644	0	0	7.21797	13.9165	PIH1D1
intramolecular oxidoreductase activity, interconverting aldoses and ketoses (GO:0016861)	1/8	0.145433	0.315644	0	0	7.21797	13.9165	GNPDA1
arginine N-methyltransferase activity (GO:0016273)	1/8	0.145433	0.315644	0	0	7.21797	13.9165	PRMT1
aryl hydrocarbon receptor binding (GO:0017162)	1/8	0.145433	0.315644	0	0	7.21797	13.9165	TAF4
CD4 receptor binding (GO:0042609)	1/8	0.145433	0.315644	0	0	7.21797	13.9165	SPG21
cyclin-dependent protein serine/threonine kinase activator activity (GO:0061575)	1/8	0.145433	0.315644	0	0	7.21797	13.9165	CCNK
estrogen receptor binding (GO:0030331)	2/35	0.147936	0.317289	0	0	3.06601	5.85906	WBP2;PPID
cysteine-type endopeptidase activity (GO:0004197)	4/105	0.148357	0.317289	0	0	2.00694	3.82952	USP8;USP14;CAPNS1;CASP4
protein heterodimerization activity (GO:0046982)	6/188	0.160982	0.334394	0	0	1.67237	3.05452	GTF2A1;TUBB2B;GCA;UBA2;SRI;SUPT5H
phosphotyrosine residue binding (GO:0001784)	2/37	0.16158	0.334394	0	0	2.89051	5.2687	PTPN11;CRKL
U3 snoRNA binding (GO:0034511)	1/9	0.162061	0.334394	0	0	6.3154	11.4927	XRCC5
clathrin heavy chain binding (GO:0032050)	1/9	0.162061	0.334394	0	0	6.3154	11.4927	PICALM
dipeptidase activity (GO:0016805)	1/9	0.162061	0.334394	0	0	6.3154	11.4927	CNDP2
pentosyltransferase activity (GO:0016763)	2/38	0.168484	0.345216	0	0	2.81008	5.0045	PARP1;UPP1
phosphatidylinositol-3-phosphate binding (GO:0032266)	2/39	0.175438	0.348409	0	0	2.73399	4.75842	SNX3;SNX12
Tat protein binding (GO:0030957)	1/10	0.178366	0.348409	0	0	5.6134	9.67703	NPM1
Lys63-specific deubiquitinase activity (GO:0061578)	1/10	0.178366	0.348409	0	0	5.6134	9.67703	STAMBP
O-methyltransferase activity (GO:0008171)	1/10	0.178366	0.348409	0	0	5.6134	9.67703	MEPCE
cysteine-type endopeptidase activity involved in apoptotic signaling pathway (GO:0097199)	1/10	0.178366	0.348409	0	0	5.6134	9.67703	CASP4
phosphate ion binding (GO:0042301)	1/10	0.178366	0.348409	0	0	5.6134	9.67703	RELA
G-rich strand telomeric DNA binding (GO:0098505)	1/10	0.178366	0.348409	0	0	5.6134	9.67703	HNRNPA2B1
tau protein binding (GO:0048156)	2/40	0.182437	0.354	0	0	2.66191	4.52884	BIN1;PICALM
endopeptidase inhibitor activity (GO:0004866)	4/115	0.18596	0.358463	0	0	1.8252	3.0704	CAST;USP14;BIN1;UCHL5
Toll-like receptor binding (GO:0035325)	1/11	0.194355	0.365039	0	0	5.0518	8.2752	TOLLIP
carbohydrate kinase activity (GO:0019200)	1/11	0.194355	0.365039	0	0	5.0518	8.2752	HK2
protein serine/threonine phosphatase inhibitor activity (GO:0004865)	1/11	0.194355	0.365039	0	0	5.0518	8.2752	PPP1R8
protein-arginine N-methyltransferase activity (GO:0016274)	1/11	0.194355	0.365039	0	0	5.0518	8.2752	PRMT1
cell-cell adhesion mediator activity (GO:0098632)	2/42	0.196551	0.366811	0	0	2.52855	4.11354	PALLD;CNN3
amyloid-beta binding (GO:0001540)	3/80	0.203966	0.376599	0	0	1.97167	3.13456	PFDN2;PFDN4;PICALM
ribosomal large subunit binding (GO:0043023)	1/12	0.210033	0.376599	0	0	4.59231	7.16626	NPM1
single-stranded telomeric DNA binding (GO:0043047)	1/12	0.210033	0.376599	0	0	4.59231	7.16626	HNRNPA2B1
aspartic-type peptidase activity (GO:0070001)	1/12	0.210033	0.376599	0	0	4.59231	7.16626	DDI2
mRNA methyltransferase activity (GO:0008174)	1/12	0.210033	0.376599	0	0	4.59231	7.16626	RNMT
polynucleotide adenylyltransferase activity (GO:0004652)	1/12	0.210033	0.376599	0	0	4.59231	7.16626	PAPOLA
cyclin-dependent protein serine/threonine kinase regulator activity (GO:0016538)	2/44	0.210792	0.376599	0	0	2.4079	3.74881	CCNA2;CCNK
protein phosphatase binding (GO:0019903)	4/123	0.218013	0.387138	0	0	1.7018	2.59219	SNX3;PPP6R3;MAPK14;PTK2
RNA 7-methylguanosine cap binding (GO:0000340)	1/13	0.225407	0.393121	0	0	4.20941	6.27137	DCPS
nucleoside-diphosphatase activity (GO:0017110)	1/13	0.225407	0.393121	0	0	4.20941	6.27137	NUDT5
cysteine-type endopeptidase activity involved in execution phase of apoptosis (GO:0097200)	1/13	0.225407	0.393121	0	0	4.20941	6.27137	CASP4
3'-5' exonuclease activity (GO:0008408)	2/48	0.23954	0.412056	0	0	2.19807	3.14111	RAD1;EXOSC2
MAP kinase activity (GO:0004707)	1/14	0.240483	0.412056	0	0	3.88541	5.53712	MAPK14
translation elongation factor activity (GO:0003746)	1/14	0.240483	0.412056	0	0	3.88541	5.53712	EEF2
tubulin binding (GO:0015631)	8/307	0.249537	0.417838	0	0	1.35619	1.8826	EML4;CLIP1;STMN1;PDCD5;TBCE;DIP2B;MAP4;EML1
methyltransferase activity (GO:0008168)	2/50	0.253991	0.417838	0	0	2.10627	2.88655	PRMT1;MEPCE
small GTPase binding (GO:0031267)	5/175	0.254904	0.417838	0	0	1.48905	2.03533	RANBP9;GCC2;ERC1;BICD2;PICALM
aspartic-type endopeptidase activity (GO:0004190)	1/15	0.255266	0.417838	0	0	3.6077	4.92612	DDI2
MAP kinase kinase activity (GO:0004708)	1/15	0.255266	0.417838	0	0	3.6077	4.92612	MAPK14
calcium-dependent cysteine-type endopeptidase activity (GO:0004198)	1/15	0.255266	0.417838	0	0	3.6077	4.92612	CAPNS1
muscle alpha-actinin binding (GO:0051371)	1/15	0.255266	0.417838	0	0	3.6077	4.92612	PALLD
cysteine-type endopeptidase activity involved in apoptotic process (GO:0097153)	1/15	0.255266	0.417838	0	0	3.6077	4.92612	CASP4
actin binding (GO:0003779)	5/177	0.26225	0.422513	0	0	1.47158	1.96965	CAP1;CALD1;PAWR;MYH10;PTK2
3'-5' DNA helicase activity (GO:0043138)	1/16	0.269762	0.422513	0	0	3.36701	4.41151	MCM2
hydrolase activity, hydrolyzing N-glycosyl compounds (GO:0016799)	1/16	0.269762	0.422513	0	0	3.36701	4.41151	DNPH1
ATPase activity, coupled to transmembrane movement of ions, rotational mechanism (GO:0044769)	1/16	0.269762	0.422513	0	0	3.36701	4.41151	ATP6V1C1
tropomyosin binding (GO:0005523)	1/16	0.269762	0.422513	0	0	3.36701	4.41151	CALD1
CARD domain binding (GO:0050700)	1/16	0.269762	0.422513	0	0	3.36701	4.41151	CASP4
phosphatidylinositol-5-phosphate binding (GO:0010314)	1/16	0.269762	0.422513	0	0	3.36701	4.41151	SNX3
proton-transporting ATPase activity, rotational mechanism (GO:0046961)	1/16	0.269762	0.422513	0	0	3.36701	4.41151	ATP6V1C1
histone deacetylase binding (GO:0042826)	3/93	0.271101	0.422513	0	0	1.68575	2.20035	YWHAB;AKAP8;RELA
phosphoric ester hydrolase activity (GO:0042578)	2/53	0.275694	0.427398	0	0	1.98206	2.55382	PPP1CB;SAMHD1
MHC class II protein complex binding (GO:0023026)	1/17	0.283976	0.435629	0	0	3.15641	3.97349	ANXA11
calcium-release channel activity (GO:0015278)	1/17	0.283976	0.435629	0	0	3.15641	3.97349	MCOLN3
cysteine-type peptidase activity (GO:0008234)	3/98	0.29759	0.452275	0	0	1.59662	1.93516	USP8;USP14;CASP4
cadherin binding involved in cell-cell adhesion (GO:0098641)	1/18	0.297915	0.452275	0	0	2.97059	3.59723	CNN3
RNA polymerase II-specific DNA-binding transcription factor binding (GO:0061629)	5/190	0.311021	0.461079	0	0	1.36726	1.59681	TCERG1;NPM1;MAPK14;TAF4;RELA
RNA methyltransferase activity (GO:0008173)	1/19	0.311583	0.461079	0	0	2.80541	3.27136	MEPCE
single-stranded DNA helicase activity (GO:0017116)	1/19	0.311583	0.461079	0	0	2.80541	3.27136	MCM2
nucleotidyltransferase activity (GO:0016779)	1/19	0.311583	0.461079	0	0	2.80541	3.27136	NUDT5
phosphatidic acid binding (GO:0070300)	1/19	0.311583	0.461079	0	0	2.80541	3.27136	PACSIN2
magnesium ion binding (GO:0000287)	4/146	0.316396	0.465849	0	0	1.42447	1.63923	PPA1;PAPOLA;UBA2;NUDT5
transcription coactivator binding (GO:0001223)	1/20	0.324985	0.472982	0	0	2.65762	2.9871	RELA
ATPase activator activity (GO:0001671)	1/20	0.324985	0.472982	0	0	2.65762	2.9871	DNAJB1
nuclease activity (GO:0004518)	2/60	0.326083	0.472982	0	0	1.74223	1.95234	DDX1;SAMHD1
DNA-directed DNA polymerase activity (GO:0003887)	1/21	0.338127	0.488036	0	0	2.52461	2.73752	CHRAC1
SH3 domain binding (GO:0017124)	2/62	0.340333	0.488811	0	0	1.68398	1.81505	KHDRBS1;CD2AP
K63-linked polyubiquitin modification-dependent protein binding (GO:0070530)	1/22	0.351014	0.496846	0	0	2.40427	2.5171	PRPF8
TBP-class protein binding (GO:0017025)	1/22	0.351014	0.496846	0	0	2.40427	2.5171	GTF2A1
DNA polymerase activity (GO:0034061)	1/22	0.351014	0.496846	0	0	2.40427	2.5171	CHRAC1
GTPase binding (GO:0051020)	5/201	0.353185	0.497516	0	0	1.28979	1.34237	RANBP9;GCC2;ERC1;BICD2;PICALM
low-density lipoprotein particle receptor binding (GO:0050750)	1/23	0.363651	0.504975	0	0	2.29487	2.3214	PICALM
phosphatase inhibitor activity (GO:0019212)	1/23	0.363651	0.504975	0	0	2.29487	2.3214	SET
pyrophosphate hydrolysis-driven proton transmembrane transporter activity (GO:0009678)	1/23	0.363651	0.504975	0	0	2.29487	2.3214	ATP6V1C1
alpha-actinin binding (GO:0051393)	1/24	0.376042	0.512467	0	0	2.19498	2.14681	PALLD
methyl-CpG binding (GO:0008327)	1/24	0.376042	0.512467	0	0	2.19498	2.14681	PRMT1
cell adhesion mediator activity (GO:0098631)	1/24	0.376042	0.512467	0	0	2.19498	2.14681	PALLD
phosphatidylinositol-3,5-bisphosphate binding (GO:0080025)	1/24	0.376042	0.512467	0	0	2.19498	2.14681	SNX3
DNA-binding transcription factor binding (GO:0140297)	5/208	0.380177	0.514973	0	0	1.24487	1.20394	YAP1;TCERG1;NPM1;TXLNG;RELA
transcription cis-regulatory region binding (GO:0000976)	12/549	0.381396	0.514973	0	0	1.1306	1.0898	YAP1;XRCC6;NPM1;TFCP2;XRCC5;PSPC1;NFYC;FOXO3;TAF4;TEAD1;NFKB1;RELA
mRNA 5'-UTR binding (GO:0048027)	1/25	0.388193	0.521745	0	0	2.10341	1.99036	MYH10
NAD+ ADP-ribosyltransferase activity (GO:0003950)	1/26	0.400107	0.53287	0	0	2.01918	1.84961	PARP1
phosphatidylinositol-4-phosphate binding (GO:0070273)	1/26	0.400107	0.53287	0	0	2.01918	1.84961	SNX3
protein tyrosine kinase binding (GO:1990782)	2/72	0.409899	0.540206	0	0	1.44267	1.28664	KHDRBS1;PTPN11
ADP binding (GO:0043531)	1/27	0.41179	0.540206	0	0	1.94142	1.7225	MYH10
glutathione transferase activity (GO:0004364)	1/27	0.41179	0.540206	0	0	1.94142	1.7225	GSTK1
sequence-specific double-stranded DNA binding (GO:1990837)	15/712	0.41299	0.540206	0	0	1.08835	0.962466	YAP1;XRCC6;XRCC5;NFYC;UBP1;FOXO3;NFKB1;RELA;FOSL1;TFCP2;IRF3;PSPC1;MCM4;TEAD1;MCM2
metallopeptidase activity (GO:0008237)	3/121	0.419262	0.542547	0	0	1.2839	1.11604	COPS5;CHMP1A;PRPF8
lipoprotein particle receptor binding (GO:0070325)	1/28	0.423246	0.542547	0	0	1.86942	1.60733	PICALM
endoribonuclease activity, producing 5'-phosphomonoesters (GO:0016891)	1/28	0.423246	0.542547	0	0	1.86942	1.60733	DBR1
protein serine/threonine/tyrosine kinase activity (GO:0004712)	1/28	0.423246	0.542547	0	0	1.86942	1.60733	MAPK14
metal ion binding (GO:0046872)	11/517	0.424039	0.542547	0	0	1.09875	0.942648	TPD52;PPP3CA;PPP3R1;GCA;PPA1;PAPOLA;ANXA11;UBA2;SRI;NUDT5;EML1
ubiquitin conjugating enzyme binding (GO:0031624)	1/29	0.43448	0.55349	0	0	1.80256	1.50262	TOLLIP
WW domain binding (GO:0050699)	1/30	0.445495	0.565065	0	0	1.74031	1.40716	TCEAL4
kinase activator activity (GO:0019209)	1/31	0.456297	0.576271	0	0	1.68222	1.31989	RPLP1
histone methyltransferase activity (GO:0042054)	1/32	0.466888	0.585188	0	0	1.62787	1.23989	PRMT1
protein homodimerization activity (GO:0042803)	13/636	0.467352	0.585188	0	0	1.05377	0.801577	TPD52;NPM1;GCA;CACYBP;NRF1;NUDT5;RELA;EEA1;IRF3;CHMP1A;SNX9;LRRFIP1;SNRPC
microtubule binding (GO:0008017)	5/232	0.47175	0.588182	0	0	1.11188	0.835359	EML4;CLIP1;MAP4;MAPRE1;EML1
exoribonuclease activity, producing 5'-phosphomonoesters (GO:0016896)	1/33	0.477274	0.592547	0	0	1.57692	1.16639	EXOSC2
3'-5'-exoribonuclease activity (GO:0000175)	1/34	0.487457	0.602637	0	0	1.52905	1.0987	EXOSC2
non-membrane spanning protein tyrosine kinase activity (GO:0004715)	1/35	0.497443	0.612399	0	0	1.48401	1.03624	PTK2
protein serine/threonine kinase activity (GO:0004674)	7/344	0.505239	0.619394	0	0	1.04804	0.71552	BRD2;CCNK;CDK4;CSNK2B;CDK12;MAPK14;BRD4
calcium channel regulator activity (GO:0005246)	1/37	0.516837	0.6265	0	0	1.40142	0.924975	SRI
protein serine/threonine kinase activator activity (GO:0043539)	1/37	0.516837	0.6265	0	0	1.40142	0.924975	CCNK
calcium ion binding (GO:0005509)	7/348	0.51745	0.6265	0	0	1.03553	0.682249	TPD52;PPP3CA;PPP3R1;GCA;ANXA11;SRI;EML1
signaling receptor complex adaptor activity (GO:0030159)	1/39	0.535484	0.645665	0	0	1.32752	0.829151	PTPN11
cysteine-type endopeptidase inhibitor activity (GO:0004869)	1/40	0.544536	0.65389	0	0	1.29342	0.786167	CAST
phosphatidylinositol bisphosphate binding (GO:1902936)	2/94	0.548485	0.655944	0	0	1.09645	0.658522	SNX3;PICALM
S-adenosylmethionine-dependent methyltransferase activity (GO:0008757)	1/43	0.570651	0.679678	0	0	1.20085	0.673648	MEPCE
damaged DNA binding (GO:0003684)	1/44	0.57902	0.686854	0	0	1.17286	0.640872	RAD1
phosphatidylinositol phosphate binding (GO:1901981)	2/102	0.592934	0.700522	0	0	1.00832	0.527022	SNX3;SNX12
manganese ion binding (GO:0030145)	1/48	0.610899	0.718849	0	0	1.07282	0.528712	PAPOLA
tRNA binding (GO:0000049)	1/49	0.618486	0.724865	0	0	1.05042	0.504707	TRNAU1AP
ATP binding (GO:0005524)	5/278	0.631598	0.737284	0	0	0.922333	0.423814	PAPOLA;UBA2;HSPA14;ABCE1;MYH10
transcription coregulator binding (GO:0001221)	1/53	0.647383	0.746785	0	0	0.969419	0.42152	RELA
nuclear receptor coactivator activity (GO:0030374)	1/53	0.647383	0.746785	0	0	0.969419	0.42152	CCAR1
exopeptidase activity (GO:0008238)	1/53	0.647383	0.746785	0	0	0.969419	0.42152	CNDP2
iron ion binding (GO:0005506)	1/54	0.65426	0.751757	0	0	0.95108	0.403496	ABCE1
hydro-lyase activity (GO:0016836)	1/55	0.661003	0.756538	0	0	0.933419	0.386433	CDYL
microtubule motor activity (GO:0003777)	1/56	0.667614	0.758182	0	0	0.916401	0.370267	DYNLRB1
myosin binding (GO:0017022)	1/56	0.667614	0.758182	0	0	0.916401	0.370267	CALD1
protease binding (GO:0002020)	2/118	0.671832	0.759656	0	0	0.868529	0.345455	BIN1;SRI
hydrolase activity, acting on carbon-nitrogen (but not peptide) bonds, in linear amides (GO:0016811)	1/57	0.674097	0.759656	0	0	0.899991	0.354939	ASAH1
nuclear receptor binding (GO:0016922)	2/120	0.680772	0.764238	0	0	0.85372	0.328279	WBP2;PPID
methylation-dependent protein binding (GO:0140034)	1/63	0.710431	0.788415	0	0	0.812645	0.27783	CDYL
PDZ domain binding (GO:0030165)	1/63	0.710431	0.788415	0	0	0.812645	0.27783	ERC1
protein kinase activator activity (GO:0030295)	1/63	0.710431	0.788415	0	0	0.812645	0.27783	RPLP1
adenyl ribonucleotide binding (GO:0032559)	5/306	0.713072	0.788415	0	0	0.835323	0.282484	PAPOLA;UBA2;HSPA14;ABCE1;MYH10
sequence-specific DNA binding (GO:0043565)	12/707	0.725211	0.797852	0	0	0.866332	0.278346	FOSL1;UPF1;XRCC6;TFCP2;POU2F1;CBFB;IRF3;XRCC5;PRMT1;UBP1;FOXO3;TEAD1
motor activity (GO:0003774)	1/66	0.727053	0.797852	0	0	0.77502	0.247042	DYNLRB1
endopeptidase activity (GO:0004175)	5/315	0.736383	0.800435	0	0	0.810694	0.248077	PSMA5;USP8;USP14;DDI2;CASP4
DNA-binding transcription repressor activity, RNA polymerase II-specific (GO:0001227)	4/256	0.736587	0.800435	0	0	0.798145	0.244015	LRRFIP1;FOXO3;RELA;NFKB1
methylated histone binding (GO:0035064)	1/68	0.737602	0.800435	0	0	0.751808	0.228814	CDYL
transition metal ion binding (GO:0046914)	7/445	0.76567	0.824915	0	0	0.802141	0.214175	EEA1;CLIP1;CHMP1A;PAPOLA;SNRPC;SAMHD1;ABCE1
protein tyrosine phosphatase activity (GO:0004725)	1/74	0.766871	0.824915	0	0	0.689804	0.183099	PTPN11
phosphatidylinositol-4,5-bisphosphate binding (GO:0005546)	1/75	0.771422	0.824915	0	0	0.680447	0.17659	PICALM
phosphotransferase activity, alcohol group as acceptor (GO:0016773)	1/75	0.771422	0.824915	0	0	0.680447	0.17659	HK2
zinc ion binding (GO:0008270)	5/336	0.785336	0.83674	0	0	0.758434	0.183271	EEA1;CLIP1;CHMP1A;SNRPC;SAMHD1
phosphatase activity (GO:0016791)	1/79	0.788757	0.837199	0	0	0.64542	0.153156	PPP1CB
purine ribonucleoside triphosphate binding (GO:0035639)	7/460	0.79419	0.837199	0	0	0.774973	0.178579	TUBB2B;PAPOLA;UBA2;HSPA14;ABCE1;MYH10;RND3
GTPase activity (GO:0003924)	3/216	0.794339	0.837199	0	0	0.707801	0.162968	EEF2;RND3;GSPT1
oxidoreductase activity, acting on the CH-OH group of donors, NAD or NADP as acceptor (GO:0016616)	1/87	0.819593	0.860719	0	0	0.585141	0.116413	PHGDH
protein tyrosine kinase activity (GO:0004713)	1/108	0.88081	0.921705	0	0	0.469795	0.0596232	PTK2
GTP binding (GO:0005525)	2/189	0.885187	0.922988	0	0	0.536804	0.0654669	TUBB2B;RND3
double-stranded DNA binding (GO:0003690)	9/651	0.890057	0.924775	0	0	0.699791	0.0815047	FOSL1;XRCC6;TFCP2;IRF3;XRCC5;UBP1;FOXO3;TARDBP;TEAD1
nucleoside-triphosphatase activity (GO:0017111)	3/278	0.909423	0.941558	0	0	0.546472	0.0518847	EEF2;RND3;GSPT1
guanyl ribonucleotide binding (GO:0032561)	2/214	0.922692	0.951932	0	0	0.472893	0.0380489	TUBB2B;RND3
RNA polymerase II cis-regulatory region sequence-specific DNA binding (GO:0000978)	16/1149	0.940047	0.963055	0	0	0.699578	0.0432515	POU2F1;WBP2;NFYC;UBP1;NRF1;FOXO3;NFKB1;RELA;CCAR1;FOSL1;TFCP2;IRF3;REL;LRRFIP1;TEAD1;CC2D1B
cis-regulatory region sequence-specific DNA binding (GO:0000987)	16/1149	0.940047	0.963055	0	0	0.699578	0.0432515	POU2F1;WBP2;NFYC;UBP1;NRF1;FOXO3;NFKB1;RELA;CCAR1;FOSL1;TFCP2;IRF3;REL;LRRFIP1;TEAD1;CC2D1B
guanyl-nucleotide exchange factor activity (GO:0005085)	1/149	0.947005	0.966803	0	0	0.338935	0.0184552	LAMTOR5
RNA polymerase II transcription regulatory region sequence-specific DNA binding (GO:0000977)	17/1359	0.983347	0.99625	0	0	0.622112	0.010447	GTF2A1;POU2F1;WBP2;NFYC;UBP1;NRF1;FOXO3;NFKB1;RELA;CCAR1;FOSL1;TFCP2;IRF3;REL;LRRFIP1;TEAD1;CC2D1B
GTPase regulator activity (GO:0030695)	1/233	0.989981	0.99625	0	0	0.215284	0.00216777	RANBP3
GTPase activator activity (GO:0005096)	2/336	0.98999	0.99625	0	0	0.298272	0.00300084	RANBP3;LAMTOR5
ubiquitin protein ligase activity (GO:0061630)	1/263	0.994482	0.99625	0	0	0.190338	0.00105315	RNF113A
ubiquitin-like protein ligase activity (GO:0061659)	1/270	0.9952	0.99625	0	0	0.185318	0.000891731	RNF113A
ubiquitin-protein transferase activity (GO:0004842)	2/392	0.99625	0.99625	0	0	0.254701	0.000956997	RNF113A;CDC23

## Sheet: bioprocess up lm
Term	Overlap	P-value	Adjusted P-value	Old P-value	Old Adjusted P-value	Odds Ratio	Combined Score	Genes
mRNA processing (GO:0006397)	55/300	1.78146e-37	3.40258e-34	0	0	13.0164	1101.42	TCERG1;DBR1;CELF1;CWC27;CCAR1;PTBP1;SNRPD2;SNRNP70;PAPOLA;CTNNBL1;RBM17;PLRG1;CDC40;WDR33;DDX39B;HNRNPUL1;HNRNPH1;PSPC1;SARNP;ZC3H11A;CD2BP2;HNRNPH2;HNRNPH3;PABPC1;DNAJC8;SNRNP200;SNRPC;SNRPA;SNRPB;ZCCHC8;RNMT;SRRT;PRCC;WBP4;CSTF2T;PRPF8;RNF113A;FIP1L1;RPRD1B;SF3B1;RBM10;HNRNPA0;SF3A3;SF3A1;SF3A2;GPKOW;CWC15;SUPT5H;LSM4;SMU1;HNRNPK;HNRNPF;HNRNPA2B1;HNRNPC;SUGP1
mRNA splicing, via spliceosome (GO:0000398)	51/274	4.14905e-35	3.96234e-32	0	0	13.1184	1038.55	DBR1;CWC27;CCAR1;PTBP1;SNRPD2;SNRNP70;PAPOLA;CTNNBL1;RBM17;PLRG1;CDC40;WDR33;DDX39B;HNRNPUL1;HNRNPH1;PSPC1;CD2BP2;STRAP;HNRNPH2;HNRNPH3;PABPC1;DNAJC8;SNRNP200;SNRPC;SNRPA;SNRPB;ZCCHC8;DDX1;SRRT;PRCC;WBP4;CSTF2T;PRPF8;RNF113A;FIP1L1;DCPS;SF3B1;RBM10;HNRNPA0;SF3A3;SF3A1;SF3A2;GPKOW;CWC15;LSM4;SMU1;HNRNPK;HNRNPF;HNRNPA2B1;HNRNPC;SUGP1
RNA splicing, via transesterification reactions with bulged adenosine as nucleophile (GO:0000377)	48/251	1.21627e-33	7.74358e-31	0	0	13.4577	1019.95	ZCCHC8;DBR1;SRRT;PRCC;WBP4;CSTF2T;CWC27;PRPF8;CCAR1;PTBP1;RNF113A;SNRPD2;FIP1L1;SNRNP70;PAPOLA;SF3B1;RBM10;CTNNBL1;HNRNPA0;SF3A3;RBM17;SF3A1;SF3A2;GPKOW;CWC15;PLRG1;LSM4;CDC40;WDR33;SMU1;HNRNPK;DDX39B;HNRNPUL1;HNRNPH1;PSPC1;HNRNPF;HNRNPA2B1;CD2BP2;HNRNPH2;HNRNPC;HNRNPH3;PABPC1;DNAJC8;SNRNP200;SNRPC;SNRPA;SUGP1;SNRPB
RNA processing (GO:0006396)	27/179	1.36156e-16	6.50146e-14	0	0	9.54843	348.83	ZCCHC8;TCERG1;CELF1;WBP4;PRPF8;PTBP1;SNRPD2;KHSRP;SF3B1;HNRNPA0;SF3A3;SF3A1;SF3A2;LSM4;SMU1;HNRNPK;DDX39B;HNRNPUL1;HNRNPH1;HNRNPF;HNRNPA2B1;CDK12;HNRNPC;HNRNPH3;TARDBP;RBMS2;SNRPB
RNA splicing (GO:0008380)	18/98	5.33488e-13	2.03793e-10	0	0	11.8449	334.73	SF3A3;TCERG1;DBR1;WBP4;PRPF8;LSM4;SMU1;PTBP1;RNF113A;SNRPD2;DDX39B;KHSRP;CDK12;HNRNPC;HNRNPH3;TARDBP;SF3B1;SNRPB
transcription by RNA polymerase II (GO:0006366)	29/320	6.716e-12	2.13793e-09	0	0	5.34822	137.591	YAP1;GTF2A1;CCNK;CBFB;RNMT;CTR9;SRRT;CSTF2T;PHAX;RTF1;SUPT6H;FIP1L1;LEO1;PAPOLA;RPRD1B;TEAD1;NELFE;BTF3;POU2F1;PARP1;SUPT5H;NFKB1;WDR33;TFCP2;COPS2;TCEA1;CDK12;TAF4;SNRPB
regulation of mRNA stability (GO:0043488)	20/146	8.01828e-12	2.18785e-09	0	0	8.38173	214.147	NPM1;YTHDF1;SET;YTHDF2;YTHDF3;CELF1;YWHAB;PUM2;PSMD8;PSMA5;EXOSC6;PSMC6;PSMD4;PSMC3;KHSRP;SERBP1;PSMD1;PABPC1;EXOSC2;PAIP1
regulation of mRNA catabolic process (GO:0061013)	18/122	2.53755e-11	6.05839e-09	0	0	9.1003	222.022	UPF1;YTHDF1;SET;YTHDF2;YTHDF3;YWHAB;PUM2;PSMD8;PSMA5;EXOSC6;PSMC6;PSMD4;PSMC3;KHSRP;SERBP1;PSMD1;PABPC1;EXOSC2
ribonucleoprotein complex assembly (GO:0022618)	17/136	1.28977e-09	2.73718e-07	0	0	7.48541	153.217	SF3A2;XRCC5;CELF1;DDX1;RPSA;LSM4;RPL6;RPS28;SNRPD2;DDX39B;RPL24;STRAP;SNRNP200;SNRPC;SF3B1;EIF4B;SNRPB
regulation of RNA splicing (GO:0043484)	13/76	2.3551e-09	4.49823e-07	0	0	10.728	213.129	KHDRBS1;CELF1;LARP7;PTBP3;PTBP1;HNRNPK;SNRNP70;HNRNPH1;HNRNPF;HNRNPH2;HNRNPH3;RBM12;FAM50A
RNA metabolic process (GO:0016070)	16/133	6.96524e-09	1.20942e-06	0	0	7.14704	134.238	RNASEH2B;RBFOX2;PTBP1;HNRNPK;DDX39B;HNRNPUL1;HNRNPH1;HNRNPF;PPP1R8;HNRNPA2B1;PAPOLA;HNRNPH2;HNRNPC;HNRNPH3;RBMS2;HNRNPA0
gene expression (GO:0010467)	26/356	8.61051e-09	1.37051e-06	0	0	4.18487	77.7143	RPLP1;RPL10A;RPL6;GSPT1;FIP1L1;RPS18;UPF1;RPSA;CDC40;WDR33;RPS28;HNRNPK;COPS5;DDX39B;FUBP3;HNRNPUL1;HNRNPH1;SARNP;ZC3H11A;HNRNPF;HNRNPA2B1;RPL24;HNRNPH3;RPS21;RBMS2;NFKBIB
transcription, DNA-templated (GO:0006351)	20/221	1.36193e-08	2.00099e-06	0	0	5.23399	94.7969	BTF3;GTF2A1;CCNK;PARP1;CBFB;RNMT;CTR9;RTF1;MRPL12;FOXO3;SUPT5H;SUPT6H;NFKB1;FUBP3;COPS2;LEO1;TCEA1;TAF4;NELFE;NFKBIB
positive regulation of DNA-templated transcription, elongation (GO:0032786)	8/25	1.54357e-08	2.10587e-06	0	0	24.2013	435.299	TCERG1;CCNK;DDX39B;LEO1;CDK12;SUPT5H;SUPT6H;BRD4
regulation of protein localization to Cajal body (GO:1904869)	6/11	2.21649e-08	2.64594e-06	0	0	61.4287	1082.67	CCT6A;MEPCE;TCP1;LARP7;CCT8;CCT7
positive regulation of protein localization to Cajal body (GO:1904871)	6/11	2.21649e-08	2.64594e-06	0	0	61.4287	1082.67	CCT6A;MEPCE;TCP1;LARP7;CCT8;CCT7
regulation of RNA metabolic process (GO:0051252)	11/65	4.57043e-08	5.13501e-06	0	0	10.5392	178.125	PTBP1;YTHDF2;CELF1;SNRNP70;HNRNPH1;HNRNPF;HNRNPH2;HNRNPH3;RBM12;PTBP3;FAM50A
regulation of translational initiation (GO:0006446)	11/68	7.42998e-08	7.88404e-06	0	0	9.98301	163.873	DNAJC3;KHDRBS1;NPM1;YTHDF1;YTHDF2;YTHDF3;CSDE1;DDX1;EIF4B;PAIP1;EIF1
spliceosomal complex assembly (GO:0000245)	9/46	2.11834e-07	2.12949e-05	0	0	12.5296	192.548	SF3A3;SF3A1;SF3A2;SNRPD2;DDX39B;CELF1;DDX1;SNRNP200;SF3B1
mRNA 3'-end processing (GO:0031124)	11/79	3.61728e-07	3.45451e-05	0	0	8.36341	124.049	DDX39B;FIP1L1;SARNP;ZC3H11A;PAPOLA;LEO1;CSTF2T;RPRD1B;PABPC1;CDC40;WDR33
mRNA destabilization (GO:0061157)	8/38	5.59463e-07	5.08845e-05	0	0	13.705	197.301	UPF1;YTHDF1;YTHDF2;YTHDF3;CELF1;KHSRP;TARDBP;DCPS
regulation of transcription elongation from RNA polymerase II promoter (GO:0034243)	7/27	6.33261e-07	5.49786e-05	0	0	17.9499	256.187	TCERG1;LEO1;LARP7;CDK12;SUPT6H;BRD4;NELFE
protein-DNA complex assembly (GO:0065004)	14/143	8.04656e-07	6.68214e-05	0	0	5.6382	79.12	BRD2;NPM1;PARP1;NAP1L1;RAD23B;NAP1L4;PSMD8;PSMA5;PSMC6;PSMD4;PSMC3;PSMD1;MCM4;MCM2
nucleic acid metabolic process (GO:0090304)	10/71	1.10864e-06	8.69578e-05	0	0	8.45625	115.955	PTBP1;RBFOX2;HNRNPK;HNRNPH1;DDX1;HNRNPF;HNRNPA2B1;HNRNPH2;HNRNPC;HNRNPA0
positive regulation of transcription elongation from RNA polymerase II promoter (GO:0032968)	5/11	1.13819e-06	8.69578e-05	0	0	42.5456	582.282	TCERG1;LEO1;CDK12;SUPT6H;BRD4
protein modification by small protein removal (GO:0070646)	19/276	2.16935e-06	0.000159364	0	0	3.86714	50.4316	USP8;USP14;STAM;RAD23B;UCHL5;USP19;PSMD8;SNX3;PSMA5;CCNA2;PSMC6;COPS5;PSMD4;PSMC3;COPS2;PSMD1;STAMBP;EIF3F;BAP1
mRNA metabolic process (GO:0016071)	11/95	2.36728e-06	0.000167463	0	0	6.76483	87.6301	SF3A3;TCERG1;PTBP1;SF3A1;SF3A2;YTHDF2;CELF1;HNRNPA2B1;PRPF8;SNRPB;HNRNPA0
cellular macromolecule biosynthetic process (GO:0034645)	20/314	3.84804e-06	0.000262492	0	0	3.5612	44.4008	UPF1;SET;RPLP1;HUS1;RPSA;NAP1L1;RPL10A;EEF2;RPL6;GSPT1;RPS28;COPS5;FUBP3;RPS18;RPL24;MCM4;RAD1;RPS21;NFKBIB;MCM2
protein deubiquitination (GO:0016579)	18/267	5.37449e-06	0.000353975	0	0	3.77268	45.7771	USP8;USP14;STAM;RAD23B;UCHL5;USP19;PSMD8;SNX3;PSMA5;CCNA2;PSMC6;COPS5;PSMD4;PSMC3;PSMD1;STAMBP;EIF3F;BAP1
transcription elongation from RNA polymerase II promoter (GO:0006368)	9/67	5.73649e-06	0.000359974	0	0	7.98444	96.3615	CCNK;CTR9;LEO1;TCEA1;RTF1;CDK12;SUPT5H;SUPT6H;NELFE
mitotic metaphase plate congression (GO:0007080)	8/51	5.84251e-06	0.000359974	0	0	9.55527	115.144	EML4;CDC23;CHMP1B;CHMP1A;CHMP2B;CHMP2A;SPDL1;MAD1L1
nuclear-transcribed mRNA catabolic process (GO:0000956)	14/171	6.72226e-06	0.000401235	0	0	4.626	55.0961	UPF1;RPLP1;RPSA;RPL10A;RPL6;GSPT1;EXOSC6;RPS28;RPS18;CSDE1;RPL24;PABPC1;RPS21;DCPS
DNA-templated transcription, elongation (GO:0006354)	9/69	7.34756e-06	0.00040845	0	0	7.7175	91.2297	CCNK;CTR9;LEO1;TCEA1;RTF1;CDK12;SUPT5H;SUPT6H;NELFE
RNA 3'-end processing (GO:0031123)	9/69	7.34756e-06	0.00040845	0	0	7.7175	91.2297	DDX39B;FIP1L1;SARNP;ZC3H11A;PAPOLA;CSTF2T;RPRD1B;CDC40;WDR33
spliceosomal snRNP assembly (GO:0000387)	7/38	7.48468e-06	0.00040845	0	0	11.5741	136.605	SNRPD2;CD2BP2;STRAP;SNRPC;PRPF8;LSM4;SNRPB
regulation of hematopoietic stem cell differentiation (GO:1902036)	9/71	9.33092e-06	0.000495057	0	0	7.46778	86.4932	PSMD8;PSMA5;YAP1;YTHDF2;PSMC6;PSMD4;CBFB;PSMC3;PSMD1
mRNA cis splicing, via spliceosome (GO:0045292)	5/16	9.93012e-06	0.000512609	0	0	23.2008	267.271	WBP4;CWC15;SNRNP200;SNRPC;DCPS
regulation of translation (GO:0006417)	14/178	1.06598e-05	0.000535796	0	0	4.42696	50.6844	UPF1;NPM1;YTHDF1;YTHDF3;DDX1;FOXO3;EEF2;GSPT1;EIF1;CAPRIN1;CSDE1;EIF3D;EIF4B;PAIP1
nuclear-transcribed mRNA catabolic process, nonsense-mediated decay (GO:0000184)	11/113	1.29016e-05	0.000631846	0	0	5.5659	62.6618	UPF1;RPS28;RPS18;RPLP1;RPL24;RPSA;PABPC1;RPL10A;RPS21;RPL6;GSPT1
regulation of hematopoietic progenitor cell differentiation (GO:1901532)	9/75	1.46961e-05	0.00070174	0	0	7.01376	78.0486	PSMD8;PSMA5;YAP1;YTHDF2;PSMC6;PSMD4;CBFB;PSMC3;PSMD1
regulation of ER-associated ubiquitin-dependent protein catabolic process (GO:1903069)	4/9	1.6435e-05	0.000765629	0	0	40.7397	448.793	USP14;SGTA;UBQLN1;UBQLN2
positive regulation of mRNA catabolic process (GO:0061014)	7/44	2.05573e-05	0.000904193	0	0	9.69421	104.623	UPF1;YTHDF1;YTHDF2;YTHDF3;CELF1;KHSRP;PABPC1
regulation of type I interferon-mediated signaling pathway (GO:0060338)	6/30	2.08296e-05	0.000904193	0	0	12.7852	137.814	YTHDF2;YTHDF3;CDC37;PTPN11;SAMHD1;ABCE1
multivesicular body assembly (GO:0036258)	6/30	2.08296e-05	0.000904193	0	0	12.7852	137.814	CHMP1B;CHMP1A;CHMP2B;MVB12A;CHMP2A;STAM
ubiquitin-dependent protein catabolic process (GO:0006511)	20/354	2.23869e-05	0.000941014	0	0	3.12822	33.4939	UBXN1;ANAPC16;RAD23B;PSMD8;PSMA5;PCNP;TOM1L1;NSFL1C;CDC23;PSMC6;PSMD4;PSMC3;TOLLIP;MVB12A;UBQLN1;PSMD1;UBA1;UBQLN4;UBL7;UBQLN2
membrane organization (GO:0061024)	16/242	2.26632e-05	0.000941014	0	0	3.67933	39.3496	GCA;SH3KBP1;STAM;CORO1C;SNX3;NSFL1C;NECAP1;CTTN;BIN1;CHMP1B;CHMP1A;CHMP2B;PACSIN2;CHMP2A;SNX9;PICALM
multivesicular body organization (GO:0036257)	6/31	2.54079e-05	0.0010303	0	0	12.2732	129.856	CHMP1B;CHMP1A;CHMP2B;MVB12A;CHMP2A;STAM
ESCRT complex disassembly (GO:1904896)	4/10	2.69711e-05	0.0010303	0	0	33.9481	357.159	CHMP1B;CHMP1A;CHMP2B;CHMP2A
ESCRT III complex disassembly (GO:1904903)	4/10	2.69711e-05	0.0010303	0	0	33.9481	357.159	CHMP1B;CHMP1A;CHMP2B;CHMP2A
positive regulation of establishment of protein localization to telomere (GO:1904851)	4/10	2.69711e-05	0.0010303	0	0	33.9481	357.159	CCT6A;TCP1;CCT8;CCT7
pre-replicative complex assembly (GO:0036388)	8/64	3.25902e-05	0.00122053	0	0	7.33221	75.7527	PSMD8;PSMA5;PSMC6;PSMD4;PSMC3;PSMD1;MCM4;MCM2
regulation of establishment of protein localization to telomere (GO:0070203)	4/11	4.1733e-05	0.00153288	0	0	29.0968	293.419	CCT6A;TCP1;CCT8;CCT7
positive regulation of protein localization to nucleus (GO:1900182)	8/68	5.0871e-05	0.00183327	0	0	6.84199	67.6415	YAP1;CCT6A;TCP1;MEPCE;LARP7;CCT8;CCT7;LAMTOR5
regulation of centrosome cycle (GO:0046605)	5/22	5.43755e-05	0.00192328	0	0	15.0077	147.369	NPM1;CHMP1B;CHMP1A;CHMP2B;CHMP2A
cellular component assembly (GO:0022607)	16/261	5.64631e-05	0.00196081	0	0	3.39067	33.1672	YAP1;YTHDF1;YTHDF2;YTHDF3;ST13;PAWR;RANBP9;CORO1B;CD2AP;CALD1;PLS3;SNX9;TEAD1;PPID;PLS1;PICALM
positive regulation of protein localization to chromosome, telomeric region (GO:1904816)	4/12	6.16396e-05	0.00204657	0	0	25.4584	246.799	CCT6A;TCP1;CCT8;CCT7
positive regulation of telomere maintenance via telomere lengthening (GO:1904358)	6/36	6.19204e-05	0.00204657	0	0	10.2251	99.0774	CCT6A;XRCC5;HNRNPA2B1;TCP1;CCT8;CCT7
Fc-epsilon receptor signaling pathway (GO:0038095)	10/111	6.21471e-05	0.00204657	0	0	5.09679	49.3675	PSMD8;PSMA5;PPP3CA;PPP3R1;PSMC6;PSMD4;PSMC3;PSMD1;NFKB1;RELA
regulation of mRNA splicing, via spliceosome (GO:0048024)	9/90	6.39767e-05	0.00207111	0	0	5.71053	55.1465	SMU1;PTBP1;KHDRBS1;DAZAP1;RBFOX2;HNRNPK;CELF1;LARP7;RBM7
Fc receptor signaling pathway (GO:0038093)	10/112	6.70782e-05	0.00211661	0	0	5.04656	48.4957	PSMD8;PSMA5;PPP3CA;PPP3R1;PSMC6;PSMD4;PSMC3;PSMD1;NFKB1;RELA
regulation of stem cell differentiation (GO:2000736)	9/91	6.97989e-05	0.00211661	0	0	5.6406	53.9799	PSMD8;PSMA5;YAP1;YTHDF2;PSMC6;PSMD4;CBFB;PSMC3;PSMD1
cell fate commitment involved in formation of primary germ layer (GO:0060795)	3/5	7.09231e-05	0.00211661	0	0	76.2008	728.016	CTR9;LEO1;RTF1
deoxyribonucleotide metabolic process (GO:0009262)	3/5	7.09231e-05	0.00211661	0	0	76.2008	728.016	RRM2;RRM2B;SAMHD1
late endosome to Golgi transport (GO:0034499)	3/5	7.09231e-05	0.00211661	0	0	76.2008	728.016	SNX3;SNX12;GCC2
regulation of proteasomal protein catabolic process (GO:0061136)	7/54	8.04052e-05	0.00236268	0	0	7.62772	71.9174	USP14;PSMC6;PSMC3;RAD23B;UBQLN4;UCHL5;USP19
cytoplasmic translation (GO:0002181)	9/93	8.27875e-05	0.00239582	0	0	5.50573	51.7497	RPS28;RPS18;RPLP1;RPL24;RPSA;RPL10A;RPS21;RPL6;GSPT1
interleukin-1-mediated signaling pathway (GO:0070498)	9/94	9.00071e-05	0.00256588	0	0	5.44068	50.6833	PSMD8;PSMA5;PSMC6;PSMD4;PSMC3;TOLLIP;PSMD1;RELA;NFKB1
NIK/NF-kappaB signaling (GO:0038061)	8/74	9.37309e-05	0.00263274	0	0	6.21809	57.6733	PSMD8;PSMA5;PSMC6;PSMD4;PSMC3;REL;PSMD1;RELA
positive regulation of transcription by RNA polymerase II (GO:0045944)	35/908	9.80759e-05	0.00271485	0	0	2.12214	19.5869	YAP1;TCERG1;SMARCD2;CCNK;WBP2;MEPCE;UBP1;NRF1;FOXO3;SUPT6H;RELA;PPP3CA;PPP3R1;LEO1;RPRD1B;TEAD1;BRD4;XRCC6;NPM1;PPP1R12A;POU2F1;PARP1;LARP7;ABHD14B;SUPT5H;NFKB1;FOSL1;TFCP2;COPS5;PSMC3;FUBP3;IRF3;REL;TCEA1;CDK12
endosome transport via multivesicular body sorting pathway (GO:0032509)	5/25	0.000104562	0.00281287	0	0	12.7546	116.905	CHMP1B;CHMP1A;CHMP2B;MVB12A;CHMP2A
RNA splicing, via transesterification reactions (GO:0000375)	5/25	0.000104562	0.00281287	0	0	12.7546	116.905	SF3A3;DBR1;KHSRP;PRPF8;SF3B1
negative regulation of DNA-templated transcription, elongation (GO:0032785)	4/14	0.000120859	0.00320613	0	0	20.3647	183.707	TCERG1;LARP7;SUPT5H;NELFE
RNA polyadenylation (GO:0043631)	5/26	0.000127405	0.00328841	0	0	12.1466	108.932	FIP1L1;LEO1;PAPOLA;PABPC1;WDR33
mRNA polyadenylation (GO:0006378)	5/26	0.000127405	0.00328841	0	0	12.1466	108.932	FIP1L1;LEO1;PAPOLA;PABPC1;WDR33
mRNA 3'-splice site recognition (GO:0000389)	3/6	0.000139797	0.00351333	0	0	50.7979	450.848	SF3A3;SF3A1;SF3A2
negative regulation of ERAD pathway (GO:1904293)	3/6	0.000139797	0.00351333	0	0	50.7979	450.848	USP14;UBXN1;SGTA
positive regulation of telomerase RNA localization to Cajal body (GO:1904874)	4/15	0.000162286	0.00402552	0	0	18.5124	161.542	CCT6A;TCP1;CCT8;CCT7
mitotic sister chromatid segregation (GO:0000070)	9/102	0.000169144	0.00414185	0	0	4.97063	43.1687	EML4;CDC23;SET;CHMP1B;CSNK2B;CHMP2B;CHMP1A;CHMP2A;SPDL1
protein targeting to ER (GO:0045047)	9/103	0.000182213	0.0044017	0	0	4.9175	42.3413	RPS28;RPS18;RPLP1;SGTA;RPL24;RPSA;RPL10A;RPS21;RPL6
cellular response to interleukin-6 (GO:0071354)	5/28	0.000184364	0.0044017	0	0	11.0892	95.3517	YAP1;CTR9;PTPN11;RELA;NFKB1
mRNA stabilization (GO:0048255)	6/44	0.000196857	0.00464194	0	0	8.06912	68.8541	HNRNPC;PABPC1;MAPK14;TARDBP;HNRNPA0;PAIP1
microtubule cytoskeleton organization involved in mitosis (GO:1902850)	10/128	0.000204357	0.00476003	0	0	4.3587	37.03	EML4;CLIP1;STMN1;TBCE;TACC3;MAP4;SPDL1;MAPRE1;EML1;MAD1L1
anaphase-promoting complex-dependent catabolic process (GO:0031145)	8/84	0.000229084	0.00527168	0	0	5.39715	45.2358	PSMD8;PSMA5;CDC23;PSMC6;PSMD4;ANAPC16;PSMC3;PSMD1
positive regulation of ER-associated ubiquitin-dependent protein catabolic process (GO:1903071)	3/7	0.000241115	0.00548249	0	0	38.0965	317.353	SGTA;UBQLN1;UBQLN2
mRNA splice site selection (GO:0006376)	5/30	0.000258928	0.00581827	0	0	10.201	84.25	SF3A3;SF3A1;SF3A2;CELF1;SNRPC
midbody abscission (GO:0061952)	4/17	0.000274372	0.00609362	0	0	15.6627	128.45	CHMP1B;CHMP1A;CHMP2B;CHMP2A
translation (GO:0006412)	13/214	0.000302169	0.00663384	0	0	3.33876	27.059	RPLP1;RPSA;RPL10A;EEF2;RPL6;GSPT1;RPS28;COPS5;RPS18;PPA1;RPL24;ABCE1;RPS21
cellular response to ionizing radiation (GO:0071479)	6/48	0.000320567	0.00695776	0	0	7.29914	58.7247	YAP1;XRCC6;XRCC5;HUS1;RAD1;MAPK14
3'-UTR-mediated mRNA stabilization (GO:0070935)	4/18	0.000347375	0.00729107	0	0	14.5432	115.838	HNRNPC;MAPK14;TARDBP;HNRNPA0
regulation of telomerase RNA localization to Cajal body (GO:1904872)	4/18	0.000347375	0.00729107	0	0	14.5432	115.838	CCT6A;TCP1;CCT8;CCT7
RNA destabilization (GO:0050779)	4/18	0.000347375	0.00729107	0	0	14.5432	115.838	YTHDF1;YTHDF2;YTHDF3;CELF1
regulation of centrosome duplication (GO:0010824)	5/32	0.000354406	0.00735777	0	0	9.44444	75.0368	NPM1;CHMP1B;CHMP1A;CHMP2B;CHMP2A
SRP-dependent cotranslational protein targeting to membrane (GO:0006614)	8/90	0.000368232	0.00756262	0	0	5.0007	39.5396	RPS28;RPS18;RPLP1;RPL24;RPSA;RPL10A;RPS21;RPL6
negative regulation of mRNA polyadenylation (GO:1900364)	3/8	0.000380221	0.00772576	0	0	30.4756	239.988	CTR9;SUPT5H;NELFE
actin filament bundle assembly (GO:0051017)	5/33	0.000411088	0.00809462	0	0	9.10668	71.0021	CALD1;PLS3;PAWR;CORO1B;PLS1
actin filament bundle organization (GO:0061572)	5/33	0.000411088	0.00809462	0	0	9.10668	71.0021	CALD1;PLS3;PAWR;CORO1B;PLS1
positive regulation of telomere maintenance via telomerase (GO:0032212)	5/33	0.000411088	0.00809462	0	0	9.10668	71.0021	CCT6A;XRCC5;TCP1;CCT8;CCT7
regulation of mitotic spindle assembly (GO:1901673)	4/19	0.000433291	0.00835946	0	0	13.573	105.111	CHMP1B;CHMP1A;CHMP2B;CHMP2A
positive regulation of establishment of protein localization (GO:1904951)	4/19	0.000433291	0.00835946	0	0	13.573	105.111	CCT6A;TCP1;CCT8;CCT7
tumor necrosis factor-mediated signaling pathway (GO:0033209)	9/116	0.000443859	0.00847174	0	0	4.31717	33.3285	PSMD8;PSMA5;BAG4;PSMC6;PSMD4;PSMC3;PSMD1;FOXO3;RELA
regulation of cellular amine metabolic process (GO:0033238)	6/51	0.000447982	0.00847174	0	0	6.81149	52.5217	PSMD8;PSMA5;PSMC6;PSMD4;PSMC3;PSMD1
termination of RNA polymerase II transcription (GO:0006369)	5/34	0.000474349	0.00888241	0	0	8.79221	67.2917	FIP1L1;PAPOLA;CSTF2T;WDR33;SNRPB
cotranslational protein targeting to membrane (GO:0006613)	8/94	0.000494431	0.00906293	0	0	4.76714	36.2879	RPS28;RPS18;RPLP1;RPL24;RPSA;RPL10A;RPS21;RPL6
nucleosome organization (GO:0034728)	8/94	0.000494431	0.00906293	0	0	4.76714	36.2879	BRD2;SMARCD2;NPM1;SET;NASP;NAP1L1;SUPT6H;NAP1L4
regulation of telomere maintenance via telomerase (GO:0032210)	6/52	0.000498224	0.00906293	0	0	6.66307	50.6691	CCT6A;XRCC5;TCP1;CCT8;HNRNPC;CCT7
cytokine-mediated signaling pathway (GO:0019221)	25/621	0.000524143	0.00943241	0	0	2.19123	16.552	YAP1;CTR9;FOXO3;SAMHD1;RELA;CRKL;PSMD8;BAG4;PSMD4;HNRNPDL;PSMD1;POU2F1;PTPN11;NFKB1;PSMA5;PSMC6;TXLNA;PSMC3;IRF3;TOLLIP;HNRNPF;TCP1;CSNK2B;BOLA2;HNRNPA2B1
regulation of cell cycle phase transition (GO:1901987)	8/95	0.000530908	0.00943241	0	0	4.7121	35.5336	PSMD8;PSMA5;CDC23;PSMC6;PSMD4;ANAPC16;PSMC3;PSMD1
mitotic cytokinetic process (GO:1902410)	4/20	0.000533351	0.00943241	0	0	12.724	95.8925	CHMP1B;CHMP1A;CHMP2B;CHMP2A
regulation of mitotic spindle organization (GO:0060236)	5/35	0.000544665	0.00954413	0	0	8.4987	63.8706	CHMP1B;CHMP1A;CHMP2B;CHMP2A;TACC3
negative regulation of mRNA 3'-end processing (GO:0031441)	3/9	0.000562115	0.00976036	0	0	25.3951	190.052	CTR9;SUPT5H;NELFE
proteasome-mediated ubiquitin-dependent protein catabolic process (GO:0043161)	16/321	0.000590424	0.0101595	0	0	2.71521	20.1867	UBXN1;ANAPC16;SGTA;RAD23B;USP19;PSMD8;PSMA5;PCNP;NSFL1C;CDC23;PSMC6;PSMD4;PSMC3;UBQLN1;PSMD1;UBQLN2
regulation of gene expression (GO:0010468)	37/1079	0.000608449	0.0102501	0	0	1.87318	13.8702	YAP1;CELF1;SRRT;PDCD5;CTR9;SNX12;RPL6;RELA;CCAR1;CRKL;PTBP1;HNRNPDL;SNRNP70;KHSRP;ERC1;RBM12;YTHDF2;NFYC;MAPK14;HNRNPAB;NFKB1;PTBP3;PUM2;HNRNPK;FUBP3;CDK4;HNRNPH1;PSPC1;HNRNPF;FUBP1;REL;HNRNPH2;HNRNPH3;TARDBP;LAMTOR5;PICALM;FAM50A
regulation of alternative mRNA splicing, via spliceosome (GO:0000381)	6/54	0.000611786	0.0102501	0	0	6.38479	47.2419	SMU1;PTBP1;KHDRBS1;RBFOX2;CELF1;RBM7
regulation of cellular amino acid metabolic process (GO:0006521)	6/54	0.000611786	0.0102501	0	0	6.38479	47.2419	PSMD8;PSMA5;PSMC6;PSMD4;PSMC3;PSMD1
regulation of mRNA processing (GO:0050684)	5/36	0.000622527	0.0103394	0	0	8.22413	60.7082	KHDRBS1;HNRNPK;PAPOLA;LARP7;SUPT6H
stress granule assembly (GO:0034063)	4/21	0.0006488	0.0106828	0	0	11.9749	87.9007	YTHDF1;YTHDF2;YTHDF3;CSDE1
mRNA-containing ribonucleoprotein complex export from nucleus (GO:0071427)	8/99	0.000699231	0.0114148	0	0	4.50405	32.7243	UPF1;DDX39B;FIP1L1;SARNP;ZC3H11A;HNRNPA2B1;CDC40;WDR33
positive regulation of type I interferon production (GO:0032481)	7/77	0.000745113	0.0120607	0	0	5.11545	36.8413	XRCC6;IRF3;XRCC5;PTPN11;LRRFIP1;RELA;NFKB1
positive regulation of translational initiation (GO:0045948)	4/22	0.000780895	0.0125337	0	0	11.3091	80.9173	KHDRBS1;YTHDF1;YTHDF2;YTHDF3
endodermal cell fate commitment (GO:0001711)	3/10	0.000791464	0.0125975	0	0	21.7661	155.445	CTR9;LEO1;RTF1
epithelial cell differentiation (GO:0030855)	8/101	0.000798194	0.0125996	0	0	4.40674	31.434	GSTK1;TAGLN;PIH1D1;TOLLIP;TAGLN2;HNRNPH3;DNPH1;CNN3
negative regulation of cell cycle G2/M phase transition (GO:1902750)	6/57	0.000818605	0.0128159	0	0	6.00829	42.7064	PSMD8;PSMA5;PSMC6;PSMD4;PSMC3;PSMD1
nucleotide-excision repair, DNA damage recognition (GO:0000715)	4/23	0.000930899	0.0143451	0	0	10.7133	74.7722	COPS5;PARP1;COPS2;RAD23B
cellular response to interleukin-1 (GO:0071347)	10/155	0.000931302	0.0143451	0	0	3.54217	24.7206	PSMD8;PSMA5;UPF1;PSMC6;PSMD4;PSMC3;TOLLIP;PSMD1;NFKB1;RELA
DNA-dependent DNA replication (GO:0006261)	9/129	0.000957308	0.0146277	0	0	3.84691	26.7413	PSMD8;PSMA5;PSMC6;PSMD4;PSMC3;GINS4;PSMD1;MCM4;MCM2
mRNA transport (GO:0051028)	8/104	0.000967444	0.0146652	0	0	4.26837	29.6261	UPF1;DDX39B;FIP1L1;SARNP;ZC3H11A;HNRNPA2B1;CDC40;WDR33
positive regulation of cellular amide metabolic process (GO:0034250)	7/81	0.00100839	0.0150899	0	0	4.83794	33.3789	NPM1;YTHDF1;YTHDF3;EEF2;EIF3D;RELA;PICALM
positive regulation of canonical Wnt signaling pathway (GO:0090263)	9/130	0.00101126	0.0150899	0	0	3.81492	26.3098	PSMD8;PSMA5;USP8;PPM1A;PSMC6;PSMD4;PSMC3;PSMD1;NFKB1
nuclear DNA replication (GO:0033260)	3/11	0.00107261	0.0158813	0	0	19.0444	130.219	MCM4;ZNF830;MCM2
RNA export from nucleus (GO:0006405)	8/106	0.00109541	0.0160942	0	0	4.18083	28.4992	UPF1;DDX39B;FIP1L1;SARNP;ZC3H11A;HNRNPA2B1;CDC40;WDR33
regulation of protein dephosphorylation (GO:0035304)	5/41	0.00114296	0.0165382	0	0	7.08008	47.9614	PTBP1;YWHAB;PPP1R7;PPP1R8;PPP6R3
endosome organization (GO:0007032)	5/41	0.00114296	0.0165382	0	0	7.08008	47.9614	EEA1;SNX3;USP8;CHMP2B;CORO1C
mRNA export from nucleus (GO:0006406)	8/107	0.00116428	0.0167201	0	0	4.13839	27.9575	UPF1;DDX39B;FIP1L1;SARNP;ZC3H11A;HNRNPA2B1;CDC40;WDR33
regulation of spindle assembly (GO:0090169)	4/25	0.0012897	0.0183831	0	0	9.69202	64.4843	CHMP1B;CHMP1A;CHMP2B;CHMP2A
peptide biosynthetic process (GO:0043043)	10/162	0.00130257	0.0184289	0	0	3.37783	22.4403	RPS28;COPS5;RPS18;RPLP1;RPL24;RPSA;RPL10A;RPS21;RPL6;GSPT1
double-strand break repair via break-induced replication (GO:0000727)	3/12	0.00140961	0.0195098	0	0	16.9275	111.119	GINS4;MCM4;MCM2
sno(s)RNA 3'-end processing (GO:0031126)	3/12	0.00140961	0.0195098	0	0	16.9275	111.119	EXOSC6;LARP7;EXOSC2
negative regulation of transcription elongation from RNA polymerase II promoter (GO:0034244)	3/12	0.00140961	0.0195098	0	0	16.9275	111.119	TCERG1;LARP7;NELFE
chaperone cofactor-dependent protein refolding (GO:0051085)	4/26	0.00150103	0.020593	0	0	9.251	60.1463	DNAJB1;DNAJC7;ST13;HSPA14
regulation of cellular ketone metabolic process (GO:0010565)	6/64	0.00150944	0.020593	0	0	5.28126	34.3072	PSMD8;PSMA5;PSMC6;PSMD4;PSMC3;PSMD1
regulation of transcription from RNA polymerase II promoter in response to stress (GO:0043618)	7/87	0.00153466	0.0207832	0	0	4.47372	28.9873	PSMD8;PSMA5;DNAJB1;PSMC6;PSMD4;PSMC3;PSMD1
protein-containing complex subunit organization (GO:0043933)	8/112	0.00156217	0.0207832	0	0	3.93842	25.4488	YAP1;ST13;RANBP9;SNX9;TEAD1;PPID;CD2AP;PICALM
regulation of macroautophagy (GO:0016241)	8/112	0.00156217	0.0207832	0	0	3.93842	25.4488	CAPNS1;UBQLN1;SUPT5H;ATG13;ATP6V1C1;SNX5;UBQLN2;LAMTOR5
organelle organization (GO:0006996)	18/420	0.0015669	0.0207832	0	0	2.31834	14.9734	YTHDF1;YTHDF2;PEX19;YTHDF3;PARP1;SH3KBP1;RANBP9;NRF1;NSFL1C;BIN1;PALLD;CHMP1B;CHMP1A;CHMP2B;PACSIN2;CHMP2A;PPID;SEC31A
positive regulation of transcription, DNA-templated (GO:0045893)	38/1183	0.00169192	0.0222867	0	0	1.746	11.1428	YAP1;TCERG1;SMARCD2;CCNK;WBP2;UBP1;NRF1;MRPL12;FOXO3;RELA;PPP3CA;PPP3R1;RPRD1B;TEAD1;SNX5;BRD4;XRCC6;NPM1;PPP1R12A;POU2F1;PARP1;ABHD14B;SUPT5H;ILF2;HNRNPAB;NFKB1;FOSL1;PPM1A;TFCP2;COPS5;DDX39B;PSMC3;FUBP3;IRF3;REL;TCEA1;QRICH1;PICALM
cellular protein-containing complex assembly (GO:0034622)	10/168	0.00170953	0.0223644	0	0	3.24856	20.6983	PSMD4;BIN1;CSNK2B;TBCE;TCP1;CHMP2A;SPAG1;SNX9;EIF4B;PICALM
positive regulation of erythrocyte differentiation (GO:0045648)	4/27	0.00173532	0.0225474	0	0	8.84833	56.245	PRMT1;ANKRD54;FOXO3;MAPK14
negative regulation of G2/M transition of mitotic cell cycle (GO:0010972)	6/66	0.00177083	0.0228533	0	0	5.1047	32.3449	PSMD8;PSMA5;PSMC6;PSMD4;PSMC3;PSMD1
positive regulation of ERAD pathway (GO:1904294)	3/13	0.00180619	0.0231532	0	0	15.2339	96.2257	SGTA;UBQLN1;UBQLN2
cellular response to lectin (GO:1990858)	8/115	0.00184825	0.0233785	0	0	3.82741	24.0879	PSMD8;PSMA5;PSMC6;PSMD4;PSMC3;PSMD1;NFKB1;RELA
stimulatory C-type lectin receptor signaling pathway (GO:0002223)	8/115	0.00184825	0.0233785	0	0	3.82741	24.0879	PSMD8;PSMA5;PSMC6;PSMD4;PSMC3;PSMD1;NFKB1;RELA
regulation of DNA metabolic process (GO:0051052)	5/46	0.00193131	0.0241098	0	0	6.21507	38.8414	TOM1L1;UPF1;WDR70;XRCC5;YLPM1
interleukin-12-mediated signaling pathway (GO:0035722)	5/46	0.00193131	0.0241098	0	0	6.21507	38.8414	HNRNPDL;HNRNPF;BOLA2;HNRNPA2B1;TCP1
regulation of DNA-templated transcription, elongation (GO:0032784)	4/28	0.00199381	0.0246534	0	0	8.47922	52.7213	CCNK;DDX39B;HTATSF1;SUPT5H
ncRNA processing (GO:0034470)	11/201	0.00200067	0.0246534	0	0	2.97453	18.4846	ZCCHC8;EXOSC6;RPS28;PIH1D1;RPLP1;SRRT;HNRNPA2B1;RPL24;RPL10A;EXOSC2;RPL6
negative regulation of mitotic cell cycle phase transition (GO:1901991)	7/92	0.00211869	0.0259403	0	0	4.20949	25.9176	PSMD8;PSMA5;PSMC6;PSMD4;PSMC3;CDK4;PSMD1
response to X-ray (GO:0010165)	3/14	0.00226583	0.0275652	0	0	13.8483	84.3337	XRCC6;XRCC4;XRCC5
innate immune response activating cell surface receptor signaling pathway (GO:0002220)	8/119	0.00229228	0.0277104	0	0	3.68873	22.4209	PSMD8;PSMA5;PSMC6;PSMD4;PSMC3;PSMD1;NFKB1;RELA
proteasomal protein catabolic process (GO:0010498)	11/205	0.00233347	0.0277291	0	0	2.9126	17.6515	PSMD8;PSMA5;PCNP;NSFL1C;UBXN1;PSMC6;PSMD4;PSMC3;DDI2;PSMD1;RAD23B
cellular response to interleukin-12 (GO:0071349)	5/48	0.00233737	0.0277291	0	0	5.92539	35.9003	HNRNPDL;HNRNPF;BOLA2;HNRNPA2B1;TCP1
nucleus organization (GO:0006997)	5/48	0.00233737	0.0277291	0	0	5.92539	35.9003	BIN1;CHMP1B;CHMP1A;CHMP2B;CHMP2A
snRNA transcription by RNA polymerase II (GO:0042795)	6/70	0.00239505	0.028238	0	0	4.78468	28.8724	GTF2A1;CCNK;POU2F1;SRRT;PHAX;RPRD1B
mitotic cytokinesis (GO:0000281)	5/49	0.00256215	0.029902	0	0	5.79042	34.5509	USP8;STMN1;SNX9;STAMBP;MYH10
snRNA transcription (GO:0009301)	6/71	0.00257412	0.029902	0	0	4.71083	28.0871	GTF2A1;CCNK;POU2F1;SRRT;PHAX;RPRD1B
ncRNA catabolic process (GO:0034661)	4/30	0.00258833	0.029902	0	0	7.82617	46.6185	ZCCHC8;EXOSC6;RBM7;EXOSC2
regulation of G2/M transition of mitotic cell cycle (GO:0010389)	9/149	0.00259882	0.029902	0	0	3.29397	19.608	PSMD8;PSMA5;PSMC6;PSMD4;PSMC3;CDK4;PSMD1;MAPRE1;BRD4
epithelium development (GO:0060429)	8/122	0.00267708	0.0306181	0	0	3.5911	21.2702	GSTK1;TAGLN;PIH1D1;TOLLIP;TAGLN2;HNRNPH3;DNPH1;CNN3
mitotic cell cycle phase transition (GO:0044772)	11/209	0.00270978	0.0308076	0	0	2.85317	16.8648	PPP1CB;CCNA2;KHDRBS1;CDC23;PPP1R12A;NASP;CDK4;TACC3;CHMP2A;MAPRE1;GSPT1
ribosome assembly (GO:0042255)	5/50	0.00280219	0.0316697	0	0	5.66146	33.2744	NPM1;RPS28;RPL24;RPSA;RPL6
'de novo' posttranslational protein folding (GO:0051084)	4/31	0.00292678	0.0326909	0	0	7.53593	43.9635	DNAJB1;DNAJC7;ST13;HSPA14
negative regulation of proteasomal ubiquitin-dependent protein catabolic process (GO:0032435)	4/31	0.00292678	0.0326909	0	0	7.53593	43.9635	USP14;UBXN1;SGTA;UCHL5
non-canonical Wnt signaling pathway (GO:0035567)	8/124	0.00296043	0.0327039	0	0	3.52883	20.5463	PSMD8;PSMA5;PPP3CA;PPP3R1;PSMC6;PSMD4;PSMC3;PSMD1
antigen processing and presentation of exogenous peptide antigen via MHC class I, TAP-dependent (GO:0002479)	6/73	0.00296219	0.0327039	0	0	4.56974	26.6042	PSMD8;PSMA5;PSMC6;PSMD4;PSMC3;PSMD1
DNA duplex unwinding (GO:0032508)	5/51	0.00305808	0.0335686	0	0	5.5381	32.0654	PARP1;DDX1;MCM4;RAD23B;MCM2
positive regulation of Wnt signaling pathway (GO:0030177)	9/153	0.00310404	0.0338784	0	0	3.20181	18.4906	PSMD8;PSMA5;USP8;PPM1A;PSMC6;PSMD4;PSMC3;PSMD1;NFKB1
endodermal cell differentiation (GO:0035987)	4/32	0.00329426	0.0356154	0	0	7.26642	41.5317	VTN;CTR9;LEO1;RTF1
negative regulation of protein metabolic process (GO:0051248)	5/52	0.00333041	0.0356154	0	0	5.41999	30.9192	SNX3;SNX12;PFDN2;PFDN4;NFKB1
3'-UTR-mediated mRNA destabilization (GO:0061158)	3/16	0.00338679	0.0356154	0	0	11.7166	66.6426	UPF1;KHSRP;TARDBP
negative regulation of type I interferon-mediated signaling pathway (GO:0060339)	3/16	0.00338679	0.0356154	0	0	11.7166	66.6426	YTHDF2;YTHDF3;SAMHD1
fibroblast growth factor receptor signaling pathway (GO:0008543)	6/75	0.00339239	0.0356154	0	0	4.43683	25.2288	TIAL1;PTBP1;RBFOX2;HNRNPH1;HNRNPF;PTPN11
regulation of transcription from RNA polymerase II promoter in response to hypoxia (GO:0061418)	6/75	0.00339239	0.0356154	0	0	4.43683	25.2288	PSMD8;PSMA5;PSMC6;PSMD4;PSMC3;PSMD1
positive regulation of translation (GO:0045727)	7/100	0.00339372	0.0356154	0	0	3.8458	21.8666	KHDRBS1;NPM1;YTHDF1;YTHDF2;YTHDF3;EEF2;EIF3D
antigen receptor-mediated signaling pathway (GO:0050851)	10/185	0.00344515	0.0359576	0	0	2.93042	16.6178	PSMD8;PSMA5;KHDRBS1;PSMC6;PSMD4;PSMC3;PSMD1;NFKB1;RELA;SPG21
regulation of chaperone-mediated protein folding (GO:1903644)	2/5	0.00362949	0.0364859	0	0	33.7778	189.786	PDCD5;SGTA
regulation of cyclase activity (GO:0031279)	2/5	0.00362949	0.0364859	0	0	33.7778	189.786	CAP1;MAPK14
cellular response to nicotine (GO:0071316)	2/5	0.00362949	0.0364859	0	0	33.7778	189.786	NFKB1;RELA
regulation of histone H2B ubiquitination (GO:2001166)	2/5	0.00362949	0.0364859	0	0	33.7778	189.786	WDR70;CTR9
regulation of miRNA metabolic process (GO:2000628)	2/5	0.00362949	0.0364859	0	0	33.7778	189.786	NFKB1;RELA
regulation of snRNA transcription by RNA polymerase II (GO:1905380)	2/5	0.00362949	0.0364859	0	0	33.7778	189.786	MEPCE;LARP7
ribose phosphate metabolic process (GO:0019693)	2/5	0.00362949	0.0364859	0	0	33.7778	189.786	RNASEH2B;NUDT5
mitotic spindle organization (GO:0007052)	9/157	0.0036837	0.0367272	0	0	3.11463	17.4539	EML4;CLIP1;STMN1;TBCE;MAP4;SPDL1;MAPRE1;EML1;MAD1L1
exonucleolytic catabolism of deadenylated mRNA (GO:0043928)	4/33	0.00369194	0.0367272	0	0	7.01549	39.298	EXOSC6;DCPS;EXOSC2;LSM4
T cell receptor signaling pathway (GO:0050852)	9/158	0.00384109	0.0380129	0	0	3.09357	17.2064	PSMD8;PSMA5;KHDRBS1;PSMC6;PSMD4;PSMC3;PSMD1;NFKB1;RELA
cellular response to gamma radiation (GO:0071480)	3/17	0.00405374	0.0395033	0	0	10.8792	59.9237	YAP1;XRCC6;XRCC5
ribosomal small subunit assembly (GO:0000028)	3/17	0.00405374	0.0395033	0	0	10.8792	59.9237	RPS28;XRCC5;RPSA
snRNA metabolic process (GO:0016073)	3/17	0.00405374	0.0395033	0	0	10.8792	59.9237	ZCCHC8;MEPCE;RBM7
positive regulation of pri-miRNA transcription by RNA polymerase II (GO:1902895)	4/34	0.00412096	0.0397688	0	0	6.7813	37.2407	FOSL1;FOXO3;TEAD1;RELA
antigen processing and presentation of exogenous peptide antigen via MHC class I (GO:0042590)	6/78	0.00412263	0.0397688	0	0	4.25131	23.345	PSMD8;PSMA5;PSMC6;PSMD4;PSMC3;PSMD1
organelle assembly (GO:0070925)	17/425	0.00422125	0.0405155	0	0	2.15087	11.7602	YTHDF1;NPM1;YTHDF2;YTHDF3;STAM;ATG13;LSM4;NSFL1C;CHMP1B;CSDE1;CHMP1A;CHMP2B;UBQLN1;CHMP2A;MVB12A;MAPRE1;UBQLN2
nucleotide-excision repair (GO:0006289)	7/105	0.00444501	0.0424498	0	0	3.64865	19.761	COPS5;PARP1;COPS2;HUS1;TCEA1;ZNF830;RAD23B
ribosome biogenesis (GO:0042254)	10/192	0.00447693	0.042542	0	0	2.8167	15.235	EXOSC6;RPS28;NPM1;PIH1D1;RPLP1;RPL24;RPL10A;ABCE1;EXOSC2;RPL6
nuclear-transcribed mRNA catabolic process, exonucleolytic (GO:0000291)	4/35	0.00458242	0.0433288	0	0	6.56221	35.341	EXOSC6;DCPS;EXOSC2;LSM4
regulation of mRNA polyadenylation (GO:1900363)	3/18	0.00479502	0.044838	0	0	10.1534	54.2208	CTR9;SUPT5H;NELFE
interleukin-6-mediated signaling pathway (GO:0070102)	3/18	0.00479502	0.044838	0	0	10.1534	54.2208	YAP1;CTR9;PTPN11
cellular response to tumor necrosis factor (GO:0071356)	10/194	0.00481246	0.044838	0	0	2.78579	14.8665	PSMD8;PSMA5;ASAH1;BAG4;PSMC6;PSMD4;PSMC3;PSMD1;FOXO3;RELA
double-strand break repair (GO:0006302)	9/164	0.00489915	0.0454241	0	0	2.9729	15.812	XRCC6;UBXN1;XRCC4;PARP1;XRCC5;DDX1;HUS1;SAMHD1;BAP1
negative regulation of protein modification process (GO:0031400)	6/81	0.004963	0.0457939	0	0	4.08063	21.6508	YWHAB;PPP1R8;CDYL;TARDBP;CRKL;CORO1C
DNA replication (GO:0006260)	7/108	0.00518393	0.0470871	0	0	3.53973	18.6268	UPF1;SET;HUS1;MCM4;NAP1L1;RAD1;MCM2
nucleosome assembly (GO:0006334)	5/58	0.00534189	0.0470871	0	0	4.80493	25.1403	BRD2;NPM1;NASP;NAP1L1;NAP1L4
cellular response to lipoteichoic acid (GO:0071223)	2/6	0.00537434	0.0470871	0	0	25.332	132.388	MAPK14;RELA
cellular response to X-ray (GO:0071481)	2/6	0.00537434	0.0470871	0	0	25.332	132.388	XRCC6;XRCC5
response to angiotensin (GO:1990776)	2/6	0.00537434	0.0470871	0	0	25.332	132.388	NFKB1;RELA
response to lipoteichoic acid (GO:0070391)	2/6	0.00537434	0.0470871	0	0	25.332	132.388	MAPK14;RELA
metaphase/anaphase transition of cell cycle (GO:0044784)	2/6	0.00537434	0.0470871	0	0	25.332	132.388	CDC23;TACC3
metaphase/anaphase transition of mitotic cell cycle (GO:0007091)	2/6	0.00537434	0.0470871	0	0	25.332	132.388	CDC23;TACC3
mitotic DNA replication initiation (GO:1902975)	2/6	0.00537434	0.0470871	0	0	25.332	132.388	MCM4;MCM2
nuclear cell cycle DNA replication initiation (GO:1902315)	2/6	0.00537434	0.0470871	0	0	25.332	132.388	MCM4;MCM2
presynaptic active zone organization (GO:1990709)	2/6	0.00537434	0.0470871	0	0	25.332	132.388	CAST;ERC1
regulation of erythrocyte differentiation (GO:0045646)	4/37	0.00560698	0.0485092	0	0	6.16387	31.9519	PRMT1;ANKRD54;FOXO3;MAPK14
positive regulation of myeloid cell differentiation (GO:0045639)	4/37	0.00560698	0.0485092	0	0	6.16387	31.9519	PRMT1;ANKRD54;FOXO3;MAPK14
nuclear membrane organization (GO:0071763)	3/19	0.00561285	0.0485092	0	0	9.5183	49.3305	NSFL1C;CHMP2A;TARDBP
nuclear export (GO:0051168)	6/84	0.00592279	0.0509574	0	0	3.92308	20.1213	RANBP3;DDX39B;SARNP;ZC3H11A;PHAX;CDC40
G1/S transition of mitotic cell cycle (GO:0000082)	6/85	0.00627087	0.0534317	0	0	3.87322	19.6444	KHDRBS1;RRM2;NASP;CDK4;GSPT1;BRD4
Wnt signaling pathway, planar cell polarity pathway (GO:0060071)	6/85	0.00627087	0.0534317	0	0	3.87322	19.6444	PSMD8;PSMA5;PSMC6;PSMD4;PSMC3;PSMD1
protein-containing complex assembly (GO:0065003)	12/267	0.00629432	0.0534317	0	0	2.4161	12.2451	YAP1;ST13;CSNK2B;PPP6R3;LEO1;RANBP9;SNX9;TEAD1;PPID;CD2AP;SEC31A;PICALM
regulation of DNA-templated transcription, initiation (GO:2000142)	5/61	0.00661604	0.055668	0	0	4.54683	22.8172	FOSL1;CBFB;CDK4;RELA;NFKB1
positive regulation of DNA biosynthetic process (GO:2000573)	5/61	0.00661604	0.055668	0	0	4.54683	22.8172	CCT6A;XRCC5;TCP1;CCT8;CCT7
regulation of establishment of planar polarity (GO:0090175)	6/88	0.0074043	0.0586231	0	0	3.73094	18.3029	PSMD8;PSMA5;PSMC6;PSMD4;PSMC3;PSMD1
nucleocytoplasmic transport (GO:0006913)	4/40	0.00741333	0.0586231	0	0	5.64935	27.7071	NPM1;SNRPD2;PHAX;SNRPB
positive regulation of catalytic activity (GO:0043085)	4/40	0.00741333	0.0586231	0	0	5.64935	27.7071	XRCC4;YWHAB;XRCC5;MAPK14
cellular response to platelet-derived growth factor stimulus (GO:0036120)	2/7	0.00742764	0.0586231	0	0	20.2646	99.3482	SYAP1;CORO1B
DNA ligation (GO:0006266)	2/7	0.00742764	0.0586231	0	0	20.2646	99.3482	XRCC6;XRCC4
endosome to lysosome transport via multivesicular body sorting pathway (GO:0032510)	2/7	0.00742764	0.0586231	0	0	20.2646	99.3482	CHMP2B;MVB12A
rRNA-containing ribonucleoprotein complex export from nucleus (GO:0071428)	2/7	0.00742764	0.0586231	0	0	20.2646	99.3482	NPM1;ABCE1
membrane invagination (GO:0010324)	2/7	0.00742764	0.0586231	0	0	20.2646	99.3482	SNX3;CHMP2A
mRNA transcription by RNA polymerase II (GO:0042789)	2/7	0.00742764	0.0586231	0	0	20.2646	99.3482	TFCP2;SUPT6H
negative regulation of protein kinase activity by regulation of protein phosphorylation (GO:0044387)	2/7	0.00742764	0.0586231	0	0	20.2646	99.3482	NPM1;CORO1C
polyadenylation-dependent snoRNA 3'-end processing (GO:0071051)	2/7	0.00742764	0.0586231	0	0	20.2646	99.3482	EXOSC6;EXOSC2
positive regulation of intracellular estrogen receptor signaling pathway (GO:0033148)	2/7	0.00742764	0.0586231	0	0	20.2646	99.3482	YAP1;WBP2
positive regulation of lamellipodium morphogenesis (GO:2000394)	2/7	0.00742764	0.0586231	0	0	20.2646	99.3482	CORO1B;CORO1C
positive regulation of miRNA metabolic process (GO:2000630)	2/7	0.00742764	0.0586231	0	0	20.2646	99.3482	NFKB1;RELA
positive regulation of RNA polymerase II transcription preinitiation complex assembly (GO:0045899)	2/7	0.00742764	0.0586231	0	0	20.2646	99.3482	PSMC6;PSMC3
cell cycle G1/S phase transition (GO:0044843)	5/63	0.00757511	0.059541	0	0	4.38959	21.4339	CCNA2;KHDRBS1;NASP;CDK4;GSPT1
regulation of type I interferon production (GO:0032479)	6/89	0.00781299	0.0609094	0	0	3.6858	17.8834	XRCC6;IRF3;XRCC5;LRRFIP1;RELA;NFKB1
SCF-dependent proteasomal ubiquitin-dependent protein catabolic process (GO:0031146)	6/89	0.00781299	0.0609094	0	0	3.6858	17.8834	PSMD8;PSMA5;PSMC6;PSMD4;PSMC3;PSMD1
regulation of viral transcription (GO:0046782)	4/41	0.00809121	0.062822	0	0	5.49638	26.476	UBP1;LARP7;SUPT5H;NELFE
protein stabilization (GO:0050821)	9/179	0.00853728	0.0650212	0	0	2.7085	12.9014	CCT6A;BAG4;PEX19;CDC37;TCP1;CCT8;SUGT1;CCT7;USP19
regulation of chromosome organization (GO:0033044)	3/22	0.00854467	0.0650212	0	0	8.01418	38.1671	UPF1;XRCC5;YLPM1
ubiquitin-dependent protein catabolic process via the multivesicular body sorting pathway (GO:0043162)	3/22	0.00854467	0.0650212	0	0	8.01418	38.1671	TOM1L1;MVB12A;STAM
negative regulation of myeloid cell differentiation (GO:0045638)	3/22	0.00854467	0.0650212	0	0	8.01418	38.1671	PRMT1;CTR9;LEO1
positive regulation of amyloid precursor protein catabolic process (GO:1902993)	3/22	0.00854467	0.0650212	0	0	8.01418	38.1671	RANBP9;RELA;PICALM
regulation of ubiquitin-dependent protein catabolic process (GO:2000058)	4/42	0.0088085	0.0667629	0	0	5.35147	25.3234	SGTA;UBQLN4;RAD23B;PTK2
macroautophagy (GO:0016236)	7/120	0.00908821	0.0686106	0	0	3.16189	14.8633	CSNK2B;CHMP2B;CHMP2A;MVB12A;UBQLN1;STAM;ATG13
cellular response to fibroblast growth factor stimulus (GO:0044344)	6/92	0.00913636	0.0687025	0	0	3.55668	16.7004	TIAL1;PTBP1;RBFOX2;HNRNPH1;HNRNPF;PTPN11
positive regulation of cell cycle G2/M phase transition (GO:1902751)	3/23	0.00968674	0.0707336	0	0	7.61308	35.3018	NPM1;CDK4;BRD4
protein alkylation (GO:0008213)	3/23	0.00968674	0.0707336	0	0	7.61308	35.3018	PRMT1;GSPT1;SNRPB
cellular response to angiotensin (GO:1904385)	2/8	0.00977679	0.0707336	0	0	16.8863	78.1455	NFKB1;RELA
regulation of translational termination (GO:0006449)	2/8	0.00977679	0.0707336	0	0	16.8863	78.1455	UPF1;GSPT1
tubulin complex assembly (GO:0007021)	2/8	0.00977679	0.0707336	0	0	16.8863	78.1455	TBCE;TCP1
U4 snRNA 3'-end processing (GO:0034475)	2/8	0.00977679	0.0707336	0	0	16.8863	78.1455	EXOSC6;EXOSC2
negative regulation of monooxygenase activity (GO:0032769)	2/8	0.00977679	0.0707336	0	0	16.8863	78.1455	NOSIP;NFKB1
positive regulation of intracellular steroid hormone receptor signaling pathway (GO:0033145)	2/8	0.00977679	0.0707336	0	0	16.8863	78.1455	YAP1;WBP2
pre-replicative complex assembly involved in nuclear cell cycle DNA replication (GO:0006267)	2/8	0.00977679	0.0707336	0	0	16.8863	78.1455	MCM4;MCM2
progesterone receptor signaling pathway (GO:0050847)	2/8	0.00977679	0.0707336	0	0	16.8863	78.1455	YAP1;WBP2
response to gamma radiation (GO:0010332)	3/24	0.0109134	0.0786589	0	0	7.25019	32.7546	YAP1;XRCC6;XRCC5
positive regulation of protein polymerization (GO:0032273)	5/69	0.0110252	0.0791657	0	0	3.97685	17.9259	CLIP1;CTTN;BIN1;SNX9;MAPRE1
regulation of pri-miRNA transcription by RNA polymerase II (GO:1902893)	4/45	0.0112053	0.0801579	0	0	4.95914	22.2733	FOSL1;FOXO3;TEAD1;RELA
regulation of mitotic cell cycle phase transition (GO:1901990)	9/188	0.0115368	0.0822209	0	0	2.57113	11.4729	PSMD8;PSMA5;CDC23;PSMC6;PSMD4;ANAPC16;PSMC3;PSMD1;MAPRE1
double-strand break repair via homologous recombination (GO:0000724)	6/97	0.0116861	0.082689	0	0	3.3604	14.9516	PARP1;GINS4;HUS1;MCM4;SAMHD1;MCM2
DNA-templated transcription, termination (GO:0006353)	5/70	0.011689	0.082689	0	0	3.91546	17.4203	FIP1L1;PAPOLA;CSTF2T;WDR33;SNRPB
regulation of aspartic-type endopeptidase activity involved in amyloid precursor protein catabolic process (GO:1902959)	2/9	0.0124096	0.0871407	0	0	14.4732	63.5272	BIN1;PICALM
histone arginine methylation (GO:0034969)	2/9	0.0124096	0.0871407	0	0	14.4732	63.5272	COPRS;PRMT1
telomere organization (GO:0032200)	4/47	0.0130152	0.0910586	0	0	4.728	20.5273	XRCC6;PARP1;XRCC5;HUS1
cytoskeleton-dependent cytokinesis (GO:0061640)	5/72	0.0130972	0.091298	0	0	3.7982	16.4665	USP8;STMN1;SNX9;STAMBP;MYH10
positive regulation of macromolecule biosynthetic process (GO:0010557)	7/129	0.0131862	0.0915841	0	0	2.92728	12.671	NPM1;YTHDF1;YTHDF3;PRMT1;EEF2;EIF3D;NFKB1
regulation of telomere maintenance (GO:0032204)	3/26	0.0136246	0.0939459	0	0	6.61906	28.4347	UPF1;XRCC5;YLPM1
hippo signaling (GO:0035329)	3/26	0.0136246	0.0939459	0	0	6.61906	28.4347	YAP1;YWHAB;TEAD1
regulation of primary metabolic process (GO:0080090)	7/130	0.0137117	0.0942062	0	0	2.90333	12.4539	PSMD8;PSMA5;PSMC6;PSMD4;PSMC3;NFYC;PSMD1
ubiquitin-dependent ERAD pathway (GO:0030433)	5/73	0.0138424	0.0947636	0	0	3.74215	16.0165	PSMC6;SGTA;UBQLN1;USP19;UBQLN2
rRNA metabolic process (GO:0016072)	8/162	0.014139	0.0964482	0	0	2.6529	11.2982	EXOSC6;RPS28;PIH1D1;RPLP1;RPL24;RPL10A;EXOSC2;RPL6
DNA repair (GO:0006281)	12/298	0.014227	0.0965297	0	0	2.15077	9.14637	UPF1;NPM1;UBXN1;XRCC4;PARP1;XRCC5;DDX1;HUS1;RAD1;RAD23B;BAP1;WDR33
cellular response to hypoxia (GO:0071456)	7/131	0.014252	0.0965297	0	0	2.87977	12.2415	PSMD8;PSMA5;PSMC6;PSMD4;PSMC3;UBQLN1;PSMD1
mitotic chromosome condensation (GO:0007076)	3/27	0.0151108	0.099129	0	0	6.34294	26.5918	SET;CHMP1A;CSNK2B
regulation of axon guidance (GO:1902667)	2/10	0.0153141	0.099129	0	0	12.6634	52.9203	TUBB2B;YTHDF1
regulation of low-density lipoprotein particle clearance (GO:0010988)	2/10	0.0153141	0.099129	0	0	12.6634	52.9203	HNRNPK;KHSRP
regulation of RNA polymerase II transcription preinitiation complex assembly (GO:0045898)	2/10	0.0153141	0.099129	0	0	12.6634	52.9203	PSMC6;PSMC3
histone H2B ubiquitination (GO:0033523)	2/10	0.0153141	0.099129	0	0	12.6634	52.9203	CTR9;LEO1
rRNA 3'-end processing (GO:0031125)	2/10	0.0153141	0.099129	0	0	12.6634	52.9203	EXOSC2;RPS21
mitotic DNA replication (GO:1902969)	2/10	0.0153141	0.099129	0	0	12.6634	52.9203	MCM4;MCM2
mitotic DNA replication checkpoint signaling (GO:0033314)	2/10	0.0153141	0.099129	0	0	12.6634	52.9203	HUS1;ZNF830
negative regulation of establishment of protein localization (GO:1904950)	2/10	0.0153141	0.099129	0	0	12.6634	52.9203	SNX3;SNX12
nuclear-transcribed mRNA catabolic process, exonucleolytic, 3'-5' (GO:0034427)	2/10	0.0153141	0.099129	0	0	12.6634	52.9203	EXOSC6;EXOSC2
primary miRNA processing (GO:0031053)	2/10	0.0153141	0.099129	0	0	12.6634	52.9203	HNRNPA2B1;SRRT
protein deneddylation (GO:0000338)	2/10	0.0153141	0.099129	0	0	12.6634	52.9203	COPS5;COPS2
protein localization to endosome (GO:0036010)	2/10	0.0153141	0.099129	0	0	12.6634	52.9203	TOLLIP;PACSIN2
chromatin remodeling (GO:0006338)	6/103	0.0153624	0.099129	0	0	3.15157	13.1604	SMARCD2;NPM1;CHRAC1;PIH1D1;HNRNPC;NUDT5
RNA transport (GO:0050658)	5/76	0.0162478	0.104489	0	0	3.58348	14.7632	DDX39B;SARNP;ZC3H11A;HNRNPA2B1;CDC40
production of miRNAs involved in gene silencing by miRNA (GO:0035196)	3/29	0.0183472	0.11572	0	0	5.85442	23.4076	SRRT;HNRNPA2B1;PUM2
actin filament network formation (GO:0051639)	2/11	0.0184789	0.11572	0	0	11.2558	44.9234	PLS3;PLS1
calcineurin-NFAT signaling cascade (GO:0033173)	2/11	0.0184789	0.11572	0	0	11.2558	44.9234	PPP3CA;PPP3R1
regulation of ERAD pathway (GO:1904292)	2/11	0.0184789	0.11572	0	0	11.2558	44.9234	UBXN1;USP19
regulation of lamellipodium morphogenesis (GO:2000392)	2/11	0.0184789	0.11572	0	0	11.2558	44.9234	CORO1B;CORO1C
regulation of mRNA 3'-end processing (GO:0031440)	2/11	0.0184789	0.11572	0	0	11.2558	44.9234	LEO1;PAPOLA
mitochondrial transcription (GO:0006390)	2/11	0.0184789	0.11572	0	0	11.2558	44.9234	FOXO3;MRPL12
positive regulation of viral release from host cell (GO:1902188)	2/11	0.0184789	0.11572	0	0	11.2558	44.9234	CHMP2B;CHMP2A
protein dephosphorylation (GO:0006470)	7/139	0.019134	0.119431	0	0	2.70413	10.6983	PPP1CB;PPP3CA;PPM1A;PPP1R12A;RPRD1B;PTPN11;PPM1G
establishment of spindle orientation (GO:0051294)	3/30	0.0200982	0.124737	0	0	5.63731	22.0257	NSFL1C;MAP4;SPDL1
cellular response to DNA damage stimulus (GO:0006974)	13/350	0.0201146	0.124737	0	0	1.97741	7.72439	YAP1;UPF1;CCNK;NPM1;PARP1;XRCC5;HUS1;SAMHD1;MAPK14;IRF3;RAD1;UBA1;UBQLN4
rRNA processing (GO:0006364)	8/173	0.0201828	0.124755	0	0	2.47464	9.65831	EXOSC6;RPS28;PIH1D1;RPLP1;RPL24;RPL10A;EXOSC2;RPL6
regulation of protein kinase activity (GO:0045859)	6/110	0.0205823	0.126814	0	0	2.93839	11.4107	XRCC6;XRCC5;AKT1S1;ANKRD54;SNX9;PTK2
nuclear membrane reassembly (GO:0031468)	4/54	0.0207699	0.127558	0	0	4.06462	15.7474	NSFL1C;CHMP2B;CHMP2A;CC2D1B
chromatin organization (GO:0006325)	7/142	0.0212343	0.129326	0	0	2.64363	10.1836	SMARCD2;NPM1;CHRAC1;PIH1D1;NUDT5;SUPT6H;FAM50A
regulation of protein serine/threonine kinase activity (GO:0071900)	6/111	0.0214149	0.129326	0	0	2.91026	11.1861	CCNA2;CCNK;PIH1D1;CDC37;SYAP1;CDK12
regulation of amyloid precursor protein catabolic process (GO:1902991)	2/12	0.0218927	0.129326	0	0	10.1297	38.7117	RANBP9;PICALM
calcineurin-mediated signaling (GO:0097720)	2/12	0.0218927	0.129326	0	0	10.1297	38.7117	PPP3CA;PPP3R1
regulation of RNA export from nucleus (GO:0046831)	2/12	0.0218927	0.129326	0	0	10.1297	38.7117	KHDRBS1;SUPT6H
microtubule anchoring (GO:0034453)	2/12	0.0218927	0.129326	0	0	10.1297	38.7117	GCC2;BICD2
mRNA transcription (GO:0009299)	2/12	0.0218927	0.129326	0	0	10.1297	38.7117	TFCP2;SUPT6H
negative regulation by host of viral process (GO:0044793)	2/12	0.0218927	0.129326	0	0	10.1297	38.7117	CCNK;PSMC3
negative regulation of amyloid fibril formation (GO:1905907)	2/12	0.0218927	0.129326	0	0	10.1297	38.7117	PFDN2;PFDN4
negative regulation of cilium assembly (GO:1902018)	2/12	0.0218927	0.129326	0	0	10.1297	38.7117	YAP1;MAP4
negative regulation of microtubule polymerization (GO:0031115)	2/12	0.0218927	0.129326	0	0	10.1297	38.7117	STMN1;MAPRE1
positive regulation of protein targeting to mitochondrion (GO:1903955)	3/31	0.021938	0.129326	0	0	5.4357	20.7618	PDCD5;ATG13;BAP1
positive regulation of proteolysis involved in cellular protein catabolic process (GO:1903052)	3/31	0.021938	0.129326	0	0	5.4357	20.7618	PSMC6;PSMC3;PTK2
negative regulation of cytokine-mediated signaling pathway (GO:0001960)	4/55	0.0220655	0.129677	0	0	3.98472	15.1967	RNF113A;YTHDF2;YTHDF3;SAMHD1
regulation of defense response (GO:0031347)	5/83	0.022901	0.134012	0	0	3.26072	12.3143	CELF1;CASP4;SAMHD1;RELA;BRD4
positive regulation of nucleic acid-templated transcription (GO:1903508)	17/511	0.0229434	0.134012	0	0	1.76847	6.67551	YAP1;XRCC6;NPM1;WBP2;MRPL12;FOXO3;ILF2;HNRNPAB;NFKB1;RELA;PPM1A;FUBP3;QRICH1;TEAD1;SNX5;BRD4;PICALM
autophagosome organization (GO:1905037)	4/56	0.0234093	0.134978	0	0	3.90789	14.6727	NSFL1C;UBQLN1;ATG13;UBQLN2
telomere maintenance (GO:0000723)	4/56	0.0234093	0.134978	0	0	3.90789	14.6727	XRCC6;PARP1;XRCC5;HUS1
nuclear-transcribed mRNA catabolic process, deadenylation-dependent decay (GO:0000288)	4/56	0.0234093	0.134978	0	0	3.90789	14.6727	EXOSC6;DCPS;EXOSC2;LSM4
positive regulation of establishment of protein localization to mitochondrion (GO:1903749)	4/56	0.0234093	0.134978	0	0	3.90789	14.6727	PPP3R1;YWHAB;ATG13;BAP1
regulation of mitotic cell cycle (GO:0007346)	8/178	0.0234621	0.134978	0	0	2.40124	9.01032	PSMD8;PSMA5;CDC23;PSMC6;PSMD4;ANAPC16;PSMC3;PSMD1
regulation of intracellular estrogen receptor signaling pathway (GO:0033146)	3/32	0.0238666	0.136483	0	0	5.24799	19.6027	YAP1;CBFB;WBP2
DNA damage checkpoint signaling (GO:0000077)	3/32	0.0238666	0.136483	0	0	5.24799	19.6027	HUS1;RAD1;ZNF830
negative regulation of gene expression (GO:0010629)	12/322	0.0243843	0.139027	0	0	1.98179	7.36001	YAP1;PTBP1;YTHDF2;CELF1;CAPRIN1;REL;SNX12;TARDBP;NFKB1;CRKL;PICALM;PTBP3
ribosomal large subunit biogenesis (GO:0042273)	4/57	0.0248018	0.140203	0	0	3.83396	14.1735	NPM1;RPL24;RPL10A;RPL6
cellular response to molecule of bacterial origin (GO:0071219)	6/115	0.0249726	0.140203	0	0	2.80288	10.3426	UPF1;CTR9;MAPK14;NFKB1;RELA;NFKBIB
cell part morphogenesis (GO:0032990)	2/13	0.0255448	0.140203	0	0	9.20836	33.77	PACSIN2;MYH14
response to interleukin-6 (GO:0070741)	2/13	0.0255448	0.140203	0	0	9.20836	33.77	NFKB1;RELA
ribosomal subunit export from nucleus (GO:0000054)	2/13	0.0255448	0.140203	0	0	9.20836	33.77	NPM1;ABCE1
spliceosomal tri-snRNP complex assembly (GO:0000244)	2/13	0.0255448	0.140203	0	0	9.20836	33.77	CD2BP2;PRPF8
mitotic DNA integrity checkpoint signaling (GO:0044774)	2/13	0.0255448	0.140203	0	0	9.20836	33.77	HUS1;ZNF830
negative regulation by host of viral transcription (GO:0043922)	2/13	0.0255448	0.140203	0	0	9.20836	33.77	PSMC3;TARDBP
plasma membrane tubulation (GO:0097320)	2/13	0.0255448	0.140203	0	0	9.20836	33.77	PACSIN2;SNX9
positive regulation of histone deacetylation (GO:0031065)	2/13	0.0255448	0.140203	0	0	9.20836	33.77	SAP30BP;AKAP8
positive regulation of insulin receptor signaling pathway (GO:0046628)	2/13	0.0255448	0.140203	0	0	9.20836	33.77	PTPN11;SNX5
positive regulation of mRNA metabolic process (GO:1903313)	2/13	0.0255448	0.140203	0	0	9.20836	33.77	UPF1;KHSRP
pre-mRNA cleavage required for polyadenylation (GO:0098789)	2/13	0.0255448	0.140203	0	0	9.20836	33.77	FIP1L1;CSTF2T
RNA stabilization (GO:0043489)	3/33	0.0258841	0.141658	0	0	5.0728	18.5366	PHAX;PABPC1;PAIP1
autophagosome assembly (GO:0000045)	4/58	0.0262433	0.143213	0	0	3.76277	13.6978	NSFL1C;UBQLN1;ATG13;UBQLN2
neutrophil degranulation (GO:0043312)	16/481	0.0268537	0.146127	0	0	1.76619	6.38891	CAP1;ASAH1;XRCC6;GCA;XRCC5;EEF2;MAPK14;ILF2;NFKB1;PSMA5;DNAJC3;PSMC3;TOLLIP;CSNK2B;PSMD1;CCT8
ERAD pathway (GO:0036503)	5/87	0.0273922	0.148634	0	0	3.10102	11.1559	PSMC6;SGTA;UBQLN1;USP19;UBQLN2
regulation of cellular response to stress (GO:0080135)	6/118	0.0278856	0.150883	0	0	2.72739	9.76307	DNAJB1;BAG4;NPM1;DNAJC7;AKT1S1;USP19
regulation of amyloid-beta formation (GO:1902003)	3/34	0.0279902	0.151021	0	0	4.90891	17.5538	BIN1;RELA;PICALM
retrograde transport, endosome to Golgi (GO:0042147)	5/88	0.0285963	0.153856	0	0	3.0635	10.8892	SNX3;SNX12;GCC2;ERC1;SNX5
neutrophil activation involved in immune response (GO:0002283)	16/485	0.0286772	0.153858	0	0	1.75076	6.21808	CAP1;ASAH1;XRCC6;GCA;XRCC5;EEF2;MAPK14;ILF2;NFKB1;PSMA5;DNAJC3;PSMC3;TOLLIP;CSNK2B;PSMD1;CCT8
protein modification by small protein conjugation or removal (GO:0070647)	2/14	0.0294247	0.154824	0	0	8.44057	29.7608	UBA2;UBA1
regulation of histone deacetylation (GO:0031063)	2/14	0.0294247	0.154824	0	0	8.44057	29.7608	SAP30BP;AKAP8
regulation of histone methylation (GO:0031060)	2/14	0.0294247	0.154824	0	0	8.44057	29.7608	PIH1D1;CTR9
mRNA cleavage involved in mRNA processing (GO:0098787)	2/14	0.0294247	0.154824	0	0	8.44057	29.7608	FIP1L1;CSTF2T
negative regulation of viral transcription (GO:0032897)	2/14	0.0294247	0.154824	0	0	8.44057	29.7608	LARP7;UBP1
positive regulation of cellular response to insulin stimulus (GO:1900078)	2/14	0.0294247	0.154824	0	0	8.44057	29.7608	PTPN11;SNX5
positive regulation of protein deacetylation (GO:0090312)	2/14	0.0294247	0.154824	0	0	8.44057	29.7608	SAP30BP;AKAP8
cellular response to lipopolysaccharide (GO:0071222)	6/120	0.0299474	0.156711	0	0	2.67926	9.3997	UPF1;CTR9;MAPK14;NFKB1;RELA;NFKBIB
cytoskeleton organization (GO:0007010)	6/120	0.0299474	0.156711	0	0	2.67926	9.3997	BIN1;SH3KBP1;PALLD;PACSIN2;RANBP9;RND3
neutrophil mediated immunity (GO:0002446)	16/488	0.0301041	0.157092	0	0	1.73936	6.09312	CAP1;ASAH1;XRCC6;GCA;XRCC5;EEF2;MAPK14;ILF2;NFKB1;PSMA5;DNAJC3;PSMC3;TOLLIP;CSNK2B;PSMD1;CCT8
regulation of muscle cell differentiation (GO:0051147)	3/35	0.0301847	0.157092	0	0	4.75526	16.6454	PTBP1;MAPK14;SUPT6H
negative regulation of translation (GO:0017148)	5/90	0.0311037	0.161435	0	0	2.99112	10.3804	YTHDF1;YTHDF2;YTHDF3;CELF1;CAPRIN1
positive regulation of protein kinase activity (GO:0045860)	7/154	0.0312331	0.161667	0	0	2.42633	8.41032	TOM1L1;XRCC6;XRCC5;PIH1D1;SYAP1;SNX9;PTK2
positive regulation of supramolecular fiber organization (GO:1902905)	5/91	0.0324075	0.167149	0	0	2.95618	10.1378	CLIP1;CTTN;BIN1;SNX9;MAPRE1
membrane assembly (GO:0071709)	3/36	0.0324672	0.167149	0	0	4.61093	15.8041	NSFL1C;CHMP2A;PICALM
regulation of amyloid fibril formation (GO:1905906)	2/15	0.0335221	0.171196	0	0	7.7909	26.4544	PFDN2;PFDN4
mitochondrial RNA metabolic process (GO:0000959)	2/15	0.0335221	0.171196	0	0	7.7909	26.4544	FOXO3;MRPL12
positive regulation of exosomal secretion (GO:1903543)	2/15	0.0335221	0.171196	0	0	7.7909	26.4544	CHMP2A;STAM
regulation of apoptotic process (GO:0042981)	22/742	0.0337055	0.171673	0	0	1.57282	5.33201	DFFA;NPM1;PDCD5;PAWR;FOXO3;NFKB1;PTK2;RELA;CCAR1;DNAJC3;BAG4;HNRNPK;COPS5;IRF3;BIN1;AKT1S1;QRICH1;ERC1;ZNF830;TARDBP;CTNNBL1;PPID
positive regulation of viral process (GO:0048524)	4/63	0.0341945	0.173701	0	0	3.44301	11.6225	PABPC1;SUPT5H;PPID;NELFE
regulation of microtubule cytoskeleton organization (GO:0070507)	3/37	0.0348372	0.176029	0	0	4.47508	15.0232	STMN1;MAPRE1;BICD2
ncRNA metabolic process (GO:0034660)	3/37	0.0348372	0.176029	0	0	4.47508	15.0232	ZCCHC8;KHSRP;MEPCE
cellular response to growth factor stimulus (GO:0071363)	7/158	0.0351668	0.177226	0	0	2.36157	7.90571	PDCD5;SYAP1;PTPN11;MAPK14;CORO1B;RELA;CRKL
MAPK cascade (GO:0000165)	11/303	0.0356599	0.179238	0	0	1.92532	6.41849	PSMD8;PSMA5;PPP1CB;PSMC6;PSMD4;PSMC3;YWHAB;PSMD1;RANBP9;PTK2;NFKB1
regulation of innate immune response (GO:0045088)	4/64	0.0359349	0.179674	0	0	3.38545	11.2602	CDC37;PTPN11;SAMHD1;ABCE1
regulation of transcription initiation from RNA polymerase II promoter (GO:0060260)	4/64	0.0359349	0.179674	0	0	3.38545	11.2602	CBFB;CDK4;RELA;NFKB1
response to lipopolysaccharide (GO:0032496)	7/159	0.0361992	0.180523	0	0	2.34591	7.78542	UPF1;CTR9;MAPK14;NFKB1;RELA;NFKBIB;HNRNPA0
negative regulation of macromolecule metabolic process (GO:0010605)	8/194	0.0364388	0.181245	0	0	2.19287	7.26305	YAP1;CELF1;REL;SNX12;TARDBP;NFKB1;CRKL;PICALM
regulation of phosphoprotein phosphatase activity (GO:0043666)	3/38	0.0372942	0.184062	0	0	4.347	14.2969	PPP1R12A;PPP6R3;CSNK2B
negative regulation of innate immune response (GO:0045824)	3/38	0.0372942	0.184062	0	0	4.347	14.2969	YTHDF2;YTHDF3;SAMHD1
negative regulation of ubiquitin-dependent protein catabolic process (GO:2000059)	3/38	0.0372942	0.184062	0	0	4.347	14.2969	UBXN1;SGTA;UCHL5
purine ribonucleoside monophosphate biosynthetic process (GO:0009168)	2/16	0.0378271	0.184311	0	0	7.23403	23.6895	AMPD2;PAICS
regulation of mitotic sister chromatid separation (GO:0010965)	2/16	0.0378271	0.184311	0	0	7.23403	23.6895	CDC23;TACC3
DNA unwinding involved in DNA replication (GO:0006268)	2/16	0.0378271	0.184311	0	0	7.23403	23.6895	MCM4;MCM2
nucleotide catabolic process (GO:0009166)	2/16	0.0378271	0.184311	0	0	7.23403	23.6895	SAMHD1;DNPH1
positive regulation of TORC1 signaling (GO:1904263)	2/16	0.0378271	0.184311	0	0	7.23403	23.6895	PIH1D1;LAMTOR5
ERBB signaling pathway (GO:0038127)	4/66	0.0395666	0.192296	0	0	3.27591	10.5804	CDC37;PTPN11;AAMP;PTK2
regulation of protein targeting to mitochondrion (GO:1903214)	3/39	0.0398376	0.192632	0	0	4.22604	13.6203	BAG4;ATG13;BAP1
regulation of receptor-mediated endocytosis (GO:0048259)	3/39	0.0398376	0.192632	0	0	4.22604	13.6203	VTN;HNRNPK;PICALM
regulation of response to external stimulus (GO:0032101)	6/130	0.0417445	0.201344	0	0	2.46193	7.81955	USP14;CELF1;CASP4;SAMHD1;RELA;BRD4
DNA replication checkpoint signaling (GO:0000076)	2/17	0.0423303	0.202778	0	0	6.75142	21.3497	HUS1;ZNF830
regulation of macromolecule metabolic process (GO:0060255)	8/200	0.0423509	0.202778	0	0	2.12369	6.7146	HNRNPK;FUBP3;HNRNPDL;CDK4;FUBP1;KHSRP;TARDBP;HNRNPAB
regulation of microtubule polymerization (GO:0031113)	3/40	0.0424666	0.202778	0	0	4.11161	12.9887	CLIP1;STMN1;MAPRE1
ribosomal small subunit biogenesis (GO:0042274)	3/40	0.0424666	0.202778	0	0	4.11161	12.9887	NPM1;RPS28;RPSA
cell cycle G2/M phase transition (GO:0044839)	6/131	0.0430642	0.205119	0	0	2.44211	7.68059	PPP1CB;CCNA2;KHDRBS1;PPP1R12A;AKAP8;MAPRE1
modification-dependent protein catabolic process (GO:0019941)	8/201	0.0433944	0.205693	0	0	2.11258	6.62805	CDC23;ANAPC16;TOLLIP;UBQLN1;UBA1;UBQLN4;UBL7;UBQLN2
regulation of myeloid cell differentiation (GO:0045637)	4/68	0.0434001	0.205693	0	0	3.17321	9.95531	CBFB;PRMT1;CTR9;LEO1
protein methylation (GO:0006479)	3/41	0.0451804	0.21294	0	0	4.0032	12.3983	PRMT1;GSPT1;SNRPB
nucleobase-containing compound catabolic process (GO:0034655)	3/41	0.0451804	0.21294	0	0	4.0032	12.3983	RNASEH2B;PPP1R8;NUDT5
DNA metabolic process (GO:0006259)	10/277	0.0452637	0.21294	0	0	1.91159	5.91687	UPF1;XRCC6;NPM1;PARP1;XRCC5;HUS1;MCM4;RAD1;SAMHD1;MCM2
regulation of cell adhesion (GO:0030155)	6/133	0.0457813	0.214846	0	0	2.4034	7.41181	PPP1CB;PPP3CA;PPP1R12A;YTHDF2;PTPN11;PTK2
regulation of early endosome to late endosome transport (GO:2000641)	2/18	0.0470222	0.215377	0	0	6.32913	19.349	SNX3;SNX12
chromatin disassembly (GO:0031498)	2/18	0.0470222	0.215377	0	0	6.32913	19.349	SMARCD2;SET
DNA strand elongation (GO:0022616)	2/18	0.0470222	0.215377	0	0	6.32913	19.349	GINS4;MCM4
DNA strand elongation involved in DNA replication (GO:0006271)	2/18	0.0470222	0.215377	0	0	6.32913	19.349	GINS4;MCM4
regulation of protein-containing complex disassembly (GO:0043244)	2/18	0.0470222	0.215377	0	0	6.32913	19.349	UPF1;GSPT1
regulation of telomere maintenance via telomere lengthening (GO:1904356)	2/18	0.0470222	0.215377	0	0	6.32913	19.349	PARP1;HNRNPA2B1
rRNA catabolic process (GO:0016075)	2/18	0.0470222	0.215377	0	0	6.32913	19.349	EXOSC6;EXOSC2
nucleosome disassembly (GO:0006337)	2/18	0.0470222	0.215377	0	0	6.32913	19.349	SMARCD2;SET
nucleotide biosynthetic process (GO:0009165)	2/18	0.0470222	0.215377	0	0	6.32913	19.349	RRM2;RRM2B
positive regulation of amyloid-beta formation (GO:1902004)	2/18	0.0470222	0.215377	0	0	6.32913	19.349	RELA;PICALM
ATP-dependent chromatin remodeling (GO:0043044)	3/42	0.0479783	0.218708	0	0	3.90036	11.8454	SMARCD2;NASP;HNRNPC
negative regulation of protein catabolic process (GO:0042177)	3/42	0.0479783	0.218708	0	0	3.90036	11.8454	SNX3;SNRNP70;SNX12
regulation of proteasomal ubiquitin-dependent protein catabolic process (GO:0032434)	5/102	0.0490023	0.222315	0	0	2.61947	7.90002	UBXN1;HSPBP1;RAD23B;UBQLN4;UCHL5
positive regulation of cellular protein metabolic process (GO:0032270)	5/102	0.0490023	0.222315	0	0	2.61947	7.90002	NPM1;YTHDF1;YTHDF3;EEF2;EIF3D
response to metal ion (GO:0010038)	4/71	0.0495279	0.224166	0	0	3.03066	9.10781	PPP3CA;ANXA11;GPHN;SEC31A
response to ionizing radiation (GO:0010212)	4/72	0.0516708	0.230505	0	0	2.98594	8.84694	XRCC4;HUS1;RAD1;MAPK14
negative regulation of supramolecular fiber organization (GO:1902904)	4/72	0.0516708	0.230505	0	0	2.98594	8.84694	STMN1;PFDN2;MAPRE1;PFDN4
regulation of exosomal secretion (GO:1903541)	2/19	0.0518939	0.230505	0	0	5.95653	17.6227	CHMP2A;STAM
regulation of histone H3-K4 methylation (GO:0051569)	2/19	0.0518939	0.230505	0	0	5.95653	17.6227	PIH1D1;CTR9
cytoplasmic translational initiation (GO:0002183)	2/19	0.0518939	0.230505	0	0	5.95653	17.6227	EIF3D;EIF4B
negative regulation of amyloid precursor protein catabolic process (GO:1902992)	2/19	0.0518939	0.230505	0	0	5.95653	17.6227	BIN1;PICALM
negative regulation of RNA metabolic process (GO:0051253)	2/19	0.0518939	0.230505	0	0	5.95653	17.6227	PTBP1;PTBP3
negative regulation of RNA splicing (GO:0033119)	2/19	0.0518939	0.230505	0	0	5.95653	17.6227	PTBP1;PTBP3
intracellular steroid hormone receptor signaling pathway (GO:0030518)	3/44	0.0538222	0.237598	0	0	3.70972	10.8401	YAP1;RBFOX2;WBP2
chromatin assembly (GO:0031497)	4/73	0.0538638	0.237598	0	0	2.94252	8.59597	BRD2;NPM1;NAP1L1;NAP1L4
transcription-coupled nucleotide-excision repair (GO:0006283)	4/73	0.0538638	0.237598	0	0	2.94252	8.59597	COPS5;COPS2;TCEA1;ZNF830
regulation of cell cycle process (GO:0010564)	5/106	0.056077	0.24493	0	0	2.51521	7.2464	YTHDF2;TXLNG;RPRD1B;MAD1L1;USP19
chromosome organization (GO:0051276)	5/106	0.056077	0.24493	0	0	2.51521	7.2464	COPS5;PARP1;COPS2;RAD23B;FAM50A
regulation of cytokine-mediated signaling pathway (GO:0001959)	4/74	0.0561065	0.24493	0	0	2.90033	8.35442	CBFB;CDC37;PTPN11;ABCE1
cellular response to radiation (GO:0071478)	3/45	0.0568663	0.24493	0	0	3.62121	10.3822	HUS1;RAD1;MAPK14
chromosome condensation (GO:0030261)	3/45	0.0568663	0.24493	0	0	3.62121	10.3822	SET;CHMP1A;CSNK2B
protein-DNA complex disassembly (GO:0032986)	2/20	0.0569366	0.24493	0	0	5.62532	16.1211	SMARCD2;SET
purine ribonucleoside monophosphate metabolic process (GO:0009167)	2/20	0.0569366	0.24493	0	0	5.62532	16.1211	AMPD2;PAICS
regulation of programmed necrotic cell death (GO:0062098)	2/20	0.0569366	0.24493	0	0	5.62532	16.1211	ASAH1;CDC37
inositol phosphate-mediated signaling (GO:0048016)	2/20	0.0569366	0.24493	0	0	5.62532	16.1211	PPP3CA;PPP3R1
negative regulation of dephosphorylation (GO:0035305)	2/20	0.0569366	0.24493	0	0	5.62532	16.1211	YWHAB;PPP1R8
positive regulation of G2/M transition of mitotic cell cycle (GO:0010971)	2/20	0.0569366	0.24493	0	0	5.62532	16.1211	CDK4;BRD4
protein localization to organelle (GO:0033365)	6/142	0.0593082	0.254559	0	0	2.24332	6.33739	DDX1;TOLLIP;SGTA;PACSIN2;GCC2;BICD2
regulation of canonical Wnt signaling pathway (GO:0060828)	9/253	0.0599661	0.256805	0	0	1.87989	5.28995	PSMD8;PSMA5;USP8;PPM1A;PSMC6;PSMD4;PSMC3;PSMD1;NFKB1
regulation of cell-substrate junction assembly (GO:0090109)	2/21	0.0621419	0.262591	0	0	5.32898	14.8057	PTK2;CORO1C
regulation of fibroblast migration (GO:0010762)	2/21	0.0621419	0.262591	0	0	5.32898	14.8057	PTK2;CORO1C
response to progesterone (GO:0032570)	2/21	0.0621419	0.262591	0	0	5.32898	14.8057	YAP1;WBP2
histone ubiquitination (GO:0016574)	2/21	0.0621419	0.262591	0	0	5.32898	14.8057	CTR9;LEO1
negative regulation of small GTPase mediated signal transduction (GO:0051058)	2/21	0.0621419	0.262591	0	0	5.32898	14.8057	STAMBP;CD2AP
poly(A)+ mRNA export from nucleus (GO:0016973)	2/21	0.0621419	0.262591	0	0	5.32898	14.8057	SARNP;ZC3H11A
epidermal growth factor receptor signaling pathway (GO:0007173)	3/47	0.0631931	0.266443	0	0	3.45625	9.54465	PTPN11;AAMP;PTK2
regulation of viral release from host cell (GO:1902186)	2/22	0.0675017	0.280889	0	0	5.06227	13.6459	CHMP2B;CHMP2A
maturation of 5.8S rRNA from tricistronic rRNA transcript (SSU-rRNA, 5.8S rRNA, LSU-rRNA) (GO:0000466)	2/22	0.0675017	0.280889	0	0	5.06227	13.6459	EXOSC2;RPS21
membrane protein intracellular domain proteolysis (GO:0031293)	2/22	0.0675017	0.280889	0	0	5.06227	13.6459	NFKB1;RELA
negative regulation of protein dephosphorylation (GO:0035308)	2/22	0.0675017	0.280889	0	0	5.06227	13.6459	YWHAB;PPP1R8
nucleotide-excision repair, DNA duplex unwinding (GO:0000717)	2/22	0.0675017	0.280889	0	0	5.06227	13.6459	PARP1;RAD23B
peptidyl-threonine dephosphorylation (GO:0035970)	2/22	0.0675017	0.280889	0	0	5.06227	13.6459	PPM1A;PPM1G
regulation of cellular response to heat (GO:1900034)	4/79	0.0680594	0.281982	0	0	2.70629	7.2728	DNAJB1;BAG4;DNAJC7;AKT1S1
positive regulation of proteasomal ubiquitin-dependent protein catabolic process (GO:0032436)	4/79	0.0680594	0.281982	0	0	2.70629	7.2728	SGTA;UBQLN1;HSPBP1;UBQLN2
regulation of interferon-beta production (GO:0032648)	3/49	0.0698305	0.287449	0	0	3.30564	8.79858	IRF3;REL;PTPN11
RNA catabolic process (GO:0006401)	3/49	0.0698305	0.287449	0	0	3.30564	8.79858	RNASEH2B;YTHDF2;PPP1R8
positive regulation of actin filament polymerization (GO:0030838)	3/49	0.0698305	0.287449	0	0	3.30564	8.79858	CTTN;BIN1;SNX9
negative regulation of G protein-coupled receptor signaling pathway (GO:0045744)	2/23	0.0730079	0.297324	0	0	4.82097	12.6174	YWHAB;STMN1
nucleotide metabolic process (GO:0009117)	2/23	0.0730079	0.297324	0	0	4.82097	12.6174	RNASEH2B;NUDT5
positive regulation of histone acetylation (GO:0035066)	2/23	0.0730079	0.297324	0	0	4.82097	12.6174	WBP2;PIH1D1
positive regulation of mRNA processing (GO:0050685)	2/23	0.0730079	0.297324	0	0	4.82097	12.6174	DAZAP1;LEO1
positive regulation of transcription initiation from RNA polymerase II promoter (GO:0060261)	2/23	0.0730079	0.297324	0	0	4.82097	12.6174	PSMC6;PSMC3
positive regulation of cytoskeleton organization (GO:0051495)	4/82	0.0758122	0.308088	0	0	2.6018	6.71133	CTTN;BIN1;PFDN2;SNX9
negative regulation of transcription, DNA-templated (GO:0045892)	25/948	0.0766439	0.309041	0	0	1.39059	3.57185	YAP1;KHDRBS1;TCERG1;SET;CBFB;CTR9;RTF1;FOXO3;RELA;DNAJB1;CHMP1A;LRRFIP1;XRCC6;RBFOX2;POU2F1;PARP1;NCOA5;XRCC5;LARP7;SUPT5H;NFKB1;PPM1A;PSPC1;BAP1;PPID
regulation of substrate adhesion-dependent cell spreading (GO:1900024)	3/51	0.0767684	0.309041	0	0	3.16758	8.13107	PTK2;CRKL;CORO1C
mitotic nuclear membrane organization (GO:0101024)	3/51	0.0767684	0.309041	0	0	3.16758	8.13107	CHMP2B;CHMP2A;CC2D1B
mitotic nuclear membrane reassembly (GO:0007084)	3/51	0.0767684	0.309041	0	0	3.16758	8.13107	CHMP2B;CHMP2A;CC2D1B
actin filament organization (GO:0007015)	6/152	0.0768558	0.309041	0	0	2.08859	5.35896	PLS3;RND3;CORO1B;PLS1;CD2AP;CORO1C
regulation of cell size (GO:0008361)	2/24	0.0786528	0.311674	0	0	4.6016	11.7005	AKT1S1;LAMTOR5
establishment of mitotic spindle orientation (GO:0000132)	2/24	0.0786528	0.311674	0	0	4.6016	11.7005	NSFL1C;SPDL1
histone monoubiquitination (GO:0010390)	2/24	0.0786528	0.311674	0	0	4.6016	11.7005	CTR9;LEO1
negative regulation of NIK/NF-kappaB signaling (GO:1901223)	2/24	0.0786528	0.311674	0	0	4.6016	11.7005	PPM1A;RELA
positive regulation of carbohydrate metabolic process (GO:0045913)	2/24	0.0786528	0.311674	0	0	4.6016	11.7005	PFKFB2;NFKB1
positive regulation of viral life cycle (GO:1903902)	2/24	0.0786528	0.311674	0	0	4.6016	11.7005	CHMP2B;CHMP2A
protein K48-linked deubiquitination (GO:0071108)	2/24	0.0786528	0.311674	0	0	4.6016	11.7005	USP8;BAP1
signal transduction in response to DNA damage (GO:0042770)	3/52	0.0803467	0.317727	0	0	3.10278	7.82336	HUS1;RAD1;MAPK14
positive regulation of NF-kappaB transcription factor activity (GO:0051092)	6/155	0.0826356	0.322523	0	0	2.04623	5.10189	NPM1;ERC1;NFKB1;RELA;NFKBIB;LAMTOR5
regulation of autophagy (GO:0010506)	8/231	0.0827918	0.322523	0	0	1.82555	4.54822	CAPNS1;UBQLN1;FOXO3;ATG13;ATP6V1C1;SNX5;LAMTOR5;UBQLN2
receptor signaling pathway via STAT (GO:0097696)	2/25	0.0844291	0.322523	0	0	4.4013	10.8793	CTR9;STAMBP
regulation of proteolysis involved in cellular protein catabolic process (GO:1903050)	2/25	0.0844291	0.322523	0	0	4.4013	10.8793	USP14;UCHL5
ribosomal large subunit assembly (GO:0000027)	2/25	0.0844291	0.322523	0	0	4.4013	10.8793	RPL24;RPL6
regulation of cyclin-dependent protein kinase activity (GO:1904029)	3/54	0.0877154	0.322523	0	0	2.9808	7.25424	CCNA2;CCNK;CDC37
positive regulation of gene expression (GO:0010628)	14/482	0.0896324	0.322523	0	0	1.52708	3.68337	YAP1;YTHDF1;NPM1;YTHDF3;CELF1;WBP2;PDCD5;EEF2;MAPK14;FUBP3;FUBP1;SF3B1;EIF3D;LAMTOR5
protein ubiquitination (GO:0016567)	15/525	0.0899867	0.322523	0	0	1.50212	3.61725	ANAPC16;CBFB;CTR9;RTF1;PSMD8;PSMA5;PCNP;RNF113A;PSMC6;CDC23;PSMD4;PSMC3;LEO1;PSMD1;UBA1
purine-containing compound biosynthetic process (GO:0072522)	2/26	0.0903295	0.322523	0	0	4.2177	10.1406	AMPD2;PAICS
DNA geometric change (GO:0032392)	2/26	0.0903295	0.322523	0	0	4.2177	10.1406	DDX1;HNRNPA2B1
DNA modification (GO:0006304)	2/26	0.0903295	0.322523	0	0	4.2177	10.1406	EXOSC6;PARP1
regulation of protein insertion into mitochondrial membrane involved in apoptotic signaling pathway (GO:1900739)	2/26	0.0903295	0.322523	0	0	4.2177	10.1406	PPP3R1;YWHAB
global genome nucleotide-excision repair (GO:0070911)	2/26	0.0903295	0.322523	0	0	4.2177	10.1406	PARP1;RAD23B
negative regulation of protein transport (GO:0051224)	2/26	0.0903295	0.322523	0	0	4.2177	10.1406	SNX3;SNX12
negative regulation of receptor-mediated endocytosis (GO:0048261)	2/26	0.0903295	0.322523	0	0	4.2177	10.1406	UBQLN2;PICALM
negative regulation of telomere maintenance via telomere lengthening (GO:1904357)	2/26	0.0903295	0.322523	0	0	4.2177	10.1406	PARP1;HNRNPC
organelle fission (GO:0048285)	2/26	0.0903295	0.322523	0	0	4.2177	10.1406	PEX19;CORO1C
positive regulation of microtubule polymerization or depolymerization (GO:0031112)	2/26	0.0903295	0.322523	0	0	4.2177	10.1406	CLIP1;MAPRE1
positive regulation of protein insertion into mitochondrial membrane involved in apoptotic signaling pathway (GO:1900740)	2/26	0.0903295	0.322523	0	0	4.2177	10.1406	PPP3R1;YWHAB
positive regulation of viral transcription (GO:0050434)	2/26	0.0903295	0.322523	0	0	4.2177	10.1406	SUPT5H;NELFE
negative regulation of apoptotic process (GO:0043066)	14/485	0.0930573	0.322523	0	0	1.51711	3.60244	YAP1;DFFA;NPM1;SET;NFKB1;PTK2;RELA;DNAJC3;BAG4;HNRNPK;COPS5;ERC1;ZNF830;LAMTOR5
protein localization to site of double-strand break (GO:1990166)	1/5	0.0935485	0.322523	0	0	12.6334	29.9319	XRCC4
protein transport to vacuole involved in ubiquitin-dependent protein catabolic process via the multivesicular body sorting pathway (GO:0043328)	1/5	0.0935485	0.322523	0	0	12.6334	29.9319	STAM
auditory receptor cell morphogenesis (GO:0002093)	1/5	0.0935485	0.322523	0	0	12.6334	29.9319	PLS1
auditory receptor cell stereocilium organization (GO:0060088)	1/5	0.0935485	0.322523	0	0	12.6334	29.9319	PLS1
caveola assembly (GO:0070836)	1/5	0.0935485	0.322523	0	0	12.6334	29.9319	PACSIN2
caveolin-mediated endocytosis (GO:0072584)	1/5	0.0935485	0.322523	0	0	12.6334	29.9319	PACSIN2
regulation of glial cell migration (GO:1903975)	1/5	0.0935485	0.322523	0	0	12.6334	29.9319	CRKL
regulation of guanyl-nucleotide exchange factor activity (GO:1905097)	1/5	0.0935485	0.322523	0	0	12.6334	29.9319	STMN1
regulation of histone H3-K9 trimethylation (GO:1900112)	1/5	0.0935485	0.322523	0	0	12.6334	29.9319	PIH1D1
regulation of histone H4-K16 acetylation (GO:2000618)	1/5	0.0935485	0.322523	0	0	12.6334	29.9319	PIH1D1
chromatin maintenance (GO:0070827)	1/5	0.0935485	0.322523	0	0	12.6334	29.9319	SUPT6H
regulation of lyase activity (GO:0051339)	1/5	0.0935485	0.322523	0	0	12.6334	29.9319	CAP1
regulation of metaphase plate congression (GO:0090235)	1/5	0.0935485	0.322523	0	0	12.6334	29.9319	MAD1L1
dephosphorylation of RNA polymerase II C-terminal domain (GO:0070940)	1/5	0.0935485	0.322523	0	0	12.6334	29.9319	RPRD1B
regulation of mRNA binding (GO:1902415)	1/5	0.0935485	0.322523	0	0	12.6334	29.9319	EIF3D
DNA ligation involved in DNA repair (GO:0051103)	1/5	0.0935485	0.322523	0	0	12.6334	29.9319	XRCC4
regulation of ribonuclease activity (GO:0060700)	1/5	0.0935485	0.322523	0	0	12.6334	29.9319	NPM1
establishment of protein localization to vacuole (GO:0072666)	1/5	0.0935485	0.322523	0	0	12.6334	29.9319	STAM
regulation of skeletal muscle tissue development (GO:0048641)	1/5	0.0935485	0.322523	0	0	12.6334	29.9319	USP19
extracellular exosome biogenesis (GO:0097734)	1/5	0.0935485	0.322523	0	0	12.6334	29.9319	COPS5
fructose 2,6-bisphosphate metabolic process (GO:0006003)	1/5	0.0935485	0.322523	0	0	12.6334	29.9319	PFKFB2
regulation of type B pancreatic cell apoptotic process (GO:2000674)	1/5	0.0935485	0.322523	0	0	12.6334	29.9319	CAST
ribosome localization (GO:0033750)	1/5	0.0935485	0.322523	0	0	12.6334	29.9319	ABCE1
RNA localization to Cajal body (GO:0090670)	1/5	0.0935485	0.322523	0	0	12.6334	29.9319	TCP1
rRNA transport (GO:0051029)	1/5	0.0935485	0.322523	0	0	12.6334	29.9319	NPM1
scaRNA localization to Cajal body (GO:0090666)	1/5	0.0935485	0.322523	0	0	12.6334	29.9319	TCP1
intracellular sequestering of iron ion (GO:0006880)	1/5	0.0935485	0.322523	0	0	12.6334	29.9319	SRI
spliceosomal conformational changes to generate catalytic conformation (GO:0000393)	1/5	0.0935485	0.322523	0	0	12.6334	29.9319	SNRNP200
mitochondrial DNA repair (GO:0043504)	1/5	0.0935485	0.322523	0	0	12.6334	29.9319	PARP1
zymogen inhibition (GO:0097341)	1/5	0.0935485	0.322523	0	0	12.6334	29.9319	CAST
negative regulation of autophagosome maturation (GO:1901097)	1/5	0.0935485	0.322523	0	0	12.6334	29.9319	UBQLN4
negative regulation of CD4-positive, alpha-beta T cell differentiation (GO:0043371)	1/5	0.0935485	0.322523	0	0	12.6334	29.9319	CBFB
negative regulation of cysteine-type endopeptidase activity involved in apoptotic signaling pathway (GO:2001268)	1/5	0.0935485	0.322523	0	0	12.6334	29.9319	PIH1D1
negative regulation of histone H3-K27 methylation (GO:0061086)	1/5	0.0935485	0.322523	0	0	12.6334	29.9319	SUPT6H
negative regulation of histone H4 acetylation (GO:0090241)	1/5	0.0935485	0.322523	0	0	12.6334	29.9319	PIH1D1
negative regulation of macrophage cytokine production (GO:0010936)	1/5	0.0935485	0.322523	0	0	12.6334	29.9319	CUEDC2
negative regulation of vitamin D biosynthetic process (GO:0010957)	1/5	0.0935485	0.322523	0	0	12.6334	29.9319	NFKB1
nuclear retention of pre-mRNA at the site of transcription (GO:0071033)	1/5	0.0935485	0.322523	0	0	12.6334	29.9319	EXOSC2
p38MAPK cascade (GO:0038066)	1/5	0.0935485	0.322523	0	0	12.6334	29.9319	MAPK14
pentose catabolic process (GO:0019323)	1/5	0.0935485	0.322523	0	0	12.6334	29.9319	NUDT5
PML body organization (GO:0030578)	1/5	0.0935485	0.322523	0	0	12.6334	29.9319	SERBP1
positive regulation of CD8-positive, alpha-beta T cell differentiation (GO:0043378)	1/5	0.0935485	0.322523	0	0	12.6334	29.9319	CBFB
positive regulation of histone H3-K9 acetylation (GO:2000617)	1/5	0.0935485	0.322523	0	0	12.6334	29.9319	PIH1D1
positive regulation of histone ubiquitination (GO:0033184)	1/5	0.0935485	0.322523	0	0	12.6334	29.9319	CTR9
positive regulation of low-density lipoprotein receptor activity (GO:1905599)	1/5	0.0935485	0.322523	0	0	12.6334	29.9319	HNRNPK
positive regulation of macrophage proliferation (GO:0120041)	1/5	0.0935485	0.322523	0	0	12.6334	29.9319	PTK2
positive regulation of nucleobase-containing compound transport (GO:0032241)	1/5	0.0935485	0.322523	0	0	12.6334	29.9319	KHDRBS1
positive regulation of RNA export from nucleus (GO:0046833)	1/5	0.0935485	0.322523	0	0	12.6334	29.9319	KHDRBS1
protein localization to microtubule end (GO:1905725)	1/5	0.0935485	0.322523	0	0	12.6334	29.9319	MAPRE1
protein localization to microtubule plus-end (GO:1904825)	1/5	0.0935485	0.322523	0	0	12.6334	29.9319	MAPRE1
protein peptidyl-prolyl isomerization (GO:0000413)	2/27	0.096347	0.3292	0	0	4.04879	9.47335	CWC27;PPID
negative regulation of catalytic activity (GO:0043086)	2/27	0.096347	0.3292	0	0	4.04879	9.47335	PPP1R12A;NOSIP
negative regulation of cation channel activity (GO:2001258)	2/27	0.096347	0.3292	0	0	4.04879	9.47335	UBQLN1;SRI
negative regulation of protein polymerization (GO:0032272)	2/27	0.096347	0.3292	0	0	4.04879	9.47335	STMN1;MAPRE1
nucleobase-containing small molecule interconversion (GO:0015949)	2/27	0.096347	0.3292	0	0	4.04879	9.47335	RRM2;RRM2B
regulation of B cell activation (GO:0050864)	2/28	0.102475	0.334953	0	0	3.89286	8.86848	SH3KBP1;SUPT6H
carbohydrate derivative biosynthetic process (GO:1901137)	2/28	0.102475	0.334953	0	0	3.89286	8.86848	RRM2;RRM2B
cellular response to epidermal growth factor stimulus (GO:0071364)	2/28	0.102475	0.334953	0	0	3.89286	8.86848	SYAP1;PTPN11
regulation of microtubule polymerization or depolymerization (GO:0031110)	2/28	0.102475	0.334953	0	0	3.89286	8.86848	STMN1;MAPRE1
regulation of protein transport (GO:0051223)	2/28	0.102475	0.334953	0	0	3.89286	8.86848	SNX3;SNX12
response to ketone (GO:1901654)	2/28	0.102475	0.334953	0	0	3.89286	8.86848	YAP1;WBP2
histone mRNA metabolic process (GO:0008334)	2/28	0.102475	0.334953	0	0	3.89286	8.86848	UPF1;SNRPB
negative regulation of calcium ion transmembrane transporter activity (GO:1901020)	2/28	0.102475	0.334953	0	0	3.89286	8.86848	UBQLN1;SRI
nucleotide-binding oligomerization domain containing signaling pathway (GO:0070423)	2/28	0.102475	0.334953	0	0	3.89286	8.86848	AAMP;RELA
positive regulation of microtubule polymerization (GO:0031116)	2/28	0.102475	0.334953	0	0	3.89286	8.86848	CLIP1;MAPRE1
positive regulation of response to wounding (GO:1903036)	2/28	0.102475	0.334953	0	0	3.89286	8.86848	VTN;PTK2
protein localization to Golgi apparatus (GO:0034067)	2/28	0.102475	0.334953	0	0	3.89286	8.86848	GCC2;BICD2
protein localization to lysosome (GO:0061462)	2/28	0.102475	0.334953	0	0	3.89286	8.86848	GCC2;LAMTOR5
muscle organ development (GO:0007517)	3/58	0.103261	0.334953	0	0	2.76345	6.2744	COPRS;TAGLN;SRI
positive regulation of mitotic cell cycle phase transition (GO:1901992)	3/58	0.103261	0.334953	0	0	2.76345	6.2744	CDC23;CDK4;BRD4
negative regulation of canonical Wnt signaling pathway (GO:0090090)	6/165	0.103587	0.334953	0	0	1.91655	4.34548	PSMD8;PSMA5;PSMC6;PSMD4;PSMC3;PSMD1
plasma membrane bounded cell projection organization (GO:0120036)	5/128	0.104808	0.334953	0	0	2.06301	4.65338	CTTN;PRMT1;STMN1;MAP4;CORO1B
protein transport (GO:0015031)	11/369	0.10743	0.334953	0	0	1.56501	3.4914	COPB2;NPM1;CTTN;CHMP1B;CHMP1A;CHMP2B;CHMP2A;GCC2;SNX9;ATP6V1C1;SEC31A
establishment of mitotic spindle localization (GO:0040001)	2/29	0.108707	0.334953	0	0	3.74849	8.31829	NSFL1C;SPDL1
glycolytic process (GO:0006096)	2/29	0.108707	0.334953	0	0	3.74849	8.31829	PFKFB2;HK2
intrinsic apoptotic signaling pathway in response to endoplasmic reticulum stress (GO:0070059)	2/29	0.108707	0.334953	0	0	3.74849	8.31829	CASP4;QRICH1
negative regulation of mRNA catabolic process (GO:1902373)	2/29	0.108707	0.334953	0	0	3.74849	8.31829	PABPC1;PAIP1
nucleotide-excision repair, preincision complex assembly (GO:0006294)	2/29	0.108707	0.334953	0	0	3.74849	8.31829	PARP1;RAD23B
positive regulation of dephosphorylation (GO:0035306)	2/29	0.108707	0.334953	0	0	3.74849	8.31829	PTBP1;PPP1R7
positive regulation of viral genome replication (GO:0045070)	2/29	0.108707	0.334953	0	0	3.74849	8.31829	PABPC1;PPID
G2/M transition of mitotic cell cycle (GO:0000086)	5/130	0.110029	0.334953	0	0	2.02979	4.47977	PPP1CB;CCNA2;KHDRBS1;PPP1R12A;MAPRE1
regulation of cell population proliferation (GO:0042127)	20/764	0.110597	0.334953	0	0	1.37446	3.02638	YAP1;XRCC6;NPM1;RBFOX2;CELF1;XRCC5;PRMT1;PDCD5;NAP1L1;PTK2;RELA;CCAR1;CRKL;FOSL1;CAPNS1;CDK4;CSNK2B;RPRD1B;STAMBP;BAP1
protein-DNA complex subunit organization (GO:0071824)	1/6	0.111183	0.334953	0	0	10.1062	22.199	SUPT6H
adiponectin-activated signaling pathway (GO:0033211)	1/6	0.111183	0.334953	0	0	10.1062	22.199	CSNK2B
purine deoxyribonucleotide catabolic process (GO:0009155)	1/6	0.111183	0.334953	0	0	10.1062	22.199	SAMHD1
purine nucleobase biosynthetic process (GO:0009113)	1/6	0.111183	0.334953	0	0	10.1062	22.199	PAICS
regulation of cellular response to hypoxia (GO:1900037)	1/6	0.111183	0.334953	0	0	10.1062	22.199	USP19
regulation of centriole elongation (GO:1903722)	1/6	0.111183	0.334953	0	0	10.1062	22.199	CHMP2A
cellular response to cold (GO:0070417)	1/6	0.111183	0.334953	0	0	10.1062	22.199	DNAJC3
regulation of extracellular exosome assembly (GO:1903551)	1/6	0.111183	0.334953	0	0	10.1062	22.199	STAM
regulation of hyaluronan biosynthetic process (GO:1900125)	1/6	0.111183	0.334953	0	0	10.1062	22.199	NFKB1
regulation of immunoglobulin mediated immune response (GO:0002889)	1/6	0.111183	0.334953	0	0	10.1062	22.199	SUPT6H
contact inhibition (GO:0060242)	1/6	0.111183	0.334953	0	0	10.1062	22.199	YAP1
regulation of macrophage proliferation (GO:0120040)	1/6	0.111183	0.334953	0	0	10.1062	22.199	PTK2
regulation of mRNA export from nucleus (GO:0010793)	1/6	0.111183	0.334953	0	0	10.1062	22.199	SUPT6H
regulation of non-motile cilium assembly (GO:1902855)	1/6	0.111183	0.334953	0	0	10.1062	22.199	MAP4
double-strand break repair via classical nonhomologous end joining (GO:0097680)	1/6	0.111183	0.334953	0	0	10.1062	22.199	XRCC6
regulation of ribonucleoprotein complex localization (GO:2000197)	1/6	0.111183	0.334953	0	0	10.1062	22.199	SUPT6H
regulation of t-circle formation (GO:1904429)	1/6	0.111183	0.334953	0	0	10.1062	22.199	XRCC5
regulation of vitamin D biosynthetic process (GO:0060556)	1/6	0.111183	0.334953	0	0	10.1062	22.199	NFKB1
response to peptidoglycan (GO:0032494)	1/6	0.111183	0.334953	0	0	10.1062	22.199	RELA
IMP biosynthetic process (GO:0006188)	1/6	0.111183	0.334953	0	0	10.1062	22.199	AMPD2
snoRNA localization (GO:0048254)	1/6	0.111183	0.334953	0	0	10.1062	22.199	PIH1D1
snRNA modification (GO:0040031)	1/6	0.111183	0.334953	0	0	10.1062	22.199	MEPCE
L-serine biosynthetic process (GO:0006564)	1/6	0.111183	0.334953	0	0	10.1062	22.199	PHGDH
T-tubule organization (GO:0033292)	1/6	0.111183	0.334953	0	0	10.1062	22.199	BIN1
TORC2 signaling (GO:0038203)	1/6	0.111183	0.334953	0	0	10.1062	22.199	SYAP1
tRNA surveillance (GO:0106354)	1/6	0.111183	0.334953	0	0	10.1062	22.199	EXOSC2
molybdopterin cofactor biosynthetic process (GO:0032324)	1/6	0.111183	0.334953	0	0	10.1062	22.199	GPHN
monoubiquitinated protein deubiquitination (GO:0035520)	1/6	0.111183	0.334953	0	0	10.1062	22.199	BAP1
morphogenesis of an endothelium (GO:0003159)	1/6	0.111183	0.334953	0	0	10.1062	22.199	CSNK2B
mRNA 5'-splice site recognition (GO:0000395)	1/6	0.111183	0.334953	0	0	10.1062	22.199	SNRPC
N-acetylneuraminate catabolic process (GO:0019262)	1/6	0.111183	0.334953	0	0	10.1062	22.199	GNPDA1
negative regulation of Arp2/3 complex-mediated actin nucleation (GO:0034316)	1/6	0.111183	0.334953	0	0	10.1062	22.199	CORO1B
negative regulation of cell size (GO:0045792)	1/6	0.111183	0.334953	0	0	10.1062	22.199	AKT1S1
negative regulation of chemokine-mediated signaling pathway (GO:0070100)	1/6	0.111183	0.334953	0	0	10.1062	22.199	RNF113A
negative regulation of establishment of protein localization to mitochondrion (GO:1903748)	1/6	0.111183	0.334953	0	0	10.1062	22.199	BAG4
negative regulation of histone H3-K9 methylation (GO:0051573)	1/6	0.111183	0.334953	0	0	10.1062	22.199	PIH1D1
negative regulation of lipoprotein particle clearance (GO:0010985)	1/6	0.111183	0.334953	0	0	10.1062	22.199	KHSRP
negative regulation of vitamin metabolic process (GO:0046137)	1/6	0.111183	0.334953	0	0	10.1062	22.199	NFKB1
neuroblast proliferation (GO:0007405)	1/6	0.111183	0.334953	0	0	10.1062	22.199	EML1
neurotransmitter-gated ion channel clustering (GO:0072578)	1/6	0.111183	0.334953	0	0	10.1062	22.199	GPHN
nuclear polyadenylation-dependent ncRNA catabolic process (GO:0071046)	1/6	0.111183	0.334953	0	0	10.1062	22.199	EXOSC2
nuclear polyadenylation-dependent rRNA catabolic process (GO:0071035)	1/6	0.111183	0.334953	0	0	10.1062	22.199	EXOSC2
nuclear polyadenylation-dependent tRNA catabolic process (GO:0071038)	1/6	0.111183	0.334953	0	0	10.1062	22.199	EXOSC2
plasma membrane raft assembly (GO:0044854)	1/6	0.111183	0.334953	0	0	10.1062	22.199	PACSIN2
positive regulation of activin receptor signaling pathway (GO:0032927)	1/6	0.111183	0.334953	0	0	10.1062	22.199	CSNK2B
positive regulation of autophagy of mitochondrion in response to mitochondrial depolarization (GO:1904925)	1/6	0.111183	0.334953	0	0	10.1062	22.199	HK2
positive regulation of hemoglobin biosynthetic process (GO:0046985)	1/6	0.111183	0.334953	0	0	10.1062	22.199	PRMT1
positive regulation of RNA binding (GO:1905216)	1/6	0.111183	0.334953	0	0	10.1062	22.199	EIF3D
CENP-A containing chromatin organization (GO:0061641)	2/30	0.115036	0.344386	0	0	3.61443	7.81626	NPM1;NASP
CENP-A containing nucleosome assembly (GO:0034080)	2/30	0.115036	0.344386	0	0	3.61443	7.81626	NPM1;NASP
snRNA 3'-end processing (GO:0034472)	2/30	0.115036	0.344386	0	0	3.61443	7.81626	EXOSC6;EXOSC2
maturation of SSU-rRNA from tricistronic rRNA transcript (SSU-rRNA, 5.8S rRNA, LSU-rRNA) (GO:0000462)	2/30	0.115036	0.344386	0	0	3.61443	7.81626	TSR2;RPS21
regulation of endocytosis (GO:0030100)	3/61	0.11558	0.345115	0	0	2.62011	5.65365	SNX12;PACSIN2;PICALM
cellular protein metabolic process (GO:0044267)	12/417	0.115641	0.345115	0	0	1.50946	3.25631	DNAJC3;RPS28;COPS5;RPS18;RPLP1;RPL24;RPSA;RPL10A;RPS21;RPL6;GSPT1;BAP1
positive regulation of I-kappaB kinase/NF-kappaB signaling (GO:0043123)	6/171	0.117367	0.349557	0	0	1.84629	3.95557	PPM1A;DDX1;REL;RELA;BRD4;LAMTOR5
regulation of neurogenesis (GO:0050767)	3/62	0.119804	0.349557	0	0	2.57557	5.46509	YAP1;YTHDF2;NAP1L1
double-strand break repair via nonhomologous end joining (GO:0006303)	3/62	0.119804	0.349557	0	0	2.57557	5.46509	XRCC6;XRCC4;XRCC5
I-kappaB kinase/NF-kappaB signaling (GO:0007249)	3/62	0.119804	0.349557	0	0	2.57557	5.46509	REL;ERC1;RELA
stress-activated MAPK cascade (GO:0051403)	3/62	0.119804	0.349557	0	0	2.57557	5.46509	MAPK14;NFKB1;CRKL
phosphate-containing compound metabolic process (GO:0006796)	7/212	0.120763	0.349557	0	0	1.73467	3.66696	PFKFB2;PPP3CA;PPM1A;PPA1;TOLLIP;NUDT5;HK2
receptor signaling pathway via JAK-STAT (GO:0007259)	2/31	0.121456	0.349557	0	0	3.48962	7.35682	CTR9;STAMBP
regulation of cellular component size (GO:0032535)	2/31	0.121456	0.349557	0	0	3.48962	7.35682	LAMTOR5;PICALM
negative regulation of programmed cell death (GO:0043069)	11/381	0.12598	0.349557	0	0	1.51331	3.13502	DNAJC3;NPM1;BAG4;HNRNPK;COPS5;ERC1;ZNF830;DCPS;PTK2;RELA;NFKB1
organic substance transport (GO:0071702)	5/136	0.126428	0.349557	0	0	1.93623	4.00428	PEX19;CHMP1B;CHMP2B;CHMP1A;CHMP2A
7-methylguanosine mRNA capping (GO:0006370)	2/32	0.127962	0.349557	0	0	3.37313	6.93522	RNMT;SUPT5H
7-methylguanosine RNA capping (GO:0009452)	2/32	0.127962	0.349557	0	0	3.37313	6.93522	RNMT;SUPT5H
regulation of cellular amide metabolic process (GO:0034248)	2/32	0.127962	0.349557	0	0	3.37313	6.93522	FOXO3;PICALM
regulation of chemotaxis (GO:0050920)	2/32	0.127962	0.349557	0	0	3.37313	6.93522	USP14;YTHDF1
chromatin remodeling at centromere (GO:0031055)	2/32	0.127962	0.349557	0	0	3.37313	6.93522	NPM1;NASP
regulation of transcription involved in G1/S transition of mitotic cell cycle (GO:0000083)	2/32	0.127962	0.349557	0	0	3.37313	6.93522	RRM2;BRD4
modulation by host of symbiont process (GO:0051851)	2/32	0.127962	0.349557	0	0	3.37313	6.93522	SAP30BP;TARDBP
negative regulation of microtubule polymerization or depolymerization (GO:0031111)	2/32	0.127962	0.349557	0	0	3.37313	6.93522	STMN1;MAPRE1
peptidyl-proline modification (GO:0018208)	2/32	0.127962	0.349557	0	0	3.37313	6.93522	CWC27;PPID
positive regulation of lamellipodium organization (GO:1902745)	2/32	0.127962	0.349557	0	0	3.37313	6.93522	CORO1B;CORO1C
protein K63-linked deubiquitination (GO:0070536)	2/32	0.127962	0.349557	0	0	3.37313	6.93522	USP8;STAMBP
negative regulation of cell cycle process (GO:0010948)	3/64	0.12842	0.349557	0	0	2.49087	5.11238	TOM1L1;RRM2;CHMP2A
plasma membrane organization (GO:0007009)	3/64	0.12842	0.349557	0	0	2.49087	5.11238	BIN1;PACSIN2;SNX9
amino sugar catabolic process (GO:0046348)	1/7	0.128476	0.349557	0	0	8.42139	17.2808	GNPDA1
regulation of calcidiol 1-monooxygenase activity (GO:0060558)	1/7	0.128476	0.349557	0	0	8.42139	17.2808	NFKB1
regulation of CD8-positive, alpha-beta T cell differentiation (GO:0043376)	1/7	0.128476	0.349557	0	0	8.42139	17.2808	CBFB
cellular protein complex disassembly (GO:0043624)	1/7	0.128476	0.349557	0	0	8.42139	17.2808	ABCE1
regulation of hemoglobin biosynthetic process (GO:0046984)	1/7	0.128476	0.349557	0	0	8.42139	17.2808	PRMT1
regulation of histone H3-K27 methylation (GO:0061085)	1/7	0.128476	0.349557	0	0	8.42139	17.2808	SUPT6H
cleavage furrow formation (GO:0036089)	1/7	0.128476	0.349557	0	0	8.42139	17.2808	SNX9
deadenylation-dependent decapping of nuclear-transcribed mRNA (GO:0000290)	1/7	0.128476	0.349557	0	0	8.42139	17.2808	DCPS
delamination (GO:0060232)	1/7	0.128476	0.349557	0	0	8.42139	17.2808	YTHDF2
detection of muscle stretch (GO:0035995)	1/7	0.128476	0.349557	0	0	8.42139	17.2808	PTK2
regulation of myosin-light-chain-phosphatase activity (GO:0035507)	1/7	0.128476	0.349557	0	0	8.42139	17.2808	PPP1R12A
regulation of necrotic cell death (GO:0010939)	1/7	0.128476	0.349557	0	0	8.42139	17.2808	ASAH1
regulation of relaxation of muscle (GO:1901077)	1/7	0.128476	0.349557	0	0	8.42139	17.2808	SRI
G-quadruplex DNA unwinding (GO:0044806)	1/7	0.128476	0.349557	0	0	8.42139	17.2808	HNRNPA2B1
regulation of vesicle size (GO:0097494)	1/7	0.128476	0.349557	0	0	8.42139	17.2808	PICALM
ribosomal large subunit export from nucleus (GO:0000055)	1/7	0.128476	0.349557	0	0	8.42139	17.2808	NPM1
ribosomal small subunit export from nucleus (GO:0000056)	1/7	0.128476	0.349557	0	0	8.42139	17.2808	NPM1
inhibition of cysteine-type endopeptidase activity (GO:0097340)	1/7	0.128476	0.349557	0	0	8.42139	17.2808	CAST
selenocysteine incorporation (GO:0001514)	1/7	0.128476	0.349557	0	0	8.42139	17.2808	TRNAU1AP
smooth muscle cell migration (GO:0014909)	1/7	0.128476	0.349557	0	0	8.42139	17.2808	AAMP
somatic recombination of immunoglobulin gene segments (GO:0016447)	1/7	0.128476	0.349557	0	0	8.42139	17.2808	XRCC4
substrate-dependent cell migration, cell extension (GO:0006930)	1/7	0.128476	0.349557	0	0	8.42139	17.2808	CD2AP
lysosomal microautophagy (GO:0016237)	1/7	0.128476	0.349557	0	0	8.42139	17.2808	ATG13
synaptic vesicle budding from presynaptic endocytic zone membrane (GO:0016185)	1/7	0.128476	0.349557	0	0	8.42139	17.2808	PICALM
maintenance of synapse structure (GO:0099558)	1/7	0.128476	0.349557	0	0	8.42139	17.2808	ERC1
membrane fission (GO:0090148)	1/7	0.128476	0.349557	0	0	8.42139	17.2808	CORO1C
translational readthrough (GO:0006451)	1/7	0.128476	0.349557	0	0	8.42139	17.2808	TRNAU1AP
mitochondrial DNA metabolic process (GO:0032042)	1/7	0.128476	0.349557	0	0	8.42139	17.2808	PARP1
negative regulation by host of viral genome replication (GO:0044828)	1/7	0.128476	0.349557	0	0	8.42139	17.2808	CCNK
negative regulation of heart rate (GO:0010459)	1/7	0.128476	0.349557	0	0	8.42139	17.2808	SRI
negative regulation of meiotic nuclear division (GO:0045835)	1/7	0.128476	0.349557	0	0	8.42139	17.2808	RAD1
negative regulation of striated muscle tissue development (GO:0045843)	1/7	0.128476	0.349557	0	0	8.42139	17.2808	USP19
nucleobase biosynthetic process (GO:0046112)	1/7	0.128476	0.349557	0	0	8.42139	17.2808	PAICS
nucleotide-binding oligomerization domain containing 2 signaling pathway (GO:0070431)	1/7	0.128476	0.349557	0	0	8.42139	17.2808	RELA
piecemeal microautophagy of the nucleus (GO:0034727)	1/7	0.128476	0.349557	0	0	8.42139	17.2808	ATG13
positive regulation of aspartic-type endopeptidase activity involved in amyloid precursor protein catabolic process (GO:1902961)	1/7	0.128476	0.349557	0	0	8.42139	17.2808	PICALM
positive regulation of histone H4 acetylation (GO:0090240)	1/7	0.128476	0.349557	0	0	8.42139	17.2808	PIH1D1
positive regulation of mRNA binding (GO:1902416)	1/7	0.128476	0.349557	0	0	8.42139	17.2808	EIF3D
protein localization to cytoplasmic stress granule (GO:1903608)	1/7	0.128476	0.349557	0	0	8.42139	17.2808	DDX1
positive regulation of protein localization to membrane (GO:1905477)	4/101	0.134229	0.36469	0	0	2.09013	4.19742	PPP3R1;YWHAB;PDCD5;PLS1
positive regulation of histone modification (GO:0031058)	2/33	0.134548	0.365038	0	0	3.26415	6.54734	SAP30BP;AKAP8
regulation of cellular component organization (GO:0051128)	5/139	0.135025	0.365814	0	0	1.89259	3.78951	PACSIN2;SNX12;PTPN11;BAP1;PICALM
positive regulation of cell population proliferation (GO:0008284)	13/474	0.136001	0.367935	0	0	1.43623	2.86541	YAP1;NPM1;PRMT1;NAP1L1;PTK2;RELA;CCAR1;CRKL;FOSL1;CAPNS1;CDK4;RPRD1B;STAMBP
regulation of protein localization (GO:0032880)	3/66	0.137249	0.368894	0	0	2.41155	4.78924	USP8;PARP1;PICALM
positive regulation of cellular biosynthetic process (GO:0031328)	6/180	0.139652	0.368894	0	0	1.74998	3.44501	NPM1;YTHDF1;YTHDF3;PRMT1;EEF2;EIF3D
positive regulation of cellular catabolic process (GO:0031331)	5/141	0.140898	0.368894	0	0	1.86456	3.65402	PFKFB2;UPF1;KHSRP;SNX9;FOXO3
regulation of cell adhesion mediated by integrin (GO:0033628)	2/34	0.141208	0.368894	0	0	3.16198	6.18965	PTPN11;PTK2
cellular response to vascular endothelial growth factor stimulus (GO:0035924)	2/34	0.141208	0.368894	0	0	3.16198	6.18965	MAPK14;RELA
response to steroid hormone (GO:0048545)	2/34	0.141208	0.368894	0	0	3.16198	6.18965	YAP1;WBP2
positive regulation of mitochondrial outer membrane permeabilization involved in apoptotic signaling pathway (GO:1901030)	2/34	0.141208	0.368894	0	0	3.16198	6.18965	PPP3R1;YWHAB
positive regulation of protein dephosphorylation (GO:0035307)	2/34	0.141208	0.368894	0	0	3.16198	6.18965	PTBP1;PPP1R7
positive regulation of telomerase activity (GO:0051973)	2/34	0.141208	0.368894	0	0	3.16198	6.18965	XRCC5;TCP1
protein localization to chromosome (GO:0034502)	2/34	0.141208	0.368894	0	0	3.16198	6.18965	XRCC4;XRCC5
regulation of epidermal growth factor receptor signaling pathway (GO:0042058)	3/67	0.141739	0.368894	0	0	2.37375	4.63775	SH3KBP1;MVB12A;STAM
vascular endothelial growth factor receptor signaling pathway (GO:0048010)	3/67	0.141739	0.368894	0	0	2.37375	4.63775	MAPK14;AAMP;PTK2
box C/D snoRNP assembly (GO:0000492)	1/8	0.145433	0.368894	0	0	7.21797	13.9165	PIH1D1
regulation of chaperone-mediated autophagy (GO:1904714)	1/8	0.145433	0.368894	0	0	7.21797	13.9165	SNRNP70
regulation of chemokine-mediated signaling pathway (GO:0070099)	1/8	0.145433	0.368894	0	0	7.21797	13.9165	RNF113A
regulation of endodeoxyribonuclease activity (GO:0032071)	1/8	0.145433	0.368894	0	0	7.21797	13.9165	NPM1
regulation of extent of cell growth (GO:0061387)	1/8	0.145433	0.368894	0	0	7.21797	13.9165	CTTN
regulation of metaphase/anaphase transition of cell cycle (GO:1902099)	1/8	0.145433	0.368894	0	0	7.21797	13.9165	CDC23
cytoplasmic sequestering of NF-kappaB (GO:0007253)	1/8	0.145433	0.368894	0	0	7.21797	13.9165	NFKBIB
endonucleolytic cleavage in ITS1 to separate SSU-rRNA from 5.8S rRNA and LSU-rRNA from tricistronic rRNA transcript (SSU-rRNA, 5.8S rRNA, LSU-rRNA) (GO:0000447)	1/8	0.145433	0.368894	0	0	7.21797	13.9165	RPS21
establishment of protein localization to chromatin (GO:0071169)	1/8	0.145433	0.368894	0	0	7.21797	13.9165	PIH1D1
establishment of protein localization to peroxisome (GO:0072663)	1/8	0.145433	0.368894	0	0	7.21797	13.9165	PEX19
replication fork protection (GO:0048478)	1/8	0.145433	0.368894	0	0	7.21797	13.9165	ZNF830
RNA secondary structure unwinding (GO:0010501)	1/8	0.145433	0.368894	0	0	7.21797	13.9165	DDX39B
skeletal muscle tissue regeneration (GO:0043403)	1/8	0.145433	0.368894	0	0	7.21797	13.9165	PPP3CA
somatic hypermutation of immunoglobulin genes (GO:0016446)	1/8	0.145433	0.368894	0	0	7.21797	13.9165	SAMHD1
stress-induced premature senescence (GO:0090400)	1/8	0.145433	0.368894	0	0	7.21797	13.9165	MAPK14
macromolecule modification (GO:0043412)	1/8	0.145433	0.368894	0	0	7.21797	13.9165	PARP1
synaptic vesicle budding (GO:0070142)	1/8	0.145433	0.368894	0	0	7.21797	13.9165	PICALM
translocation of molecules into host (GO:0044417)	1/8	0.145433	0.368894	0	0	7.21797	13.9165	DDX39B
mitophagy (GO:0000423)	1/8	0.145433	0.368894	0	0	7.21797	13.9165	ATG13
viral mRNA export from host cell nucleus (GO:0046784)	1/8	0.145433	0.368894	0	0	7.21797	13.9165	DDX39B
negative regulation of actin nucleation (GO:0051126)	1/8	0.145433	0.368894	0	0	7.21797	13.9165	CORO1B
negative regulation of alpha-beta T cell differentiation (GO:0046639)	1/8	0.145433	0.368894	0	0	7.21797	13.9165	CBFB
negative regulation of mitotic nuclear division (GO:0045839)	1/8	0.145433	0.368894	0	0	7.21797	13.9165	TOM1L1
negative regulation of muscle cell differentiation (GO:0051148)	1/8	0.145433	0.368894	0	0	7.21797	13.9165	PTBP1
neurotransmitter receptor diffusion trapping (GO:0099628)	1/8	0.145433	0.368894	0	0	7.21797	13.9165	GPHN
positive regulation of aspartic-type peptidase activity (GO:1905247)	1/8	0.145433	0.368894	0	0	7.21797	13.9165	PICALM
positive regulation of astrocyte differentiation (GO:0048711)	1/8	0.145433	0.368894	0	0	7.21797	13.9165	BIN1
positive regulation of fibroblast migration (GO:0010763)	1/8	0.145433	0.368894	0	0	7.21797	13.9165	PTK2
positive regulation of glial cell migration (GO:1903977)	1/8	0.145433	0.368894	0	0	7.21797	13.9165	CRKL
positive regulation of leukocyte differentiation (GO:1902107)	1/8	0.145433	0.368894	0	0	7.21797	13.9165	XRCC6
positive regulation of muscle contraction (GO:0045933)	1/8	0.145433	0.368894	0	0	7.21797	13.9165	CTTN
positive regulation of myotube differentiation (GO:0010831)	1/8	0.145433	0.368894	0	0	7.21797	13.9165	MAPK14
postsynaptic neurotransmitter receptor diffusion trapping (GO:0098970)	1/8	0.145433	0.368894	0	0	7.21797	13.9165	GPHN
protein localization to microtubule (GO:0035372)	1/8	0.145433	0.368894	0	0	7.21797	13.9165	MAPRE1
protein localization to microtubule cytoskeleton (GO:0072698)	1/8	0.145433	0.368894	0	0	7.21797	13.9165	MAPRE1
cellular response to virus (GO:0098586)	2/35	0.147936	0.372277	0	0	3.06601	5.85906	IRF3;MAPK14
regulation of TORC1 signaling (GO:1903432)	2/35	0.147936	0.372277	0	0	3.06601	5.85906	PIH1D1;LAMTOR5
maturation of SSU-rRNA (GO:0030490)	2/35	0.147936	0.372277	0	0	3.06601	5.85906	RPS28;TSR2
negative regulation of Ras protein signal transduction (GO:0046580)	2/35	0.147936	0.372277	0	0	3.06601	5.85906	STMN1;STAMBP
oxoacid metabolic process (GO:0043436)	2/35	0.147936	0.372277	0	0	3.06601	5.85906	PPA1;ABHD14B
positive regulation of lymphocyte activation (GO:0051251)	2/35	0.147936	0.372277	0	0	3.06601	5.85906	XRCC6;SH3KBP1
regulation of protein phosphorylation (GO:0001932)	8/266	0.148741	0.373809	0	0	1.57505	3.00133	NPM1;AKAP8;ANKRD54;TARDBP;PTK2;CRKL;BRD4;CORO1C
positive regulation of protein transport (GO:0051222)	3/69	0.150863	0.378645	0	0	2.30158	4.35316	MYH10;PPID;CD2AP
cellular response to peptide hormone stimulus (GO:0071375)	4/106	0.151976	0.380438	0	0	1.98717	3.74389	PARP1;SYAP1;NFKB1;RELA
small GTPase mediated signal transduction (GO:0007264)	4/106	0.151976	0.380438	0	0	1.98717	3.74389	CCNA2;USP8;MAPK14;CRKL
regulation of ossification (GO:0030278)	2/36	0.154729	0.384307	0	0	2.97568	5.55286	TXLNG;PTPN11
membrane fusion (GO:0061025)	2/36	0.154729	0.384307	0	0	2.97568	5.55286	NSFL1C;GCA
Wnt signaling pathway, calcium modulating pathway (GO:0007223)	2/36	0.154729	0.384307	0	0	2.97568	5.55286	PPP3CA;PPP3R1
negative regulation of cellular protein localization (GO:1903828)	2/36	0.154729	0.384307	0	0	2.97568	5.55286	NSFL1C;PICALM
negative regulation of DNA metabolic process (GO:0051053)	2/36	0.154729	0.384307	0	0	2.97568	5.55286	DFFA;XRCC5
positive regulation of interferon-beta production (GO:0032728)	2/36	0.154729	0.384307	0	0	2.97568	5.55286	IRF3;PTPN11
regulation of TOR signaling (GO:0032006)	3/71	0.160169	0.385956	0	0	2.23366	4.091	PIH1D1;AKT1S1;LAMTOR5
myeloid leukocyte differentiation (GO:0002573)	3/71	0.160169	0.385956	0	0	2.23366	4.091	PARP1;CDK4;MAPK14
positive regulation of cellular process (GO:0048522)	16/625	0.161569	0.385956	0	0	1.33842	2.43971	NPM1;CELF1;PRMT1;NAP1L1;DNPH1;PTK2;RELA;CCAR1;CRKL;FOSL1;PPP3CA;CAPNS1;CDK4;RPRD1B;STAMBP;EXOSC2
centromere complex assembly (GO:0034508)	2/37	0.16158	0.385956	0	0	2.89051	5.2687	NPM1;NASP
negative regulation of epithelial cell apoptotic process (GO:1904036)	2/37	0.16158	0.385956	0	0	2.89051	5.2687	YAP1;CAST
positive regulation of exocytosis (GO:0045921)	2/37	0.16158	0.385956	0	0	2.89051	5.2687	CHMP2A;STAM
purine nucleobase metabolic process (GO:0006144)	1/9	0.162061	0.385956	0	0	6.3154	11.4927	PAICS
regulation of DNA-templated transcription in response to stress (GO:0043620)	1/9	0.162061	0.385956	0	0	6.3154	11.4927	RELA
regulation of endothelial cell development (GO:1901550)	1/9	0.162061	0.385956	0	0	6.3154	11.4927	PPP1R12A
regulation of histone H4 acetylation (GO:0090239)	1/9	0.162061	0.385956	0	0	6.3154	11.4927	PIH1D1
regulation of mitotic centrosome separation (GO:0046602)	1/9	0.162061	0.385956	0	0	6.3154	11.4927	NSFL1C
endothelial cell chemotaxis (GO:0035767)	1/9	0.162061	0.385956	0	0	6.3154	11.4927	CORO1B
regulation of RNA polymerase II regulatory region sequence-specific DNA binding (GO:1903025)	1/9	0.162061	0.385956	0	0	6.3154	11.4927	LAMTOR5
exonucleolytic trimming involved in rRNA processing (GO:0000459)	1/9	0.162061	0.385956	0	0	6.3154	11.4927	EXOSC2
exonucleolytic trimming to generate mature 3'-end of 5.8S rRNA from tricistronic rRNA transcript (SSU-rRNA, 5.8S rRNA, LSU-rRNA) (GO:0000467)	1/9	0.162061	0.385956	0	0	6.3154	11.4927	EXOSC2
glucosamine-containing compound catabolic process (GO:1901072)	1/9	0.162061	0.385956	0	0	6.3154	11.4927	GNPDA1
histone phosphorylation (GO:0016572)	1/9	0.162061	0.385956	0	0	6.3154	11.4927	CCNA2
IMP metabolic process (GO:0046040)	1/9	0.162061	0.385956	0	0	6.3154	11.4927	AMPD2
intestinal epithelial cell differentiation (GO:0060575)	1/9	0.162061	0.385956	0	0	6.3154	11.4927	YAP1
somatic recombination of immunoglobulin genes involved in immune response (GO:0002204)	1/9	0.162061	0.385956	0	0	6.3154	11.4927	EXOSC6
negative regulation of nitric oxide biosynthetic process (GO:0045019)	1/9	0.162061	0.385956	0	0	6.3154	11.4927	KHSRP
negative regulation of nitric oxide metabolic process (GO:1904406)	1/9	0.162061	0.385956	0	0	6.3154	11.4927	KHSRP
negative regulation of protein-containing complex disassembly (GO:0043242)	1/9	0.162061	0.385956	0	0	6.3154	11.4927	UBQLN4
negative regulation of RNA catabolic process (GO:1902369)	1/9	0.162061	0.385956	0	0	6.3154	11.4927	PHAX
nuclear RNA surveillance (GO:0071027)	1/9	0.162061	0.385956	0	0	6.3154	11.4927	EXOSC6
nucleoside diphosphate catabolic process (GO:0009134)	1/9	0.162061	0.385956	0	0	6.3154	11.4927	NUDT5
peroxisomal transport (GO:0043574)	1/9	0.162061	0.385956	0	0	6.3154	11.4927	PEX19
peroxisome fission (GO:0016559)	1/9	0.162061	0.385956	0	0	6.3154	11.4927	PEX19
phosphorylation of RNA polymerase II C-terminal domain (GO:0070816)	1/9	0.162061	0.385956	0	0	6.3154	11.4927	CDK12
positive regulation of CD8-positive, alpha-beta T cell activation (GO:2001187)	1/9	0.162061	0.385956	0	0	6.3154	11.4927	CBFB
positive regulation of ligase activity (GO:0051351)	1/9	0.162061	0.385956	0	0	6.3154	11.4927	XRCC4
positive regulation of smooth muscle contraction (GO:0045987)	1/9	0.162061	0.385956	0	0	6.3154	11.4927	CTTN
positive regulation of tumor necrosis factor-mediated signaling pathway (GO:1903265)	1/9	0.162061	0.385956	0	0	6.3154	11.4927	CASP4
positive regulation of protein secretion (GO:0050714)	3/72	0.164887	0.391708	0	0	2.20117	3.96761	MYH10;PPID;CD2AP
positive regulation of secretion by cell (GO:1903532)	3/72	0.164887	0.391708	0	0	2.20117	3.96761	MYH10;PPID;CD2AP
transmembrane receptor protein tyrosine kinase signaling pathway (GO:0007169)	11/404	0.166111	0.394127	0	0	1.42304	2.55449	TIAL1;PTBP1;RBFOX2;HNRNPH1;HNRNPF;STMN1;PTPN11;MAPK14;AAMP;ATP6V1C1;PTK2
response to endoplasmic reticulum stress (GO:0034976)	4/110	0.166778	0.395217	0	0	1.91179	3.42419	CASP4;UBQLN1;QRICH1;USP19
regulation of axon extension (GO:0030516)	2/38	0.168484	0.39522	0	0	2.81008	5.0045	CTTN;DIP2B
DNA replication initiation (GO:0006270)	2/38	0.168484	0.39522	0	0	2.81008	5.0045	MCM4;MCM2
histone exchange (GO:0043486)	2/38	0.168484	0.39522	0	0	2.81008	5.0045	NPM1;NASP
ncRNA export from nucleus (GO:0097064)	2/38	0.168484	0.39522	0	0	2.81008	5.0045	NPM1;PHAX
negative regulation of proteasomal protein catabolic process (GO:1901799)	2/38	0.168484	0.39522	0	0	2.81008	5.0045	UBXN1;UCHL5
negative regulation of cell differentiation (GO:0045596)	6/191	0.169324	0.39522	0	0	1.64499	2.92141	YAP1;PTBP1;YTHDF2;CTR9;LEO1;PTPN11
negative regulation of Wnt signaling pathway (GO:0030178)	6/191	0.169324	0.39522	0	0	1.64499	2.92141	PSMD8;PSMA5;PSMC6;PSMD4;PSMC3;PSMD1
regulation of actin filament polymerization (GO:0030833)	3/73	0.169645	0.39522	0	0	2.16962	3.849	CTTN;BIN1;SNX9
regulation of transcription, DNA-templated (GO:0006355)	50/2244	0.1705	0.39522	0	0	1.17087	2.07128	CCNK;UBP1;RPL6;CCAR1;TIAL1;CHMP1A;ERC1;LRRFIP1;TEAD1;BRD2;RBFOX2;ILF2;PPM1A;IRF3;PSPC1;YAP1;KHDRBS1;SMARCD2;SET;CBFB;WBP2;SRRT;CTR9;NRF1;MRPL12;FOXO3;HTATSF1;RELA;SNX5;BRD4;XRCC6;NPM1;POU2F1;RRM2;XRCC5;NFYC;SUPT5H;MAPK14;HNRNPAB;NFKB1;FOSL1;HNRNPK;TFCP2;MRGBP;FUBP3;REL;QRICH1;BAP1;CC2D1B;PICALM
regulation of cytoskeleton organization (GO:0051493)	4/112	0.174364	0.39522	0	0	1.87619	3.27697	PFDN2;RND3;PTK2;BICD2
negative regulation of protein phosphorylation (GO:0001933)	5/152	0.175079	0.39522	0	0	1.72406	3.00422	DNAJC3;AKT1S1;TARDBP;CRKL;CORO1C
protein monoubiquitination (GO:0006513)	2/39	0.175438	0.39522	0	0	2.73399	4.75842	CTR9;LEO1
regulation of exit from mitosis (GO:0007096)	2/39	0.175438	0.39522	0	0	2.73399	4.75842	CDC23;ANAPC16
DNA integrity checkpoint signaling (GO:0031570)	2/39	0.175438	0.39522	0	0	2.73399	4.75842	HUS1;RAD1
DNA replication-independent nucleosome assembly (GO:0006336)	2/39	0.175438	0.39522	0	0	2.73399	4.75842	NPM1;NASP
membrane protein proteolysis (GO:0033619)	2/39	0.175438	0.39522	0	0	2.73399	4.75842	RELA;NFKB1
regulation of programmed cell death (GO:0043067)	6/194	0.177844	0.39522	0	0	1.61849	2.79489	DFFA;ASAH1;IRF3;AKT1S1;TARDBP;DCPS
dephosphorylation (GO:0016311)	5/153	0.178333	0.39522	0	0	1.71233	2.95223	PPP1CB;PPP3CA;PPM1A;PPP1R12A;PPM1G
protein poly-ADP-ribosylation (GO:0070212)	1/10	0.178366	0.39522	0	0	5.6134	9.67703	PARP1
regulation of actin filament-based movement (GO:1903115)	1/10	0.178366	0.39522	0	0	5.6134	9.67703	SRI
regulation of DNA damage checkpoint (GO:2000001)	1/10	0.178366	0.39522	0	0	5.6134	9.67703	DDX39B
regulation of endoplasmic reticulum unfolded protein response (GO:1900101)	1/10	0.178366	0.39522	0	0	5.6134	9.67703	COPS5
regulation of epithelial cell apoptotic process (GO:1904035)	1/10	0.178366	0.39522	0	0	5.6134	9.67703	YAP1
cellular response to hydroxyurea (GO:0072711)	1/10	0.178366	0.39522	0	0	5.6134	9.67703	DDI2
regulation of high voltage-gated calcium channel activity (GO:1901841)	1/10	0.178366	0.39522	0	0	5.6134	9.67703	SRI
regulation of histone phosphorylation (GO:0033127)	1/10	0.178366	0.39522	0	0	5.6134	9.67703	AKAP8
cytoplasmic pattern recognition receptor signaling pathway in response to virus (GO:0039528)	1/10	0.178366	0.39522	0	0	5.6134	9.67703	IRF3
DNA replication-dependent nucleosome assembly (GO:0006335)	1/10	0.178366	0.39522	0	0	5.6134	9.67703	NASP
DNA replication-dependent nucleosome organization (GO:0034723)	1/10	0.178366	0.39522	0	0	5.6134	9.67703	NASP
regulation of peptidyl-lysine acetylation (GO:2000756)	1/10	0.178366	0.39522	0	0	5.6134	9.67703	DIP2B
regulation of protein localization to centrosome (GO:1904779)	1/10	0.178366	0.39522	0	0	5.6134	9.67703	NSFL1C
endothelial tube morphogenesis (GO:0061154)	1/10	0.178366	0.39522	0	0	5.6134	9.67703	CSNK2B
formation of translation preinitiation complex (GO:0001731)	1/10	0.178366	0.39522	0	0	5.6134	9.67703	EIF4B
fructose 6-phosphate metabolic process (GO:0006002)	1/10	0.178366	0.39522	0	0	5.6134	9.67703	HK2
I-kappaB phosphorylation (GO:0007252)	1/10	0.178366	0.39522	0	0	5.6134	9.67703	ERC1
inner ear receptor cell stereocilium organization (GO:0060122)	1/10	0.178366	0.39522	0	0	5.6134	9.67703	PLS1
small nucleolar ribonucleoprotein complex assembly (GO:0000491)	1/10	0.178366	0.39522	0	0	5.6134	9.67703	PIH1D1
L-serine metabolic process (GO:0006563)	1/10	0.178366	0.39522	0	0	5.6134	9.67703	PHGDH
methylguanosine-cap decapping (GO:0110156)	1/10	0.178366	0.39522	0	0	5.6134	9.67703	DCPS
muscle cell migration (GO:0014812)	1/10	0.178366	0.39522	0	0	5.6134	9.67703	AAMP
N-acetylneuraminate metabolic process (GO:0006054)	1/10	0.178366	0.39522	0	0	5.6134	9.67703	GNPDA1
negative regulation of inclusion body assembly (GO:0090084)	1/10	0.178366	0.39522	0	0	5.6134	9.67703	DNAJB1
negative regulation of interferon-beta production (GO:0032688)	1/10	0.178366	0.39522	0	0	5.6134	9.67703	REL
negative regulation of peptidyl-lysine acetylation (GO:2000757)	1/10	0.178366	0.39522	0	0	5.6134	9.67703	SET
negative regulation of phosphatidylinositol 3-kinase signaling (GO:0014067)	1/10	0.178366	0.39522	0	0	5.6134	9.67703	STAMBP
negative regulation of transcription from RNA polymerase II promoter in response to stress (GO:0097201)	1/10	0.178366	0.39522	0	0	5.6134	9.67703	DNAJB1
nuclear mRNA surveillance (GO:0071028)	1/10	0.178366	0.39522	0	0	5.6134	9.67703	EXOSC6
nucleic acid transport (GO:0050657)	1/10	0.178366	0.39522	0	0	5.6134	9.67703	HNRNPA2B1
pinocytosis (GO:0006907)	1/10	0.178366	0.39522	0	0	5.6134	9.67703	SNX5
positive regulation of dendritic spine morphogenesis (GO:0061003)	1/10	0.178366	0.39522	0	0	5.6134	9.67703	CAPRIN1
positive regulation of mRNA 3'-end processing (GO:0031442)	1/10	0.178366	0.39522	0	0	5.6134	9.67703	LEO1
positive regulation of myoblast fusion (GO:1901741)	1/10	0.178366	0.39522	0	0	5.6134	9.67703	MAPK14
positive regulation of protein sumoylation (GO:0033235)	1/10	0.178366	0.39522	0	0	5.6134	9.67703	UBA2
positive regulation of RIG-I signaling pathway (GO:1900246)	1/10	0.178366	0.39522	0	0	5.6134	9.67703	PUM2
positive regulation of transcription of nucleolar large rRNA by RNA polymerase I (GO:1901838)	1/10	0.178366	0.39522	0	0	5.6134	9.67703	PIH1D1
positive regulation of vascular endothelial growth factor receptor signaling pathway (GO:0030949)	1/10	0.178366	0.39522	0	0	5.6134	9.67703	VTN
regulation of transcription by RNA polymerase II (GO:0006357)	49/2206	0.179317	0.396867	0	0	1.16617	2.00418	TCERG1;CCNK;UBP1;TIAL1;PPP3CA;LRRFIP1;TEAD1;BRD2;PPP1R12A;PARP1;NCOA5;ABHD14B;PPM1A;IRF3;PPID;YAP1;SMARCD2;CBFB;WBP2;CTR9;NRF1;RTF1;FOXO3;HTATSF1;RELA;DNAJB1;PPP3R1;RPRD1B;BRD4;XRCC6;NPM1;POU2F1;NFYC;LARP7;SUPT5H;MAPK14;NFKB1;FOSL1;HNRNPK;TFCP2;COPS5;MRGBP;PSMC3;FUBP3;CDK4;REL;TCEA1;CDK12;CC2D1B
cellular response to transforming growth factor beta stimulus (GO:0071560)	4/114	0.182067	0.401908	0	0	1.84189	3.13744	PDCD5;ZYX;PTK2;CRKL
positive regulation of kinase activity (GO:0033674)	4/114	0.182067	0.401908	0	0	1.84189	3.13744	XRCC6;XRCC5;SNX9;PTK2
negative regulation of ERBB signaling pathway (GO:1901185)	2/40	0.182437	0.401908	0	0	2.66191	4.52884	SH3KBP1;STAM
positive regulation of wound healing (GO:0090303)	2/40	0.182437	0.401908	0	0	2.66191	4.52884	VTN;PTK2
actomyosin structure organization (GO:0031032)	3/76	0.184149	0.405212	0	0	2.08013	3.51961	ZYX;MYH14;MYH10
regulation of cell differentiation (GO:0045595)	5/156	0.18823	0.40883	0	0	1.67805	2.80249	PTBP1;CBFB;BIN1;SUPT6H;PTK2
regulation of signal transduction by p53 class mediator (GO:1901796)	5/156	0.18823	0.40883	0	0	1.67805	2.80249	CSNK2B;HUS1;RAD1;MAPK14;TAF4
purine ribonucleotide metabolic process (GO:0009150)	3/77	0.189055	0.40883	0	0	2.05192	3.41792	ACBD6;ABHD14B;AMPD2
cellular response to UV (GO:0034644)	3/77	0.189055	0.40883	0	0	2.05192	3.41792	NPM1;PARP1;PPID
regulation of organelle assembly (GO:1902115)	3/77	0.189055	0.40883	0	0	2.05192	3.41792	NPM1;STAM;UBQLN2
positive regulation of protein modification by small protein conjugation or removal (GO:1903322)	3/77	0.189055	0.40883	0	0	2.05192	3.41792	UBQLN1;UBA2;HSPBP1
negative regulation of intracellular signal transduction (GO:1902532)	6/198	0.189467	0.40883	0	0	1.58445	2.63579	PPM1A;AKT1S1;STAMBP;MAPK14;RELA;CD2AP
regulation of cell development (GO:0060284)	2/41	0.189476	0.40883	0	0	2.59352	4.31431	YAP1;YTHDF2
carbohydrate catabolic process (GO:0016052)	2/41	0.189476	0.40883	0	0	2.59352	4.31431	PFKFB2;HK2
positive regulation of TOR signaling (GO:0032008)	2/41	0.189476	0.40883	0	0	2.59352	4.31431	PIH1D1;LAMTOR5
cytosolic transport (GO:0016482)	4/116	0.18988	0.40883	0	0	1.80881	3.00509	EEA1;GCC2;ERC1;SNX5
protein localization to phagophore assembly site (GO:0034497)	1/11	0.194355	0.40883	0	0	5.0518	8.2752	ATG13
pyrimidine nucleoside catabolic process (GO:0046135)	1/11	0.194355	0.40883	0	0	5.0518	8.2752	UPP1
pyrimidine nucleoside salvage (GO:0043097)	1/11	0.194355	0.40883	0	0	5.0518	8.2752	UPP1
pyrimidine-containing compound salvage (GO:0008655)	1/11	0.194355	0.40883	0	0	5.0518	8.2752	UPP1
regulation of calcium ion transmembrane transport via high voltage-gated calcium channel (GO:1902514)	1/11	0.194355	0.40883	0	0	5.0518	8.2752	BIN1
regulation of cysteine-type endopeptidase activity involved in apoptotic signaling pathway (GO:2001267)	1/11	0.194355	0.40883	0	0	5.0518	8.2752	PIH1D1
regulation of histone H3-K9 acetylation (GO:2000615)	1/11	0.194355	0.40883	0	0	5.0518	8.2752	PIH1D1
cellular response to UV-A (GO:0071492)	1/11	0.194355	0.40883	0	0	5.0518	8.2752	PPID
regulation of inclusion body assembly (GO:0090083)	1/11	0.194355	0.40883	0	0	5.0518	8.2752	DNAJB1
glutathione biosynthetic process (GO:0006750)	1/11	0.194355	0.40883	0	0	5.0518	8.2752	CNDP2
hematopoietic stem cell proliferation (GO:0071425)	1/11	0.194355	0.40883	0	0	5.0518	8.2752	YTHDF2
hepatocyte growth factor receptor signaling pathway (GO:0048012)	1/11	0.194355	0.40883	0	0	5.0518	8.2752	STMN1
response to hydroxyurea (GO:0072710)	1/11	0.194355	0.40883	0	0	5.0518	8.2752	DDI2
isotype switching (GO:0045190)	1/11	0.194355	0.40883	0	0	5.0518	8.2752	EXOSC6
UDP-N-acetylglucosamine biosynthetic process (GO:0006048)	1/11	0.194355	0.40883	0	0	5.0518	8.2752	GNPDA1
V(D)J recombination (GO:0033151)	1/11	0.194355	0.40883	0	0	5.0518	8.2752	XRCC4
mitochondrion morphogenesis (GO:0070584)	1/11	0.194355	0.40883	0	0	5.0518	8.2752	MYH14
negative regulation of calcium ion transmembrane transport (GO:1903170)	1/11	0.194355	0.40883	0	0	5.0518	8.2752	BIN1
negative regulation of centrosome duplication (GO:0010826)	1/11	0.194355	0.40883	0	0	5.0518	8.2752	NPM1
negative regulation of cholesterol transport (GO:0032375)	1/11	0.194355	0.40883	0	0	5.0518	8.2752	NFKB1
negative regulation of nuclear division (GO:0051784)	1/11	0.194355	0.40883	0	0	5.0518	8.2752	TOM1L1
negative regulation of potassium ion transmembrane transport (GO:1901380)	1/11	0.194355	0.40883	0	0	5.0518	8.2752	BIN1
negative regulation of protein localization to cell surface (GO:2000009)	1/11	0.194355	0.40883	0	0	5.0518	8.2752	PICALM
negative regulation of protein maturation (GO:1903318)	1/11	0.194355	0.40883	0	0	5.0518	8.2752	SNX12
negative regulation of steroid biosynthetic process (GO:0010894)	1/11	0.194355	0.40883	0	0	5.0518	8.2752	NFKB1
PERK-mediated unfolded protein response (GO:0036499)	1/11	0.194355	0.40883	0	0	5.0518	8.2752	QRICH1
positive regulation of lipid localization (GO:1905954)	1/11	0.194355	0.40883	0	0	5.0518	8.2752	NFKB1
positive regulation of posttranscriptional gene silencing (GO:0060148)	1/11	0.194355	0.40883	0	0	5.0518	8.2752	PUM2
proteasome assembly (GO:0043248)	1/11	0.194355	0.40883	0	0	5.0518	8.2752	PSMD4
positive regulation of programmed cell death (GO:0043068)	8/286	0.195209	0.410175	0	0	1.46022	2.38555	BIN1;PDCD5;PAWR;QRICH1;FOXO3;PPID;CTNNBL1;CCAR1
regulation of nervous system development (GO:0051960)	2/42	0.196551	0.411635	0	0	2.52855	4.11354	YAP1;YTHDF2
mitochondrial gene expression (GO:0140053)	2/42	0.196551	0.411635	0	0	2.52855	4.11354	FOXO3;MRPL12
nucleic acid-templated transcription (GO:0097659)	2/42	0.196551	0.411635	0	0	2.52855	4.11354	FUBP3;NFKBIB
positive regulation of protein-containing complex assembly (GO:0031334)	4/118	0.197798	0.413795	0	0	1.7769	2.87947	PSMC6;PARP1;PSMC3;PIH1D1
recombinational repair (GO:0000725)	3/79	0.198965	0.41578	0	0	1.99772	3.22556	PARP1;HUS1;SAMHD1
regulation of cell-substrate adhesion (GO:0010810)	2/43	0.203657	0.417444	0	0	2.46675	3.92539	PTK2;CORO1C
regulation of cytokine production involved in inflammatory response (GO:1900015)	2/43	0.203657	0.417444	0	0	2.46675	3.92539	CUEDC2;MAPK14
development of primary male sexual characteristics (GO:0046546)	2/43	0.203657	0.417444	0	0	2.46675	3.92539	CSDE1;MEA1
glutathione metabolic process (GO:0006749)	2/43	0.203657	0.417444	0	0	2.46675	3.92539	GSTK1;CNDP2
male gonad development (GO:0008584)	2/43	0.203657	0.417444	0	0	2.46675	3.92539	CSDE1;MEA1
negative regulation of type I interferon production (GO:0032480)	2/43	0.203657	0.417444	0	0	2.46675	3.92539	IRF3;REL
positive regulation of DNA-binding transcription factor activity (GO:0051091)	7/246	0.204312	0.417444	0	0	1.48529	2.3588	NPM1;COPS5;ERC1;RELA;NFKB1;LAMTOR5;NFKBIB
positive regulation of cytokine production (GO:0001819)	9/335	0.207023	0.417444	0	0	1.40107	2.20659	XRCC6;IRF3;XRCC5;PTPN11;LRRFIP1;MAPK14;RELA;NFKB1;LAMTOR5
purine nucleoside monophosphate biosynthetic process (GO:0009127)	1/12	0.210033	0.417444	0	0	4.59231	7.16626	PAICS
purine nucleotide biosynthetic process (GO:0006164)	1/12	0.210033	0.417444	0	0	4.59231	7.16626	AMPD2
amino sugar biosynthetic process (GO:0046349)	1/12	0.210033	0.417444	0	0	4.59231	7.16626	GNPDA1
regulation of actin nucleation (GO:0051125)	1/12	0.210033	0.417444	0	0	4.59231	7.16626	CORO1B
regulation of astrocyte differentiation (GO:0048710)	1/12	0.210033	0.417444	0	0	4.59231	7.16626	BIN1
attachment of mitotic spindle microtubules to kinetochore (GO:0051315)	1/12	0.210033	0.417444	0	0	4.59231	7.16626	MAD1L1
regulation of CD4-positive, alpha-beta T cell differentiation (GO:0043370)	1/12	0.210033	0.417444	0	0	4.59231	7.16626	CBFB
regulation of cell communication by electrical coupling involved in cardiac conduction (GO:1901844)	1/12	0.210033	0.417444	0	0	4.59231	7.16626	SRI
carboxylic acid catabolic process (GO:0046395)	1/12	0.210033	0.417444	0	0	4.59231	7.16626	GNPDA1
cell cycle checkpoint signaling (GO:0000075)	1/12	0.210033	0.417444	0	0	4.59231	7.16626	PRCC
cellular response to growth hormone stimulus (GO:0071378)	1/12	0.210033	0.417444	0	0	4.59231	7.16626	PTK2
regulation of hemopoiesis (GO:1903706)	1/12	0.210033	0.417444	0	0	4.59231	7.16626	CBFB
regulation of muscle system process (GO:0090257)	1/12	0.210033	0.417444	0	0	4.59231	7.16626	SRI
regulation of myoblast fusion (GO:1901739)	1/12	0.210033	0.417444	0	0	4.59231	7.16626	MAPK14
regulation of oxidative stress-induced cell death (GO:1903201)	1/12	0.210033	0.417444	0	0	4.59231	7.16626	UBQLN1
dosage compensation by inactivation of X chromosome (GO:0009048)	1/12	0.210033	0.417444	0	0	4.59231	7.16626	CDYL
exit from mitosis (GO:0010458)	1/12	0.210033	0.417444	0	0	4.59231	7.16626	CHMP2A
regulation of ventricular cardiac muscle cell action potential (GO:0098911)	1/12	0.210033	0.417444	0	0	4.59231	7.16626	BIN1
serine family amino acid biosynthetic process (GO:0009070)	1/12	0.210033	0.417444	0	0	4.59231	7.16626	PHGDH
microtubule anchoring at microtubule organizing center (GO:0072393)	1/12	0.210033	0.417444	0	0	4.59231	7.16626	BICD2
mitochondrial genome maintenance (GO:0000002)	1/12	0.210033	0.417444	0	0	4.59231	7.16626	PARP1
negative regulation of heart contraction (GO:0045822)	1/12	0.210033	0.417444	0	0	4.59231	7.16626	SRI
negative regulation of hemostasis (GO:1900047)	1/12	0.210033	0.417444	0	0	4.59231	7.16626	VTN
negative regulation of histone acetylation (GO:0035067)	1/12	0.210033	0.417444	0	0	4.59231	7.16626	SET
negative regulation of receptor internalization (GO:0002091)	1/12	0.210033	0.417444	0	0	4.59231	7.16626	UBQLN2
negative regulation of release of sequestered calcium ion into cytosol (GO:0051280)	1/12	0.210033	0.417444	0	0	4.59231	7.16626	SRI
negative regulation of ryanodine-sensitive calcium-release channel activity (GO:0060315)	1/12	0.210033	0.417444	0	0	4.59231	7.16626	SRI
nonribosomal peptide biosynthetic process (GO:0019184)	1/12	0.210033	0.417444	0	0	4.59231	7.16626	CNDP2
nuclear body organization (GO:0030575)	1/12	0.210033	0.417444	0	0	4.59231	7.16626	SERBP1
nucleoside catabolic process (GO:0009164)	1/12	0.210033	0.417444	0	0	4.59231	7.16626	UPP1
nucleoside salvage (GO:0043174)	1/12	0.210033	0.417444	0	0	4.59231	7.16626	UPP1
P-body assembly (GO:0033962)	1/12	0.210033	0.417444	0	0	4.59231	7.16626	LSM4
positive regulation of leukocyte proliferation (GO:0070665)	1/12	0.210033	0.417444	0	0	4.59231	7.16626	PTK2
positive regulation of metaphase/anaphase transition of cell cycle (GO:1902101)	1/12	0.210033	0.417444	0	0	4.59231	7.16626	CDC23
positive regulation of mitotic metaphase/anaphase transition (GO:0045842)	1/12	0.210033	0.417444	0	0	4.59231	7.16626	CDC23
positive regulation of mitotic sister chromatid separation (GO:1901970)	1/12	0.210033	0.417444	0	0	4.59231	7.16626	CDC23
posttranslational protein targeting to endoplasmic reticulum membrane (GO:0006620)	1/12	0.210033	0.417444	0	0	4.59231	7.16626	SGTA
protein auto-ADP-ribosylation (GO:0070213)	1/12	0.210033	0.417444	0	0	4.59231	7.16626	PARP1
protein localization to condensed chromosome (GO:1903083)	1/12	0.210033	0.417444	0	0	4.59231	7.16626	SPDL1
mRNA catabolic process (GO:0006402)	2/44	0.210792	0.417649	0	0	2.4079	3.74881	UPF1;YTHDF2
negative regulation of epidermal growth factor receptor signaling pathway (GO:0042059)	2/44	0.210792	0.417649	0	0	2.4079	3.74881	SH3KBP1;STAM
positive regulation of receptor-mediated endocytosis (GO:0048260)	2/44	0.210792	0.417649	0	0	2.4079	3.74881	VTN;HNRNPK
regulation of cyclin-dependent protein serine/threonine kinase activity (GO:0000079)	3/82	0.214054	0.423672	0	0	1.92156	2.96213	CCNA2;CCNK;CDC37
action potential (GO:0001508)	2/45	0.217952	0.425423	0	0	2.35178	3.5829	MYH14;SRI
regulation of insulin receptor signaling pathway (GO:0046626)	2/45	0.217952	0.425423	0	0	2.35178	3.5829	PTPN11;SNX5
mitotic G2/M transition checkpoint (GO:0044818)	2/45	0.217952	0.425423	0	0	2.35178	3.5829	HUS1;ZNF830
positive regulation of RNA metabolic process (GO:0051254)	2/45	0.217952	0.425423	0	0	2.35178	3.5829	RELA;NFKB1
regulation of cell cycle (GO:0051726)	8/296	0.220456	0.425423	0	0	1.40879	2.13017	BIN1;CDK4;CHMP1A;PRCC;TXLNG;RPRD1B;TARDBP;BAP1
defense response to symbiont (GO:0140546)	4/124	0.222122	0.425423	0	0	1.68753	2.53894	IRF3;SAMHD1;ABCE1;RELA
regulation of double-strand break repair via homologous recombination (GO:0010569)	2/46	0.225132	0.425423	0	0	2.29821	3.4268	PARP1;UBQLN4
regulation of telomerase activity (GO:0051972)	2/46	0.225132	0.425423	0	0	2.29821	3.4268	XRCC5;TCP1
vesicle organization (GO:0016050)	2/46	0.225132	0.425423	0	0	2.29821	3.4268	USP8;CHMP2B
posttranscriptional regulation of gene expression (GO:0010608)	2/46	0.225132	0.425423	0	0	2.29821	3.4268	FOXO3;PUM2
purine nucleotide catabolic process (GO:0006195)	1/13	0.225407	0.425423	0	0	4.20941	6.27137	DNPH1
purine-containing compound catabolic process (GO:0072523)	1/13	0.225407	0.425423	0	0	4.20941	6.27137	DNPH1
purine-containing compound salvage (GO:0043101)	1/13	0.225407	0.425423	0	0	4.20941	6.27137	AMPD2
AMP metabolic process (GO:0046033)	1/13	0.225407	0.425423	0	0	4.20941	6.27137	AMPD2
regulation of antigen receptor-mediated signaling pathway (GO:0050854)	1/13	0.225407	0.425423	0	0	4.20941	6.27137	CBFB
regulation of autophagosome maturation (GO:1901096)	1/13	0.225407	0.425423	0	0	4.20941	6.27137	UBQLN4
regulation of cell communication by electrical coupling (GO:0010649)	1/13	0.225407	0.425423	0	0	4.20941	6.27137	SRI
cellular component maintenance (GO:0043954)	1/13	0.225407	0.425423	0	0	4.20941	6.27137	SUPT6H
regulation of histone modification (GO:0031056)	1/13	0.225407	0.425423	0	0	4.20941	6.27137	AKAP8
regulation of leukocyte adhesion to vascular endothelial cell (GO:1904994)	1/13	0.225407	0.425423	0	0	4.20941	6.27137	RELA
cytoplasmic sequestering of protein (GO:0051220)	1/13	0.225407	0.425423	0	0	4.20941	6.27137	YWHAB
regulation of mRNA metabolic process (GO:1903311)	1/13	0.225407	0.425423	0	0	4.20941	6.27137	SUPT6H
DNA deamination (GO:0045006)	1/13	0.225407	0.425423	0	0	4.20941	6.27137	EXOSC6
regulation of nucleocytoplasmic transport (GO:0046822)	1/13	0.225407	0.425423	0	0	4.20941	6.27137	KHDRBS1
DNA replication-independent nucleosome organization (GO:0034724)	1/13	0.225407	0.425423	0	0	4.20941	6.27137	NASP
endonucleolytic cleavage of tricistronic rRNA transcript (SSU-rRNA, 5.8S rRNA, LSU-rRNA) (GO:0000479)	1/13	0.225407	0.425423	0	0	4.20941	6.27137	RPS21
regulation of protein exit from endoplasmic reticulum (GO:0070861)	1/13	0.225407	0.425423	0	0	4.20941	6.27137	GCC2
establishment of protein localization to chromosome (GO:0070199)	1/13	0.225407	0.425423	0	0	4.20941	6.27137	PIH1D1
Golgi ribbon formation (GO:0090161)	1/13	0.225407	0.425423	0	0	4.20941	6.27137	GCC2
response to UV-B (GO:0010224)	1/13	0.225407	0.425423	0	0	4.20941	6.27137	RELA
sphingoid biosynthetic process (GO:0046520)	1/13	0.225407	0.425423	0	0	4.20941	6.27137	ASAH1
sphingosine biosynthetic process (GO:0046512)	1/13	0.225407	0.425423	0	0	4.20941	6.27137	ASAH1
UDP-N-acetylglucosamine metabolic process (GO:0006047)	1/13	0.225407	0.425423	0	0	4.20941	6.27137	GNPDA1
negative regulation of alcohol biosynthetic process (GO:1902931)	1/13	0.225407	0.425423	0	0	4.20941	6.27137	NFKB1
negative regulation of CD4-positive, alpha-beta T cell activation (GO:2000515)	1/13	0.225407	0.425423	0	0	4.20941	6.27137	CBFB
negative regulation of cell morphogenesis involved in differentiation (GO:0010771)	1/13	0.225407	0.425423	0	0	4.20941	6.27137	CORO1C
negative regulation of DNA-dependent DNA replication (GO:2000104)	1/13	0.225407	0.425423	0	0	4.20941	6.27137	ZNF830
negative regulation of hippo signaling (GO:0035331)	1/13	0.225407	0.425423	0	0	4.20941	6.27137	MAPK14
negative regulation of histone methylation (GO:0031061)	1/13	0.225407	0.425423	0	0	4.20941	6.27137	SUPT6H
negative regulation of potassium ion transport (GO:0043267)	1/13	0.225407	0.425423	0	0	4.20941	6.27137	BIN1
negative regulation of stem cell differentiation (GO:2000737)	1/13	0.225407	0.425423	0	0	4.20941	6.27137	YTHDF2
negative regulation of substrate adhesion-dependent cell spreading (GO:1900025)	1/13	0.225407	0.425423	0	0	4.20941	6.27137	CORO1C
positive regulation of calcineurin-mediated signaling (GO:0106058)	1/13	0.225407	0.425423	0	0	4.20941	6.27137	PTBP1
positive regulation of calcineurin-NFAT signaling cascade (GO:0070886)	1/13	0.225407	0.425423	0	0	4.20941	6.27137	PTBP1
positive regulation of nuclear-transcribed mRNA poly(A) tail shortening (GO:0060213)	1/13	0.225407	0.425423	0	0	4.20941	6.27137	PABPC1
positive regulation of protein acetylation (GO:1901985)	1/13	0.225407	0.425423	0	0	4.20941	6.27137	DIP2B
protein localization to mitochondrion (GO:0070585)	1/13	0.225407	0.425423	0	0	4.20941	6.27137	HK2
post-translational protein modification (GO:0043687)	9/345	0.230972	0.435495	0	0	1.35867	1.99108	PSMD8;PSMA5;DNAJC3;PSMC6;COPS5;PSMD4;PSMC3;COPS2;PSMD1
regulation of protein localization to nucleus (GO:1900180)	2/47	0.232329	0.43676	0	0	2.24703	3.27976	YAP1;LAMTOR5
regulation of wound healing (GO:0061041)	2/47	0.232329	0.43676	0	0	2.24703	3.27976	VTN;PTK2
positive regulation of neuron death (GO:1901216)	2/47	0.232329	0.43676	0	0	2.24703	3.27976	FOXO3;PICALM
response to interleukin-1 (GO:0070555)	3/86	0.234531	0.437034	0	0	1.82858	2.65175	UPF1;RELA;NFKB1
negative regulation of phosphorylation (GO:0042326)	3/86	0.234531	0.437034	0	0	1.82858	2.65175	TARDBP;CRKL;CORO1C
positive regulation of proteasomal protein catabolic process (GO:1901800)	3/86	0.234531	0.437034	0	0	1.82858	2.65175	PSMC6;PSMC3;HSPBP1
establishment of protein localization to mitochondrion (GO:0072655)	2/48	0.23954	0.437034	0	0	2.19807	3.14111	TOMM34;HK2
negative regulation of mitotic cell cycle (GO:0045930)	2/48	0.23954	0.437034	0	0	2.19807	3.14111	TOM1L1;PRCC
positive regulation of endocytosis (GO:0045807)	2/48	0.23954	0.437034	0	0	2.19807	3.14111	VTN;HNRNPK
protein localization to vacuole (GO:0072665)	1/14	0.240483	0.437034	0	0	3.88541	5.53712	LAMTOR5
protein maturation by iron-sulfur cluster transfer (GO:0097428)	1/14	0.240483	0.437034	0	0	3.88541	5.53712	BOLA2
pyrimidine nucleoside biosynthetic process (GO:0046134)	1/14	0.240483	0.437034	0	0	3.88541	5.53712	UPP1
regulation of IRE1-mediated unfolded protein response (GO:1903894)	1/14	0.240483	0.437034	0	0	3.88541	5.53712	COPS5
regulation of macrophage cytokine production (GO:0010935)	1/14	0.240483	0.437034	0	0	3.88541	5.53712	CUEDC2
COPII-coated vesicle cargo loading (GO:0090110)	1/14	0.240483	0.437034	0	0	3.88541	5.53712	SEC31A
cytoplasmic sequestering of transcription factor (GO:0042994)	1/14	0.240483	0.437034	0	0	3.88541	5.53712	NFKBIB
regulation of response to endoplasmic reticulum stress (GO:1905897)	1/14	0.240483	0.437034	0	0	3.88541	5.53712	USP19
regulation of response to interferon-gamma (GO:0060330)	1/14	0.240483	0.437034	0	0	3.88541	5.53712	CDC37
regulation of transcription of nucleolar large rRNA by RNA polymerase I (GO:1901836)	1/14	0.240483	0.437034	0	0	3.88541	5.53712	PIH1D1
genitalia development (GO:0048806)	1/14	0.240483	0.437034	0	0	3.88541	5.53712	PTPN11
regulation of trophoblast cell migration (GO:1901163)	1/14	0.240483	0.437034	0	0	3.88541	5.53712	YTHDF3
histone H3-K4 trimethylation (GO:0080182)	1/14	0.240483	0.437034	0	0	3.88541	5.53712	CTR9
response to UV-A (GO:0070141)	1/14	0.240483	0.437034	0	0	3.88541	5.53712	PPID
ribonucleoside monophosphate biosynthetic process (GO:0009156)	1/14	0.240483	0.437034	0	0	3.88541	5.53712	PAICS
secretion (GO:0046903)	1/14	0.240483	0.437034	0	0	3.88541	5.53712	TPD52
substrate-dependent cell migration (GO:0006929)	1/14	0.240483	0.437034	0	0	3.88541	5.53712	CD2AP
negative regulation of cartilage development (GO:0061037)	1/14	0.240483	0.437034	0	0	3.88541	5.53712	PTPN11
negative regulation of coagulation (GO:0050819)	1/14	0.240483	0.437034	0	0	3.88541	5.53712	VTN
negative regulation of mRNA splicing, via spliceosome (GO:0048025)	1/14	0.240483	0.437034	0	0	3.88541	5.53712	PTBP1
negative regulation of pri-miRNA transcription by RNA polymerase II (GO:1902894)	1/14	0.240483	0.437034	0	0	3.88541	5.53712	RELA
negative regulation of smooth muscle cell migration (GO:0014912)	1/14	0.240483	0.437034	0	0	3.88541	5.53712	CORO1B
ovarian follicle development (GO:0001541)	1/14	0.240483	0.437034	0	0	3.88541	5.53712	ZNF830
peptidyl-serine dephosphorylation (GO:0070262)	1/14	0.240483	0.437034	0	0	3.88541	5.53712	PPP3CA
positive regulation of alpha-beta T cell differentiation (GO:0046638)	1/14	0.240483	0.437034	0	0	3.88541	5.53712	CBFB
positive regulation of cyclase activity (GO:0031281)	1/14	0.240483	0.437034	0	0	3.88541	5.53712	MAPK14
positive regulation of macrophage chemotaxis (GO:0010759)	1/14	0.240483	0.437034	0	0	3.88541	5.53712	PTK2
positive regulation of T cell receptor signaling pathway (GO:0050862)	1/14	0.240483	0.437034	0	0	3.88541	5.53712	RELA
protein localization to kinetochore (GO:0034501)	1/14	0.240483	0.437034	0	0	3.88541	5.53712	SPDL1
regulation of cellular localization (GO:0060341)	2/49	0.246762	0.445899	0	0	2.15119	3.01023	PARP1;MAD1L1
regulation of cellular protein metabolic process (GO:0032268)	2/49	0.246762	0.445899	0	0	2.15119	3.01023	FOXO3;NFKB1
cellular defense response (GO:0006968)	2/49	0.246762	0.445899	0	0	2.15119	3.01023	FOSL1;RELA
regulation of smooth muscle cell proliferation (GO:0048660)	2/49	0.246762	0.445899	0	0	2.15119	3.01023	XRCC6;XRCC5
response to unfolded protein (GO:0006986)	2/49	0.246762	0.445899	0	0	2.15119	3.01023	DNAJB1;HSPA14
negative regulation of catabolic process (GO:0009895)	2/49	0.246762	0.445899	0	0	2.15119	3.01023	SNX3;SNX12
positive regulation of cell morphogenesis involved in differentiation (GO:0010770)	2/50	0.253991	0.44742	0	0	2.10627	2.88655	CAPRIN1;CRKL
cellular response to lipid (GO:0071396)	6/219	0.254724	0.44742	0	0	1.42669	1.95111	UPF1;CTR9;MAPK14;RELA;NFKB1;NFKBIB
mitochondrion organization (GO:0007005)	5/175	0.254904	0.44742	0	0	1.48905	2.03533	PARP1;TOMM34;MYH14;NRF1;HK2
pyrimidine nucleoside metabolic process (GO:0006213)	1/15	0.255266	0.44742	0	0	3.6077	4.92612	UPP1
regulation of clathrin-dependent endocytosis (GO:2000369)	1/15	0.255266	0.44742	0	0	3.6077	4.92612	UBQLN2
cellular response to estrogen stimulus (GO:0071391)	1/15	0.255266	0.44742	0	0	3.6077	4.92612	WBP2
clathrin coat assembly (GO:0048268)	1/15	0.255266	0.44742	0	0	3.6077	4.92612	PICALM
contractile actin filament bundle assembly (GO:0030038)	1/15	0.255266	0.44742	0	0	3.6077	4.92612	ZYX
regulation of nuclear-transcribed mRNA catabolic process, deadenylation-dependent decay (GO:1900151)	1/15	0.255266	0.44742	0	0	3.6077	4.92612	PABPC1
regulation of nuclear-transcribed mRNA poly(A) tail shortening (GO:0060211)	1/15	0.255266	0.44742	0	0	3.6077	4.92612	PABPC1
establishment of spindle localization (GO:0051293)	1/15	0.255266	0.44742	0	0	3.6077	4.92612	MAP4
heterocycle biosynthetic process (GO:0018130)	1/15	0.255266	0.44742	0	0	3.6077	4.92612	GPHN
response to muscle stretch (GO:0035994)	1/15	0.255266	0.44742	0	0	3.6077	4.92612	PTK2
histone mRNA catabolic process (GO:0071044)	1/15	0.255266	0.44742	0	0	3.6077	4.92612	UPF1
integrated stress response signaling (GO:0140467)	1/15	0.255266	0.44742	0	0	3.6077	4.92612	QRICH1
stress fiber assembly (GO:0043149)	1/15	0.255266	0.44742	0	0	3.6077	4.92612	ZYX
macrophage differentiation (GO:0030225)	1/15	0.255266	0.44742	0	0	3.6077	4.92612	PARP1
tRNA splicing, via endonucleolytic cleavage and ligation (GO:0006388)	1/15	0.255266	0.44742	0	0	3.6077	4.92612	DDX1
mitotic intra-S DNA damage checkpoint signaling (GO:0031573)	1/15	0.255266	0.44742	0	0	3.6077	4.92612	HUS1
modulation by host of viral genome replication (GO:0044827)	1/15	0.255266	0.44742	0	0	3.6077	4.92612	CCNK
negative regulation of chondrocyte differentiation (GO:0032331)	1/15	0.255266	0.44742	0	0	3.6077	4.92612	PTPN11
negative regulation of mRNA processing (GO:0050686)	1/15	0.255266	0.44742	0	0	3.6077	4.92612	PTBP1
negative regulation of protein processing (GO:0010955)	1/15	0.255266	0.44742	0	0	3.6077	4.92612	SNX12
nucleobase-containing small molecule catabolic process (GO:0034656)	1/15	0.255266	0.44742	0	0	3.6077	4.92612	NUDT5
peptidyl-arginine modification (GO:0018195)	1/15	0.255266	0.44742	0	0	3.6077	4.92612	PRMT1
placenta development (GO:0001890)	1/15	0.255266	0.44742	0	0	3.6077	4.92612	PTK2
positive regulation of double-strand break repair via homologous recombination (GO:1905168)	1/15	0.255266	0.44742	0	0	3.6077	4.92612	PARP1
positive regulation of histone H3-K4 methylation (GO:0051571)	1/15	0.255266	0.44742	0	0	3.6077	4.92612	CTR9
positive regulation of membrane protein ectodomain proteolysis (GO:0051044)	1/15	0.255266	0.44742	0	0	3.6077	4.92612	SNX9
positive regulation of nuclear-transcribed mRNA catabolic process, deadenylation-dependent decay (GO:1900153)	1/15	0.255266	0.44742	0	0	3.6077	4.92612	PABPC1
positive regulation of pattern recognition receptor signaling pathway (GO:0062208)	1/15	0.255266	0.44742	0	0	3.6077	4.92612	PUM2
protein localization to chromosome, telomeric region (GO:0070198)	1/15	0.255266	0.44742	0	0	3.6077	4.92612	XRCC5
negative regulation of protein kinase activity (GO:0006469)	3/90	0.255334	0.44742	0	0	1.74415	2.38108	NPM1;AKT1S1;CORO1C
positive regulation of apoptotic process (GO:0043065)	8/310	0.257677	0.451112	0	0	1.34251	1.82051	BIN1;PDCD5;PAWR;QRICH1;FOXO3;PPID;CTNNBL1;CCAR1
negative regulation of transcription by RNA polymerase II (GO:0000122)	16/684	0.259519	0.453921	0	0	1.21642	1.64086	YAP1;TCERG1;CBFB;PARP1;NCOA5;CTR9;LARP7;RTF1;FOXO3;SUPT5H;NFKB1;RELA;PPM1A;DNAJB1;LRRFIP1;PPID
defense response to virus (GO:0051607)	4/133	0.259929	0.454221	0	0	1.56907	2.11409	IRF3;SAMHD1;ABCE1;RELA
regulation of epithelial cell migration (GO:0010632)	2/51	0.261225	0.454821	0	0	2.06318	2.76955	PTK2;CORO1C
regulation of protein modification process (GO:0031399)	2/51	0.261225	0.454821	0	0	2.06318	2.76955	PTK2;CORO1C
gonad development (GO:0008406)	2/51	0.261225	0.454821	0	0	2.06318	2.76955	CSDE1;MEA1
negative regulation of transport (GO:0051051)	2/51	0.261225	0.454821	0	0	2.06318	2.76955	SNX3;SNX12
positive regulation of cellular component biogenesis (GO:0044089)	3/92	0.265832	0.458403	0	0	1.70478	2.25865	PIH1D1;CHMP2A;STAM
endocytic recycling (GO:0032456)	2/52	0.26846	0.458403	0	0	2.02181	2.65879	SNX3;SNX12
negative regulation of cellular biosynthetic process (GO:0031327)	2/52	0.26846	0.458403	0	0	2.02181	2.65879	KHSRP;NFKB1
protein polyubiquitination (GO:0000209)	8/314	0.268657	0.458403	0	0	1.32469	1.74107	PSMD8;PSMA5;CDC23;PSMC6;PSMD4;PSMC3;CBFB;PSMD1
regulation of activin receptor signaling pathway (GO:0032925)	1/16	0.269762	0.458403	0	0	3.36701	4.41151	CSNK2B
apoptotic DNA fragmentation (GO:0006309)	1/16	0.269762	0.458403	0	0	3.36701	4.41151	DFFA
regulation of ATP biosynthetic process (GO:2001169)	1/16	0.269762	0.458403	0	0	3.36701	4.41151	PARP1
autophagy of nucleus (GO:0044804)	1/16	0.269762	0.458403	0	0	3.36701	4.41151	ATG13
B cell activation involved in immune response (GO:0002312)	1/16	0.269762	0.458403	0	0	3.36701	4.41151	EXOSC6
regulation of ERBB signaling pathway (GO:1901184)	1/16	0.269762	0.458403	0	0	3.36701	4.41151	MVB12A
ceramide catabolic process (GO:0046514)	1/16	0.269762	0.458403	0	0	3.36701	4.41151	ASAH1
regulation of isotype switching (GO:0045191)	1/16	0.269762	0.458403	0	0	3.36701	4.41151	SUPT6H
dendrite self-avoidance (GO:0070593)	1/16	0.269762	0.458403	0	0	3.36701	4.41151	PALLD
regulation of rRNA processing (GO:2000232)	1/16	0.269762	0.458403	0	0	3.36701	4.41151	YTHDF2
RNA splicing, via endonucleolytic cleavage and ligation (GO:0000394)	1/16	0.269762	0.458403	0	0	3.36701	4.41151	DDX1
late endosome to vacuole transport via multivesicular body sorting pathway (GO:0032511)	1/16	0.269762	0.458403	0	0	3.36701	4.41151	STAM
sphingolipid catabolic process (GO:0030149)	1/16	0.269762	0.458403	0	0	3.36701	4.41151	ASAH1
N-acetylglucosamine metabolic process (GO:0006044)	1/16	0.269762	0.458403	0	0	3.36701	4.41151	GNPDA1
negative regulation of anoikis (GO:2000811)	1/16	0.269762	0.458403	0	0	3.36701	4.41151	PTK2
negative regulation of cell-substrate junction organization (GO:0150118)	1/16	0.269762	0.458403	0	0	3.36701	4.41151	CORO1C
negative regulation of focal adhesion assembly (GO:0051895)	1/16	0.269762	0.458403	0	0	3.36701	4.41151	CORO1C
negative regulation of histone modification (GO:0031057)	1/16	0.269762	0.458403	0	0	3.36701	4.41151	SET
negative regulation of telomere maintenance (GO:0032205)	1/16	0.269762	0.458403	0	0	3.36701	4.41151	PARP1
neuron projection organization (GO:0106027)	1/16	0.269762	0.458403	0	0	3.36701	4.41151	PLS1
nuclear transport (GO:0051169)	1/16	0.269762	0.458403	0	0	3.36701	4.41151	NPM1
positive regulation of leukocyte adhesion to vascular endothelial cell (GO:1904996)	1/16	0.269762	0.458403	0	0	3.36701	4.41151	RELA
positive regulation of syncytium formation by plasma membrane fusion (GO:0060143)	1/16	0.269762	0.458403	0	0	3.36701	4.41151	MAPK14
regulation of I-kappaB kinase/NF-kappaB signaling (GO:0043122)	6/224	0.271116	0.460295	0	0	1.39361	1.81895	PPM1A;DDX1;REL;RELA;BRD4;LAMTOR5
cellular macromolecule catabolic process (GO:0044265)	2/53	0.275694	0.466822	0	0	1.98206	2.55382	RNASEH2B;PPP1R8
IRE1-mediated unfolded protein response (GO:0036498)	2/53	0.275694	0.466822	0	0	1.98206	2.55382	DNAJC3;SEC31A
negative regulation of cysteine-type endopeptidase activity (GO:2000117)	2/53	0.275694	0.466822	0	0	1.98206	2.55382	CAST;LAMTOR5
regulation of focal adhesion assembly (GO:0051893)	2/54	0.282924	0.471238	0	0	1.94385	2.45426	PTK2;CORO1C
regulation of megakaryocyte differentiation (GO:0045652)	2/54	0.282924	0.471238	0	0	1.94385	2.45426	CBFB;PRMT1
pyrimidine-containing compound catabolic process (GO:0072529)	1/17	0.283976	0.471238	0	0	3.15641	3.97349	UPP1
regulation of Arp2/3 complex-mediated actin nucleation (GO:0034315)	1/17	0.283976	0.471238	0	0	3.15641	3.97349	CORO1B
regulation of establishment of endothelial barrier (GO:1903140)	1/17	0.283976	0.471238	0	0	3.15641	3.97349	PPP1R12A
regulation of metal ion transport (GO:0010959)	1/17	0.283976	0.471238	0	0	3.15641	3.97349	SRI
diol biosynthetic process (GO:0034312)	1/17	0.283976	0.471238	0	0	3.15641	3.97349	ASAH1
embryo development ending in birth or egg hatching (GO:0009792)	1/17	0.283976	0.471238	0	0	3.15641	3.97349	CELF1
regulation of stem cell proliferation (GO:0072091)	1/17	0.283976	0.471238	0	0	3.15641	3.97349	YAP1
regulation of steroid biosynthetic process (GO:0050810)	1/17	0.283976	0.471238	0	0	3.15641	3.97349	ASAH1
RNA interference (GO:0016246)	1/17	0.283976	0.471238	0	0	3.15641	3.97349	CELF1
ruffle organization (GO:0031529)	1/17	0.283976	0.471238	0	0	3.15641	3.97349	CORO1B
tail-anchored membrane protein insertion into ER membrane (GO:0071816)	1/17	0.283976	0.471238	0	0	3.15641	3.97349	SGTA
negative regulation of amyloid-beta formation (GO:1902430)	1/17	0.283976	0.471238	0	0	3.15641	3.97349	BIN1
negative regulation of ATP metabolic process (GO:1903579)	1/17	0.283976	0.471238	0	0	3.15641	3.97349	PARP1
negative regulation of cytokine production involved in immune response (GO:0002719)	1/17	0.283976	0.471238	0	0	3.15641	3.97349	CUEDC2
negative regulation of execution phase of apoptosis (GO:1900118)	1/17	0.283976	0.471238	0	0	3.15641	3.97349	DFFA
negative regulation of phagocytosis (GO:0050765)	1/17	0.283976	0.471238	0	0	3.15641	3.97349	SNX3
negative regulation of viral entry into host cell (GO:0046597)	1/17	0.283976	0.471238	0	0	3.15641	3.97349	SNX3
positive regulation of muscle hypertrophy (GO:0014742)	1/17	0.283976	0.471238	0	0	3.15641	3.97349	PARP1
positive regulation of smooth muscle cell migration (GO:0014911)	1/17	0.283976	0.471238	0	0	3.15641	3.97349	VTN
protein autoprocessing (GO:0016540)	1/17	0.283976	0.471238	0	0	3.15641	3.97349	CASP4
protein localization to chromosome, centromeric region (GO:0071459)	1/17	0.283976	0.471238	0	0	3.15641	3.97349	SPDL1
regulation of vesicle-mediated transport (GO:0060627)	3/96	0.28697	0.475379	0	0	1.63112	2.03626	SNX12;PACSIN2;PICALM
translational termination (GO:0006415)	3/96	0.28697	0.475379	0	0	1.63112	2.03626	MRPL12;ABCE1;GSPT1
transcription initiation from RNA polymerase II promoter (GO:0006367)	4/140	0.290138	0.478981	0	0	1.48778	1.84097	YAP1;GTF2A1;TAF4;TEAD1
pyruvate metabolic process (GO:0006090)	2/55	0.290147	0.478981	0	0	1.90707	2.35975	PFKFB2;HK2
regulation of blood vessel endothelial cell migration (GO:0043535)	2/55	0.290147	0.478981	0	0	1.90707	2.35975	CSNK2B;MAPK14
negative regulation of cysteine-type endopeptidase activity involved in apoptotic process (GO:0043154)	2/55	0.290147	0.478981	0	0	1.90707	2.35975	PIH1D1;LAMTOR5
negative regulation of nucleic acid-templated transcription (GO:1903507)	11/464	0.294395	0.48181	0	0	1.2307	1.50494	KHDRBS1;XRCC6;RBFOX2;SET;POU2F1;XRCC5;PSPC1;COPS2;CHMP1A;BAP1;RELA
apoptotic process (GO:0006915)	6/231	0.294475	0.48181	0	0	1.34977	1.65017	PARP1;IRF3;CASP4;PAWR;HK2;MCM2
positive regulation of protein phosphorylation (GO:0001934)	9/371	0.2974	0.48181	0	0	1.25938	1.52723	TOM1L1;VTN;XRCC6;XRCC5;CSNK2B;SNX9;PTPN11;PTK2;CRKL
regulation of neuron apoptotic process (GO:0043523)	3/98	0.29759	0.48181	0	0	1.59662	1.93516	SET;AKT1S1;FOXO3
alternative mRNA splicing, via spliceosome (GO:0000380)	1/18	0.297915	0.48181	0	0	2.97059	3.59723	RBM17
regulation of chromosome segregation (GO:0051983)	1/18	0.297915	0.48181	0	0	2.97059	3.59723	PUM2
cellular response to dsRNA (GO:0071359)	1/18	0.297915	0.48181	0	0	2.97059	3.59723	NPM1
regulation of oxidative stress-induced intrinsic apoptotic signaling pathway (GO:1902175)	1/18	0.297915	0.48181	0	0	2.97059	3.59723	UBQLN1
regulation of protein sumoylation (GO:0033233)	1/18	0.297915	0.48181	0	0	2.97059	3.59723	UBA2
epithelial structure maintenance (GO:0010669)	1/18	0.297915	0.48181	0	0	2.97059	3.59723	STRAP
regulation of spindle organization (GO:0090224)	1/18	0.297915	0.48181	0	0	2.97059	3.59723	TACC3
intracellular estrogen receptor signaling pathway (GO:0030520)	1/18	0.297915	0.48181	0	0	2.97059	3.59723	RBFOX2
maintenance of gastrointestinal epithelium (GO:0030277)	1/18	0.297915	0.48181	0	0	2.97059	3.59723	STRAP
microtubule depolymerization (GO:0007019)	1/18	0.297915	0.48181	0	0	2.97059	3.59723	STMN1
negative regulation of cation transmembrane transport (GO:1904063)	1/18	0.297915	0.48181	0	0	2.97059	3.59723	BIN1
negative regulation of double-strand break repair via homologous recombination (GO:2000042)	1/18	0.297915	0.48181	0	0	2.97059	3.59723	UBQLN4
negative regulation of Rho protein signal transduction (GO:0035024)	1/18	0.297915	0.48181	0	0	2.97059	3.59723	STMN1
positive regulation of cardiac muscle hypertrophy (GO:0010613)	1/18	0.297915	0.48181	0	0	2.97059	3.59723	PARP1
positive regulation of cell cycle phase transition (GO:1901989)	1/18	0.297915	0.48181	0	0	2.97059	3.59723	NPM1
positive regulation of glial cell differentiation (GO:0045687)	1/18	0.297915	0.48181	0	0	2.97059	3.59723	BIN1
positive regulation of macrophage derived foam cell differentiation (GO:0010744)	1/18	0.297915	0.48181	0	0	2.97059	3.59723	NFKB1
positive regulation of mRNA splicing, via spliceosome (GO:0048026)	1/18	0.297915	0.48181	0	0	2.97059	3.59723	DAZAP1
positive regulation of myoblast differentiation (GO:0045663)	1/18	0.297915	0.48181	0	0	2.97059	3.59723	MAPK14
positive regulation of phosphoprotein phosphatase activity (GO:0032516)	1/18	0.297915	0.48181	0	0	2.97059	3.59723	PPP1R12A
Ras protein signal transduction (GO:0007265)	4/142	0.298862	0.482932	0	0	1.46606	1.77068	CCNA2;USP8;MAPK14;CRKL
response to UV (GO:0009411)	3/99	0.302909	0.489058	0	0	1.57991	1.88692	NPM1;PARP1;RELA
nitrogen compound transport (GO:0071705)	4/143	0.303235	0.489172	0	0	1.45544	1.7367	CHMP1B;CHMP2B;CHMP1A;CHMP2A
regulation of cellular macromolecule biosynthetic process (GO:2000112)	11/468	0.303853	0.489755	0	0	1.21968	1.45289	TOM1L1;CCNA2;PSPC1;NFYC;SRRT;CTR9;ERC1;FOXO3;RPL6;RELA;CCAR1
positive regulation of gene expression, epigenetic (GO:0045815)	2/57	0.304565	0.490488	0	0	1.83754	2.1846	WBP2;SF3B1
cell-matrix adhesion (GO:0007160)	3/100	0.308232	0.49374	0	0	1.56354	1.84013	VTN;CTTN;ZYX
cellular protein localization (GO:0034613)	8/329	0.310916	0.49374	0	0	1.2618	1.47408	COPB2;NPM1;CTTN;SNX9;ATG13;CORO1B;BICD2;SEC31A
purine ribonucleoside bisphosphate metabolic process (GO:0034035)	1/19	0.311583	0.49374	0	0	2.80541	3.27136	ABHD14B
pyroptosis (GO:0070269)	1/19	0.311583	0.49374	0	0	2.80541	3.27136	CASP4
regulation of bicellular tight junction assembly (GO:2000810)	1/19	0.311583	0.49374	0	0	2.80541	3.27136	CBFB
carbohydrate derivative catabolic process (GO:1901136)	1/19	0.311583	0.49374	0	0	2.80541	3.27136	SAMHD1
regulation of centriole replication (GO:0046599)	1/19	0.311583	0.49374	0	0	2.80541	3.27136	NPM1
detection of mechanical stimulus (GO:0050982)	1/19	0.311583	0.49374	0	0	2.80541	3.27136	PTK2
regulation of RIG-I signaling pathway (GO:0039535)	1/19	0.311583	0.49374	0	0	2.80541	3.27136	PUM2
establishment of skin barrier (GO:0061436)	1/19	0.311583	0.49374	0	0	2.80541	3.27136	STMN1
regulation of water loss via skin (GO:0033561)	1/19	0.311583	0.49374	0	0	2.80541	3.27136	STMN1
response to fatty acid (GO:0070542)	1/19	0.311583	0.49374	0	0	2.80541	3.27136	FOXO3
sphingosine metabolic process (GO:0006670)	1/19	0.311583	0.49374	0	0	2.80541	3.27136	ASAH1
striated muscle cell differentiation (GO:0051146)	1/19	0.311583	0.49374	0	0	2.80541	3.27136	MYEF2
maintenance of protein localization in organelle (GO:0072595)	1/19	0.311583	0.49374	0	0	2.80541	3.27136	HK2
negative regulation of cytokine production involved in inflammatory response (GO:1900016)	1/19	0.311583	0.49374	0	0	2.80541	3.27136	CUEDC2
nucleotide-sugar biosynthetic process (GO:0009226)	1/19	0.311583	0.49374	0	0	2.80541	3.27136	GNPDA1
positive regulation of macrophage migration (GO:1905523)	1/19	0.311583	0.49374	0	0	2.80541	3.27136	PTK2
postsynaptic membrane organization (GO:0001941)	1/19	0.311583	0.49374	0	0	2.80541	3.27136	GPHN
receptor metabolic process (GO:0043112)	2/58	0.311754	0.49374	0	0	1.80463	2.10337	MVB12A;PICALM
selective autophagy (GO:0061912)	2/59	0.318928	0.502529	0	0	1.77288	2.02603	UBQLN1;ATG13
mitotic DNA damage checkpoint signaling (GO:0044773)	2/59	0.318928	0.502529	0	0	1.77288	2.02603	HUS1;ZNF830
protein targeting to lysosome (GO:0006622)	1/20	0.324985	0.502529	0	0	2.65762	2.9871	GCC2
cellular modified amino acid biosynthetic process (GO:0042398)	1/20	0.324985	0.502529	0	0	2.65762	2.9871	CNDP2
regulation of granulocyte chemotaxis (GO:0071622)	1/20	0.324985	0.502529	0	0	2.65762	2.9871	PTK2
cellular response to nitrogen compound (GO:1901699)	1/20	0.324985	0.502529	0	0	2.65762	2.9871	DDI2
regulation of hippo signaling (GO:0035330)	1/20	0.324985	0.502529	0	0	2.65762	2.9871	MAPK14
regulation of lymphocyte differentiation (GO:0045619)	1/20	0.324985	0.502529	0	0	2.65762	2.9871	XRCC6
early endosome to late endosome transport (GO:0045022)	1/20	0.324985	0.502529	0	0	2.65762	2.9871	EEA1
regulation of protein kinase A signaling (GO:0010738)	1/20	0.324985	0.502529	0	0	2.65762	2.9871	AKAP12
regulation of protein modification by small protein conjugation or removal (GO:1903320)	1/20	0.324985	0.502529	0	0	2.65762	2.9871	UBQLN1
regulation of smooth muscle cell migration (GO:0014910)	1/20	0.324985	0.502529	0	0	2.65762	2.9871	VTN
regulation of smooth muscle contraction (GO:0006940)	1/20	0.324985	0.502529	0	0	2.65762	2.9871	CTTN
granulocyte differentiation (GO:0030851)	1/20	0.324985	0.502529	0	0	2.65762	2.9871	CDK4
growth hormone receptor signaling pathway (GO:0060396)	1/20	0.324985	0.502529	0	0	2.65762	2.9871	PTK2
skeletal muscle contraction (GO:0003009)	1/20	0.324985	0.502529	0	0	2.65762	2.9871	MYH14
microtubule nucleation (GO:0007020)	1/20	0.324985	0.502529	0	0	2.65762	2.9871	RANBP9
miRNA metabolic process (GO:0010586)	1/20	0.324985	0.502529	0	0	2.65762	2.9871	KHSRP
negative regulation of telomere maintenance via telomerase (GO:0032211)	1/20	0.324985	0.502529	0	0	2.65762	2.9871	HNRNPC
negative regulation of viral life cycle (GO:1903901)	1/20	0.324985	0.502529	0	0	2.65762	2.9871	SNX3
neuromuscular synaptic transmission (GO:0007274)	1/20	0.324985	0.502529	0	0	2.65762	2.9871	ERC1
nucleobase-containing compound biosynthetic process (GO:0034654)	1/20	0.324985	0.502529	0	0	2.65762	2.9871	AMPD2
positive regulation of dendrite morphogenesis (GO:0050775)	1/20	0.324985	0.502529	0	0	2.65762	2.9871	CAPRIN1
positive regulation of interferon-alpha production (GO:0032727)	1/20	0.324985	0.502529	0	0	2.65762	2.9871	IRF3
positive regulation of lymphocyte differentiation (GO:0045621)	1/20	0.324985	0.502529	0	0	2.65762	2.9871	XRCC6
positive regulation of nitrogen compound metabolic process (GO:0051173)	1/20	0.324985	0.502529	0	0	2.65762	2.9871	NFKB1
positive regulation of peptidyl-lysine acetylation (GO:2000758)	1/20	0.324985	0.502529	0	0	2.65762	2.9871	DIP2B
post-transcriptional gene silencing by RNA (GO:0035194)	1/20	0.324985	0.502529	0	0	2.65762	2.9871	CELF1
production of small RNA involved in gene silencing by RNA (GO:0070918)	1/20	0.324985	0.502529	0	0	2.65762	2.9871	PUM2
positive regulation of intracellular protein transport (GO:0090316)	4/148	0.325197	0.502529	0	0	1.40455	1.57776	PPP3R1;YWHAB;ATG13;BAP1
ribonucleoprotein complex biogenesis (GO:0022613)	2/60	0.326083	0.503491	0	0	1.74223	1.95234	NPM1;RPS28
intracellular protein transport (GO:0006886)	8/336	0.331105	0.510832	0	0	1.23443	1.36444	COPB2;NPM1;RANBP3;CTTN;CDC37;SNX9;STAM;SEC31A
iron ion homeostasis (GO:0055072)	2/61	0.333219	0.511341	0	0	1.71261	1.88208	BOLA2;PICALM
positive regulation of interleukin-8 production (GO:0032757)	2/61	0.333219	0.511341	0	0	1.71261	1.88208	RELA;LAMTOR5
response to cytokine (GO:0034097)	4/150	0.334013	0.511341	0	0	1.38516	1.51893	KHSRP;REL;PTPN11;RELA
cellular response to cytokine stimulus (GO:0071345)	11/482	0.337531	0.511341	0	0	1.18256	1.28437	UPF1;ASAH1;BAG4;TXLNA;POU2F1;KHSRP;PTPN11;FOXO3;NFKB1;RELA;CRKL
purinergic nucleotide receptor signaling pathway (GO:0035590)	1/21	0.338127	0.511341	0	0	2.52461	2.73752	SUGT1
regulation of anoikis (GO:2000209)	1/21	0.338127	0.511341	0	0	2.52461	2.73752	PTK2
cellular response to inorganic substance (GO:0071241)	1/21	0.338127	0.511341	0	0	2.52461	2.73752	DDI2
cyclic purine nucleotide metabolic process (GO:0052652)	1/21	0.338127	0.511341	0	0	2.52461	2.73752	AMPD2
focal adhesion assembly (GO:0048041)	1/21	0.338127	0.511341	0	0	2.52461	2.73752	CTTN
spindle assembly checkpoint signaling (GO:0071173)	1/21	0.338127	0.511341	0	0	2.52461	2.73752	MAD1L1
mitotic spindle assembly checkpoint signaling (GO:0007094)	1/21	0.338127	0.511341	0	0	2.52461	2.73752	MAD1L1
mitotic spindle checkpoint signaling (GO:0071174)	1/21	0.338127	0.511341	0	0	2.52461	2.73752	MAD1L1
myotube differentiation (GO:0014902)	1/21	0.338127	0.511341	0	0	2.52461	2.73752	MYEF2
negative regulation of protein localization to cell periphery (GO:1904376)	1/21	0.338127	0.511341	0	0	2.52461	2.73752	PICALM
negative regulation of protein localization to plasma membrane (GO:1903077)	1/21	0.338127	0.511341	0	0	2.52461	2.73752	PICALM
nucleotide-excision repair, DNA incision, 3'-to lesion (GO:0006295)	1/21	0.338127	0.511341	0	0	2.52461	2.73752	PARP1
nucleotide-excision repair, preincision complex stabilization (GO:0006293)	1/21	0.338127	0.511341	0	0	2.52461	2.73752	PARP1
positive regulation of antigen receptor-mediated signaling pathway (GO:0050857)	1/21	0.338127	0.511341	0	0	2.52461	2.73752	RELA
positive regulation of glycolytic process (GO:0045821)	1/21	0.338127	0.511341	0	0	2.52461	2.73752	PFKFB2
positive regulation of lipid storage (GO:0010884)	1/21	0.338127	0.511341	0	0	2.52461	2.73752	NFKB1
positive regulation of purine nucleotide metabolic process (GO:1900544)	1/21	0.338127	0.511341	0	0	2.52461	2.73752	PFKFB2
positive regulation of smoothened signaling pathway (GO:0045880)	1/21	0.338127	0.511341	0	0	2.52461	2.73752	UCHL5
positive regulation of transcription from RNA polymerase II promoter involved in cellular response to chemical stimulus (GO:1901522)	1/21	0.338127	0.511341	0	0	2.52461	2.73752	RELA
positive regulation of transcription regulatory region DNA binding (GO:2000679)	1/21	0.338127	0.511341	0	0	2.52461	2.73752	LAMTOR5
protein localization to chromatin (GO:0071168)	1/21	0.338127	0.511341	0	0	2.52461	2.73752	PIH1D1
response to calcium ion (GO:0051592)	3/107	0.345528	0.519719	0	0	1.45778	1.54915	PPP3CA;ANXA11;SEC31A
COPII vesicle coating (GO:0048208)	2/63	0.347423	0.519719	0	0	1.65629	1.75105	PPP6R3;SEC31A
vesicle coating (GO:0006901)	2/63	0.347423	0.519719	0	0	1.65629	1.75105	PPP6R3;SEC31A
vesicle targeting, rough ER to cis-Golgi (GO:0048207)	2/63	0.347423	0.519719	0	0	1.65629	1.75105	PPP6R3;SEC31A
negative regulation of endopeptidase activity (GO:0010951)	2/63	0.347423	0.519719	0	0	1.65629	1.75105	VTN;BIN1
negative regulation of peptidase activity (GO:0010466)	2/63	0.347423	0.519719	0	0	1.65629	1.75105	VTN;UBXN1
regulation of adenylate cyclase activity (GO:0045761)	1/22	0.351014	0.519719	0	0	2.40427	2.5171	CAP1
regulation of execution phase of apoptosis (GO:1900117)	1/22	0.351014	0.519719	0	0	2.40427	2.5171	DFFA
regulation of lipid storage (GO:0010883)	1/22	0.351014	0.519719	0	0	2.40427	2.5171	NFKB1
regulation of macrophage chemotaxis (GO:0010758)	1/22	0.351014	0.519719	0	0	2.40427	2.5171	PTK2
regulation of membrane protein ectodomain proteolysis (GO:0051043)	1/22	0.351014	0.519719	0	0	2.40427	2.5171	SNX9
regulation of response to cytokine stimulus (GO:0060759)	1/22	0.351014	0.519719	0	0	2.40427	2.5171	CBFB
female gonad development (GO:0008585)	1/22	0.351014	0.519719	0	0	2.40427	2.5171	ZNF830
regulation of vacuole organization (GO:0044088)	1/22	0.351014	0.519719	0	0	2.40427	2.5171	UBQLN2
glutathione derivative biosynthetic process (GO:1901687)	1/22	0.351014	0.519719	0	0	2.40427	2.5171	GSTK1
glutathione derivative metabolic process (GO:1901685)	1/22	0.351014	0.519719	0	0	2.40427	2.5171	GSTK1
regulation of voltage-gated calcium channel activity (GO:1901385)	1/22	0.351014	0.519719	0	0	2.40427	2.5171	SRI
lipid droplet organization (GO:0034389)	1/22	0.351014	0.519719	0	0	2.40427	2.5171	PPID
negative regulation of mitotic metaphase/anaphase transition (GO:0045841)	1/22	0.351014	0.519719	0	0	2.40427	2.5171	MAD1L1
neuronal action potential (GO:0019228)	1/22	0.351014	0.519719	0	0	2.40427	2.5171	MYH14
organelle fusion (GO:0048284)	1/22	0.351014	0.519719	0	0	2.40427	2.5171	EEA1
osteoclast differentiation (GO:0030316)	1/22	0.351014	0.519719	0	0	2.40427	2.5171	MAPK14
positive regulation of dendritic spine development (GO:0060999)	1/22	0.351014	0.519719	0	0	2.40427	2.5171	CAPRIN1
positive regulation of DNA-templated transcription, initiation (GO:2000144)	1/22	0.351014	0.519719	0	0	2.40427	2.5171	FOSL1
positive regulation of neural precursor cell proliferation (GO:2000179)	1/22	0.351014	0.519719	0	0	2.40427	2.5171	NAP1L1
proteasomal ubiquitin-independent protein catabolic process (GO:0010499)	1/22	0.351014	0.519719	0	0	2.40427	2.5171	PSMA5
protein import into peroxisome membrane (GO:0045046)	1/22	0.351014	0.519719	0	0	2.40427	2.5171	PEX19
regulation of protein ubiquitination (GO:0031396)	3/109	0.356165	0.526936	0	0	1.43013	1.47641	UBXN1;UBQLN1;HSPBP1
generation of neurons (GO:0048699)	5/202	0.357038	0.52782	0	0	1.28318	1.32156	YAP1;TUBB2B;MYEF2;YTHDF2;EML1
axon guidance (GO:0007411)	5/203	0.360893	0.530209	0	0	1.27663	1.30111	SH3KBP1;PALLD;RANBP9;PTPN11;PTK2
response to tumor necrosis factor (GO:0034612)	3/110	0.361474	0.530209	0	0	1.41669	1.44157	BAG4;ASAH1;RELA
regulation of cell-matrix adhesion (GO:0001952)	2/65	0.361525	0.530209	0	0	1.60354	1.63148	PTK2;CORO1C
cellular response to type I interferon (GO:0071357)	2/65	0.361525	0.530209	0	0	1.60354	1.63148	IRF3;SAMHD1
type I interferon signaling pathway (GO:0060337)	2/65	0.361525	0.530209	0	0	1.60354	1.63148	IRF3;SAMHD1
regulation of B cell receptor signaling pathway (GO:0050855)	1/23	0.363651	0.530209	0	0	2.29487	2.3214	CBFB
regulation of interferon-gamma-mediated signaling pathway (GO:0060334)	1/23	0.363651	0.530209	0	0	2.29487	2.3214	CDC37
regulation of mononuclear cell migration (GO:0071675)	1/23	0.363651	0.530209	0	0	2.29487	2.3214	PTK2
regulation of necroptotic process (GO:0060544)	1/23	0.363651	0.530209	0	0	2.29487	2.3214	CDC37
regulation of neural precursor cell proliferation (GO:2000177)	1/23	0.363651	0.530209	0	0	2.29487	2.3214	NAP1L1
DNA catabolic process, endonucleolytic (GO:0000737)	1/23	0.363651	0.530209	0	0	2.29487	2.3214	DFFA
regulation of release of sequestered calcium ion into cytosol by sarcoplasmic reticulum (GO:0010880)	1/23	0.363651	0.530209	0	0	2.29487	2.3214	SRI
regulation of steroid metabolic process (GO:0019218)	1/23	0.363651	0.530209	0	0	2.29487	2.3214	ASAH1
glucose 6-phosphate metabolic process (GO:0051156)	1/23	0.363651	0.530209	0	0	2.29487	2.3214	HK2
mitotic cell cycle checkpoint signaling (GO:0007093)	1/23	0.363651	0.530209	0	0	2.29487	2.3214	PRCC
negative regulation of intracellular protein transport (GO:0090317)	1/23	0.363651	0.530209	0	0	2.29487	2.3214	BAG4
positive regulation of protein autophosphorylation (GO:0031954)	1/23	0.363651	0.530209	0	0	2.29487	2.3214	TOM1L1
positive regulation of transcription by RNA polymerase I (GO:0045943)	1/23	0.363651	0.530209	0	0	2.29487	2.3214	PIH1D1
positive regulation of signal transduction (GO:0009967)	6/252	0.366431	0.533855	0	0	1.2332	1.23807	YAP1;VTN;PIH1D1;PTPN11;SNX5;UCHL5
positive regulation of cell cycle (GO:0045787)	2/66	0.368533	0.5361	0	0	1.57841	1.5756	CDK4;USP19
positive regulation of cell death (GO:0010942)	2/66	0.368533	0.5361	0	0	1.57841	1.5756	CELF1;PICALM
regulation of viral genome replication (GO:0045069)	2/67	0.375512	0.540437	0	0	1.55404	1.52213	PABPC1;PPID
purine nucleotide metabolic process (GO:0006163)	1/24	0.376042	0.540437	0	0	2.19498	2.14681	DNPH1
apoptotic nuclear changes (GO:0030262)	1/24	0.376042	0.540437	0	0	2.19498	2.14681	DFFA
regulation of cardiac muscle hypertrophy (GO:0010611)	1/24	0.376042	0.540437	0	0	2.19498	2.14681	PARP1
canonical glycolysis (GO:0061621)	1/24	0.376042	0.540437	0	0	2.19498	2.14681	HK2
regulation of monooxygenase activity (GO:0032768)	1/24	0.376042	0.540437	0	0	2.19498	2.14681	NOSIP
glucose catabolic process to pyruvate (GO:0061718)	1/24	0.376042	0.540437	0	0	2.19498	2.14681	HK2
regulation of vascular endothelial growth factor receptor signaling pathway (GO:0030947)	1/24	0.376042	0.540437	0	0	2.19498	2.14681	VTN
immune response-activating cell surface receptor signaling pathway (GO:0002429)	1/24	0.376042	0.540437	0	0	2.19498	2.14681	SPG21
iron-sulfur cluster assembly (GO:0016226)	1/24	0.376042	0.540437	0	0	2.19498	2.14681	BOLA2
negative regulation of stress fiber assembly (GO:0051497)	1/24	0.376042	0.540437	0	0	2.19498	2.14681	STMN1
neuromuscular junction development (GO:0007528)	1/24	0.376042	0.540437	0	0	2.19498	2.14681	GPHN
nucleotide-binding domain, leucine rich repeat containing receptor signaling pathway (GO:0035872)	1/24	0.376042	0.540437	0	0	2.19498	2.14681	AAMP
peptidyl-glutamic acid modification (GO:0018200)	1/24	0.376042	0.540437	0	0	2.19498	2.14681	PARP1
positive regulation of neuron apoptotic process (GO:0043525)	1/24	0.376042	0.540437	0	0	2.19498	2.14681	FOXO3
positive regulation of p38MAPK cascade (GO:1900745)	1/24	0.376042	0.540437	0	0	2.19498	2.14681	PRMT1
negative regulation of transforming growth factor beta receptor signaling pathway (GO:0030512)	2/68	0.382458	0.549092	0	0	1.53042	1.47094	PPM1A;STRAP
histone modification (GO:0016570)	3/114	0.382639	0.549092	0	0	1.36535	1.31165	CCNA2;MRGBP;PRMT1
3'-phosphoadenosine 5'-phosphosulfate metabolic process (GO:0050427)	1/25	0.388193	0.550853	0	0	2.10341	1.99036	ABHD14B
receptor catabolic process (GO:0032801)	1/25	0.388193	0.550853	0	0	2.10341	1.99036	MVB12A
cAMP-mediated signaling (GO:0019933)	1/25	0.388193	0.550853	0	0	2.10341	1.99036	CAP1
regulation of cholesterol transport (GO:0032374)	1/25	0.388193	0.550853	0	0	2.10341	1.99036	NFKB1
regulation of epidermal cell differentiation (GO:0045604)	1/25	0.388193	0.550853	0	0	2.10341	1.99036	CBFB
regulation of interferon-alpha production (GO:0032647)	1/25	0.388193	0.550853	0	0	2.10341	1.99036	IRF3
regulation of myotube differentiation (GO:0010830)	1/25	0.388193	0.550853	0	0	2.10341	1.99036	MAPK14
regulation of protein processing (GO:0070613)	1/25	0.388193	0.550853	0	0	2.10341	1.99036	SNX12
regulation of ryanodine-sensitive calcium-release channel activity (GO:0060314)	1/25	0.388193	0.550853	0	0	2.10341	1.99036	SRI
glycolytic process through glucose-6-phosphate (GO:0061620)	1/25	0.388193	0.550853	0	0	2.10341	1.99036	HK2
negative regulation of cell junction assembly (GO:1901889)	1/25	0.388193	0.550853	0	0	2.10341	1.99036	CORO1C
negative regulation of endocytosis (GO:0045806)	1/25	0.388193	0.550853	0	0	2.10341	1.99036	PICALM
negative regulation of response to endoplasmic reticulum stress (GO:1903573)	1/25	0.388193	0.550853	0	0	2.10341	1.99036	UBXN1
peroxisome organization (GO:0007031)	1/25	0.388193	0.550853	0	0	2.10341	1.99036	PEX19
positive regulation of release of cytochrome c from mitochondria (GO:0090200)	1/25	0.388193	0.550853	0	0	2.10341	1.99036	PDCD5
cellular response to light stimulus (GO:0071482)	2/70	0.39625	0.560621	0	0	1.48526	1.37492	NPM1;PARP1
COPII-coated vesicle budding (GO:0090114)	2/70	0.39625	0.560621	0	0	1.48526	1.37492	PPP6R3;SEC31A
wound healing (GO:0042060)	2/70	0.39625	0.560621	0	0	1.48526	1.37492	PPP3CA;CORO1B
negative regulation of viral process (GO:0048525)	2/70	0.39625	0.560621	0	0	1.48526	1.37492	UBP1;LARP7
regulation of biomineral tissue development (GO:0070167)	1/26	0.400107	0.560678	0	0	2.01918	1.84961	TXLNG
regulation of chondrocyte differentiation (GO:0032330)	1/26	0.400107	0.560678	0	0	2.01918	1.84961	PTPN11
clathrin-dependent endocytosis (GO:0072583)	1/26	0.400107	0.560678	0	0	2.01918	1.84961	PICALM
regulation of mitotic metaphase/anaphase transition (GO:0030071)	1/26	0.400107	0.560678	0	0	2.01918	1.84961	CDC23
regulation of regulatory T cell differentiation (GO:0045589)	1/26	0.400107	0.560678	0	0	2.01918	1.84961	CBFB
histone methylation (GO:0016571)	1/26	0.400107	0.560678	0	0	2.01918	1.84961	PRMT1
maturation of LSU-rRNA (GO:0000470)	1/26	0.400107	0.560678	0	0	2.01918	1.84961	RPL10A
TOR signaling (GO:0031929)	1/26	0.400107	0.560678	0	0	2.01918	1.84961	SYAP1
negative regulation of macroautophagy (GO:0016242)	1/26	0.400107	0.560678	0	0	2.01918	1.84961	UBQLN4
negative regulation of protein localization to membrane (GO:1905476)	1/26	0.400107	0.560678	0	0	2.01918	1.84961	PICALM
negative regulation of proteolysis involved in cellular protein catabolic process (GO:1903051)	1/26	0.400107	0.560678	0	0	2.01918	1.84961	SGTA
positive regulation of glucose import (GO:0046326)	1/26	0.400107	0.560678	0	0	2.01918	1.84961	PTPN11
positive regulation of histone methylation (GO:0031062)	1/26	0.400107	0.560678	0	0	2.01918	1.84961	CTR9
protein modification by small protein conjugation (GO:0032446)	9/409	0.401012	0.561534	0	0	1.13749	1.0394	PCNP;RNF113A;CDC23;ANAPC16;CTR9;LEO1;UBA2;UBA1;RTF1
regulation of endopeptidase activity (GO:0052548)	2/71	0.403093	0.563622	0	0	1.46366	1.32986	VTN;PICALM
positive regulation of cellular protein localization (GO:1903829)	2/71	0.403093	0.563622	0	0	1.46366	1.32986	YAP1;LAMTOR5
positive regulation of neurogenesis (GO:0050769)	2/72	0.409899	0.568294	0	0	1.44267	1.28664	CAPRIN1;NAP1L1
regulation of blood coagulation (GO:0030193)	1/27	0.41179	0.568294	0	0	1.94142	1.7225	VTN
regulation of cardiac muscle cell contraction (GO:0086004)	1/27	0.41179	0.568294	0	0	1.94142	1.7225	SRI
regulation of cell junction assembly (GO:1901888)	1/27	0.41179	0.568294	0	0	1.94142	1.7225	CBFB
cellular response to unfolded protein (GO:0034620)	1/27	0.41179	0.568294	0	0	1.94142	1.7225	HSPA14
cellular senescence (GO:0090398)	1/27	0.41179	0.568294	0	0	1.94142	1.7225	MAPK14
cytoplasmic pattern recognition receptor signaling pathway (GO:0002753)	1/27	0.41179	0.568294	0	0	1.94142	1.7225	AAMP
entrainment of circadian clock by photoperiod (GO:0043153)	1/27	0.41179	0.568294	0	0	1.94142	1.7225	PPP1CB
stress-activated protein kinase signaling cascade (GO:0031098)	1/27	0.41179	0.568294	0	0	1.94142	1.7225	NFKB1
microtubule polymerization or depolymerization (GO:0031109)	1/27	0.41179	0.568294	0	0	1.94142	1.7225	STMN1
negative regulation of actin filament bundle assembly (GO:0032232)	1/27	0.41179	0.568294	0	0	1.94142	1.7225	STMN1
negative regulation of plasma membrane bounded cell projection assembly (GO:0120033)	1/27	0.41179	0.568294	0	0	1.94142	1.7225	YAP1
peroxisomal membrane transport (GO:0015919)	1/27	0.41179	0.568294	0	0	1.94142	1.7225	PEX19
positive regulation of cellular component movement (GO:0051272)	1/27	0.41179	0.568294	0	0	1.94142	1.7225	TUBB2B
positive regulation of gene silencing by miRNA (GO:2000637)	1/27	0.41179	0.568294	0	0	1.94142	1.7225	PUM2
positive regulation of muscle cell differentiation (GO:0051149)	1/27	0.41179	0.568294	0	0	1.94142	1.7225	MAPK14
positive regulation of striated muscle cell differentiation (GO:0051155)	1/27	0.41179	0.568294	0	0	1.94142	1.7225	MAPK14
protein export from nucleus (GO:0006611)	1/27	0.41179	0.568294	0	0	1.94142	1.7225	RANBP3
DNA-templated transcription, initiation (GO:0006352)	4/168	0.413305	0.569973	0	0	1.23199	1.08855	YAP1;GTF2A1;TAF4;TEAD1
endoplasmic reticulum organization (GO:0007029)	2/73	0.416667	0.574195	0	0	1.42228	1.24516	SGTA;SEC31A
protein homooligomerization (GO:0051260)	3/121	0.419262	0.57722	0	0	1.2839	1.11604	PRMT1;CHMP2A;SAMHD1
regulation of calcineurin-NFAT signaling cascade (GO:0070884)	1/28	0.423246	0.57722	0	0	1.86942	1.60733	PTBP1
cellular response to acid chemical (GO:0071229)	1/28	0.423246	0.57722	0	0	1.86942	1.60733	LAMTOR5
regulation of immunoglobulin production (GO:0002637)	1/28	0.423246	0.57722	0	0	1.86942	1.60733	SUPT6H
regulation of muscle contraction (GO:0006937)	1/28	0.423246	0.57722	0	0	1.86942	1.60733	SRI
regulation of phosphatase activity (GO:0010921)	1/28	0.423246	0.57722	0	0	1.86942	1.60733	PPP6R3
internal peptidyl-lysine acetylation (GO:0018393)	1/28	0.423246	0.57722	0	0	1.86942	1.60733	MRGBP
macromolecule catabolic process (GO:0009057)	1/28	0.423246	0.57722	0	0	1.86942	1.60733	MVB12A
negative regulation of axonogenesis (GO:0050771)	1/28	0.423246	0.57722	0	0	1.86942	1.60733	DIP2B
phagosome acidification (GO:0090383)	1/28	0.423246	0.57722	0	0	1.86942	1.60733	ATP6V1C1
photoperiodism (GO:0009648)	1/28	0.423246	0.57722	0	0	1.86942	1.60733	PPP1CB
positive regulation of fibroblast proliferation (GO:0048146)	1/28	0.423246	0.57722	0	0	1.86942	1.60733	CDK4
positive regulation of phosphatidylinositol 3-kinase activity (GO:0043552)	1/28	0.423246	0.57722	0	0	1.86942	1.60733	PTK2
protein depolymerization (GO:0051261)	1/28	0.423246	0.57722	0	0	1.86942	1.60733	STMN1
cellular response to amino acid starvation (GO:0034198)	2/74	0.423395	0.57722	0	0	1.40245	1.20534	ATP6V1C1;LAMTOR5
positive regulation of cell migration (GO:0030335)	6/269	0.42533	0.579444	0	0	1.15248	0.985241	PPP3CA;VTN;MAPRE1;PTK2;CCAR1;CRKL
neuron projection development (GO:0031175)	4/171	0.426381	0.580462	0	0	1.20967	1.03115	CTTN;PRMT1;STMN1;MAP4
cellular response to organic substance (GO:0071310)	3/123	0.4296	0.583838	0	0	1.26237	1.06658	KHSRP;PTPN11;DCPS
response to amino acid starvation (GO:1990928)	2/75	0.430083	0.583838	0	0	1.38317	1.16709	ATP6V1C1;LAMTOR5
integrin-mediated signaling pathway (GO:0007229)	2/75	0.430083	0.583838	0	0	1.38317	1.16709	ZYX;PTK2
nucleic acid phosphodiester bond hydrolysis (GO:0090305)	2/75	0.430083	0.583838	0	0	1.38317	1.16709	PARP1;DDX1
protein targeting to peroxisome (GO:0006625)	1/29	0.43448	0.584818	0	0	1.80256	1.50262	PEX19
aggrephagy (GO:0035973)	1/29	0.43448	0.584818	0	0	1.80256	1.50262	UBQLN1
regulation of actin polymerization or depolymerization (GO:0008064)	1/29	0.43448	0.584818	0	0	1.80256	1.50262	CTTN
beta-catenin-TCF complex assembly (GO:1904837)	1/29	0.43448	0.584818	0	0	1.80256	1.50262	LEO1
regulation of DNA biosynthetic process (GO:2000278)	1/29	0.43448	0.584818	0	0	1.80256	1.50262	TOM1L1
regulation of response to biotic stimulus (GO:0002831)	1/29	0.43448	0.584818	0	0	1.80256	1.50262	SAMHD1
lamellipodium organization (GO:0097581)	1/29	0.43448	0.584818	0	0	1.80256	1.50262	CTTN
telomere maintenance via telomerase (GO:0007004)	1/29	0.43448	0.584818	0	0	1.80256	1.50262	PPP6R3
transition metal ion homeostasis (GO:0055076)	1/29	0.43448	0.584818	0	0	1.80256	1.50262	PICALM
negative regulation of wound healing (GO:0061045)	1/29	0.43448	0.584818	0	0	1.80256	1.50262	VTN
protein ADP-ribosylation (GO:0006471)	1/29	0.43448	0.584818	0	0	1.80256	1.50262	PARP1
protein K11-linked ubiquitination (GO:0070979)	1/29	0.43448	0.584818	0	0	1.80256	1.50262	CDC23
establishment of protein localization to organelle (GO:0072594)	2/76	0.43673	0.58702	0	0	1.36441	1.13033	PEX19;HK2
positive regulation of growth (GO:0045927)	2/76	0.43673	0.58702	0	0	1.36441	1.13033	DNPH1;EXOSC2
cellular response to oxygen-containing compound (GO:1901701)	7/323	0.439733	0.589995	0	0	1.1189	0.919277	UPF1;CTR9;MAPK14;RELA;NFKB1;LAMTOR5;NFKBIB
protein targeting (GO:0006605)	3/125	0.43987	0.589995	0	0	1.24155	1.01965	PEX19;CDC37;TOMM34
regulation of protein secretion (GO:0050708)	3/125	0.43987	0.589995	0	0	1.24155	1.01965	MYH10;PPID;CD2AP
import into nucleus (GO:0051170)	2/77	0.443335	0.59049	0	0	1.34615	1.095	SNRPD2;SNRPB
cell projection organization (GO:0030030)	1/30	0.445495	0.59049	0	0	1.74031	1.40716	PACSIN2
regulation of long-term synaptic potentiation (GO:1900271)	1/30	0.445495	0.59049	0	0	1.74031	1.40716	YTHDF1
regulation of striated muscle contraction (GO:0006942)	1/30	0.445495	0.59049	0	0	1.74031	1.40716	SRI
Golgi to plasma membrane protein transport (GO:0043001)	1/30	0.445495	0.59049	0	0	1.74031	1.40716	GCC2
histone H3-K4 methylation (GO:0051568)	1/30	0.445495	0.59049	0	0	1.74031	1.40716	CTR9
RNA-dependent DNA biosynthetic process (GO:0006278)	1/30	0.445495	0.59049	0	0	1.74031	1.40716	PPP6R3
TRIF-dependent toll-like receptor signaling pathway (GO:0035666)	1/30	0.445495	0.59049	0	0	1.74031	1.40716	IRF3
microtubule polymerization (GO:0046785)	1/30	0.445495	0.59049	0	0	1.74031	1.40716	RANBP9
negative regulation of Notch signaling pathway (GO:0045746)	1/30	0.445495	0.59049	0	0	1.74031	1.40716	YTHDF2
peptidyl-lysine trimethylation (GO:0018023)	1/30	0.445495	0.59049	0	0	1.74031	1.40716	CTR9
plasma membrane invagination (GO:0099024)	1/30	0.445495	0.59049	0	0	1.74031	1.40716	SNX9
positive regulation of DNA recombination (GO:0045911)	1/30	0.445495	0.59049	0	0	1.74031	1.40716	PARP1
positive regulation of endopeptidase activity (GO:0010950)	1/30	0.445495	0.59049	0	0	1.74031	1.40716	PICALM
positive regulation of lipid kinase activity (GO:0090218)	1/30	0.445495	0.59049	0	0	1.74031	1.40716	PTK2
positive regulation of protein import (GO:1904591)	1/30	0.445495	0.59049	0	0	1.74031	1.40716	PDCD5
positive regulation of small GTPase mediated signal transduction (GO:0051057)	1/30	0.445495	0.59049	0	0	1.74031	1.40716	CRKL
protein modification process (GO:0036211)	2/78	0.449897	0.595497	0	0	1.32837	1.06102	PARP1;BAP1
negative regulation of apoptotic signaling pathway (GO:2001234)	2/78	0.449897	0.595497	0	0	1.32837	1.06102	PIH1D1;RELA
purine nucleoside bisphosphate metabolic process (GO:0034032)	1/31	0.456297	0.599142	0	0	1.68222	1.31989	ACBD6
regulation of developmental growth (GO:0048638)	1/31	0.456297	0.599142	0	0	1.68222	1.31989	CTTN
cellular nitrogen compound biosynthetic process (GO:0044271)	1/31	0.456297	0.599142	0	0	1.68222	1.31989	ASAH1
regulation of macrophage derived foam cell differentiation (GO:0010743)	1/31	0.456297	0.599142	0	0	1.68222	1.31989	NFKB1
ribonucleoside bisphosphate metabolic process (GO:0033875)	1/31	0.456297	0.599142	0	0	1.68222	1.31989	ACBD6
MyD88-independent toll-like receptor signaling pathway (GO:0002756)	1/31	0.456297	0.599142	0	0	1.68222	1.31989	IRF3
negative regulation of axon extension (GO:0030517)	1/31	0.456297	0.599142	0	0	1.68222	1.31989	DIP2B
negative regulation of response to DNA damage stimulus (GO:2001021)	1/31	0.456297	0.599142	0	0	1.68222	1.31989	DDX39B
organelle transport along microtubule (GO:0072384)	1/31	0.456297	0.599142	0	0	1.68222	1.31989	BICD2
positive regulation of leukocyte cell-cell adhesion (GO:1903039)	1/31	0.456297	0.599142	0	0	1.68222	1.31989	RELA
positive regulation of RNA splicing (GO:0033120)	1/31	0.456297	0.599142	0	0	1.68222	1.31989	DAZAP1
positive regulation of ubiquitin-dependent protein catabolic process (GO:2000060)	2/79	0.456414	0.599142	0	0	1.31105	1.02833	HSPBP1;PTK2
regulation of nucleic acid-templated transcription (GO:1903506)	9/430	0.459068	0.602211	0	0	1.07957	0.84051	PSPC1;COPS2;NFYC;SRRT;CTR9;ERC1;RPL6;RELA;CCAR1
cellular response to insulin stimulus (GO:0032869)	3/129	0.460194	0.602538	0	0	1.20189	0.932794	PARP1;SYAP1;ATP6V1C1
regulation of fat cell differentiation (GO:0045598)	2/80	0.462887	0.602538	0	0	1.29418	0.996867	YAP1;SYAP1
regulation of NIK/NF-kappaB signaling (GO:1901222)	2/80	0.462887	0.602538	0	0	1.29418	0.996867	PPM1A;RELA
regulation of protein localization to plasma membrane (GO:1903076)	2/80	0.462887	0.602538	0	0	1.29418	0.996867	PLS1;PICALM
skin development (GO:0043588)	2/80	0.462887	0.602538	0	0	1.29418	0.996867	ASAH1;STMN1
negative regulation of cellular component organization (GO:0051129)	2/80	0.462887	0.602538	0	0	1.29418	0.996867	DNAJB1;XRCC5
axonemal dynein complex assembly (GO:0070286)	1/32	0.466888	0.602538	0	0	1.62787	1.23989	SPAG1
regulation of dendrite morphogenesis (GO:0048814)	1/32	0.466888	0.602538	0	0	1.62787	1.23989	CAPRIN1
regulation of dendritic spine morphogenesis (GO:0061001)	1/32	0.466888	0.602538	0	0	1.62787	1.23989	CAPRIN1
cellular response to topologically incorrect protein (GO:0035967)	1/32	0.466888	0.602538	0	0	1.62787	1.23989	HSPA14
regulation of intracellular protein transport (GO:0033157)	1/32	0.466888	0.602538	0	0	1.62787	1.23989	GCC2
ERBB2 signaling pathway (GO:0038128)	1/32	0.466888	0.602538	0	0	1.62787	1.23989	CDC37
gene silencing by miRNA (GO:0035195)	1/32	0.466888	0.602538	0	0	1.62787	1.23989	PUM2
response to amino acid (GO:0043200)	1/32	0.466888	0.602538	0	0	1.62787	1.23989	LAMTOR5
RNA biosynthetic process (GO:0032774)	1/32	0.466888	0.602538	0	0	1.62787	1.23989	TAF4
intra-Golgi vesicle-mediated transport (GO:0006891)	1/32	0.466888	0.602538	0	0	1.62787	1.23989	COPB2
skeletal muscle organ development (GO:0060538)	1/32	0.466888	0.602538	0	0	1.62787	1.23989	MYH14
negative regulation of cell-matrix adhesion (GO:0001953)	1/32	0.466888	0.602538	0	0	1.62787	1.23989	CORO1C
negative regulation of chemotaxis (GO:0050922)	1/32	0.466888	0.602538	0	0	1.62787	1.23989	CORO1B
negative regulation of developmental growth (GO:0048640)	1/32	0.466888	0.602538	0	0	1.62787	1.23989	DIP2B
negative regulation of DNA biosynthetic process (GO:2000279)	1/32	0.466888	0.602538	0	0	1.62787	1.23989	HNRNPC
negative regulation of double-strand break repair (GO:2000780)	1/32	0.466888	0.602538	0	0	1.62787	1.23989	UBQLN4
positive regulation of glucose transmembrane transport (GO:0010828)	1/32	0.466888	0.602538	0	0	1.62787	1.23989	PTPN11
positive regulation of telomere maintenance (GO:0032206)	1/32	0.466888	0.602538	0	0	1.62787	1.23989	HNRNPA2B1
regulation of interleukin-8 production (GO:0032677)	2/81	0.469315	0.605261	0	0	1.27773	0.966578	RELA;LAMTOR5
regulation of gene expression, epigenetic (GO:0040029)	2/82	0.475696	0.610987	0	0	1.26169	0.937406	WBP2;SF3B1
ephrin receptor signaling pathway (GO:0048013)	2/82	0.475696	0.610987	0	0	1.26169	0.937406	PTPN11;PTK2
positive regulation of protein ubiquitination (GO:0031398)	2/82	0.475696	0.610987	0	0	1.26169	0.937406	UBQLN1;HSPBP1
antigen processing and presentation of peptide antigen via MHC class I (GO:0002474)	1/33	0.477274	0.610987	0	0	1.57692	1.16639	SEC31A
apoptotic mitochondrial changes (GO:0008637)	1/33	0.477274	0.610987	0	0	1.57692	1.16639	HK2
regulation of histone acetylation (GO:0035065)	1/33	0.477274	0.610987	0	0	1.57692	1.16639	SET
regulation of protein localization to cell surface (GO:2000008)	1/33	0.477274	0.610987	0	0	1.57692	1.16639	PICALM
muscle cell development (GO:0055001)	1/33	0.477274	0.610987	0	0	1.57692	1.16639	BIN1
phosphatidylcholine biosynthetic process (GO:0006656)	1/33	0.477274	0.610987	0	0	1.57692	1.16639	CSNK2B
positive regulation of ATP metabolic process (GO:1903580)	1/33	0.477274	0.610987	0	0	1.57692	1.16639	PFKFB2
positive regulation of organelle organization (GO:0010638)	1/33	0.477274	0.610987	0	0	1.57692	1.16639	PFDN2
regulation of Notch signaling pathway (GO:0008593)	2/83	0.482031	0.616251	0	0	1.24605	0.909302	YAP1;YTHDF2
regulation of osteoblast differentiation (GO:0045667)	2/83	0.482031	0.616251	0	0	1.24605	0.909302	YAP1;PTK2
autophagosome maturation (GO:0097352)	1/34	0.487457	0.618223	0	0	1.52905	1.0987	UBQLN1
axoneme assembly (GO:0035082)	1/34	0.487457	0.618223	0	0	1.52905	1.0987	SPAG1
cell-substrate junction assembly (GO:0007044)	1/34	0.487457	0.618223	0	0	1.52905	1.0987	CTTN
cellular response to amino acid stimulus (GO:0071230)	1/34	0.487457	0.618223	0	0	1.52905	1.0987	LAMTOR5
regulation of keratinocyte differentiation (GO:0045616)	1/34	0.487457	0.618223	0	0	1.52905	1.0987	CBFB
regulation of myoblast differentiation (GO:0045661)	1/34	0.487457	0.618223	0	0	1.52905	1.0987	MAPK14
epithelial tube morphogenesis (GO:0060562)	1/34	0.487457	0.618223	0	0	1.52905	1.0987	CSNK2B
striated muscle tissue development (GO:0014706)	1/34	0.487457	0.618223	0	0	1.52905	1.0987	MYH14
negative regulation of blood vessel endothelial cell migration (GO:0043537)	1/34	0.487457	0.618223	0	0	1.52905	1.0987	CSNK2B
organic cyclic compound biosynthetic process (GO:1901362)	1/34	0.487457	0.618223	0	0	1.52905	1.0987	GPHN
positive regulation of interleukin-12 production (GO:0032735)	1/34	0.487457	0.618223	0	0	1.52905	1.0987	MAPK14
protein insertion into membrane (GO:0051205)	1/34	0.487457	0.618223	0	0	1.52905	1.0987	SGTA
response to insulin (GO:0032868)	2/84	0.488319	0.618904	0	0	1.23079	0.882217	PARP1;SYAP1
regulation of cell cycle G2/M phase transition (GO:1902749)	2/85	0.494558	0.623436	0	0	1.2159	0.856105	NPM1;MAPRE1
retrograde vesicle-mediated transport, Golgi to endoplasmic reticulum (GO:0006890)	2/85	0.494558	0.623436	0	0	1.2159	0.856105	COPB2;BICD2
regulation of autophagosome assembly (GO:2000785)	1/35	0.497443	0.623436	0	0	1.48401	1.03624	UBQLN2
regulation of blood circulation (GO:1903522)	1/35	0.497443	0.623436	0	0	1.48401	1.03624	SRI
base-excision repair, gap-filling (GO:0006287)	1/35	0.497443	0.623436	0	0	1.48401	1.03624	PARP1
cellular response to amyloid-beta (GO:1904646)	1/35	0.497443	0.623436	0	0	1.48401	1.03624	CASP4
cellular response to hydrogen peroxide (GO:0070301)	1/35	0.497443	0.623436	0	0	1.48401	1.03624	RELA
regulation of lipid biosynthetic process (GO:0046890)	1/35	0.497443	0.623436	0	0	1.48401	1.03624	ASAH1
regulation of phosphatidylinositol 3-kinase activity (GO:0043551)	1/35	0.497443	0.623436	0	0	1.48401	1.03624	PTK2
regulation of protein polymerization (GO:0032271)	1/35	0.497443	0.623436	0	0	1.48401	1.03624	CTTN
regulation of T cell receptor signaling pathway (GO:0050856)	1/35	0.497443	0.623436	0	0	1.48401	1.03624	RELA
response to estrogen (GO:0043627)	1/35	0.497443	0.623436	0	0	1.48401	1.03624	WBP2
intracellular pH reduction (GO:0051452)	1/35	0.497443	0.623436	0	0	1.48401	1.03624	ATP6V1C1
negative regulation of cell cycle G1/S phase transition (GO:1902807)	1/35	0.497443	0.623436	0	0	1.48401	1.03624	CDK4
negative regulation of epithelial cell migration (GO:0010633)	1/35	0.497443	0.623436	0	0	1.48401	1.03624	CORO1C
negative regulation of organelle assembly (GO:1902116)	1/35	0.497443	0.623436	0	0	1.48401	1.03624	YAP1
peptidyl-tyrosine dephosphorylation (GO:0035335)	1/35	0.497443	0.623436	0	0	1.48401	1.03624	PTPN11
negative regulation of cellular macromolecule biosynthetic process (GO:2000113)	11/547	0.498232	0.624016	0	0	1.03562	0.721505	KHDRBS1;XRCC6;RBFOX2;SET;POU2F1;XRCC5;PSPC1;CAPRIN1;CHMP1A;BAP1;RELA
regulation of neuron death (GO:1901214)	2/86	0.500749	0.625527	0	0	1.20137	0.830924	AKT1S1;PICALM
regulation of Ras protein signal transduction (GO:0046578)	2/86	0.500749	0.625527	0	0	1.20137	0.830924	STAMBP;CRKL
negative regulation of cellular amide metabolic process (GO:0034249)	2/86	0.500749	0.625527	0	0	1.20137	0.830924	BIN1;CAPRIN1
positive regulation of endothelial cell migration (GO:0010595)	2/86	0.500749	0.625527	0	0	1.20137	0.830924	MAPK14;AAMP
axonogenesis (GO:0007409)	5/240	0.501412	0.625946	0	0	1.07358	0.741122	SH3KBP1;PALLD;RANBP9;PTPN11;PTK2
protein targeting to membrane (GO:0006612)	2/87	0.506892	0.62788	0	0	1.18717	0.806633	PEX19;SGTA
activation of adenylate cyclase activity (GO:0007190)	1/36	0.507235	0.62788	0	0	1.44153	0.978484	CAP1
regulation of cardiac muscle contraction (GO:0055117)	1/36	0.507235	0.62788	0	0	1.44153	0.978484	SRI
cyclic-nucleotide-mediated signaling (GO:0019935)	1/36	0.507235	0.62788	0	0	1.44153	0.978484	CAP1
regulation of microtubule-based process (GO:0032886)	1/36	0.507235	0.62788	0	0	1.44153	0.978484	BICD2
endoderm formation (GO:0001706)	1/36	0.507235	0.62788	0	0	1.44153	0.978484	VTN
establishment of protein localization to plasma membrane (GO:0061951)	1/36	0.507235	0.62788	0	0	1.44153	0.978484	GCC2
telomere maintenance via telomere lengthening (GO:0010833)	1/36	0.507235	0.62788	0	0	1.44153	0.978484	PPP6R3
transferrin transport (GO:0033572)	1/36	0.507235	0.62788	0	0	1.44153	0.978484	ATP6V1C1
negative regulation of fat cell differentiation (GO:0045599)	1/36	0.507235	0.62788	0	0	1.44153	0.978484	YAP1
positive regulation of cytokine-mediated signaling pathway (GO:0001961)	1/36	0.507235	0.62788	0	0	1.44153	0.978484	CASP4
positive regulation of mitotic nuclear division (GO:0045840)	1/36	0.507235	0.62788	0	0	1.44153	0.978484	CDC23
positive regulation of substrate adhesion-dependent cell spreading (GO:1900026)	1/36	0.507235	0.62788	0	0	1.44153	0.978484	CRKL
sensory perception of mechanical stimulus (GO:0050954)	2/88	0.512985	0.634175	0	0	1.17331	0.783194	MYH14;CCDC50
positive regulation of neuron projection development (GO:0010976)	2/88	0.512985	0.634175	0	0	1.17331	0.783194	SNX3;CAPRIN1
acyl-CoA metabolic process (GO:0006637)	1/37	0.516837	0.63442	0	0	1.40142	0.924975	ACBD6
regulation of glucose import (GO:0046324)	1/37	0.516837	0.63442	0	0	1.40142	0.924975	PTPN11
regulation of intracellular steroid hormone receptor signaling pathway (GO:0033143)	1/37	0.516837	0.63442	0	0	1.40142	0.924975	CBFB
regulation of p38MAPK cascade (GO:1900744)	1/37	0.516837	0.63442	0	0	1.40142	0.924975	PRMT1
regulation of protein autophosphorylation (GO:0031952)	1/37	0.516837	0.63442	0	0	1.40142	0.924975	TOM1L1
skeletal muscle tissue development (GO:0007519)	1/37	0.516837	0.63442	0	0	1.40142	0.924975	MYH14
negative regulation of G1/S transition of mitotic cell cycle (GO:2000134)	1/37	0.516837	0.63442	0	0	1.40142	0.924975	CDK4
neural crest cell migration (GO:0001755)	1/37	0.516837	0.63442	0	0	1.40142	0.924975	CORO1C
nucleotide-excision repair, DNA incision, 5'-to lesion (GO:0006296)	1/37	0.516837	0.63442	0	0	1.40142	0.924975	PARP1
phagosome maturation (GO:0090382)	1/37	0.516837	0.63442	0	0	1.40142	0.924975	ATP6V1C1
protein insertion into ER membrane (GO:0045048)	1/37	0.516837	0.63442	0	0	1.40142	0.924975	SGTA
regulation of cysteine-type endopeptidase activity involved in apoptotic process (GO:0043281)	2/89	0.519028	0.635476	0	0	1.15976	0.760569	PDCD5;LAMTOR5
regulation of endothelial cell migration (GO:0010594)	2/89	0.519028	0.635476	0	0	1.15976	0.760569	AAMP;PTK2
transforming growth factor beta receptor signaling pathway (GO:0007179)	2/89	0.519028	0.635476	0	0	1.15976	0.760569	ZYX;PTK2
post-Golgi vesicle-mediated transport (GO:0006892)	2/89	0.519028	0.635476	0	0	1.15976	0.760569	CHMP2A;ACBD3
positive regulation of autophagy (GO:0010508)	2/90	0.525021	0.640217	0	0	1.14652	0.738725	FOXO3;SUPT5H
positive regulation of binding (GO:0051099)	2/90	0.525021	0.640217	0	0	1.14652	0.738725	VTN;STMN1
protein complex oligomerization (GO:0051259)	2/90	0.525021	0.640217	0	0	1.14652	0.738725	PRMT1;CHMP2A
regulation of cell communication (GO:0010646)	1/38	0.526252	0.640217	0	0	1.36347	0.875316	SRI
synaptic vesicle endocytosis (GO:0048488)	1/38	0.526252	0.640217	0	0	1.36347	0.875316	PICALM
tRNA aminoacylation (GO:0043039)	1/38	0.526252	0.640217	0	0	1.36347	0.875316	PPA1
negative regulation of endothelial cell migration (GO:0010596)	1/38	0.526252	0.640217	0	0	1.36347	0.875316	CSNK2B
negative regulation of G0 to G1 transition (GO:0070317)	1/38	0.526252	0.640217	0	0	1.36347	0.875316	RRM2
negative regulation of TOR signaling (GO:0032007)	1/38	0.526252	0.640217	0	0	1.36347	0.875316	AKT1S1
positive regulation of cell development (GO:0010720)	1/38	0.526252	0.640217	0	0	1.36347	0.875316	NAP1L1
receptor-mediated endocytosis (GO:0006898)	3/143	0.528589	0.642243	0	0	1.08092	0.689135	CTTN;SNX9;PICALM
neuron development (GO:0048666)	3/143	0.528589	0.642243	0	0	1.08092	0.689135	PRMT1;STMN1;MAP4
sensory perception of sound (GO:0007605)	2/91	0.530963	0.644717	0	0	1.13358	0.717629	MYH14;CCDC50
regulation of cellular component biogenesis (GO:0044087)	1/39	0.535484	0.64569	0	0	1.32752	0.829151	PTPN11
cellular response to ketone (GO:1901655)	1/39	0.535484	0.64569	0	0	1.32752	0.829151	DCPS
regulation of heart rate by cardiac conduction (GO:0086091)	1/39	0.535484	0.64569	0	0	1.32752	0.829151	BIN1
regulation of nitric-oxide synthase activity (GO:0050999)	1/39	0.535484	0.64569	0	0	1.32752	0.829151	NOSIP
endothelial cell migration (GO:0043542)	1/39	0.535484	0.64569	0	0	1.32752	0.829151	CORO1B
regulation of T cell differentiation (GO:0045580)	1/39	0.535484	0.64569	0	0	1.32752	0.829151	CBFB
regulation of viral entry into host cell (GO:0046596)	1/39	0.535484	0.64569	0	0	1.32752	0.829151	SNX3
replication fork processing (GO:0031297)	1/39	0.535484	0.64569	0	0	1.32752	0.829151	SAMHD1
negative regulation of cellular metabolic process (GO:0031324)	1/39	0.535484	0.64569	0	0	1.32752	0.829151	NFKB1
nucleotide-excision repair, DNA incision (GO:0033683)	1/39	0.535484	0.64569	0	0	1.32752	0.829151	PARP1
organophosphate biosynthetic process (GO:0090407)	1/39	0.535484	0.64569	0	0	1.32752	0.829151	GPHN
regulation of peptidyl-tyrosine phosphorylation (GO:0050730)	2/92	0.536855	0.646936	0	0	1.12093	0.697249	VTN;PTPN11
endomembrane system organization (GO:0010256)	4/199	0.543428	0.652078	0	0	1.03449	0.630889	USP8;NSFL1C;CHMP2B;SEC31A
autophagy of mitochondrion (GO:0000422)	1/40	0.544536	0.652078	0	0	1.29342	0.786167	ATG13
bone development (GO:0060348)	1/40	0.544536	0.652078	0	0	1.29342	0.786167	PLS3
regulation of nitric oxide biosynthetic process (GO:0045428)	1/40	0.544536	0.652078	0	0	1.29342	0.786167	KHSRP
intraciliary transport involved in cilium assembly (GO:0035735)	1/40	0.544536	0.652078	0	0	1.29342	0.786167	DYNLRB1
negative regulation of blood coagulation (GO:0030195)	1/40	0.544536	0.652078	0	0	1.29342	0.786167	VTN
negative regulation of cell-substrate adhesion (GO:0010812)	1/40	0.544536	0.652078	0	0	1.29342	0.786167	CORO1C
negative regulation of I-kappaB kinase/NF-kappaB signaling (GO:0043124)	1/40	0.544536	0.652078	0	0	1.29342	0.786167	PPM1A
positive regulation of double-strand break repair (GO:2000781)	1/40	0.544536	0.652078	0	0	1.29342	0.786167	PARP1
positive regulation of ossification (GO:0045778)	1/40	0.544536	0.652078	0	0	1.29342	0.786167	PTPN11
negative regulation of cell death (GO:0060548)	2/94	0.548485	0.655984	0	0	1.09645	0.658522	CHMP2A;DCPS
negative regulation of cellular protein metabolic process (GO:0032269)	2/94	0.548485	0.655984	0	0	1.09645	0.658522	CAPRIN1;NFKB1
positive regulation of transferase activity (GO:0051347)	3/148	0.551829	0.658989	0	0	1.04338	0.620307	XRCC5;TCP1;HNRNPA2B1
regulation of G0 to G1 transition (GO:0070316)	1/41	0.553413	0.658989	0	0	1.26102	0.746083	RRM2
cortical cytoskeleton organization (GO:0030865)	1/41	0.553413	0.658989	0	0	1.26102	0.746083	RND3
regulation of release of cytochrome c from mitochondria (GO:0090199)	1/41	0.553413	0.658989	0	0	1.26102	0.746083	PDCD5
JNK cascade (GO:0007254)	1/41	0.553413	0.658989	0	0	1.26102	0.746083	CRKL
keratinocyte differentiation (GO:0030216)	1/41	0.553413	0.658989	0	0	1.26102	0.746083	ASAH1
negative regulation of cell-cell adhesion (GO:0022408)	1/41	0.553413	0.658989	0	0	1.26102	0.746083	PTK2
brain development (GO:0007420)	3/150	0.560934	0.667529	0	0	1.02908	0.594964	PHGDH;PTPN11;EML1
regulation of DNA recombination (GO:0000018)	1/42	0.562116	0.667688	0	0	1.2302	0.708651	SUPT6H
ceramide biosynthetic process (GO:0046513)	1/42	0.562116	0.667688	0	0	1.2302	0.708651	ASAH1
positive regulation of ATPase activity (GO:0032781)	1/42	0.562116	0.667688	0	0	1.2302	0.708651	DNAJB1
protein maturation (GO:0051604)	2/97	0.565544	0.671342	0	0	1.06166	0.605113	DDI2;BOLA2
regulation of cell-cell adhesion (GO:0022407)	1/43	0.570651	0.673781	0	0	1.20085	0.673648	PTK2
cellular glucose homeostasis (GO:0001678)	1/43	0.570651	0.673781	0	0	1.20085	0.673648	HK2
cellular response to glucose starvation (GO:0042149)	1/43	0.570651	0.673781	0	0	1.20085	0.673648	FOXO3
DNA-dependent DNA replication maintenance of fidelity (GO:0045005)	1/43	0.570651	0.673781	0	0	1.20085	0.673648	ZNF830
spermatid development (GO:0007286)	1/43	0.570651	0.673781	0	0	1.20085	0.673648	CDYL
substantia nigra development (GO:0021762)	1/43	0.570651	0.673781	0	0	1.20085	0.673648	RAD1
tRNA aminoacylation for protein translation (GO:0006418)	1/43	0.570651	0.673781	0	0	1.20085	0.673648	PPA1
negative regulation of proteolysis (GO:0045861)	1/43	0.570651	0.673781	0	0	1.20085	0.673648	SNX12
regulation of inflammatory response (GO:0050727)	4/206	0.570773	0.673781	0	0	0.998277	0.559797	CELF1;CASP4;RELA;BRD4
response to amyloid-beta (GO:1904645)	1/44	0.57902	0.682672	0	0	1.17286	0.640872	CASP4
positive regulation of osteoblast differentiation (GO:0045669)	1/44	0.57902	0.682672	0	0	1.17286	0.640872	YAP1
regulation of transforming growth factor beta receptor signaling pathway (GO:0017015)	2/100	0.582134	0.68592	0	0	1.029	0.556746	PPM1A;STRAP
microtubule bundle formation (GO:0001578)	1/45	0.587226	0.689337	0	0	1.14615	0.610145	CLIP1
neural crest cell development (GO:0014032)	1/45	0.587226	0.689337	0	0	1.14615	0.610145	CORO1C
positive regulation of nervous system development (GO:0051962)	1/45	0.587226	0.689337	0	0	1.14615	0.610145	NAP1L1
positive regulation of Notch signaling pathway (GO:0045747)	1/45	0.587226	0.689337	0	0	1.14615	0.610145	YAP1
positive regulation of response to biotic stimulus (GO:0002833)	1/45	0.587226	0.689337	0	0	1.14615	0.610145	PUM2
cellular response to chemical stress (GO:0062197)	2/101	0.58756	0.689337	0	0	1.01856	0.541645	PARP1;FOXO3
positive regulation of cell cycle process (GO:0090068)	2/101	0.58756	0.689337	0	0	1.01856	0.541645	NSFL1C;USP19
regulation of cell death (GO:0010941)	2/102	0.592934	0.693936	0	0	1.00832	0.527022	CELF1;CHMP2A
regulation of protein catabolic process (GO:0042176)	2/102	0.592934	0.693936	0	0	1.00832	0.527022	SNX3;SNX12
intrinsic apoptotic signaling pathway (GO:0097193)	2/102	0.592934	0.693936	0	0	1.00832	0.527022	CASP4;QRICH1
positive regulation of cell growth (GO:0030307)	2/102	0.592934	0.693936	0	0	1.00832	0.527022	DNPH1;EXOSC2
regulation of cellular protein localization (GO:1903827)	1/46	0.595273	0.69497	0	0	1.12062	0.581305	PARP1
regulation of fibroblast proliferation (GO:0048145)	1/46	0.595273	0.69497	0	0	1.12062	0.581305	CDK4
positive regulation of nucleocytoplasmic transport (GO:0046824)	1/46	0.595273	0.69497	0	0	1.12062	0.581305	KHDRBS1
postreplication repair (GO:0006301)	1/46	0.595273	0.69497	0	0	1.12062	0.581305	WDR33
cellular response to starvation (GO:0009267)	3/158	0.596211	0.695216	0	0	0.975564	0.504523	FOXO3;ATP6V1C1;LAMTOR5
organonitrogen compound biosynthetic process (GO:1901566)	3/158	0.596211	0.695216	0	0	0.975564	0.504523	GSTK1;CSNK2B;GPHN
cellular response to organonitrogen compound (GO:0071417)	2/103	0.598255	0.697173	0	0	0.998286	0.512858	RELA;LAMTOR5
positive regulation of protein modification process (GO:0031401)	4/214	0.600877	0.699802	0	0	0.959852	0.488915	PTBP1;PPP1R7;PTK2;CRKL
regulation of DNA binding (GO:0051101)	1/47	0.603163	0.700748	0	0	1.0962	0.554205	CSNK2B
epithelial to mesenchymal transition (GO:0001837)	1/47	0.603163	0.700748	0	0	1.0962	0.554205	HNRNPAB
glycosphingolipid metabolic process (GO:0006687)	1/47	0.603163	0.700748	0	0	1.0962	0.554205	ASAH1
positive regulation of pathway-restricted SMAD protein phosphorylation (GO:0010862)	1/47	0.603163	0.700748	0	0	1.0962	0.554205	CSNK2B
translational elongation (GO:0006414)	2/104	0.603524	0.700748	0	0	0.988448	0.499137	MRPL12;EEF2
purine ribonucleotide biosynthetic process (GO:0009152)	1/48	0.610899	0.706734	0	0	1.07282	0.528712	AMPD2
base-excision repair (GO:0006284)	1/48	0.610899	0.706734	0	0	1.07282	0.528712	PARP1
cognition (GO:0050890)	1/48	0.610899	0.706734	0	0	1.07282	0.528712	CHMP2B
Golgi to plasma membrane transport (GO:0006893)	1/48	0.610899	0.706734	0	0	1.07282	0.528712	GCC2
positive regulation of blood vessel endothelial cell migration (GO:0043536)	1/48	0.610899	0.706734	0	0	1.07282	0.528712	MAPK14
positive regulation of DNA repair (GO:0045739)	1/48	0.610899	0.706734	0	0	1.07282	0.528712	PARP1
protein processing (GO:0016485)	2/106	0.613904	0.708494	0	0	0.96934	0.472957	DDI2;CASP4
regulation of phosphatidylinositol 3-kinase signaling (GO:0014066)	2/106	0.613904	0.708494	0	0	0.96934	0.472957	STAMBP;PTK2
peptidyl-lysine modification (GO:0018205)	2/106	0.613904	0.708494	0	0	0.96934	0.472957	RNF113A;UBA2
positive regulation of protein serine/threonine kinase activity (GO:0071902)	2/106	0.613904	0.708494	0	0	0.96934	0.472957	PIH1D1;SYAP1
regulation of intracellular signal transduction (GO:1902531)	8/437	0.618404	0.711203	0	0	0.938862	0.45123	AKAP12;CSNK2B;HUS1;ANKRD54;RAD1;MAPK14;TAF4;RELA
receptor internalization (GO:0031623)	1/49	0.618486	0.711203	0	0	1.05042	0.504707	PICALM
cellular response to mechanical stimulus (GO:0071260)	1/49	0.618486	0.711203	0	0	1.05042	0.504707	NFKB1
regulation of stress-activated MAPK cascade (GO:0032872)	1/49	0.618486	0.711203	0	0	1.05042	0.504707	COPS5
response to hydrogen peroxide (GO:0042542)	1/49	0.618486	0.711203	0	0	1.05042	0.504707	RELA
positive regulation of reactive oxygen species metabolic process (GO:2000379)	1/49	0.618486	0.711203	0	0	1.05042	0.504707	MAPK14
cellular protein modification process (GO:0006464)	19/1025	0.619145	0.711532	0	0	0.949694	0.455298	BRD2;PPP1R12A;PARP1;PPM1G;PSMD8;PSMA5;PPP1CB;DNAJC3;PPM1A;PPP3CA;PSMC6;COPS5;PSMD4;PSMC3;CDK4;COPS2;PSMD1;CDK12;BAP1
heart development (GO:0007507)	3/164	0.62143	0.713386	0	0	0.938918	0.446674	CACYBP;PTPN11;PTK2
positive regulation of macromolecule metabolic process (GO:0010604)	7/384	0.621504	0.713386	0	0	0.934895	0.444648	YAP1;FUBP3;CELF1;FUBP1;PDCD5;MAPK14;LAMTOR5
negative regulation of transmembrane receptor protein serine/threonine kinase signaling pathway (GO:0090101)	2/108	0.624076	0.715709	0	0	0.950953	0.448359	PPM1A;STRAP
regulation of cellular component movement (GO:0051270)	1/50	0.625924	0.715709	0	0	1.02893	0.48208	YTHDF1
regulation of complement activation (GO:0030449)	1/50	0.625924	0.715709	0	0	1.02893	0.48208	VTN
iron ion transport (GO:0006826)	1/50	0.625924	0.715709	0	0	1.02893	0.48208	ATP6V1C1
negative regulation of ERK1 and ERK2 cascade (GO:0070373)	1/50	0.625924	0.715709	0	0	1.02893	0.48208	RANBP9
neuron migration (GO:0001764)	1/50	0.625924	0.715709	0	0	1.02893	0.48208	TUBB2B
positive regulation of cell motility (GO:2000147)	4/221	0.626152	0.715709	0	0	0.928553	0.434714	PPP3CA;MAPRE1;PTK2;CCAR1
protein phosphorylation (GO:0006468)	9/496	0.630521	0.720272	0	0	0.930055	0.42895	CCNA2;BRD2;CDK4;COPS2;CSNK2B;CDK12;ERC1;MAPK14;PTK2
regulation of interleukin-12 production (GO:0032655)	1/51	0.633218	0.721197	0	0	1.0083	0.460732	MAPK14
regulation of smoothened signaling pathway (GO:0008589)	1/51	0.633218	0.721197	0	0	1.0083	0.460732	UCHL5
mesenchymal cell differentiation (GO:0048762)	1/51	0.633218	0.721197	0	0	1.0083	0.460732	HNRNPAB
negative regulation of protein ubiquitination (GO:0031397)	1/51	0.633218	0.721197	0	0	1.0083	0.460732	UBXN1
positive regulation of fat cell differentiation (GO:0045600)	1/51	0.633218	0.721197	0	0	1.0083	0.460732	SYAP1
regulation of Wnt signaling pathway (GO:0030111)	2/111	0.638943	0.72459	0	0	0.924638	0.414182	SNX3;CBFB
ameboidal-type cell migration (GO:0001667)	1/52	0.64037	0.72459	0	0	0.988478	0.440573	CORO1C
amide biosynthetic process (GO:0043604)	1/52	0.64037	0.72459	0	0	0.988478	0.440573	ASAH1
regulation of intrinsic apoptotic signaling pathway (GO:2001242)	1/52	0.64037	0.72459	0	0	0.988478	0.440573	UBQLN1
regulation of release of sequestered calcium ion into cytosol (GO:0051279)	1/52	0.64037	0.72459	0	0	0.988478	0.440573	SRI
glycolipid metabolic process (GO:0006664)	1/52	0.64037	0.72459	0	0	0.988478	0.440573	ASAH1
negative regulation of protein-containing complex assembly (GO:0031333)	1/52	0.64037	0.72459	0	0	0.988478	0.440573	PPM1A
plasma membrane bounded cell projection morphogenesis (GO:0120039)	1/52	0.64037	0.72459	0	0	0.988478	0.440573	CTTN
positive regulation of protein localization to cell periphery (GO:1904377)	1/52	0.64037	0.72459	0	0	0.988478	0.440573	PLS1
positive regulation of protein localization to plasma membrane (GO:1903078)	1/52	0.64037	0.72459	0	0	0.988478	0.440573	PLS1
protein homotetramerization (GO:0051289)	1/52	0.64037	0.72459	0	0	0.988478	0.440573	SAMHD1
regulation of DNA replication (GO:0006275)	1/53	0.647383	0.7295	0	0	0.969419	0.42152	CCNA2
regulation of immune effector process (GO:0002697)	1/53	0.647383	0.7295	0	0	0.969419	0.42152	VTN
epidermal cell differentiation (GO:0009913)	1/53	0.647383	0.7295	0	0	0.969419	0.42152	ASAH1
heart morphogenesis (GO:0003007)	1/53	0.647383	0.7295	0	0	0.969419	0.42152	PTK2
positive regulation of B cell activation (GO:0050871)	1/53	0.647383	0.7295	0	0	0.969419	0.42152	SH3KBP1
positive regulation of macroautophagy (GO:0016239)	1/53	0.647383	0.7295	0	0	0.969419	0.42152	SUPT5H
positive regulation of NIK/NF-kappaB signaling (GO:1901224)	1/53	0.647383	0.7295	0	0	0.969419	0.42152	RELA
sulfur compound biosynthetic process (GO:0044272)	2/113	0.648596	0.730435	0	0	0.907885	0.393065	GSTK1;CNDP2
response to lipid (GO:0033993)	2/114	0.653345	0.734216	0	0	0.899732	0.382971	FOXO3;HNRNPA0
regulation of humoral immune response (GO:0002920)	1/54	0.65426	0.734216	0	0	0.95108	0.403496	VTN
cytoplasmic microtubule organization (GO:0031122)	1/54	0.65426	0.734216	0	0	0.95108	0.403496	CLIP1
regulation of potassium ion transmembrane transport (GO:1901379)	1/54	0.65426	0.734216	0	0	0.95108	0.403496	BIN1
striated muscle contraction (GO:0006941)	1/54	0.65426	0.734216	0	0	0.95108	0.403496	MYH14
positive regulation of leukocyte chemotaxis (GO:0002690)	1/54	0.65426	0.734216	0	0	0.95108	0.403496	PTK2
inflammatory response (GO:0006954)	4/230	0.65712	0.736993	0	0	0.891162	0.374189	REL;RELA;NFKB1;HNRNPA0
positive regulation of protein metabolic process (GO:0051247)	2/115	0.658043	0.737595	0	0	0.891724	0.373173	PRMT1;RANBP9
protein sumoylation (GO:0016925)	1/55	0.661003	0.738313	0	0	0.933419	0.386433	UBA2
protein targeting to mitochondrion (GO:0006626)	1/55	0.661003	0.738313	0	0	0.933419	0.386433	TOMM34
regulation of gene silencing by RNA (GO:0060966)	1/55	0.661003	0.738313	0	0	0.933419	0.386433	PUM2
ceramide metabolic process (GO:0006672)	1/55	0.661003	0.738313	0	0	0.933419	0.386433	ASAH1
regulation of posttranscriptional gene silencing (GO:0060147)	1/55	0.661003	0.738313	0	0	0.933419	0.386433	PUM2
negative regulation of protein modification by small protein conjugation or removal (GO:1903321)	1/55	0.661003	0.738313	0	0	0.933419	0.386433	UBXN1
regulation of protein-containing complex assembly (GO:0043254)	2/116	0.66269	0.739765	0	0	0.883857	0.363661	PIH1D1;PTPN11
positive regulation of cell projection organization (GO:0031346)	2/117	0.667286	0.743091	0	0	0.876126	0.354425	SNX3;CAPRIN1
protein-containing complex disassembly (GO:0032984)	1/56	0.667614	0.743091	0	0	0.916401	0.370267	UBQLN1
DNA damage response, signal transduction by p53 class mediator resulting in cell cycle arrest (GO:0006977)	1/56	0.667614	0.743091	0	0	0.916401	0.370267	PRMT1
mitochondrial transport (GO:0006839)	1/56	0.667614	0.743091	0	0	0.916401	0.370267	TOMM34
peptidyl-tyrosine modification (GO:0018212)	1/56	0.667614	0.743091	0	0	0.916401	0.370267	PTK2
regulation of bone mineralization (GO:0030500)	1/57	0.674097	0.747692	0	0	0.899991	0.354939	TXLNG
cellular response to peptide (GO:1901653)	1/57	0.674097	0.747692	0	0	0.899991	0.354939	CASP4
regulation of mitotic nuclear division (GO:0007088)	1/57	0.674097	0.747692	0	0	0.899991	0.354939	TOM1L1
regulation of reactive oxygen species metabolic process (GO:2000377)	1/57	0.674097	0.747692	0	0	0.899991	0.354939	MAPK14
negative regulation of DNA recombination (GO:0045910)	1/57	0.674097	0.747692	0	0	0.899991	0.354939	UBQLN4
positive regulation of proteolysis (GO:0045862)	1/57	0.674097	0.747692	0	0	0.899991	0.354939	SNX9
positive regulation of cysteine-type endopeptidase activity involved in apoptotic process (GO:0043280)	2/119	0.676327	0.74973	0	0	0.861061	0.336743	PDCD5;CASP4
regulation of calcium ion transport (GO:0051924)	1/58	0.680454	0.750819	0	0	0.884156	0.340395	SRI
cellular iron ion homeostasis (GO:0006879)	1/58	0.680454	0.750819	0	0	0.884156	0.340395	BOLA2
regulation of pathway-restricted SMAD protein phosphorylation (GO:0060393)	1/58	0.680454	0.750819	0	0	0.884156	0.340395	CSNK2B
regulation of phagocytosis (GO:0050764)	1/58	0.680454	0.750819	0	0	0.884156	0.340395	SNX3
regulation of tumor necrosis factor-mediated signaling pathway (GO:0010803)	1/58	0.680454	0.750819	0	0	0.884156	0.340395	CASP4
RNA modification (GO:0009451)	1/58	0.680454	0.750819	0	0	0.884156	0.340395	MEPCE
positive regulation of mitochondrion organization (GO:0010822)	1/58	0.680454	0.750819	0	0	0.884156	0.340395	PDCD5
positive regulation of protein binding (GO:0032092)	1/58	0.680454	0.750819	0	0	0.884156	0.340395	VTN
supramolecular fiber organization (GO:0097435)	6/351	0.681212	0.751222	0	0	0.874833	0.335832	CLIP1;STMN1;RND3;CORO1B;CD2AP;CORO1C
regulation of cell migration (GO:0030334)	7/408	0.683528	0.75334	0	0	0.877845	0.33401	PPP3CA;YTHDF3;FOXO3;MAPRE1;PTK2;CORO1C;CCAR1
protein polymerization (GO:0051258)	1/59	0.686688	0.75595	0	0	0.868868	0.326587	CHMP2A
negative regulation of autophagy (GO:0010507)	1/59	0.686688	0.75595	0	0	0.868868	0.326587	SNRNP70
adenylate cyclase-inhibiting G protein-coupled receptor signaling pathway (GO:0007193)	1/60	0.692799	0.760924	0	0	0.854098	0.313466	AKAP12
homophilic cell adhesion via plasma membrane adhesion molecules (GO:0007156)	1/60	0.692799	0.760924	0	0	0.854098	0.313466	PALLD
RNA methylation (GO:0001510)	1/60	0.692799	0.760924	0	0	0.854098	0.313466	MEPCE
peptidyl-threonine phosphorylation (GO:0018107)	1/60	0.692799	0.760924	0	0	0.854098	0.313466	CSNK2B
B cell differentiation (GO:0030183)	1/61	0.698792	0.767065	0	0	0.83982	0.300993	TPD52
cellular response to oxidative stress (GO:0034599)	2/125	0.702254	0.76998	0	0	0.818806	0.289416	PARP1;FOXO3
regulation of phosphorylation (GO:0042325)	2/125	0.702254	0.76998	0	0	0.818806	0.289416	PTK2;CORO1C
negative regulation of kinase activity (GO:0033673)	1/62	0.704669	0.771742	0	0	0.82601	0.289126	AKT1S1
positive regulation of cysteine-type endopeptidase activity (GO:2001056)	1/62	0.704669	0.771742	0	0	0.82601	0.289126	PDCD5
circulatory system development (GO:0072359)	2/126	0.706403	0.772755	0	0	0.812161	0.282282	CACYBP;PTPN11
synapse organization (GO:0050808)	2/126	0.706403	0.772755	0	0	0.812161	0.282282	CAST;GPHN
actin cytoskeleton reorganization (GO:0031532)	1/63	0.710431	0.775385	0	0	0.812645	0.27783	CTTN
cellular response to reactive oxygen species (GO:0034614)	1/63	0.710431	0.775385	0	0	0.812645	0.27783	RELA
organonitrogen compound catabolic process (GO:1901565)	1/63	0.710431	0.775385	0	0	0.812645	0.27783	GNPDA1
positive regulation of Ras protein signal transduction (GO:0046579)	1/63	0.710431	0.775385	0	0	0.812645	0.27783	CRKL
regulation of GTPase activity (GO:0043087)	3/189	0.714659	0.779324	0	0	0.811675	0.272682	SNX9;PTK2;PICALM
regulation of cilium assembly (GO:1902017)	1/64	0.716081	0.779324	0	0	0.799705	0.267072	YAP1
regulation of extrinsic apoptotic signaling pathway (GO:2001236)	1/64	0.716081	0.779324	0	0	0.799705	0.267072	RELA
tRNA processing (GO:0008033)	1/64	0.716081	0.779324	0	0	0.799705	0.267072	DDX1
protein catabolic process (GO:0030163)	1/64	0.716081	0.779324	0	0	0.799705	0.267072	DDI2
mitotic G1 DNA damage checkpoint signaling (GO:0031571)	1/65	0.721621	0.784906	0	0	0.78717	0.256819	PRMT1
Golgi organization (GO:0007030)	2/130	0.722522	0.78544	0	0	0.78662	0.255657	NSFL1C;GCC2
cellular component disassembly (GO:0022411)	1/66	0.727053	0.789017	0	0	0.77502	0.247042	CAPNS1
embryonic organ development (GO:0048568)	1/66	0.727053	0.789017	0	0	0.77502	0.247042	TEAD1
extracellular matrix disassembly (GO:0022617)	1/66	0.727053	0.789017	0	0	0.77502	0.247042	CAPNS1
regulation of gene silencing by miRNA (GO:0060964)	1/67	0.732379	0.793896	0	0	0.763238	0.237716	PUM2
peptidyl-threonine modification (GO:0018210)	1/67	0.732379	0.793896	0	0	0.763238	0.237716	CSNK2B
transmembrane receptor protein serine/threonine kinase signaling pathway (GO:0007178)	2/133	0.734117	0.795328	0	0	0.768487	0.23753	ZYX;PTK2
interferon-gamma-mediated signaling pathway (GO:0060333)	1/68	0.737602	0.798509	0	0	0.751808	0.228814	IRF3
positive regulation of peptidyl-tyrosine phosphorylation (GO:0050731)	2/134	0.737889	0.798509	0	0	0.762626	0.231809	VTN;PTPN11
positive regulation of intracellular signal transduction (GO:1902533)	9/546	0.738563	0.798785	0	0	0.841253	0.254941	PPM1A;DDX1;REL;PTPN11;PTK2;RELA;BRD4;LAMTOR5;PUM2
positive regulation of cell differentiation (GO:0045597)	4/258	0.742082	0.801469	0	0	0.791778	0.236184	YAP1;SYAP1;MAPK14;NFKB1
cell chemotaxis (GO:0060326)	1/69	0.742723	0.801469	0	0	0.740714	0.220312	CORO1B
cellular response to decreased oxygen levels (GO:0036294)	1/69	0.742723	0.801469	0	0	0.740714	0.220312	UBQLN1
peptidyl-tyrosine phosphorylation (GO:0018108)	1/69	0.742723	0.801469	0	0	0.740714	0.220312	PTK2
regulation of signal transduction (GO:0009966)	3/198	0.743562	0.801921	0	0	0.773854	0.229296	SNX3;CBFB;ANKRD54
positive regulation of cell-substrate adhesion (GO:0010811)	1/70	0.747744	0.805977	0	0	0.729942	0.21219	CRKL
protein tetramerization (GO:0051262)	1/71	0.752668	0.808546	0	0	0.719477	0.204426	SAMHD1
regulation of G1/S transition of mitotic cell cycle (GO:2000045)	1/71	0.752668	0.808546	0	0	0.719477	0.204426	CDK4
regulation of glycolytic process (GO:0006110)	1/71	0.752668	0.808546	0	0	0.719477	0.204426	PFKFB2
Fc-gamma receptor signaling pathway involved in phagocytosis (GO:0038096)	1/71	0.752668	0.808546	0	0	0.719477	0.204426	PTK2
histone acetylation (GO:0016573)	1/71	0.752668	0.808546	0	0	0.719477	0.204426	MRGBP
negative regulation of neuron apoptotic process (GO:0043524)	1/71	0.752668	0.808546	0	0	0.719477	0.204426	SET
cell morphogenesis involved in differentiation (GO:0000904)	1/72	0.757495	0.812818	0	0	0.709307	0.197001	YTHDF2
Fc-gamma receptor signaling pathway (GO:0038094)	1/72	0.757495	0.812818	0	0	0.709307	0.197001	PTK2
regulation of actin filament-based process (GO:0032970)	1/73	0.762229	0.81515	0	0	0.69942	0.189898	RND3
regulation of hydrolase activity (GO:0051336)	1/73	0.762229	0.81515	0	0	0.69942	0.189898	PTK2
regulation of Rho protein signal transduction (GO:0035023)	1/73	0.762229	0.81515	0	0	0.69942	0.189898	STMN1
response to molecule of bacterial origin (GO:0002237)	1/73	0.762229	0.81515	0	0	0.69942	0.189898	HNRNPA0
insulin receptor signaling pathway (GO:0008286)	1/73	0.762229	0.81515	0	0	0.69942	0.189898	ATP6V1C1
negative regulation of cell adhesion (GO:0007162)	1/73	0.762229	0.81515	0	0	0.69942	0.189898	PTK2
proteolysis involved in cellular protein catabolic process (GO:0051603)	1/74	0.766871	0.817368	0	0	0.689804	0.183099	DDI2
DNA damage response, signal transduction by p53 class mediator (GO:0030330)	1/74	0.766871	0.817368	0	0	0.689804	0.183099	PRMT1
regulation of stress fiber assembly (GO:0051492)	1/74	0.766871	0.817368	0	0	0.689804	0.183099	STMN1
Fc receptor mediated stimulatory signaling pathway (GO:0002431)	1/74	0.766871	0.817368	0	0	0.689804	0.183099	PTK2
sphingolipid biosynthetic process (GO:0030148)	1/74	0.766871	0.817368	0	0	0.689804	0.183099	ASAH1
mitotic nuclear division (GO:0140014)	1/74	0.766871	0.817368	0	0	0.689804	0.183099	CHMP2A
negative regulation of cell migration (GO:0030336)	2/144	0.773158	0.82361	0	0	0.708556	0.182291	FOXO3;CORO1C
cellular response to hormone stimulus (GO:0032870)	1/76	0.775884	0.825593	0	0	0.67134	0.170354	WBP2
positive regulation of interleukin-6 production (GO:0032755)	1/76	0.775884	0.825593	0	0	0.67134	0.170354	PTPN11
phosphatidylcholine metabolic process (GO:0046470)	1/77	0.78026	0.828864	0	0	0.662473	0.164378	CSNK2B
positive regulation of phosphatidylinositol 3-kinase signaling (GO:0014068)	1/77	0.78026	0.828864	0	0	0.662473	0.164378	PTK2
positive regulation of tumor necrosis factor production (GO:0032760)	1/77	0.78026	0.828864	0	0	0.662473	0.164378	PTPN11
regulation of neuron differentiation (GO:0045664)	1/79	0.788757	0.836491	0	0	0.64542	0.153156	BIN1
negative regulation of NF-kappaB transcription factor activity (GO:0032088)	1/79	0.788757	0.836491	0	0	0.64542	0.153156	NFKBIB
positive regulation of GTPase activity (GO:0043547)	3/214	0.789142	0.836491	0	0	0.714584	0.16922	SNX9;CORO1C;PICALM
positive regulation of hydrolase activity (GO:0051345)	2/149	0.789192	0.836491	0	0	0.68428	0.162	SNX9;PICALM
regulation of cytokine production (GO:0001817)	2/150	0.792276	0.838077	0	0	0.679621	0.158247	IRF3;MAPK14
regulation of organelle organization (GO:0033043)	1/80	0.792882	0.838077	0	0	0.637218	0.147886	PTK2
negative regulation of cell cycle (GO:0045786)	1/80	0.792882	0.838077	0	0	0.637218	0.147886	CHMP1A
negative regulation of extrinsic apoptotic signaling pathway (GO:2001237)	1/80	0.792882	0.838077	0	0	0.637218	0.147886	RELA
positive regulation of cell adhesion (GO:0045785)	1/80	0.792882	0.838077	0	0	0.637218	0.147886	PPP3CA
regulation of cell growth (GO:0001558)	3/217	0.796897	0.840956	0	0	0.704457	0.159932	EXOSC2;DNPH1;BAP1
activation of cysteine-type endopeptidase activity involved in apoptotic process (GO:0006919)	1/81	0.796927	0.840956	0	0	0.62922	0.142828	CASP4
positive regulation of tumor necrosis factor superfamily cytokine production (GO:1903557)	1/81	0.796927	0.840956	0	0	0.62922	0.142828	PTPN11
regulation of G protein-coupled receptor signaling pathway (GO:0008277)	1/82	0.800893	0.844674	0	0	0.62142	0.137973	YWHAB
peptide metabolic process (GO:0006518)	1/83	0.804781	0.848307	0	0	0.613811	0.13331	GSTK1
spindle assembly (GO:0051225)	1/84	0.808594	0.851386	0	0	0.606384	0.128831	MAPRE1
lymphocyte differentiation (GO:0030098)	1/84	0.808594	0.851386	0	0	0.606384	0.128831	TPD52
B cell activation (GO:0042113)	1/85	0.812333	0.854381	0	0	0.599135	0.124527	TPD52
positive regulation of protein catabolic process (GO:0045732)	1/85	0.812333	0.854381	0	0	0.599135	0.124527	SNX9
glucose homeostasis (GO:0042593)	1/86	0.815998	0.857764	0	0	0.592056	0.12039	HK2
protein autophosphorylation (GO:0046777)	2/159	0.81829	0.8597	0	0	0.640366	0.128418	CDK12;PTK2
calcium ion transmembrane transport (GO:0070588)	1/87	0.819593	0.860595	0	0	0.585141	0.116413	MCOLN3
negative regulation of binding (GO:0051100)	1/88	0.823117	0.86382	0	0	0.578386	0.112587	PEX19
positive regulation of protein kinase B signaling (GO:0051897)	2/161	0.82366	0.863916	0	0	0.632246	0.122654	PTPN11;PTK2
mitochondrial translational elongation (GO:0070125)	1/89	0.826572	0.865544	0	0	0.571784	0.108907	MRPL12
mitochondrial translational termination (GO:0070126)	1/89	0.826572	0.865544	0	0	0.571784	0.108907	MRPL12
protein import (GO:0017038)	1/89	0.826572	0.865544	0	0	0.571784	0.108907	PEX19
regulation of actin cytoskeleton organization (GO:0032956)	1/91	0.833283	0.872093	0	0	0.559021	0.101955	RND3
regulation of lipid metabolic process (GO:0019216)	1/92	0.83654	0.873588	0	0	0.552849	0.0986729	NFYC
T cell activation (GO:0042110)	1/92	0.83654	0.873588	0	0	0.552849	0.0986729	PPP3CA
Wnt signaling pathway (GO:0016055)	1/92	0.83654	0.873588	0	0	0.552849	0.0986729	SNX3
positive regulation of transmembrane receptor protein serine/threonine kinase signaling pathway (GO:0090100)	1/92	0.83654	0.873588	0	0	0.552849	0.0986729	CSNK2B
regulation of epithelial cell proliferation (GO:0050678)	1/93	0.839734	0.875965	0	0	0.546812	0.0955116	YAP1
regulation of heart contraction (GO:0008016)	1/93	0.839734	0.875965	0	0	0.546812	0.0955116	SRI
regulation of kinase activity (GO:0043549)	1/94	0.842866	0.877315	0	0	0.540905	0.0924663	ANKRD54
hemopoiesis (GO:0030097)	1/94	0.842866	0.877315	0	0	0.540905	0.0924663	YTHDF2
negative regulation of MAPK cascade (GO:0043409)	1/94	0.842866	0.877315	0	0	0.540905	0.0924663	RANBP9
positive regulation of epithelial cell migration (GO:0010634)	1/94	0.842866	0.877315	0	0	0.540905	0.0924663	AAMP
peptidyl-serine modification (GO:0018209)	2/169	0.843744	0.877751	0	0	0.601711	0.102234	PARP1;MAPK14
regulation of ERK1 and ERK2 cascade (GO:0070372)	3/238	0.84475	0.87832	0	0	0.640811	0.108114	RANBP9;PTPN11;CRKL
ciliary basal body-plasma membrane docking (GO:0097711)	1/95	0.845936	0.879074	0	0	0.535123	0.0895319	MAPRE1
cellular transition metal ion homeostasis (GO:0046916)	1/96	0.848947	0.881723	0	0	0.529463	0.0867039	BOLA2
positive regulation of ERK1 and ERK2 cascade (GO:0070374)	2/172	0.850725	0.88309	0	0	0.591002	0.0955447	PTPN11;CRKL
regulation of MAP kinase activity (GO:0043405)	1/97	0.851899	0.883828	0	0	0.523921	0.0839776	CDK12
antigen processing and presentation of exogenous peptide antigen via MHC class II (GO:0019886)	1/98	0.854794	0.885869	0	0	0.518493	0.0813489	SEC31A
negative regulation of neuron death (GO:1901215)	1/98	0.854794	0.885869	0	0	0.518493	0.0813489	SET
positive regulation of stress-activated MAPK cascade (GO:0032874)	1/99	0.857632	0.888328	0	0	0.513176	0.0788136	PRMT1
antigen processing and presentation of peptide antigen via MHC class II (GO:0002495)	1/100	0.860415	0.890728	0	0	0.507966	0.0763679	SEC31A
positive regulation of developmental process (GO:0051094)	2/177	0.861733	0.891609	0	0	0.573968	0.085412	CORO1B;CORO1C
negative regulation of cell population proliferation (GO:0008285)	5/379	0.863306	0.892528	0	0	0.669737	0.0984419	NPM1;CELF1;CSNK2B;PDCD5;BAP1
negative regulation of cellular process (GO:0048523)	8/566	0.863556	0.892528	0	0	0.716959	0.105175	SNX3;NPM1;CELF1;PDCD5;CSNK2B;CHMP1A;CHMP2A;BAP1
calcium-mediated signaling (GO:0019722)	1/102	0.865819	0.893899	0	0	0.497856	0.071731	PPP3CA
positive regulation of vasculature development (GO:1904018)	1/102	0.865819	0.893899	0	0	0.497856	0.071731	HK2
antigen processing and presentation of exogenous peptide antigen (GO:0002478)	1/103	0.868442	0.896123	0	0	0.49295	0.0695329	SEC31A
negative regulation of cytokine production (GO:0001818)	2/182	0.871994	0.898467	0	0	0.557881	0.0764144	CUEDC2;IRF3
positive regulation of phosphorylation (GO:0042327)	3/253	0.872662	0.898467	0	0	0.601896	0.0819822	PFKFB2;PTK2;CRKL
activation of GTPase activity (GO:0090630)	1/105	0.873536	0.898467	0	0	0.483421	0.0653615	CORO1C
regulation of JNK cascade (GO:0046328)	1/105	0.873536	0.898467	0	0	0.483421	0.0653615	COPS5
mitochondrial translation (GO:0032543)	1/105	0.873536	0.898467	0	0	0.483421	0.0653615	MRPL12
positive regulation of cellular metabolic process (GO:0031325)	1/105	0.873536	0.898467	0	0	0.483421	0.0653615	MAPK14
endoplasmic reticulum to Golgi vesicle-mediated transport (GO:0006888)	2/185	0.87781	0.902378	0	0	0.548651	0.0715028	COPB2;SEC31A
lipid transport (GO:0006869)	1/109	0.883141	0.907369	0	0	0.465421	0.0578381	PEX19
regulation of interleukin-6 production (GO:0032675)	1/110	0.885426	0.909228	0	0	0.461127	0.0561128	PTPN11
phosphorylation (GO:0016310)	5/400	0.891816	0.915297	0	0	0.633439	0.072526	BRD2;CDK4;TOLLIP;COPS2;CDK12
activation of protein kinase activity (GO:0032147)	1/114	0.89413	0.916196	0	0	0.444713	0.0497651	TOM1L1
negative regulation of cell motility (GO:2000146)	1/114	0.89413	0.916196	0	0	0.444713	0.0497651	FOXO3
positive regulation of cellular component organization (GO:0051130)	1/114	0.89413	0.916196	0	0	0.444713	0.0497651	PIH1D1
central nervous system development (GO:0007417)	3/268	0.896049	0.916842	0	0	0.567387	0.0622764	PHGDH;PTPN11;EML1
calcium ion transport (GO:0006816)	1/115	0.896201	0.916842	0	0	0.440789	0.0483062	MCOLN3
cellular amide metabolic process (GO:0043603)	1/115	0.896201	0.916842	0	0	0.440789	0.0483062	ACBD6
ion transport (GO:0006811)	1/116	0.898232	0.917445	0	0	0.436934	0.0468949	LASP1
sphingolipid metabolic process (GO:0006665)	1/116	0.898232	0.917445	0	0	0.436934	0.0468949	ASAH1
positive regulation of angiogenesis (GO:0045766)	1/116	0.898232	0.917445	0	0	0.436934	0.0468949	HK2
regulation of protein binding (GO:0043393)	1/118	0.902175	0.92098	0	0	0.429421	0.0442076	VTN
cellular response to interferon-gamma (GO:0071346)	1/121	0.907805	0.926233	0	0	0.418621	0.0404913	IRF3
positive regulation of epithelial cell proliferation (GO:0050679)	1/123	0.911378	0.929382	0	0	0.411716	0.0382062	YAP1
regulation of tumor necrosis factor production (GO:0032680)	1/124	0.913113	0.930601	0	0	0.408348	0.0371173	PTPN11
regulation of protein kinase B signaling (GO:0051896)	2/207	0.913549	0.930601	0	0	0.489217	0.0442344	PTPN11;PTK2
platelet degranulation (GO:0002576)	1/125	0.914813	0.931393	0	0	0.405034	0.0360625	TAGLN2
negative regulation of cell growth (GO:0030308)	1/126	0.91648	0.932593	0	0	0.401773	0.0350406	DIP2B
proteolysis (GO:0006508)	3/287	0.920107	0.935785	0	0	0.528908	0.0440395	DDI2;CASP4;CNDP2
muscle contraction (GO:0006936)	1/129	0.921289	0.936489	0	0	0.392296	0.0321609	CALD1
negative regulation of inflammatory response to antigenic stimulus (GO:0002862)	1/136	0.931463	0.946327	0	0	0.371821	0.0263987	MAPK14
regulation of inflammatory response to antigenic stimulus (GO:0002861)	1/137	0.932805	0.947187	0	0	0.369068	0.0256719	MAPK14
innate immune response (GO:0045087)	3/302	0.935389	0.948824	0	0	0.501984	0.0335289	REL;PTK2;RELA
positive regulation of response to external stimulus (GO:0032103)	1/139	0.935412	0.948824	0	0	0.363682	0.0242826	PUM2
enzyme linked receptor protein signaling pathway (GO:0007167)	1/140	0.936677	0.949099	0	0	0.361047	0.0236187	PTK2
neuron projection morphogenesis (GO:0048812)	1/140	0.936677	0.949099	0	0	0.361047	0.0236187	CTTN
regulation of small GTPase mediated signal transduction (GO:0051056)	1/141	0.937917	0.949852	0	0	0.35845	0.0229745	CD2AP
peptidyl-serine phosphorylation (GO:0018105)	1/156	0.953862	0.965488	0	0	0.323512	0.0152816	MAPK14
skeletal system development (GO:0001501)	1/158	0.955653	0.966789	0	0	0.319358	0.0144863	PLS3
adenylate cyclase-modulating G protein-coupled receptor signaling pathway (GO:0007188)	1/165	0.961393	0.971566	0	0	0.305617	0.0120328	AKAP12
regulation of neuron projection development (GO:0010975)	1/165	0.961393	0.971566	0	0	0.305617	0.0120328	SNX3
cell-cell adhesion via plasma-membrane adhesion molecules (GO:0098742)	1/170	0.965033	0.974729	0	0	0.296499	0.0105532	PALLD
negative regulation of signal transduction (GO:0009968)	2/267	0.967559	0.976388	0	0	0.37728	0.0124421	YTHDF2;YWHAB
neuron differentiation (GO:0030182)	1/174	0.967697	0.976388	0	0	0.289583	0.00950878	MYEF2
glycerophospholipid biosynthetic process (GO:0046474)	1/177	0.969562	0.97746	0	0	0.284603	0.00879748	CSNK2B
negative regulation of immune response (GO:0050777)	1/178	0.970159	0.97746	0	0	0.282981	0.00857306	MAPK14
regulation of immune response (GO:0050776)	1/179	0.970744	0.97746	0	0	0.281377	0.00835467	SAMHD1
positive regulation of MAPK cascade (GO:0043410)	2/274	0.971148	0.97746	0	0	0.367438	0.0107574	PTPN11;CRKL
regulated exocytosis (GO:0045055)	1/180	0.971318	0.97746	0	0	0.27979	0.00814215	TAGLN2
extracellular matrix organization (GO:0030198)	2/300	0.981413	0.986991	0	0	0.334929	0.00628401	VTN;CAPNS1
regulation of angiogenesis (GO:0045765)	1/203	0.981823	0.986991	0	0	0.24764	0.0045427	HK2
negative regulation of inflammatory response (GO:0050728)	1/212	0.984796	0.988822	0	0	0.236967	0.00363041	MAPK14
cilium assembly (GO:0060271)	2/314	0.98537	0.988822	0	0	0.319668	0.00471142	DYNLRB1;MAPRE1
negative regulation of multicellular organismal process (GO:0051241)	1/214	0.985388	0.988822	0	0	0.234718	0.00345494	CORO1C
extracellular structure organization (GO:0043062)	1/216	0.985957	0.988822	0	0	0.23251	0.00328827	VTN
external encapsulating structure organization (GO:0045229)	1/217	0.986233	0.988822	0	0	0.231422	0.00320809	VTN
nervous system development (GO:0007399)	3/447	0.992897	0.994981	0	0	0.33551	0.00239148	YAP1;RBFOX2;TEAD1
inorganic cation transmembrane transport (GO:0098662)	1/274	0.995567	0.99695	0	0	0.182565	0.000811108	MCOLN3
plasma membrane bounded cell projection assembly (GO:0120031)	1/278	0.995906	0.99695	0	0	0.179891	0.000737935	CD2AP
chemical synaptic transmission (GO:0007268)	1/306	0.997656	0.998179	0	0	0.16314	0.000382822	ERC1
positive regulation of multicellular organismal process (GO:0051240)	1/345	0.998923	0.998923	0	0	0.144352	0.000155596	PTPN11

## Sheet: cellcomp down lm
Term	Overlap	P-value	Adjusted P-value	Old P-value	Old Adjusted P-value	Odds Ratio	Combined Score	Genes
mitochondrial matrix (GO:0005759)	39/348	4.05448e-31	7.37915e-29	0	0	16.9796	1188.24	GFM1;FH;ACAA2;OAT;FECH;HIBADH;GLDC;SHMT2;DLST;ETFB;TFB1M;PDPR;PITRM1;ALDH1B1;DBT;FDXR;ME3;IARS2;DLAT;ACADM;ACADS;AASS;HSPA9;TRAP1;PTCD1;MDH2;PUS1;MRPS22;TRNT1;HSPE1;SUPV3L1;GLUD1;PPA2;PCCA;TFAM;ACO2;SSBP1;ALDH7A1;DLD
intracellular organelle lumen (GO:0070013)	48/848	7.37286e-25	6.70931e-23	0	0	8.38941	466.173	COL18A1;CD63;GFM1;FH;ACAA2;OAT;FECH;HIBADH;GLDC;SHMT2;COL12A1;DLST;MIA3;ETFB;LAMC1;TFB1M;EGFR;PDPR;PITRM1;ALDH1B1;DBT;FDXR;ME3;IARS2;DLAT;ACADM;APOB;ACADS;SPTAN1;AASS;HSPA9;TRAP1;PTCD1;MDH2;PUS1;TRNT1;HSPE1;KTN1;SUPV3L1;GLUD1;PPA2;PCCA;TFAM;SDC1;ACO2;SSBP1;ALDH7A1;DLD
mitochondrial membrane (GO:0031966)	21/469	2.43473e-09	1.47707e-07	0	0	5.56979	110.468	PTCD3;TRAP1;FECH;SHMT2;AGK;NDUFA4;VPS13C;MRPS22;ACAD9;MRPS18B;SPG7;MRPS30;SDHA;MRPL41;RHOT1;CYP24A1;CPT2;ACADM;MICU1;RAB11FIP5;COX20
focal adhesion (GO:0005925)	19/387	3.30679e-09	1.50459e-07	0	0	6.08551	118.833	HSPA9;RALA;ACTN1;CAV1;MCAM;CLTC;HMGA1;ACTN4;ACTB;EGFR;ICAM1;RRAS;PTK7;PIP5K1A;CTNNB1;ITGA6;CLASP1;CLASP2;SNTB2
cell-substrate junction (GO:0030055)	19/394	4.43288e-09	1.61357e-07	0	0	5.96976	114.824	HSPA9;RALA;ACTN1;CAV1;MCAM;CLTC;HMGA1;ACTN4;ACTB;EGFR;ICAM1;RRAS;PTK7;PIP5K1A;CTNNB1;ITGA6;CLASP1;CLASP2;SNTB2
mitochondrial inner membrane (GO:0005743)	17/328	1.04272e-08	3.16291e-07	0	0	6.38437	117.337	PTCD3;TRAP1;FECH;SHMT2;AGK;NDUFA4;MRPS22;ACAD9;MRPS18B;SPG7;MRPS30;SDHA;MRPL41;CYP24A1;CPT2;MICU1;COX20
organelle inner membrane (GO:0019866)	17/346	2.29074e-08	5.95591e-07	0	0	6.0295	106.07	PTCD3;TRAP1;FECH;SHMT2;AGK;NDUFA4;MRPS22;ACAD9;MRPS18B;SPG7;MRPS30;SDHA;MRPL41;CYP24A1;CPT2;MICU1;COX20
endocytic vesicle (GO:0030139)	10/189	1.03336e-05	0.00023509	0	0	6.30482	72.38	EHD2;RALA;FMNL1;RAB20;CAV1;CLTC;ZDHHC5;APOB;RAB11FIP5;RAB11B
integral component of mitochondrial membrane (GO:0032592)	6/66	3.21179e-05	0.000649496	0	0	11.0989	114.83	RHOT1;AGK;SFXN3;SFXN1;MICU1;SYNJ2BP
vesicle (GO:0031982)	10/226	4.80058e-05	0.000825375	0	0	5.21499	51.8588	MYO1B;GPRC5A;MYO1C;COL12A1;CLTC;ECE1;CALM1;SPTAN1;ACTB;EGFR
endosome membrane (GO:0010008)	12/325	4.98853e-05	0.000825375	0	0	4.3472	43.0625	EHD2;CD63;MYO1B;CAV1;CLTC;ECE1;HLA-A;APOB;SORL1;VPS39;EGFR;RAB11B
basolateral plasma membrane (GO:0016323)	8/151	7.98909e-05	0.00111446	0	0	6.25334	58.9993	ABCC4;SLC16A1;SLC2A1;CTNNB1;SCRIB;IDE;SYNJ2BP;EGFR
microbody lumen (GO:0031907)	5/49	8.57274e-05	0.00111446	0	0	12.5521	117.542	ABCD3;ECH1;AGPS;IDE;CRAT
peroxisomal matrix (GO:0005782)	5/49	8.57274e-05	0.00111446	0	0	12.5521	117.542	ABCD3;ECH1;AGPS;IDE;CRAT
organelle envelope lumen (GO:0031970)	5/64	0.000306679	0.00370364	0	0	9.35375	75.6692	TRAP1;CLPB;AGK;MICU1;SORL1
phagocytic vesicle (GO:0045335)	6/100	0.000325595	0.00370364	0	0	7.0722	56.7887	FMNL1;RAB20;ZDHHC5;HLA-A;RAB11FIP5;RAB11B
recycling endosome (GO:0055037)	7/145	0.000395231	0.0042313	0	0	5.63932	44.1899	EHD2;VPS52;HLA-A;AVL9;SORL1;RAB11FIP5;RAB11B
early endosome (GO:0005769)	9/266	0.000823376	0.00791798	0	0	3.91397	27.7974	EHD2;PTPN1;MYO1B;CAV1;HLA-A;APOB;SORL1;EGFR;RAB11FIP5
oxoglutarate dehydrogenase complex (GO:0045252)	2/5	0.000826603	0.00791798	0	0	72.5751	515.152	DLST;DLD
cell-cell junction (GO:0005911)	9/271	0.000938745	0.00854258	0	0	3.8383	26.7567	OCLN;DNMBP;PTK7;ACTN1;CTNND1;CTNNB1;SCRIB;PTPRJ;ACTB
actin-based cell projection (GO:0098858)	5/83	0.00101479	0.00879488	0	0	7.06847	48.7235	ACTA2;MYO1B;MYO1C;UTRN;PPP1R9B
mitochondrial envelope (GO:0005740)	6/127	0.00115151	0.0090013	0	0	5.48658	37.1259	TRAP1;CLPB;AGK;ACAD9;ACADM;MICU1
peroxisome (GO:0005777)	6/128	0.00119907	0.0090013	0	0	5.44133	36.5995	ABCD3;ECH1;AGPS;IDE;CRAT;PEX14
platelet dense granule membrane (GO:0031088)	2/6	0.0012324	0.0090013	0	0	54.4286	364.606	ABCC4;CD63
integral component of mitochondrial inner membrane (GO:0031305)	4/51	0.00123644	0.0090013	0	0	9.34704	62.5833	HSPA9;AGK;SFXN3;SFXN1
cytoskeleton (GO:0005856)	14/600	0.00135595	0.00949165	0	0	2.70247	17.8451	SLC30A9;SHMT2;ACTN4;PPL;ACTB;PPP1R9B;EHD2;MYO1B;MYO1C;DBT;UTRN;SPTAN1;SPTBN1;DBN1
platelet alpha granule (GO:0031091)	5/90	0.00145881	0.00983348	0	0	6.48406	42.3418	TGFB2;ACTN1;CD109;SERPINE1;ACTN4
kinetochore microtubule (GO:0005828)	2/7	0.00171493	0.011147	0	0	43.5407	277.284	CLASP1;CLASP2
mitochondrial intermembrane space (GO:0005758)	4/58	0.00199701	0.0121152	0	0	8.13251	50.5525	TRAP1;CLPB;AGK;MICU1
filopodium (GO:0030175)	4/58	0.00199701	0.0121152	0	0	8.13251	50.5525	ACTA2;MYO1B;UTRN;PPP1R9B
spindle microtubule (GO:0005876)	4/61	0.00240445	0.0141164	0	0	7.70331	46.4543	CLTC;CALM1;CLASP1;CLASP2
pseudopodium (GO:0031143)	2/9	0.00290446	0.0165191	0	0	31.0973	181.655	ACTN1;ACTN4
platelet alpha granule lumen (GO:0031093)	4/67	0.00338411	0.0186639	0	0	6.96755	39.636	TGFB2;ACTN1;SERPINE1;ACTN4
actin filament (GO:0005884)	4/72	0.00438391	0.0234668	0	0	6.45359	35.0418	MYO1B;ACTN1;ACTB;DBN1
intrinsic component of mitochondrial inner membrane (GO:0031304)	3/39	0.00548914	0.0285435	0	0	9.10681	47.4008	AGK;SFXN3;SFXN1
plasma membrane raft (GO:0044853)	4/82	0.00694371	0.0351043	0	0	5.62336	27.9477	EHD2;CAV1;MYOF;ORAI1
calcium channel complex (GO:0034704)	3/45	0.00818717	0.040272	0	0	7.80347	37.4971	ORAI1;CALM1;MICU1
cytoplasmic vesicle membrane (GO:0030659)	9/380	0.00876832	0.0419956	0	0	2.69549	12.7675	EHD2;CD63;RALA;MYO1B;CAV1;ZDHHC13;APOB;SORL1;EGFR
actin cytoskeleton (GO:0015629)	8/316	0.00906995	0.0423264	0	0	2.87898	13.5393	MYO1B;MYO1C;ACTN1;SLC2A1;ACTN4;ACTB;DBN1;PPP1R9B
microtubule cytoskeleton (GO:0015630)	8/331	0.011766	0.0535352	0	0	2.74317	12.1867	EHD2;SHMT2;CLTC;DBT;TTK;SPTAN1;CLASP1;CLASP2
microbody membrane (GO:0031903)	3/52	0.0121686	0.0540168	0	0	6.68632	29.4793	ABCD3;AGPS;PEX14
peroxisomal membrane (GO:0005778)	3/53	0.012813	0.0555232	0	0	6.55227	28.5501	ABCD3;AGPS;PEX14
extracellular membrane-bounded organelle (GO:0065010)	3/56	0.0148618	0.0629033	0	0	6.18044	26.0133	CLTC;COL12A1;SPTAN1
endocytic vesicle membrane (GO:0030666)	5/158	0.0155384	0.0632139	0	0	3.58984	14.9497	CAV1;CLTC;HLA-A;APOB;EGFR
platelet dense granule (GO:0042827)	2/21	0.0157601	0.0632139	0	0	11.45	47.5205	ABCC4;CD63
cortical cytoskeleton (GO:0030863)	3/58	0.0163245	0.0632139	0	0	5.9551	24.5058	SLC2A1;DBN1;CLASP1
recycling endosome membrane (GO:0055038)	3/58	0.0163245	0.0632139	0	0	5.9551	24.5058	EHD2;HLA-A;RAB11B
extracellular vesicle (GO:1903561)	3/59	0.0170851	0.0637541	0	0	5.84846	23.8006	CLTC;COL12A1;SPTAN1
integral component of mitochondrial outer membrane (GO:0031307)	2/22	0.0172325	0.0637541	0	0	10.8769	44.1708	RHOT1;SYNJ2BP
membrane raft (GO:0045121)	5/163	0.0175456	0.0637541	0	0	3.47536	14.0507	LAT2;MYO1C;CAV1;ORAI1;EGFR
caveola (GO:0005901)	3/60	0.0178652	0.0637541	0	0	5.74557	23.1253	EHD2;CAV1;MYOF
intrinsic component of mitochondrial outer membrane (GO:0031306)	2/23	0.0187608	0.0656629	0	0	10.3585	41.185	RHOT1;SYNJ2BP
trans-Golgi network (GO:0005802)	6/239	0.0234553	0.0797797	0	0	2.83305	10.6315	MYO1B;CLTC;VPS52;TBC1D23;SORL1;CLASP2
endosome lumen (GO:0031904)	2/26	0.0236709	0.0797797	0	0	9.06227	33.9247	CD63;APOB
clathrin-coated endocytic vesicle membrane (GO:0030669)	3/69	0.0257692	0.0852726	0	0	4.95982	18.1459	CLTC;APOB;EGFR
mitochondrial outer membrane (GO:0005741)	4/126	0.0291776	0.0948271	0	0	3.58725	12.6786	RHOT1;AGK;VPS13C;RAB11FIP5
cation channel complex (GO:0034703)	3/73	0.0297922	0.095126	0	0	4.67545	16.4272	ORAI1;MICU1;CALM1
polymeric cytoskeletal fiber (GO:0099513)	6/256	0.0313802	0.0975915	0	0	2.63811	9.13203	MYO1B;ACTN1;PPL;ACTB;DBN1;CLASP2
spindle (GO:0005819)	5/192	0.0325743	0.0975915	0	0	2.93206	10.0401	CLTC;TTK;CALM1;CLASP1;CLASP2
lysosome (GO:0005764)	9/477	0.032792	0.0975915	0	0	2.12615	7.26628	CD63;OCLN;SLC12A4;CLTC;SDC1;ECE1;APOB;DAGLB;VPS39
catenin complex (GO:0016342)	2/31	0.0328719	0.0975915	0	0	7.49792	25.6064	CTNND1;CTNNB1
lysosomal membrane (GO:0005765)	7/330	0.0333738	0.0975915	0	0	2.38672	8.1148	CD63;OCLN;SLC12A4;CLTC;ECE1;DAGLB;VPS39
adherens junction (GO:0005912)	4/132	0.0337817	0.0975915	0	0	3.41806	11.5798	CTNND1;CTNNB1;SCRIB;ACTB
lytic vacuole membrane (GO:0098852)	6/267	0.0373421	0.106192	0	0	2.52551	8.30294	CD63;OCLN;SLC12A4;ECE1;DAGLB;VPS39
postsynaptic density (GO:0014069)	4/138	0.0387859	0.1086	0	0	3.26401	10.6071	SCRIB;SYNJ2BP;DBN1;PPP1R9B
organelle outer membrane (GO:0031968)	4/142	0.0423452	0.114168	0	0	3.16876	10.0193	RHOT1;AGK;VPS13C;RAB11FIP5
clathrin-coated endocytic vesicle (GO:0045334)	3/85	0.0437183	0.114168	0	0	3.98882	12.4849	CLTC;APOB;EGFR
tight junction (GO:0070160)	3/85	0.0437183	0.114168	0	0	3.98882	12.4849	OCLN;SIPA1L3;ACTB
mitochondrial alpha-ketoglutarate dehydrogenase complex (GO:0005947)	1/5	0.0451656	0.114168	0	0	27.0656	83.8335	DBT
chloride channel complex (GO:0034707)	1/5	0.0451656	0.114168	0	0	27.0656	83.8335	ANO6
external side of apical plasma membrane (GO:0098591)	1/5	0.0451656	0.114168	0	0	27.0656	83.8335	ABCC4
sorting endosome (GO:0097443)	1/5	0.0451656	0.114168	0	0	27.0656	83.8335	PTPN1
endoplasmic reticulum lumen (GO:0005788)	6/285	0.0485758	0.121107	0	0	2.3604	7.13932	COL18A1;COL12A1;MIA3;LAMC1;APOB;KTN1
clathrin-coated vesicle membrane (GO:0030665)	3/90	0.0503234	0.123768	0	0	3.75862	11.2356	CLTC;APOB;EGFR
MHC class I protein complex (GO:0042612)	1/6	0.0539522	0.127523	0	0	21.6514	63.2146	HLA-A
nuclear envelope lumen (GO:0005641)	1/6	0.0539522	0.127523	0	0	21.6514	63.2146	SORL1
uniplex complex (GO:1990246)	1/6	0.0539522	0.127523	0	0	21.6514	63.2146	MICU1
cortical actin cytoskeleton (GO:0030864)	2/42	0.0570215	0.13305	0	0	5.43297	15.5618	SLC2A1;DBN1
early endosome membrane (GO:0031901)	3/97	0.0603331	0.138995	0	0	3.47749	9.76435	CAV1;HLA-A;EGFR
collagen-containing extracellular matrix (GO:0062023)	7/380	0.0622516	0.14061	0	0	2.06148	5.72385	COL18A1;TGFB2;COL12A1;SERPINE1;LAMC1;ICAM1;LOXL2
low-density lipoprotein particle (GO:0034362)	1/7	0.0626584	0.14061	0	0	18.0419	49.9771	APOB
trans-Golgi network membrane (GO:0032588)	3/99	0.0633519	0.14061	0	0	3.4047	9.39373	MYO1B;CLTC;VPS52
intracellular non-membrane-bounded organelle (GO:0043232)	16/1158	0.0683586	0.149125	0	0	1.55733	4.17831	DDX28;SLC30A9;CAV1;CLTC;TTK;PDS5B;SDHA;PPL;ACTB;GPRC5A;CPT2;SCD;AGPS;UTRN;SPTBN1;DBN1
multivesicular body (GO:0005771)	2/47	0.0695124	0.149125	0	0	4.82808	12.8729	CD63;SORL1
Golgi membrane (GO:0000139)	8/472	0.0708751	0.149125	0	0	1.89577	5.01779	MYO1B;CAV1;CLTC;VPS52;SLC2A1;ZDHHC13;HLA-A;SORL1
serine C-palmitoyltransferase complex (GO:0017059)	1/8	0.071285	0.149125	0	0	15.4637	40.8407	SPTLC2
spectrin-associated cytoskeleton (GO:0014731)	1/8	0.071285	0.149125	0	0	15.4637	40.8407	SPTBN1
multivesicular body membrane (GO:0032585)	1/9	0.0798326	0.165108	0	0	13.5301	34.2016	CD63
basement membrane (GO:0005604)	2/52	0.0828003	0.167441	0	0	4.34418	10.8227	LAMC1;LOXL2
sarcolemma (GO:0042383)	2/52	0.0828003	0.167441	0	0	4.34418	10.8227	CAV1;SLC2A1
Golgi cisterna (GO:0031985)	2/53	0.0855449	0.17109	0	0	4.25878	10.4711	HLA-A;SORL1
mitochondrial respiratory chain complex IV (GO:0005751)	1/10	0.0883019	0.172806	0	0	12.0261	29.1873	NDUFA4
chylomicron (GO:0042627)	1/10	0.0883019	0.172806	0	0	12.0261	29.1873	APOB
nuclear inclusion body (GO:0042405)	1/11	0.0966937	0.180868	0	0	10.823	25.2847	RANBP2
Golgi medial cisterna (GO:0005797)	1/11	0.0966937	0.180868	0	0	10.823	25.2847	HLA-A
intracellular vesicle (GO:0097708)	1/11	0.0966937	0.180868	0	0	10.823	25.2847	EGFR
microvillus (GO:0005902)	2/57	0.0967886	0.180868	0	0	3.94825	9.22006	MYO1B;MYO1C
bounding membrane of organelle (GO:0098588)	11/767	0.0973907	0.180868	0	0	1.60305	3.73355	EHD2;CD63;MYO1B;TCTN3;CAV1;SLC2A1;ZDHHC13;HLA-A;APOB;SORL1;EGFR
mitotic spindle (GO:0072686)	3/120	0.0989994	0.181999	0	0	2.79062	6.45371	CLTC;CLASP1;CLASP2
filopodium membrane (GO:0031527)	1/12	0.105009	0.189224	0	0	9.83855	22.1733	UTRN
intrinsic component of mitochondrial membrane (GO:0098573)	1/12	0.105009	0.189224	0	0	9.83855	22.1733	MICU1
secretory granule membrane (GO:0030667)	5/274	0.1093	0.192627	0	0	2.02976	4.49319	ABCC4;CD63;CD109;PTPRJ;ANO6
MIB complex (GO:0140275)	1/13	0.113248	0.192627	0	0	9.01821	19.6433	HSPA9
beta-catenin-TCF complex (GO:1990907)	1/13	0.113248	0.192627	0	0	9.01821	19.6433	CTNNB1
mitotic spindle microtubule (GO:1990498)	1/13	0.113248	0.192627	0	0	9.01821	19.6433	CLTC
cytoplasmic side of endoplasmic reticulum membrane (GO:0098554)	1/13	0.113248	0.192627	0	0	9.01821	19.6433	PTPN1
SAM complex (GO:0001401)	1/13	0.113248	0.192627	0	0	9.01821	19.6433	HSPA9
integral component of plasma membrane (GO:0005887)	18/1454	0.121977	0.205554	0	0	1.38789	2.92002	DDR1;CD63;SLC12A4;CD83;SLC16A1;CAV1;SLC2A1;PTPRJ;HLA-A;SORL1;EGFR;ICAM1;KTN1;GPRC5A;PTK7;ORAI1;PLXNA1;SDC1
asymmetric synapse (GO:0032279)	3/133	0.124297	0.207542	0	0	2.5099	5.23334	SCRIB;DBN1;PPP1R9B
clathrin coat (GO:0030118)	1/15	0.1295	0.208731	0	0	7.72912	15.7989	CLTC
triglyceride-rich plasma lipoprotein particle (GO:0034385)	1/15	0.1295	0.208731	0	0	7.72912	15.7989	APOB
very-low-density lipoprotein particle (GO:0034361)	1/15	0.1295	0.208731	0	0	7.72912	15.7989	APOB
late endosome membrane (GO:0031902)	2/68	0.129597	0.208731	0	0	3.28838	6.71923	CD63;VPS39
glutamatergic synapse (GO:0098978)	2/69	0.132696	0.211848	0	0	3.23913	6.54206	ACTN1;ACTB
neuron projection (GO:0043005)	8/556	0.141792	0.224401	0	0	1.59821	3.12193	FARP1;TGFB2;ACAD9;ACADM;SYNJ2BP;ACTB;DBN1;PPP1R9B
platelet alpha granule membrane (GO:0031092)	1/17	0.145455	0.226264	0	0	6.7623	13.0369	CD109
endolysosome membrane (GO:0036020)	1/17	0.145455	0.226264	0	0	6.7623	13.0369	CLTC
smooth endoplasmic reticulum (GO:0005790)	1/19	0.16112	0.245839	0	0	6.01032	10.9725	APOB
H4/H2A histone acetyltransferase complex (GO:0043189)	1/19	0.16112	0.245839	0	0	6.01032	10.9725	ACTB
COPII-coated ER to Golgi transport vesicle (GO:0030134)	2/79	0.164526	0.245839	0	0	2.81704	5.08387	HLA-A;TMED4
secretory granule lumen (GO:0034774)	5/316	0.16713	0.245839	0	0	1.75187	3.13407	TGFB2;ACTN1;SERPINE1;ACTN4;SPTAN1
clathrin-coated vesicle (GO:0030136)	2/80	0.167781	0.245839	0	0	2.78078	4.96396	CLTC;ECE1
MHC protein complex (GO:0042611)	1/20	0.168845	0.245839	0	0	5.6937	10.1278	HLA-A
NuA4 histone acetyltransferase complex (GO:0035267)	1/20	0.168845	0.245839	0	0	5.6937	10.1278	ACTB
postsynaptic density membrane (GO:0098839)	1/20	0.168845	0.245839	0	0	5.6937	10.1278	SYNJ2BP
mitochondrial outer membrane translocase complex (GO:0005742)	1/21	0.1765	0.25096	0	0	5.40874	9.38112	HSPA9
postsynaptic specialization membrane (GO:0099634)	1/21	0.1765	0.25096	0	0	5.40874	9.38112	SYNJ2BP
endocytic vesicle lumen (GO:0071682)	1/21	0.1765	0.25096	0	0	5.40874	9.38112	APOB
coated vesicle (GO:0030135)	2/84	0.180907	0.255234	0	0	2.6446	4.52166	CLTC;TMED4
specific granule (GO:0042581)	3/160	0.183007	0.25621	0	0	2.07541	3.52453	PTPRJ;ANO6;SPTAN1
lysosomal lumen (GO:0043202)	2/86	0.187528	0.260534	0	0	2.58137	4.32077	SDC1;APOB
mitochondrial ribosome (GO:0005761)	1/23	0.191598	0.264174	0	0	4.91654	8.12387	MRPS22
Golgi-associated vesicle membrane (GO:0030660)	1/24	0.199044	0.272376	0	0	4.70254	7.59097	ZDHHC13
specific granule membrane (GO:0035579)	2/91	0.204217	0.277369	0	0	2.43573	3.86934	PTPRJ;ANO6
endolysosome (GO:0036019)	1/25	0.206422	0.277785	0	0	4.50638	7.11031	CLTC
cell projection membrane (GO:0031253)	2/92	0.207575	0.277785	0	0	2.40855	3.78687	TCTN3;UTRN
endoplasmic reticulum membrane (GO:0005789)	9/712	0.21042	0.279536	0	0	1.39823	2.17935	PTPN1;SPTLC2;SCD;CAV1;MIA3;HLA-A;PLP2;APOB;KTN1
apical junction complex (GO:0043296)	2/98	0.227835	0.296597	0	0	2.25733	3.33889	OCLN;ACTB
lumenal side of endoplasmic reticulum membrane (GO:0098553)	1/28	0.228152	0.296597	0	0	4.00506	5.91845	HLA-A
integral component of lumenal side of endoplasmic reticulum membrane (GO:0071556)	1/28	0.228152	0.296597	0	0	4.00506	5.91845	HLA-A
microtubule (GO:0005874)	3/182	0.235229	0.303629	0	0	1.8183	2.63143	CALM1;CLASP1;CLASP2
dendrite (GO:0030425)	4/270	0.237728	0.304694	0	0	1.63325	2.34637	FARP1;ACAD9;DBN1;PPP1R9B
ciliary membrane (GO:0060170)	1/31	0.24929	0.315075	0	0	3.60401	5.00647	TCTN3
Golgi stack (GO:0005795)	1/31	0.24929	0.315075	0	0	3.60401	5.00647	SORL1
late endosome (GO:0005770)	3/189	0.252383	0.316784	0	0	1.74924	2.40837	CD63;SORL1;VPS39
aggresome (GO:0016235)	1/35	0.276581	0.342433	0	0	3.17936	4.08629	POLD1
ion channel complex (GO:0034702)	1/35	0.276581	0.342433	0	0	3.17936	4.08629	ANO6
axon (GO:0030424)	3/204	0.289677	0.356224	0	0	1.61747	2.00402	TGFB2;ACADM;ACTB
neuromuscular junction (GO:0031594)	1/38	0.296399	0.362045	0	0	2.92113	3.55224	SYNJ2BP
mitochondrial respiratory chain complex I (GO:0005747)	1/42	0.321986	0.38809	0	0	2.63561	2.9868	NDUFA4
respiratory chain complex I (GO:0045271)	1/42	0.321986	0.38809	0	0	2.63561	2.9868	NDUFA4
cornified envelope (GO:0001533)	1/43	0.328237	0.393021	0	0	2.57273	2.86607	PPL
phagocytic vesicle membrane (GO:0030670)	1/45	0.340567	0.405119	0	0	2.45554	2.64496	HLA-A
Golgi-associated vesicle (GO:0005798)	1/47	0.352673	0.416795	0	0	2.34854	2.44768	ZDHHC13
intermediate filament (GO:0005882)	1/50	0.370417	0.434941	0	0	2.20442	2.18926	PPL
integral component of endoplasmic reticulum membrane (GO:0030176)	2/142	0.376318	0.439038	0	0	1.54443	1.5094	SCD;HLA-A
ER to Golgi transport vesicle membrane (GO:0012507)	1/54	0.393326	0.455958	0	0	2.03763	1.90135	HLA-A
coated vesicle membrane (GO:0030662)	1/55	0.398923	0.456628	0	0	1.9998	1.83779	HLA-A
tertiary granule lumen (GO:1904724)	1/55	0.398923	0.456628	0	0	1.9998	1.83779	SPTAN1
azurophil granule membrane (GO:0035577)	1/58	0.415406	0.472524	0	0	1.89426	1.6641	CD63
transport vesicle membrane (GO:0030658)	1/60	0.426144	0.481728	0	0	1.82986	1.56083	HLA-A
specific granule lumen (GO:0035580)	1/62	0.436686	0.488225	0	0	1.76969	1.46626	SPTAN1
vacuolar lumen (GO:0005775)	2/161	0.437256	0.488225	0	0	1.35856	1.12385	SDC1;APOB
intracellular membrane-bounded organelle (GO:0043231)	49/5192	0.445521	0.492601	0	0	1.03553	0.83724	ABCD3;CTNND1;MIA3;DDX41;IDE;ACTB;LOXL2;TCTN3;DLAT;ACADM;ACADS;POLE;SPTAN1;AASS;SLC30A9;PUS1;MYOF;ACAD9;ACTN4;SUPV3L1;GPRC5A;PPIF;TFAM;DLD;CD63;SHMT2;DLST;TTK;PDS5B;EGFR;NXF1;RAB11FIP1;RAB20;ALDH1B1;POLD1;PIP5K1A;APOB;RAB11FIP5;RANBP2;SLC16A1;MDH2;AGK;HMGA1;NDC80;PEX14;EHD2;CTNNB1;SSBP1;CALM1
tertiary granule (GO:0070820)	2/164	0.446589	0.492601	0	0	1.3332	1.07471	ANO6;SPTAN1
tertiary granule membrane (GO:0070821)	1/73	0.491317	0.535447	0	0	1.49848	1.06492	ANO6
vesicle membrane (GO:0012506)	1/73	0.491317	0.535447	0	0	1.49848	1.06492	RALA
lipid droplet (GO:0005811)	1/77	0.509848	0.550683	0	0	1.41933	0.95612	CAV1
nucleolus (GO:0005730)	7/733	0.51408	0.550683	0	0	1.03991	0.691929	DDX28;GPRC5A;CPT2;SCD;AGPS;SDHA;SPTBN1
bicellular tight junction (GO:0005923)	1/78	0.514375	0.550683	0	0	1.40082	0.931272	OCLN
P-body (GO:0000932)	1/80	0.523304	0.556967	0	0	1.36522	0.884108	CNOT1
nuclear lumen (GO:0031981)	7/745	0.531366	0.562259	0	0	1.02235	0.646438	DDX28;GPRC5A;CPT2;SCD;AGPS;SDHA;SPTBN1
intermediate filament cytoskeleton (GO:0045111)	1/84	0.540675	0.568803	0	0	1.29916	0.798903	PPL
integral component of organelle membrane (GO:0031301)	2/214	0.588139	0.615179	0	0	1.01617	0.539377	SCD;MICU1
Golgi lumen (GO:0005796)	1/100	0.604087	0.628251	0	0	1.08831	0.54855	SDC1
intrinsic component of endoplasmic reticulum membrane (GO:0031227)	1/121	0.674285	0.697272	0	0	0.896903	0.353471	SCD
azurophil granule (GO:0042582)	1/155	0.762637	0.784181	0	0	0.697679	0.189052	CD63
chromosome (GO:0005694)	1/160	0.77344	0.790821	0	0	0.675568	0.173558	PDS5B
nuclear membrane (GO:0031965)	1/204	0.849705	0.863946	0	0	0.527955	0.0859857	RANBP2
lytic vacuole (GO:0000323)	1/219	0.869356	0.879016	0	0	0.491252	0.0687765	CLTC
cilium (GO:0005929)	1/237	0.889591	0.894506	0	0	0.453367	0.0530408	TCTN3
nucleus (GO:0005634)	34/4484	0.918213	0.918213	0	0	0.782688	0.0667831	SHMT2;CTNND1;DLST;TTK;PDS5B;DDX41;IDE;ACTB;EGFR;LOXL2;NXF1;TCTN3;POLD1;PIP5K1A;ACADM;ACADS;POLE;AASS;RANBP2;SLC30A9;MDH2;PUS1;ACAD9;HMGA1;ACTN4;NDC80;PEX14;SUPV3L1;EHD2;TFAM;CTNNB1;SSBP1;CALM1;DLD

## Sheet: molfun down lm
Term	Overlap	P-value	Adjusted P-value	Old P-value	Old Adjusted P-value	Odds Ratio	Combined Score	Genes
cadherin binding (GO:0045296)	16/322	5.17367e-08	1.40206e-05	0	0	6.07221	101.874	PTPN1;CTNND1;SCRIB;PTPRJ;PPL;EGFR;RAB11B;KTN1;MYO1B;GPRC5A;CTNNB1;ITGA6;SPTAN1;SPTBN1;DBN1;SPTBN2
RNA binding (GO:0003723)	31/1406	4.77721e-06	0.000647312	0	0	2.71739	33.2925	DDX28;GFM1;ACAA2;CLTC;GTPBP10;DDX41;MRPS30;TFB1M;MRPL41;NXF1;SPTBN1;HSPA9;PTCD3;TRAP1;PTPN1;PTCD1;MDH2;PUS1;ACTN1;ACTN4;TRNT1;HLA-A;HSPE1;PDIA4;KTN1;SUPV3L1;CNOT1;TFAM;SSBP1;GRSF1;SNTB2
acyl-CoA dehydrogenase activity (GO:0003995)	3/9	6.17794e-05	0.00558074	0	0	54.7238	530.379	ACAD9;ACADM;ACADS
kinase binding (GO:0019900)	13/461	0.000355699	0.0240986	0	0	3.28665	26.1007	TRAP1;PTPN1;SLC12A4;CAV1;CLTC;PTPRJ;ACTB;EGFR;ACTA2;PIP5K1A;CTNNB1;UTRN;CALM1
retinoic acid receptor binding (GO:0042974)	3/18	0.000564612	0.030602	0	0	21.8796	163.645	CNOT1;HMGA1;ACTN4
GTPase activity (GO:0003924)	8/216	0.000895609	0.0333981	0	0	4.28497	30.0719	GFM1;RALA;RHOT1;RALB;RAB20;RRAS;GTPBP10;RAB11B
pyridoxal phosphate binding (GO:0030170)	3/21	0.000901775	0.0333981	0	0	18.2302	127.815	OAT;GLDC;SHMT2
purine ribonucleoside triphosphate binding (GO:0035639)	12/460	0.00117446	0.0333981	0	0	3.0162	20.3501	HSPA9;GLUD1;RALA;MYO1B;RHOT1;ABCD3;RALB;RRAS;GTPBP10;TRNT1;IDE;RAB11B
malate dehydrogenase activity (GO:0016615)	2/6	0.0012324	0.0333981	0	0	54.4286	364.606	MDH2;ME3
carnitine O-acyltransferase activity (GO:0016406)	2/6	0.0012324	0.0333981	0	0	54.4286	364.606	CPT2;CRAT
nuclear receptor coactivator activity (GO:0030374)	4/53	0.0014283	0.0351882	0	0	8.96463	58.7297	SLC30A9;ACTN1;HMGA1;ACTN4
nitric-oxide synthase binding (GO:0050998)	2/7	0.00171493	0.0387288	0	0	43.5407	277.284	CAV1;ACTB
GTP binding (GO:0005525)	7/189	0.00186741	0.0389282	0	0	4.26641	26.8067	GLUD1;RALA;RHOT1;RALB;RRAS;GTPBP10;RAB11B
serine transmembrane transporter activity (GO:0022889)	2/8	0.00227275	0.0439939	0	0	36.2821	220.84	SFXN3;SFXN1
GTPase binding (GO:0051020)	7/201	0.0026397	0.0476906	0	0	4.00006	23.7487	RANBP2;FMNL1;RABGAP1;MYO1C;CAV1;SORL1;SPTBN1
single-stranded DNA exodeoxyribonuclease activity (GO:0008297)	2/9	0.00290446	0.0491943	0	0	31.0973	181.655	MGME1;POLE
GDP binding (GO:0019003)	4/67	0.00338411	0.0539467	0	0	6.96755	39.636	RALA;RALB;RRAS;RAB11B
guanyl ribonucleotide binding (GO:0032561)	7/214	0.00373145	0.0561791	0	0	3.74636	20.9458	GLUD1;RALA;RHOT1;RALB;RRAS;GTPBP10;RAB11B
nucleoside-triphosphatase activity (GO:0017111)	8/278	0.0043037	0.0565743	0	0	3.29057	17.928	GFM1;RALA;RHOT1;RALB;RAB20;RRAS;GTPBP10;RAB11B
3'-5'-exodeoxyribonuclease activity (GO:0008296)	2/11	0.00438399	0.0565743	0	0	24.1844	131.316	POLD1;POLE
vinculin binding (GO:0017166)	2/11	0.00438399	0.0565743	0	0	24.1844	131.316	ACTN1;UTRN
ATPase binding (GO:0051117)	4/73	0.00460528	0.0567287	0	0	6.35974	34.2189	RALA;RALB;CAV1;EGFR
exodeoxyribonuclease activity, producing 5'-phosphomonoesters (GO:0016895)	2/12	0.00522908	0.0616122	0	0	21.7648	114.342	MGME1;POLD1
small GTPase binding (GO:0031267)	6/175	0.00568324	0.0641732	0	0	3.91869	20.2605	RANBP2;FMNL1;RABGAP1;MYO1C;CAV1;SORL1
aldehyde dehydrogenase (NAD+) activity (GO:0004029)	2/13	0.00614261	0.0658469	0	0	19.7852	100.756	ALDH1B1;ALDH7A1
carboxylic acid binding (GO:0031406)	3/41	0.00631742	0.0658469	0	0	8.62664	43.6891	GLUD1;GLDC;SHMT2
metalloendopeptidase activity (GO:0004222)	4/82	0.00694371	0.0696943	0	0	5.62336	27.9477	PITRM1;ECE1;IDE;SPG7
aldehyde dehydrogenase [NAD(P)+] activity (GO:0004030)	2/15	0.00816971	0.0790711	0	0	16.7396	80.4729	ALDH1B1;ALDH7A1
oxidoreductase activity, acting on the CH-OH group of donors, NAD or NADP as acceptor (GO:0016616)	4/87	0.00853008	0.0797122	0	0	5.28327	25.1703	ABCC4;HIBADH;MDH2;ME3
tRNA binding (GO:0000049)	3/49	0.0103497	0.093492	0	0	7.12347	32.56	PTCD1;PUS1;TRNT1
GTPase activator activity (GO:0005096)	8/336	0.012784	0.111757	0	0	2.70067	11.7737	ARHGEF11;RANBP2;FARP1;DNMBP;RABGAP1;TBC1D4;ARHGAP17;SIPA1L3
iron ion binding (GO:0005506)	3/54	0.0134767	0.114131	0	0	6.42346	27.6645	FECH;SCD;ACO2
flavin adenine dinucleotide binding (GO:0050660)	3/55	0.0141596	0.114339	0	0	6.29962	26.8198	AGPS;SDHA;DLD
microtubule plus-end binding (GO:0051010)	2/20	0.0143451	0.114339	0	0	12.0867	51.3001	CLASP1;CLASP2
protein homodimerization activity (GO:0042803)	12/636	0.0148948	0.115329	0	0	2.1458	9.02681	SUPV3L1;TGFB2;ABCD3;FECH;GLDC;SHMT2;ACTN1;TARS2;ECE1;ACTN4;IDE;SSBP1
DNA-directed DNA polymerase activity (GO:0003887)	2/21	0.0157601	0.118639	0	0	11.45	47.5205	POLD1;POLE
DNA polymerase activity (GO:0034061)	2/22	0.0172325	0.126216	0	0	10.8769	44.1708	POLD1;POLE
low-density lipoprotein particle receptor binding (GO:0050750)	2/23	0.0187608	0.128641	0	0	10.3585	41.185	CLTC;APOB
disordered domain specific binding (GO:0097718)	2/23	0.0187608	0.128641	0	0	10.3585	41.185	CLTC;CALM1
protein kinase binding (GO:0019901)	10/506	0.0189876	0.128641	0	0	2.2386	8.87374	ACTA2;TRAP1;PTPN1;SLC12A4;CAV1;CLTC;PTPRJ;UTRN;CALM1;ACTB
nuclear receptor binding (GO:0016922)	4/120	0.0249698	0.165044	0	0	3.77395	13.9262	CNOT1;HMGA1;CTNNB1;ACTN4
metallopeptidase activity (GO:0008237)	4/121	0.0256438	0.165463	0	0	3.7415	13.7068	PITRM1;ECE1;IDE;SPG7
lipoprotein particle receptor binding (GO:0070325)	2/28	0.027204	0.167552	0	0	8.36433	30.1483	CLTC;APOB
NAD binding (GO:0051287)	2/28	0.027204	0.167552	0	0	8.36433	30.1483	GLUD1;ALDH1B1
palmitoyltransferase activity (GO:0016409)	2/29	0.0290453	0.174917	0	0	8.05413	28.5028	ZDHHC5;ZDHHC13
double-stranded RNA binding (GO:0003725)	3/73	0.0297922	0.175515	0	0	4.67545	16.4272	SUPV3L1;ACTN1;CLTC
acyltransferase activity, transferring groups other than amino-acyl groups (GO:0016747)	3/76	0.0330142	0.188306	0	0	4.48263	15.2894	DBT;ZDHHC5;ZDHHC13
amino acid binding (GO:0016597)	2/32	0.0348552	0.188306	0	0	7.24762	24.327	GLDC;SHMT2
neutral amino acid transmembrane transporter activity (GO:0015175)	2/32	0.0348552	0.188306	0	0	7.24762	24.327	SFXN3;SFXN1
estrogen receptor binding (GO:0030331)	2/35	0.041073	0.188306	0	0	6.58775	21.0307	CNOT1;CTNNB1
organic anion transmembrane transporter activity (GO:0008514)	4/144	0.044192	0.188306	0	0	3.12317	9.74184	ABCC4;SLC16A1;SFXN3;SFXN1
hydroxymethyl-, formyl- and related transferase activity (GO:0016742)	1/5	0.0451656	0.188306	0	0	27.0656	83.8335	SHMT2
serine C-palmitoyltransferase activity (GO:0004758)	1/5	0.0451656	0.188306	0	0	27.0656	83.8335	SPTLC2
single-stranded DNA 3'-5' exodeoxyribonuclease activity (GO:0008310)	1/5	0.0451656	0.188306	0	0	27.0656	83.8335	POLE
aminoacyl-tRNA editing activity (GO:0002161)	1/5	0.0451656	0.188306	0	0	27.0656	83.8335	TARS2
lipase binding (GO:0035473)	1/5	0.0451656	0.188306	0	0	27.0656	83.8335	APOB
lipid kinase activity (GO:0001727)	1/5	0.0451656	0.188306	0	0	27.0656	83.8335	AGK
C-acetyltransferase activity (GO:0016453)	1/5	0.0451656	0.188306	0	0	27.0656	83.8335	ACAA2
C-palmitoyltransferase activity (GO:0016454)	1/5	0.0451656	0.188306	0	0	27.0656	83.8335	SPTLC2
urate transmembrane transporter activity (GO:0015143)	1/5	0.0451656	0.188306	0	0	27.0656	83.8335	ABCC4
neuregulin binding (GO:0038132)	1/5	0.0451656	0.188306	0	0	27.0656	83.8335	ITGA6
oxidoreductase activity, acting on a sulfur group of donors, NAD(P) as acceptor (GO:0016668)	1/5	0.0451656	0.188306	0	0	27.0656	83.8335	DLD
dolichyl-diphosphooligosaccharide-protein glycotransferase activity (GO:0004579)	1/5	0.0451656	0.188306	0	0	27.0656	83.8335	STT3B
glutathione transmembrane transporter activity (GO:0034634)	1/5	0.0451656	0.188306	0	0	27.0656	83.8335	ABCC4
purine nucleotide transmembrane transporter activity (GO:0015216)	1/5	0.0451656	0.188306	0	0	27.0656	83.8335	ABCC4
aminoacyl-tRNA ligase activity (GO:0004812)	2/38	0.0476724	0.195136	0	0	6.03785	18.3756	IARS2;TARS2
1-phosphatidylinositol-4-phosphate 5-kinase activity (GO:0016308)	1/6	0.0539522	0.195136	0	0	21.6514	63.2146	PIP5K1A
acetyl-CoA C-acyltransferase activity (GO:0003988)	1/6	0.0539522	0.195136	0	0	21.6514	63.2146	ACAA2
L-serine transmembrane transporter activity (GO:0015194)	1/6	0.0539522	0.195136	0	0	21.6514	63.2146	SFXN1
tripeptide transmembrane transporter activity (GO:0042937)	1/6	0.0539522	0.195136	0	0	21.6514	63.2146	ABCC4
CoA carboxylase activity (GO:0016421)	1/6	0.0539522	0.195136	0	0	21.6514	63.2146	PCCA
oligosaccharyl transferase activity (GO:0004576)	1/6	0.0539522	0.195136	0	0	21.6514	63.2146	STT3B
collagen receptor activity (GO:0038064)	1/6	0.0539522	0.195136	0	0	21.6514	63.2146	DDR1
coreceptor activity involved in Wnt signaling pathway, planar cell polarity pathway (GO:1904929)	1/6	0.0539522	0.195136	0	0	21.6514	63.2146	PTK7
transition metal ion binding (GO:0046914)	8/445	0.0540044	0.195136	0	0	2.01571	5.88322	PTPN1;PITRM1;SHMT2;SCD;ECE1;ACO2;IDE;LOXL2
rRNA binding (GO:0019843)	2/42	0.0570215	0.195177	0	0	5.43297	15.5618	DDX28;PTCD3
rRNA (adenine) methyltransferase activity (GO:0016433)	1/7	0.0626584	0.195177	0	0	18.0419	49.9771	TFB1M
ABC-type glutathione S-conjugate transporter activity (GO:0015431)	1/7	0.0626584	0.195177	0	0	18.0419	49.9771	ABCC4
acyl-CoA oxidase activity (GO:0003997)	1/7	0.0626584	0.195177	0	0	18.0419	49.9771	CRAT
leucine binding (GO:0070728)	1/7	0.0626584	0.195177	0	0	18.0419	49.9771	GLUD1
minor groove of adenine-thymine-rich DNA binding (GO:0003680)	1/7	0.0626584	0.195177	0	0	18.0419	49.9771	HMGA1
voltage-gated channel activity (GO:0022832)	1/7	0.0626584	0.195177	0	0	18.0419	49.9771	ANO6
clathrin light chain binding (GO:0032051)	1/7	0.0626584	0.195177	0	0	18.0419	49.9771	CLTC
oxidoreductase activity, acting on the CH-CH group of donors, oxygen as acceptor (GO:0016634)	1/7	0.0626584	0.195177	0	0	18.0419	49.9771	CRAT
patched binding (GO:0005113)	1/7	0.0626584	0.195177	0	0	18.0419	49.9771	CAV1
peroxisome proliferator activated receptor binding (GO:0042975)	1/7	0.0626584	0.195177	0	0	18.0419	49.9771	HMGA1
phospholipid scramblase activity (GO:0017128)	1/7	0.0626584	0.195177	0	0	18.0419	49.9771	ANO6
adenyl ribonucleotide binding (GO:0032559)	6/306	0.0640694	0.196494	0	0	2.19281	6.02537	HSPA9;GLUD1;MYO1B;ABCD3;TRNT1;IDE
GTPase regulator activity (GO:0030695)	5/233	0.0645313	0.196494	0	0	2.39978	6.57686	RANBP2;RABGAP1;TBC1D4;ARHGAP17;SIPA1L3
type II transforming growth factor beta receptor binding (GO:0005114)	1/8	0.071285	0.209981	0	0	15.4637	40.8407	TGFB2
O-acetyltransferase activity (GO:0016413)	1/8	0.071285	0.209981	0	0	15.4637	40.8407	CRAT
coreceptor activity involved in Wnt signaling pathway (GO:0071936)	1/8	0.071285	0.209981	0	0	15.4637	40.8407	PTK7
cation transmembrane transporter activity (GO:0008324)	2/48	0.0721094	0.210125	0	0	4.72289	12.4192	SFXN3;SFXN1
protein tyrosine kinase activity (GO:0004713)	3/108	0.0777732	0.220418	0	0	3.11144	7.9465	DDR1;TTK;EGFR
armadillo repeat domain binding (GO:0070016)	1/9	0.0798326	0.220418	0	0	13.5301	34.2016	CNOT1
magnesium ion transmembrane transporter activity (GO:0015095)	1/9	0.0798326	0.220418	0	0	13.5301	34.2016	ZDHHC13
potassium channel inhibitor activity (GO:0019870)	1/9	0.0798326	0.220418	0	0	13.5301	34.2016	CAV1
potassium:chloride symporter activity (GO:0015379)	1/9	0.0798326	0.220418	0	0	13.5301	34.2016	SLC12A4
adenylate cyclase binding (GO:0008179)	1/10	0.0883019	0.220418	0	0	12.0261	29.1873	CALM1
store-operated calcium channel activity (GO:0015279)	1/10	0.0883019	0.220418	0	0	12.0261	29.1873	ORAI1
ammonium transmembrane transporter activity (GO:0008519)	1/10	0.0883019	0.220418	0	0	12.0261	29.1873	SLC12A4
Tat protein binding (GO:0030957)	1/10	0.0883019	0.220418	0	0	12.0261	29.1873	ACTB
ubiquitination-like modification-dependent protein binding (GO:0140035)	1/10	0.0883019	0.220418	0	0	12.0261	29.1873	IDE
voltage-gated chloride channel activity (GO:0005247)	1/10	0.0883019	0.220418	0	0	12.0261	29.1873	ANO6
cation:chloride symporter activity (GO:0015377)	1/10	0.0883019	0.220418	0	0	12.0261	29.1873	SLC12A4
nucleotide transmembrane transporter activity (GO:0015215)	1/10	0.0883019	0.220418	0	0	12.0261	29.1873	ABCC4
hydro-lyase activity (GO:0016836)	2/55	0.0911151	0.220418	0	0	4.09766	9.81648	FH;ACO2
myosin binding (GO:0017022)	2/56	0.0939393	0.220418	0	0	4.02157	9.51144	RALA;RAB11B
histone methyltransferase binding (GO:1990226)	1/11	0.0966937	0.220418	0	0	10.823	25.2847	CTNNB1
semaphorin receptor activity (GO:0017154)	1/11	0.0966937	0.220418	0	0	10.823	25.2847	PLXNA1
transaminase activity (GO:0008483)	1/11	0.0966937	0.220418	0	0	10.823	25.2847	OAT
MAP kinase kinase kinase activity (GO:0004709)	1/11	0.0966937	0.220418	0	0	10.823	25.2847	EGFR
C-acyltransferase activity (GO:0016408)	1/11	0.0966937	0.220418	0	0	10.823	25.2847	ACAA2
calcium channel inhibitor activity (GO:0019855)	1/11	0.0966937	0.220418	0	0	10.823	25.2847	CALM1
ubiquitin-dependent protein binding (GO:0140036)	1/11	0.0966937	0.220418	0	0	10.823	25.2847	IDE
diacylglycerol kinase activity (GO:0004143)	1/11	0.0966937	0.220418	0	0	10.823	25.2847	AGK
glycine binding (GO:0016594)	1/11	0.0966937	0.220418	0	0	10.823	25.2847	GLDC
retinoid X receptor binding (GO:0046965)	1/11	0.0966937	0.220418	0	0	10.823	25.2847	HMGA1
protein phosphatase regulator activity (GO:0019888)	2/57	0.0967886	0.220418	0	0	3.94825	9.22006	CALM1;PPP1R9B
ubiquitin protein ligase binding (GO:0031625)	5/265	0.0984167	0.222258	0	0	2.10099	4.87124	HSPA9;RALA;RALB;DBT;EGFR
protein phosphatase binding (GO:0019903)	3/123	0.104636	0.227906	0	0	2.72044	6.14075	CTNNB1;EGFR;PPP1R9B
tumor necrosis factor receptor binding (GO:0005164)	1/12	0.105009	0.227906	0	0	9.83855	22.1733	TRAP1
poly(A)-specific ribonuclease activity (GO:0004535)	1/12	0.105009	0.227906	0	0	9.83855	22.1733	CNOT1
transmembrane receptor protein kinase activity (GO:0019199)	2/60	0.10548	0.227906	0	0	3.74346	8.41991	DDR1;EGFR
transmembrane receptor protein tyrosine kinase activity (GO:0004714)	2/60	0.10548	0.227906	0	0	3.74346	8.41991	DDR1;EGFR
I-SMAD binding (GO:0070411)	1/13	0.113248	0.227906	0	0	9.01821	19.6433	CTNNB1
insulin-like growth factor I binding (GO:0031994)	1/13	0.113248	0.227906	0	0	9.01821	19.6433	ITGA6
intramolecular oxidoreductase activity, transposing C=C bonds (GO:0016863)	1/13	0.113248	0.227906	0	0	9.01821	19.6433	ECH1
titin binding (GO:0031432)	1/13	0.113248	0.227906	0	0	9.01821	19.6433	CALM1
NAD+ binding (GO:0070403)	1/13	0.113248	0.227906	0	0	9.01821	19.6433	GLUD1
phosphatidylinositol phosphate kinase activity (GO:0016307)	1/13	0.113248	0.227906	0	0	9.01821	19.6433	PIP5K1A
platelet-derived growth factor receptor binding (GO:0005161)	1/13	0.113248	0.227906	0	0	9.01821	19.6433	PTPRJ
protein phosphatase activator activity (GO:0072542)	1/13	0.113248	0.227906	0	0	9.01821	19.6433	CALM1
pseudouridine synthase activity (GO:0009982)	1/13	0.113248	0.227906	0	0	9.01821	19.6433	PUS1
ATP binding (GO:0005524)	5/278	0.114319	0.227906	0	0	1.99961	4.33668	HSPA9;MYO1B;ABCD3;TRNT1;IDE
protein kinase activator activity (GO:0030295)	2/63	0.114374	0.227906	0	0	3.55882	7.71653	GPRC5A;CALM1
ubiquitin-like protein ligase binding (GO:0044389)	5/282	0.119447	0.23335	0	0	1.97033	4.18673	HSPA9;RALA;RALB;DBT;EGFR
4 iron, 4 sulfur cluster binding (GO:0051539)	1/14	0.121411	0.23335	0	0	8.32409	17.552	ACO2
5'-nucleotidase activity (GO:0008253)	1/14	0.121411	0.23335	0	0	8.32409	17.552	NT5E
translation elongation factor activity (GO:0003746)	1/14	0.121411	0.23335	0	0	8.32409	17.552	GFM1
phosphatase activator activity (GO:0019211)	1/14	0.121411	0.23335	0	0	8.32409	17.552	CALM1
insulin-like growth factor binding (GO:0005520)	1/15	0.1295	0.240373	0	0	7.72912	15.7989	ITGA6
myosin V binding (GO:0031489)	1/15	0.1295	0.240373	0	0	7.72912	15.7989	RAB11B
oxidoreductase activity, acting on the CH-NH group of donors, NAD or NADP as acceptor (GO:0016646)	1/15	0.1295	0.240373	0	0	7.72912	15.7989	AASS
cytochrome-c oxidase activity (GO:0004129)	1/15	0.1295	0.240373	0	0	7.72912	15.7989	NDUFA4
hexose transmembrane transporter activity (GO:0015149)	1/15	0.1295	0.240373	0	0	7.72912	15.7989	SLC2A1
voltage-gated anion channel activity (GO:0008308)	1/16	0.137514	0.246797	0	0	7.21348	14.3117	ANO6
voltage-gated ion channel activity (GO:0005244)	1/16	0.137514	0.246797	0	0	7.21348	14.3117	ANO6
nucleotidase activity (GO:0008252)	1/16	0.137514	0.246797	0	0	7.21348	14.3117	NT5E
CoA hydrolase activity (GO:0016289)	1/16	0.137514	0.246797	0	0	7.21348	14.3117	ACAA2
DNA binding, bending (GO:0008301)	1/16	0.137514	0.246797	0	0	7.21348	14.3117	TFAM
ribosomal small subunit binding (GO:0043024)	1/17	0.145455	0.254312	0	0	6.7623	13.0369	PTCD3
intracellular calcium activated chloride channel activity (GO:0005229)	1/17	0.145455	0.254312	0	0	6.7623	13.0369	ANO6
intracellular chloride channel activity (GO:0061778)	1/17	0.145455	0.254312	0	0	6.7623	13.0369	ANO6
low-density lipoprotein particle binding (GO:0030169)	1/17	0.145455	0.254312	0	0	6.7623	13.0369	SORL1
protein tyrosine phosphatase activity (GO:0004725)	2/74	0.148435	0.257857	0	0	3.01343	5.74845	PTPN1;PTPRJ
acyl-CoA hydrolase activity (GO:0047617)	1/18	0.153324	0.260558	0	0	6.36419	11.9341	ACAA2
transforming growth factor beta receptor binding (GO:0005160)	1/18	0.153324	0.260558	0	0	6.36419	11.9341	TGFB2
cholesterol transfer activity (GO:0120020)	1/18	0.153324	0.260558	0	0	6.36419	11.9341	APOB
tubulin binding (GO:0015631)	5/307	0.153835	0.260558	0	0	1.80491	3.37857	RABGAP1;CLASP1;PEX14;RAB11FIP5;CLASP2
guanyl-nucleotide exchange factor activity (GO:0005085)	3/149	0.15822	0.264628	0	0	2.23303	4.11719	ARHGEF11;FARP1;DNMBP
sterol transfer activity (GO:0120015)	1/19	0.16112	0.264628	0	0	6.01032	10.9725	APOB
SUMO transferase activity (GO:0019789)	1/19	0.16112	0.264628	0	0	6.01032	10.9725	RANBP2
ankyrin binding (GO:0030506)	1/19	0.16112	0.264628	0	0	6.01032	10.9725	SPTBN1
calcium activated cation channel activity (GO:0005227)	1/19	0.16112	0.264628	0	0	6.01032	10.9725	ANO6
amyloid-beta binding (GO:0001540)	2/80	0.167781	0.273908	0	0	2.78078	4.96396	TGFB2;SORL1
ubiquitin-specific protease binding (GO:1990381)	1/21	0.1765	0.281361	0	0	5.40874	9.38112	CLTC
neuropeptide binding (GO:0042923)	1/21	0.1765	0.281361	0	0	5.40874	9.38112	SORL1
ephrin receptor binding (GO:0046875)	1/21	0.1765	0.281361	0	0	5.40874	9.38112	PTPN1
glucose transmembrane transporter activity (GO:0005355)	1/21	0.1765	0.281361	0	0	5.40874	9.38112	SLC2A1
peptidase activator activity (GO:0016504)	1/22	0.184084	0.291735	0	0	5.15092	8.71724	CAV1
triglyceride lipase activity (GO:0004806)	1/23	0.191598	0.295018	0	0	4.91654	8.12387	DAGLB
N-methyltransferase activity (GO:0008170)	1/23	0.191598	0.295018	0	0	4.91654	8.12387	TFB1M
phosphatase inhibitor activity (GO:0019212)	1/23	0.191598	0.295018	0	0	4.91654	8.12387	PPP1R9B
protein phosphatase 1 binding (GO:0008157)	1/23	0.191598	0.295018	0	0	4.91654	8.12387	PPP1R9B
gamma-tubulin binding (GO:0043015)	1/23	0.191598	0.295018	0	0	4.91654	8.12387	RAB11FIP5
zinc ion binding (GO:0008270)	5/336	0.1982	0.299672	0	0	1.64433	2.66132	PTPN1;PITRM1;SHMT2;ECE1;IDE
lipoprotein particle binding (GO:0071813)	1/24	0.199044	0.299672	0	0	4.70254	7.59097	SORL1
transforming growth factor beta binding (GO:0050431)	1/24	0.199044	0.299672	0	0	4.70254	7.59097	CD109
ferrous iron binding (GO:0008198)	1/24	0.199044	0.299672	0	0	4.70254	7.59097	FECH
mRNA 5'-UTR binding (GO:0048027)	1/25	0.206422	0.307365	0	0	4.50638	7.11031	SHMT2
FAD binding (GO:0071949)	1/25	0.206422	0.307365	0	0	4.50638	7.11031	AGPS
ion gated channel activity (GO:0022839)	1/26	0.213732	0.31651	0	0	4.3259	6.67501	ANO6
ADP binding (GO:0043531)	1/27	0.220975	0.322087	0	0	4.15931	6.27933	GLUD1
metal ion transmembrane transporter activity (GO:0046873)	1/27	0.220975	0.322087	0	0	4.15931	6.27933	ZDHHC13
carboxylic ester hydrolase activity (GO:0052689)	2/96	0.221063	0.322087	0	0	2.30559	3.47984	TARS2;DAGLB
actin binding (GO:0003779)	3/177	0.223111	0.323331	0	0	1.87102	2.8067	ACTN4;UTRN;DBN1
cation channel activity (GO:0005261)	2/98	0.227835	0.323713	0	0	2.25733	3.33889	ORAI1;ANO6
tumor necrosis factor receptor superfamily binding (GO:0032813)	1/28	0.228152	0.323713	0	0	4.00506	5.91845	TRAP1
monocarboxylic acid transmembrane transporter activity (GO:0008028)	1/28	0.228152	0.323713	0	0	4.00506	5.91845	SLC16A1
protein serine/threonine/tyrosine kinase activity (GO:0004712)	1/28	0.228152	0.323713	0	0	4.00506	5.91845	TTK
kinesin binding (GO:0019894)	1/29	0.235263	0.32864	0	0	3.86183	5.58827	ACTB
mitogen-activated protein kinase binding (GO:0051019)	1/29	0.235263	0.32864	0	0	3.86183	5.58827	PTPRJ
protein phosphatase inhibitor activity (GO:0004864)	1/29	0.235263	0.32864	0	0	3.86183	5.58827	PPP1R9B
kinase activator activity (GO:0019209)	1/31	0.24929	0.345433	0	0	3.60401	5.00647	GPRC5A
RNA polymerase II-specific DNA-binding transcription factor binding (GO:0061629)	3/190	0.254849	0.345433	0	0	1.7398	2.37845	CTNNB1;ACTN4;ACTB
acetyltransferase activity (GO:0016407)	1/32	0.256207	0.345433	0	0	3.48757	4.74927	DBT
SH2 domain binding (GO:0042169)	1/32	0.256207	0.345433	0	0	3.48757	4.74927	LAT2
beta-tubulin binding (GO:0048487)	1/32	0.256207	0.345433	0	0	3.48757	4.74927	PEX14
chemokine binding (GO:0019956)	1/32	0.256207	0.345433	0	0	3.48757	4.74927	PLP2
potassium ion transmembrane transporter activity (GO:0015079)	1/32	0.256207	0.345433	0	0	3.48757	4.74927	SLC12A4
nucleosomal DNA binding (GO:0031492)	1/33	0.263061	0.35118	0	0	3.37842	4.51143	ACTB
DNA secondary structure binding (GO:0000217)	1/33	0.263061	0.35118	0	0	3.37842	4.51143	HMGA1
3'-5'-exoribonuclease activity (GO:0000175)	1/34	0.269852	0.35848	0	0	3.27587	4.29101	CNOT1
NADH dehydrogenase (quinone) activity (GO:0050136)	1/35	0.276581	0.360353	0	0	3.17936	4.08629	NDUFA4
NADH dehydrogenase (ubiquinone) activity (GO:0008137)	1/35	0.276581	0.360353	0	0	3.17936	4.08629	NDUFA4
catalytic activity, acting on a tRNA (GO:0140101)	1/35	0.276581	0.360353	0	0	3.17936	4.08629	TARS2
phosphatidylinositol-3,4,5-trisphosphate binding (GO:0005547)	1/35	0.276581	0.360353	0	0	3.17936	4.08629	MYO1B
phosphatase binding (GO:0019902)	2/114	0.282307	0.365525	0	0	1.93328	2.44513	CTNNB1;EGFR
NADP binding (GO:0050661)	1/36	0.283248	0.365525	0	0	3.08837	3.89577	ME3
ion channel inhibitor activity (GO:0008200)	1/37	0.289854	0.368781	0	0	3.00243	3.71814	CALM1
calcium channel regulator activity (GO:0005246)	1/37	0.289854	0.368781	0	0	3.00243	3.71814	CALM1
protein serine/threonine kinase activator activity (GO:0043539)	1/37	0.289854	0.368781	0	0	3.00243	3.71814	CALM1
protease binding (GO:0002020)	2/118	0.295919	0.374739	0	0	1.86624	2.27246	SERPINE1;CLTC
tau protein binding (GO:0048156)	1/40	0.309311	0.38807	0	0	2.77105	3.25158	ACTB
proton transmembrane transporter activity (GO:0015078)	1/40	0.309311	0.38807	0	0	2.77105	3.25158	NDUFA4
active ion transmembrane transporter activity (GO:0022853)	1/42	0.321986	0.402112	0	0	2.63561	2.9868	NDUFA4
endopeptidase activity (GO:0004175)	4/315	0.329617	0.409753	0	0	1.39371	1.54677	PITRM1;ECE1;IDE;SPG7
damaged DNA binding (GO:0003684)	1/44	0.334431	0.413839	0	0	2.51277	2.7523	POLD1
single-stranded RNA binding (GO:0003727)	1/45	0.340567	0.417619	0	0	2.45554	2.64496	PUS1
copper ion binding (GO:0005507)	1/45	0.340567	0.417619	0	0	2.45554	2.64496	LOXL2
3'-5' exonuclease activity (GO:0008408)	1/48	0.358642	0.4375	0	0	2.29845	2.3569	POLD1
microtubule binding (GO:0008017)	3/232	0.360009	0.4375	0	0	1.41767	1.44833	CLASP1;PEX14;CLASP2
lipase activity (GO:0016298)	1/49	0.364557	0.441049	0	0	2.25046	2.27087	DAGLB
cholesterol binding (GO:0015485)	1/50	0.370417	0.446147	0	0	2.20442	2.18926	CAV1
inorganic cation transmembrane transporter activity (GO:0022890)	1/51	0.376224	0.451136	0	0	2.16022	2.11177	SLC12A4
L-amino acid transmembrane transporter activity (GO:0015179)	1/53	0.387678	0.45878	0	0	2.07692	1.96805	SFXN1
transcription coregulator binding (GO:0001221)	1/53	0.387678	0.45878	0	0	2.07692	1.96805	CTNNB1
phosphoric ester hydrolase activity (GO:0042578)	1/53	0.387678	0.45878	0	0	2.07692	1.96805	PTPRJ
pyrophosphatase activity (GO:0016462)	1/54	0.393326	0.463441	0	0	2.03763	1.90135	PPA2
calcium ion transmembrane transporter activity (GO:0015085)	1/55	0.398923	0.468	0	0	1.9998	1.83779	ORAI1
receptor tyrosine kinase binding (GO:0030971)	1/56	0.404468	0.47246	0	0	1.96334	1.77718	PTPN1
carboxylic acid transmembrane transporter activity (GO:0046943)	1/57	0.409962	0.476823	0	0	1.92818	1.71934	SLC16A1
oxidoreduction-driven active transmembrane transporter activity (GO:0015453)	1/58	0.415406	0.48109	0	0	1.89426	1.6641	NDUFA4
serine-type endopeptidase inhibitor activity (GO:0004867)	1/60	0.426144	0.489344	0	0	1.82986	1.56083	SERPINE1
sterol binding (GO:0032934)	1/60	0.426144	0.489344	0	0	1.82986	1.56083	CAV1
syntaxin binding (GO:0019905)	1/62	0.436686	0.499333	0	0	1.76969	1.46626	VPS52
chloride channel activity (GO:0005254)	1/64	0.447036	0.50902	0	0	1.71333	1.37943	ANO6
anion channel activity (GO:0005253)	1/68	0.467171	0.529721	0	0	1.61072	1.22585	ANO6
DNA binding (GO:0003677)	8/811	0.471357	0.53224	0	0	1.07625	0.80949	SUPV3L1;POLD1;HMGA1;TFAM;PDS5B;SSBP1;POLE;EGFR
protein tyrosine kinase binding (GO:1990782)	1/72	0.486576	0.547146	0	0	1.51966	1.09471	PTPN1
phosphatidylinositol-4,5-bisphosphate binding (GO:0005546)	1/75	0.500668	0.558358	0	0	1.45783	1.00855	MYO1B
phosphotransferase activity, alcohol group as acceptor (GO:0016773)	1/75	0.500668	0.558358	0	0	1.45783	1.00855	AGK
metal ion binding (GO:0046872)	5/517	0.518219	0.573923	0	0	1.05316	0.692302	PPA2;CALM1;MICU1;HSPE1;LOXL2
phosphatase activity (GO:0016791)	1/79	0.51886	0.573923	0	0	1.38279	0.907281	PTPRJ
calcium channel activity (GO:0005262)	1/84	0.540675	0.595622	0	0	1.29916	0.798903	ORAI1
heme binding (GO:0020037)	1/91	0.569574	0.624917	0	0	1.19769	0.674141	CYP24A1
phosphatidylinositol bisphosphate binding (GO:1902936)	1/94	0.581399	0.635319	0	0	1.15888	0.628483	MYO1B
single-stranded DNA binding (GO:0003697)	1/97	0.5929	0.645285	0	0	1.1225	0.586761	SSBP1
protein kinase regulator activity (GO:0019887)	1/98	0.596664	0.646784	0	0	1.11087	0.573653	GPRC5A
phosphatidylinositol phosphate binding (GO:1901981)	1/102	0.611375	0.66009	0	0	1.06666	0.524842	MYO1B
protein serine/threonine kinase activity (GO:0004674)	3/344	0.615968	0.66241	0	0	0.946598	0.458683	TRIO;TTK;EGFR
cytokine receptor binding (GO:0005126)	1/105	0.622057	0.662919	0	0	1.03573	0.491685	TGFB2
growth factor receptor binding (GO:0070851)	1/105	0.622057	0.662919	0	0	1.03573	0.491685	PTPRJ
calcium ion binding (GO:0005509)	3/348	0.62378	0.662919	0	0	0.935431	0.441484	CALM1;MICU1;LOXL2
kinase activity (GO:0016301)	1/112	0.64586	0.683704	0	0	0.970068	0.424087	AGK
endopeptidase inhibitor activity (GO:0004866)	1/115	0.655599	0.691313	0	0	0.944397	0.398729	SERPINE1
mRNA binding (GO:0003729)	2/263	0.699227	0.734459	0	0	0.823334	0.294572	SHMT2;GRSF1
G protein-coupled receptor binding (GO:0001664)	1/143	0.734575	0.768609	0	0	0.7571	0.233538	ARHGEF11
magnesium ion binding (GO:0000287)	1/146	0.741885	0.773273	0	0	0.741323	0.22133	PPA2
cytokine activity (GO:0005125)	1/173	0.799293	0.829917	0	0	0.624095	0.139815	TGFB2
protein heterodimerization activity (GO:0046982)	1/188	0.825497	0.853853	0	0	0.573595	0.109998	MICU1
DNA-binding transcription factor binding (GO:0140297)	1/208	0.855216	0.88123	0	0	0.517647	0.0809606	CTNNB1
transcription regulatory region nucleic acid binding (GO:0001067)	1/212	0.860526	0.883343	0	0	0.507731	0.076267	TFAM
transcription cis-regulatory region binding (GO:0000976)	3/549	0.884135	0.904153	0	0	0.584968	0.0720361	HMGA1;TFAM;ACTN4
receptor ligand activity (GO:0048018)	1/307	0.942701	0.960421	0	0	0.348405	0.0205579	TGFB2
double-stranded DNA binding (GO:0003690)	1/651	0.997793	0.999994	0	0	0.161127	0.000355995	EGFR
sequence-specific DNA binding (GO:0043565)	1/707	0.998707	0.999994	0	0	0.147913	0.000191326	TFAM
sequence-specific double-stranded DNA binding (GO:1990837)	1/712	0.998768	0.999994	0	0	0.146834	0.000181059	TFAM
cis-regulatory region sequence-specific DNA binding (GO:0000987)	1/1149	0.999979	0.999994	0	0	0.0888597	1.87638e-06	HMGA1
[truncated: 1 more rows]

## Sheet: bioprocess down lm
Term	Overlap	P-value	Adjusted P-value	Old P-value	Old Adjusted P-value	Odds Ratio	Combined Score	Genes
[truncated: 1,863 more rows]

[truncated: 7 more sheets: cellcomp up ttest, molfun up ttest, bioprocess up ttest, cellcomp down ttest, molfun down ttest, bioprocess down ttest, Sheet2]
