# Supplementary material for: Huntingtin contains an ubiquitin-binding domain and regulates lysosomal targeting of mitochondrial and RNA-binding proteins
Source: Proc Natl Acad Sci U S A. 2024 Jul 29;121(32):e2319091121. doi: 10.1073/pnas.2319091121 (PMC11317567; doi:10.1073/pnas.2319091121)
Supplement: Supplementary file 4 — Dataset S03 (XLSX) [file pnas.2319091121.sd03.xlsx]

## Sheet: Panther_2016_table
Term	Overlap	P-value	Adjusted P-value	Old P-value	Old Adjusted P-value	Odds Ratio	Combined Score	Genes
Parkinson disease Homo sapiens P00049	9/81	1.44439e-07	5.05535e-06	0	0	12.5784	198.116	YWHAE;PSMA6;PSMB7;HSPA8;PSMA4;YWHAQ;HSPA5;YWHAB;YWHAZ
Glycolysis Homo sapiens P00024	5/17	6.03153e-07	1.05552e-05	0	0	41.2146	590.238	TPI1;PKM;PGK1;ALDOA;GAPDH
Cytoskeletal regulation by Rho GTPase Homo sapiens P00016	7/70	7.44514e-06	8.686e-05	0	0	11.073	130.749	ARPC1B;TUBB;CFL1;MYH9;PFN1;TUBB4B;MYH10
Huntington disease Homo sapiens P00029	8/124	4.23368e-05	0.000370447	0	0	6.8892	69.3732	ARF4;ARPC1B;TUBB;HTT;TUBB4B;TP53;GAPDH;ARF5
Apoptosis signaling pathway Homo sapiens P00006	5/102	0.00401867	0.0281307	0	0	5.0768	28.0077	HSPA8;HSPA5;FAS;TP53;EIF2S1
FGF signaling pathway Homo sapiens P00021	4/99	0.018958	0.110588	0	0	4.12673	16.3647	YWHAE;YWHAQ;YWHAB;YWHAZ
EGF receptor signaling pathway Homo sapiens P00018	4/109	0.025913	0.129565	0	0	3.73182	13.6324	YWHAE;YWHAQ;YWHAB;YWHAZ
Nicotinic acetylcholine receptor signaling pathway Homo sapiens P00044	3/68	0.0326979	0.143053	0	0	4.508	15.4194	ACTR1A;MYH9;MYH10
FAS signaling pathway Homo sapiens P00020	2/31	0.040019	0.15563	0	0	6.71514	21.612	LMNA;FAS
PI3 kinase pathway Homo sapiens P00048	2/42	0.0689133	0.197827	0	0	4.86576	13.0155	GNB2;YWHAZ
P53 pathway feedback loops 1 Homo sapiens P04392	1/7	0.0695908	0.197827	0	0	16.1675	43.0883	TP53
Ubiquitin proteasome pathway Homo sapiens P00060	2/43	0.0718022	0.197827	0	0	4.74685	12.5024	PSMC4;PSMD2
Integrin signalling pathway Homo sapiens P00034	4/156	0.0769212	0.197827	0	0	2.57175	6.59646	ACTN1;ARPC1B;ACTN4;VCL
Pyruvate metabolism Homo sapiens P02772	1/8	0.0791309	0.197827	0	0	13.8571	35.1508	PKM
Fructose galactose metabolism Homo sapiens P02744	1/10	0.0979198	0.217475	0	0	10.7767	25.0408	ALDOA
Dopamine receptor mediated signaling pathway Homo sapiens P05912	2/52	0.0994173	0.217475	0	0	3.89064	8.98127	GNB2;PPP1CA
Inflammation mediated by chemokine and cytokine signaling pathway Homo sapiens P00031	4/188	0.128095	0.263726	0	0	2.12103	4.35866	CX3CR1;ARPC1B;MYH9;MYH10
Cell cycle Homo sapiens P00013	1/16	0.152028	0.295611	0	0	6.46405	12.1763	PSMD11
p53 pathway Homo sapiens P00059	2/71	0.164829	0.303633	0	0	2.81659	5.07788	FAS;TP53
DNA replication Homo sapiens P00017	1/19	0.177859	0.311253	0	0	5.38589	9.30017	PCNA
p53 pathway by glucose deprivation Homo sapiens P04397	1/21	0.194643	0.324404	0	0	4.84681	7.93225	TP53
Endogenous cannabinoid signaling Homo sapiens P05730	1/23	0.211085	0.335818	0	0	4.40575	6.85311	GNB2
CCKR signaling map ST Homo sapiens P06959	3/165	0.239693	0.35345	0	0	1.79987	2.57093	YWHAB;RPS6;HSPB1
Nicotine pharmacodynamics pathway Homo sapiens P06587	1/28	0.250745	0.35345	0	0	3.58896	4.96467	PPP1CA
Cortocotropin releasing factor receptor signaling pathway Homo sapiens P04380	1/30	0.266048	0.35345	0	0	3.34111	4.42389	GNB2
Heterotrimeric G-protein signaling pathway-rod outer segment phototransduction Homo sapiens P00028	1/31	0.273582	0.35345	0	0	3.22958	4.18602	GNB2
p38 MAPK pathway Homo sapiens P05918	1/32	0.28104	0.35345	0	0	3.12524	3.96674	HSPB1
Angiotensin II-stimulated signaling through G proteins and beta-arrestin Homo sapiens P05911	1/34	0.295726	0.35345	0	0	2.93553	3.57642	GNB2
Heterotrimeric G-protein signaling pathway-Gq alpha and Go alpha mediated pathway Homo sapiens P00027	2/106	0.296259	0.35345	0	0	1.86538	2.26928	GNB2;CLTC
GABA-B receptor II signaling Homo sapiens P05731	1/35	0.302958	0.35345	0	0	2.84905	3.40223	GNB2
p53 pathway feedback loops 2 Homo sapiens P04398	1/45	0.371326	0.409801	0	0	2.20042	2.1799	TP53
Heterotrimeric G-protein signaling pathway-Gi alpha and Gs alpha mediated pathway Homo sapiens P00026	2/127	0.374676	0.409801	0	0	1.55034	1.52197	GNB2;CLTC
VEGF signaling pathway Homo sapiens P00056	1/54	0.427131	0.453017	0	0	1.82593	1.55326	HSPB1
Angiogenesis Homo sapiens P00005	1/142	0.769664	0.780908	0	0	0.683285	0.178885	HSPB1
Wnt signaling pathway Homo sapiens P00057	2/278	0.780908	0.780908	0	0	0.696759	0.172307	GNB2;TP53

## Sheet: KEGG_2021_Human_table
Term	Overlap	P-value	Adjusted P-value	Old P-value	Old Adjusted P-value	Odds Ratio	Combined Score	Genes
Ribosome	33/158	6.0088e-34	1.2258e-31	0	0	30.1912	2309.46	RPL5;RPL3;RPL10;RPL34;RPLP0;RPL11;RPS27L;RPL9;RPL6;RPL7;RPS4X;RPS16;RPS15A;RPL18A;RPS3;RPL35;RPL13;RPS2;RPL18;RPL39;RPL17;RPS9;RPL21;RPS8;RPS5;RPL22;RPS6;RPL13A;RPS29;RPL24;RPL27;RPL28;RNR1
Coronavirus disease	32/232	6.45728e-27	6.58642e-25	0	0	18.1225	1092.87	RPL5;RPL3;RPL10;RPL34;RPLP0;RPL11;RPS27L;RPL9;RPL6;RPL7;RPS4X;RPS16;RPS15A;RPL18A;RPS3;RPL35;RPL13;RPS2;RPL18;RPL39;RPL17;RPS9;RPL21;RPS8;RPS5;RPL22;RPS6;RPL13A;RPS29;RPL24;RPL27;RPL28
Parkinson disease	24/249	1.03882e-16	7.064e-15	0	0	11.533	424.451	PSMD11;HSPA5;TUBB;ADRM1;TUBB4B;EIF2S1;TUBA4A;TUBA1C;PSMA6;PSMB7;TUBA1B;PSMC5;TUBA1A;PSMA4;PSMC3;PSMC4;PSMD2;PSMC1;KIF5B;PSMC2;CALM3;SLC25A5;TP53;SLC25A4
Prion disease	24/273	8.4912e-16	4.33051e-14	0	0	10.4086	361.202	HSPA8;PSMD11;HSPA5;TUBB;ADRM1;TUBB4B;EIF2S1;TUBA4A;TUBA1C;PSMA6;PSMB7;STIP1;TUBA1B;PSMC5;TUBA1A;PSMA4;PSMC3;PSMC4;PSMD2;PSMC1;KIF5B;PSMC2;SLC25A5;SLC25A4
Huntington disease	24/306	1.10205e-14	4.49636e-13	0	0	9.17503	294.877	PSMD11;TUBB;CLTC;ADRM1;HTT;TUBB4B;TUBA4A;TUBA1C;PSMA6;PSMB7;ACTR1A;TUBA1B;PSMC5;TUBA1A;PSMA4;PSMC3;PSMC4;PSMD2;PSMC1;KIF5B;PSMC2;SLC25A5;TP53;SLC25A4
Amyotrophic lateral sclerosis	25/364	6.22097e-14	2.11513e-12	0	0	7.97116	242.389	VCP;PSMD11;TUBA1C;PSMB7;ACTR1A;TUBA1B;TUBA1A;PSMD2;KIF5B;HSPA5;TUBB;ADRM1;TUBB4B;EIF2S1;TUBA4A;PSMA6;PSMC5;PSMA4;PSMC3;PSMC4;PSMC1;HNRNPA2B1;PSMC2;PFN1;TP53
Pathways of neurodegeneration	28/475	7.89968e-14	2.16017e-12	0	0	6.8472	206.576	VCP;PSMD11;HTT;ATP2A2;TUBA1C;PSMB7;ACTR1A;TUBA1B;TUBA1A;PSMD2;KIF5B;HSPA5;TUBB;ADRM1;TUBB4B;EIF2S1;TUBA4A;PSMA6;PSMC5;PSMA4;PSMC3;PSMC4;PSMC1;PSMC2;FAS;CALM3;SLC25A5;SLC25A4
Alzheimer disease	25/369	8.47126e-14	2.16017e-12	0	0	7.85328	236.38	PSMD11;ATP2A2;TUBA1C;PSMB7;TUBA1B;TUBA1A;PSMD2;KIF5B;TUBB;ADRM1;TUBB4B;EIF2S1;TUBA4A;PSMA6;PSMC5;PSMA4;PSMC3;PSMC4;PSMC1;PSMC2;FAS;CALM3;SLC25A5;GAPDH;SLC25A4
Proteasome	11/46	9.76841e-13	2.21417e-11	0	0	32.0118	885.268	PSMB7;PSMA6;PSMC5;PSMD11;PSMA4;PSMC3;PSMC4;PSMD2;PSMC1;ADRM1;PSMC2
Spinocerebellar ataxia	15/143	2.09128e-11	4.26621e-10	0	0	12.1301	298.288	PSMD11;ADRM1;ATP2A2;PSMA6;PSMB7;PSMC5;PSMA4;PSMC3;PSMC4;PSMD2;PSMC1;PSMC2;ATXN10;SLC25A5;SLC25A4
Salmonella infection	17/249	8.50385e-10	1.57708e-08	0	0	7.62498	159.25	ACTR3;HSP90AA1;HSP90AB1;ANXA2;ARPC1B;TUBB;TUBB4B;TUBA4A;TUBA1C;ACTR1A;TUBA1B;TUBA1A;KIF5B;RPS3;FLNC;PFN1;GAPDH
Pathogenic Escherichia coli infection	13/197	1.30201e-07	2.21341e-06	0	0	7.21646	114.411	ACTR3;ARPC1B;TUBB;TUBB4B;TUBA4A;TUBA1C;TUBA1B;TUBA1A;RPS3;FAS;MYH9;MYH10;GAPDH
Tight junction	12/169	1.81274e-07	2.68834e-06	0	0	7.77717	120.727	ACTR3;TUBA1C;MYL6;TUBA1B;TUBA1A;PCNA;ACTN1;ARPC1B;MYH9;ACTN4;MYH10;TUBA4A
Viral carcinogenesis	13/203	1.84494e-07	2.68834e-06	0	0	6.98643	108.329	YWHAE;YWHAB;ACTN1;ACTN4;YWHAZ;DDB1;HNRNPK;PKM;YWHAQ;PSMC1;CDK1;H4C2;TP53
Glycolysis / Gluconeogenesis	7/67	5.54302e-06	7.5385e-05	0	0	11.6284	140.738	LDHA;TPI1;PKM;PGK1;ALDOA;GAPDH;ALDH9A1
Epstein-Barr virus infection	11/202	7.91109e-06	0.000100866	0	0	5.81972	68.3657	PSMC5;PSMD11;PSMC3;PSMC4;PSMD2;PSMC1;PSMC2;ADRM1;FAS;VIM;TP53
RNA transport	10/186	2.29651e-05	0.000275581	0	0	5.71649	61.0609	EIF4A2;EIF2S3;EIF3I;EIF4A3;EIF3H;EIF3E;EIF3C;EIF2S1;KPNB1;EIF3B
Gap junction	7/88	3.37497e-05	0.000382496	0	0	8.60444	88.596	TUBA1C;TUBA1B;TUBA1A;TUBB;CDK1;TUBB4B;TUBA4A
Protein processing in endoplasmic reticulum	9/171	6.96975e-05	0.000748331	0	0	5.56491	53.2637	HSPA8;VCP;HSP90AA1;HSP90AB1;HSPA5;DNAJA2;HSPBP1;EIF2S1;CRYAB
Regulation of actin cytoskeleton	10/218	8.78215e-05	0.000895779	0	0	4.82914	45.1052	ACTR3;ACTN1;ARPC1B;CFL1;MYH9;ACTN4;PFN1;MYH10;VCL;PPP1CA
Apoptosis	8/142	0.000110273	0.00107122	0	0	5.95833	54.2956	TUBA1C;TUBA1B;TUBA1A;LMNA;FAS;TP53;EIF2S1;TUBA4A
Spliceosome	8/150	0.000161209	0.00149484	0	0	5.62036	49.0816	HSPA8;PRPF6;HNRNPK;EIF4A3;SNU13;HNRNPC;SNRNP200;PRPF19
Hepatitis C	8/157	0.000220373	0.00195461	0	0	5.35441	45.0852	YWHAE;YWHAQ;YWHAB;FAS;EIF3E;TP53;EIF2S1;YWHAZ
Cell cycle	7/124	0.000293517	0.0024949	0	0	5.94604	48.3626	YWHAE;PCNA;YWHAQ;YWHAB;CDK1;TP53;YWHAZ
Oocyte meiosis	7/129	0.000373346	0.0030465	0	0	5.7009	44.9973	YWHAE;YWHAQ;YWHAB;CDK1;CALM3;YWHAZ;PPP1CA
Aminoacyl-tRNA biosynthesis	5/66	0.000579832	0.00454945	0	0	8.0877	60.2758	SARS1;AARS1;QARS1;TARS1;VARS1
HIF-1 signaling pathway	6/109	0.000909183	0.00686938	0	0	5.76436	40.3676	LDHA;RPS6;PGK1;ELOC;ALDOA;GAPDH
Hepatitis B	7/162	0.00143433	0.0104501	0	0	4.47964	29.3284	DDB1;PCNA;YWHAQ;YWHAB;FAS;TP53;YWHAZ
Lipid and atherosclerosis	8/215	0.00173238	0.0121864	0	0	3.84276	24.4333	HSPA8;HSP90AA1;HSP90AB1;HSPA5;FAS;CALM3;TP53;EIF2S1
Measles	6/139	0.00313263	0.0213019	0	0	4.45732	25.7004	HSPA8;RACK1;EIF3H;FAS;TP53;EIF2S1
Phagosome	6/152	0.00484955	0.0319132	0	0	4.05775	21.6232	TUBA1C;TUBA1B;TUBA1A;TUBB;TUBB4B;TUBA4A
Ribosome biogenesis in eukaryotes	5/108	0.00512042	0.0326427	0	0	4.77961	25.2101	NOP58;EIF6;GAR1;SNU13;RNR1
Cellular senescence	6/156	0.00549522	0.0339705	0	0	3.94874	20.5488	CDK1;CALM3;SLC25A5;TP53;SLC25A4;PPP1CA
Central carbon metabolism in cancer	4/70	0.00580052	0.0348031	0	0	5.94874	30.6349	LDHA;PKM;IDH2;TP53
Human immunodeficiency virus 1 infection	7/212	0.00635374	0.0370332	0	0	3.37842	17.0904	DDB1;GNB2;CFL1;CDK1;FAS;CALM3;ELOC
cGMP-PKG signaling pathway	6/167	0.0075938	0.0430315	0	0	3.67689	17.9448	ATP2A2;CALM3;ATP1A1;SLC25A5;SLC25A4;PPP1CA
Bacterial invasion of epithelial cells	4/77	0.00810085	0.0446642	0	0	5.37641	25.8916	ACTR3;ARPC1B;CLTC;VCL
Antigen processing and presentation	4/78	0.00847168	0.0454796	0	0	5.30348	25.3031	HSPA8;HSP90AA1;HSP90AB1;HSPA5
PI3K-Akt signaling pathway	9/354	0.0110437	0.0577672	0	0	2.58873	11.6645	YWHAE;HSP90AA1;HSP90AB1;YWHAQ;YWHAB;GNB2;RPS6;TP53;YWHAZ
Vascular smooth muscle contraction	5/133	0.0120415	0.0614118	0	0	3.84121	16.9758	MYL6;MYH9;CALM3;MYH10;PPP1CA
Pyruvate metabolism	3/47	0.0123583	0.0614899	0	0	6.66663	29.2894	LDHA;PKM;ALDH9A1
Shigellosis	7/246	0.0136875	0.0664823	0	0	2.89278	12.4137	ACTR3;ACTN1;ARPC1B;ACTN4;PFN1;TP53;VCL
Cysteine and methionine metabolism	3/50	0.0146086	0.0693058	0	0	6.24015	26.3718	LDHA;AHCY;MRI1
Endocytosis	7/252	0.0154349	0.0715616	0	0	2.82107	11.767	ACTR3;ARF4;HSPA8;ARPC1B;KIF5B;CLTC;ARF5
Adrenergic signaling in cardiomyocytes	5/150	0.0193111	0.0875435	0	0	3.38793	13.3724	TPM4;ATP2A2;CALM3;ATP1A1;PPP1CA
Legionellosis	3/57	0.0207052	0.0907383	0	0	5.42932	21.0515	EEF1G;HSPA8;VCP
Amoebiasis	4/102	0.0209054	0.0907383	0	0	3.9998	15.4702	ACTN1;HSPB1;ACTN4;VCL
Necroptosis	5/159	0.0241231	0.102523	0	0	3.18847	11.8757	HSP90AA1;HSP90AB1;FAS;SLC25A5;SLC25A4
Hippo signaling pathway	5/163	0.0264888	0.11028	0	0	3.10712	11.2821	YWHAE;YWHAQ;YWHAB;YWHAZ;PPP1CA
Folate biosynthesis	2/26	0.0289149	0.117973	0	0	8.11617	28.7588	CBR1;ALPP
Adherens junction	3/71	0.0364769	0.145908	0	0	4.30846	14.2656	ACTN1;ACTN4;VCL
p53 signaling pathway	3/73	0.0391154	0.153453	0	0	4.18494	13.5644	CDK1;FAS;TP53
Fructose and mannose metabolism	2/33	0.0448431	0.172603	0	0	6.28126	19.5007	TPI1;ALDOA
Dopaminergic synapse	4/132	0.0470824	0.177867	0	0	3.05768	9.34383	KIF5B;GNB2;CALM3;PPP1CA
Peroxisome	3/82	0.0521449	0.191808	0	0	3.70648	10.9479	ABCD2;IDH2;AGXT
Estrogen signaling pathway	4/137	0.0526532	0.191808	0	0	2.94198	8.66128	HSPA8;HSP90AA1;HSP90AB1;CALM3
Fluid shear stress and atherosclerosis	4/139	0.0549779	0.196763	0	0	2.8981	8.40689	HSP90AA1;HSP90AB1;CALM3;TP53
Focal adhesion	5/201	0.0563625	0.198241	0	0	2.49987	7.18951	ACTN1;ACTN4;FLNC;VCL;PPP1CA
Diabetic cardiomyopathy	5/203	0.0583162	0.201636	0	0	2.47437	7.03185	ATP2A2;SLC25A5;GAPDH;SLC25A4;PPP1CA
Cardiac muscle contraction	3/87	0.0601766	0.201687	0	0	3.48497	9.79442	TPM4;ATP2A2;ATP1A1
Proteoglycans in cancer	5/205	0.0603083	0.201687	0	0	2.44937	6.87854	RPS6;FAS;FLNC;TP53;PPP1CA
Hypertrophic cardiomyopathy	3/90	0.0652572	0.214717	0	0	3.36429	9.18255	TPM4;LMNA;ATP2A2
Oxytocin signaling pathway	4/154	0.0741404	0.240074	0	0	2.6063	6.78106	MYL6;CALM3;EEF2;PPP1CA
Dilated cardiomyopathy	3/96	0.0759854	0.240611	0	0	3.14628	8.10864	TPM4;LMNA;ATP2A2
Fc gamma R-mediated phagocytosis	3/97	0.0778448	0.240611	0	0	3.11265	7.94672	ACTR3;ARPC1B;CFL1
Prostate cancer	3/97	0.0778448	0.240611	0	0	3.11265	7.94672	HSP90AA1;HSP90AB1;TP53
Progesterone-mediated oocyte maturation	3/100	0.0835414	0.251202	0	0	3.01592	7.48677	HSP90AA1;HSP90AB1;CDK1
Nucleotide excision repair	2/47	0.0837342	0.251202	0	0	4.32403	10.7241	DDB1;PCNA
Longevity regulating pathway	3/102	0.0874359	0.258506	0	0	2.9547	7.20015	HSPA8;TP53;CRYAB
Arginine and proline metabolism	2/50	0.0930487	0.27117	0	0	4.05316	9.62477	PYCR2;ALDH9A1
Glucagon signaling pathway	3/107	0.0974987	0.280137	0	0	2.81193	6.54593	LDHA;PKM;CALM3
Influenza A	4/172	0.100992	0.286144	0	0	2.32492	5.33038	FAS;SLC25A5;EIF2S1;SLC25A4
Endocrine and other factor-regulated calcium reabsorption	2/53	0.102646	0.286847	0	0	3.81416	8.6828	CLTC;ATP1A1
Leukocyte transendothelial migration	3/114	0.112329	0.309665	0	0	2.63366	5.75803	ACTN1;ACTN4;VCL
Neurotrophin signaling pathway	3/119	0.123416	0.334327	0	0	2.5195	5.27129	YWHAE;CALM3;TP53
Alcoholism	4/186	0.124553	0.334327	0	0	2.14455	4.46715	GNB2;H4C2;CALM3;PPP1CA
Thyroid hormone signaling pathway	3/121	0.127959	0.339008	0	0	2.47655	5.0919	ATP2A2;ATP1A1;TP53
Kaposi sarcoma-associated herpesvirus infection	4/193	0.137133	0.358656	0	0	2.06439	4.10153	GNB2;FAS;CALM3;TP53
Thiamine metabolism	1/15	0.14324	0.369885	0	0	6.92612	13.4591	ALPP
Long-term potentiation	2/67	0.15046	0.383673	0	0	2.99053	5.66423	CALM3;PPP1CA
Amphetamine addiction	2/69	0.157613	0.396952	0	0	2.90096	5.35985	CALM3;PPP1CA
Systemic lupus erythematosus	3/135	0.16131	0.401308	0	0	2.21231	4.0362	ACTN1;H4C2;ACTN4
Apelin signaling pathway	3/137	0.166275	0.40381	0	0	2.17907	3.90949	GNB2;RPS6;CALM3
Insulin signaling pathway	3/137	0.166275	0.40381	0	0	2.17907	3.90949	RPS6;CALM3;PPP1CA
Non-small cell lung cancer	2/72	0.168459	0.404302	0	0	2.77621	4.94461	KIF5B;TP53
Ubiquitin mediated proteolysis	3/140	0.173805	0.405396	0	0	2.13103	3.72891	DDB1;ELOC;PRPF19
Glioma	2/75	0.179428	0.405396	0	0	2.66172	4.57278	CALM3;TP53
Thyroid hormone synthesis	2/75	0.179428	0.405396	0	0	2.66172	4.57278	HSPA5;ATP1A1
cAMP signaling pathway	4/216	0.181742	0.405396	0	0	1.83826	3.13454	ATP2A2;CALM3;ATP1A1;PPP1CA
Gastric acid secretion	2/76	0.183109	0.405396	0	0	2.62562	4.45745	CALM3;ATP1A1
Pertussis	2/76	0.183109	0.405396	0	0	2.62562	4.45745	CFL1;CALM3
MAPK signaling pathway	5/294	0.184893	0.405396	0	0	1.68737	2.84825	HSPA8;FAS;HSPB1;FLNC;TP53
One carbon pool by folate	1/20	0.186294	0.405396	0	0	5.10217	8.57384	MTHFR
Arrhythmogenic right ventricular cardiomyopathy	2/77	0.1868	0.405396	0	0	2.59048	4.34608	LMNA;ATP2A2
Human cytomegalovirus infection	4/225	0.200374	0.430277	0	0	1.76259	2.83349	GNB2;FAS;CALM3;TP53
Histidine metabolism	1/22	0.202906	0.431175	0	0	4.61578	7.36222	ALDH9A1
Mismatch repair	1/23	0.211085	0.434964	0	0	4.40575	6.85311	PCNA
Protein export	1/23	0.211085	0.434964	0	0	4.40575	6.85311	HSPA5
Proximal tubule bicarbonate reclamation	1/23	0.211085	0.434964	0	0	4.40575	6.85311	ATP1A1
Chemical carcinogenesis	4/239	0.230414	0.469812	0	0	1.6564	2.43139	CBR1;HSP90AA1;HSP90AB1;KPNB1
Calcium signaling pathway	4/240	0.232603	0.469812	0	0	1.6493	2.40537	ATP2A2;CALM3;SLC25A5;SLC25A4
Salivary secretion	2/93	0.246907	0.476086	0	0	2.13328	2.98391	CALM3;ATP1A1
IL-17 signaling pathway	2/94	0.250702	0.476086	0	0	2.10998	2.91914	HSP90AA1;HSP90AB1
Phototransduction	1/28	0.250745	0.476086	0	0	3.58896	4.96467	CALM3
Human papillomavirus infection	5/331	0.252919	0.476086	0	0	1.49302	2.05244	PKM;PSMC1;FAS;TP53;OASL
Circadian entrainment	2/97	0.262096	0.476086	0	0	2.04304	2.73572	GNB2;CALM3
Aldosterone synthesis and secretion	2/98	0.265895	0.476086	0	0	2.02165	2.67799	CALM3;ATP1A1
Inflammatory mediator regulation of TRP channels	2/98	0.265895	0.476086	0	0	2.02165	2.67799	CALM3;PPP1CA
mRNA surveillance pathway	2/98	0.265895	0.476086	0	0	2.02165	2.67799	EIF4A3;PPP1CA
Ascorbate and aldarate metabolism	1/30	0.266048	0.476086	0	0	3.34111	4.42389	ALDH9A1
Citrate cycle (TCA cycle)	1/30	0.266048	0.476086	0	0	3.34111	4.42389	IDH2
Glyoxylate and dicarboxylate metabolism	1/30	0.266048	0.476086	0	0	3.34111	4.42389	AGXT
Pentose phosphate pathway	1/30	0.266048	0.476086	0	0	3.34111	4.42389	ALDOA
beta-Alanine metabolism	1/30	0.266048	0.476086	0	0	3.34111	4.42389	ALDH9A1
Pancreatic secretion	2/102	0.281089	0.498628	0	0	1.94039	2.46252	ATP2A2;ATP1A1
NOD-like receptor signaling pathway	3/181	0.283817	0.499127	0	0	1.63675	2.06136	YWHAE;HSP90AA1;HSP90AB1
Base excision repair	1/33	0.288421	0.502887	0	0	3.02742	3.7641	PCNA
Propanoate metabolism	1/34	0.295726	0.511256	0	0	2.93553	3.57642	LDHA
Th17 cell differentiation	2/107	0.300045	0.51356	0	0	1.84753	2.2241	HSP90AA1;HSP90AB1
Pathways in cancer	7/531	0.303325	0.51356	0	0	1.30019	1.55106	HSP90AA1;HSP90AB1;GNB2;FAS;CALM3;ELOC;TP53
Neutrophil extracellular trap formation	3/189	0.306157	0.51356	0	0	1.56571	1.85327	H4C2;SLC25A5;SLC25A4
DNA replication	1/36	0.310115	0.51356	0	0	2.76751	3.24023	PCNA
African trypanosomiasis	1/37	0.317199	0.51356	0	0	2.6905	3.0893	FAS
Alanine, aspartate and glutamate metabolism	1/37	0.317199	0.51356	0	0	2.6905	3.0893	AGXT
Aldosterone-regulated sodium reabsorption	1/37	0.317199	0.51356	0	0	2.6905	3.0893	ATP1A1
Thyroid cancer	1/37	0.317199	0.51356	0	0	2.6905	3.0893	TP53
Allograft rejection	1/38	0.32421	0.520779	0	0	2.61765	2.94842	FAS
Glycine, serine and threonine metabolism	1/40	0.33802	0.538719	0	0	2.48316	2.69336	AGXT
Bladder cancer	1/41	0.344818	0.5411	0	0	2.42096	2.57768	TP53
Ferroptosis	1/41	0.344818	0.5411	0	0	2.42096	2.57768	TP53
Graft-versus-host disease	1/42	0.351548	0.543301	0	0	2.36179	2.46904	FAS
Tryptophan metabolism	1/42	0.351548	0.543301	0	0	2.36179	2.46904	ALDH9A1
Fatty acid degradation	1/43	0.358208	0.545332	0	0	2.30544	2.36686	ALDH9A1
Type I diabetes mellitus	1/43	0.358208	0.545332	0	0	2.30544	2.36686	FAS
ABC transporters	1/45	0.371326	0.561115	0	0	2.20042	2.1799	ABCD2
Type II diabetes mellitus	1/46	0.377785	0.566677	0	0	2.15142	2.09426	PKM
Carbohydrate digestion and absorption	1/47	0.384177	0.572059	0	0	2.10454	2.01331	ATP1A1
Human T-cell leukemia virus 1 infection	3/219	0.389939	0.572598	0	0	1.34619	1.2678	SLC25A5;TP53;SLC25A4
Valine, leucine and isoleucine degradation	1/48	0.390504	0.572598	0	0	2.05966	1.93673	ALDH9A1
MicroRNAs in cancer	4/310	0.392959	0.572598	0	0	1.26745	1.18386	HNRNPK;FSCN1;VIM;TP53
Yersinia infection	2/137	0.41082	0.594377	0	0	1.43477	1.27638	ACTR3;ARPC1B
Autoimmune thyroid disease	1/53	0.421182	0.605078	0	0	1.86114	1.60931	FAS
Glutathione metabolism	1/57	0.444614	0.634274	0	0	1.72785	1.40051	IDH2
Endometrial cancer	1/58	0.450323	0.637957	0	0	1.69745	1.35421	TP53
VEGF signaling pathway	1/59	0.455973	0.641507	0	0	1.6681	1.31	HSPB1
Mineral absorption	1/60	0.461566	0.643843	0	0	1.63975	1.26774	ATP1A1
Arachidonic acid metabolism	1/61	0.467102	0.643843	0	0	1.61234	1.22732	CBR1
Glycerolipid metabolism	1/61	0.467102	0.643843	0	0	1.61234	1.22732	ALDH9A1
Non-alcoholic fatty liver disease	2/155	0.473144	0.64578	0	0	1.26482	0.946533	FAS;EIF2S1
Basal cell carcinoma	1/63	0.478003	0.64578	0	0	1.56017	1.15162	TP53
Lysine degradation	1/63	0.478003	0.64578	0	0	1.56017	1.15162	ALDH9A1
Mitophagy	1/68	0.504297	0.670429	0	0	1.44337	0.988119	TP53
Wnt signaling pathway	2/166	0.50924	0.670429	0	0	1.17932	0.795849	RUVBL1;TP53
Renal cell carcinoma	1/69	0.509395	0.670429	0	0	1.42207	0.959234	ELOC
Renin secretion	1/69	0.509395	0.670429	0	0	1.42207	0.959234	CALM3
Melanoma	1/72	0.524379	0.685726	0	0	1.36178	0.879084	TP53
Inositol phosphate metabolism	1/73	0.529271	0.687716	0	0	1.3428	0.85436	TPI1
Chronic myeloid leukemia	1/76	0.543651	0.693155	0	0	1.28889	0.78551	TP53
Metabolism of xenobiotics by cytochrome P450	1/76	0.543651	0.693155	0	0	1.28889	0.78551	CBR1
Pancreatic cancer	1/76	0.543651	0.693155	0	0	1.28889	0.78551	TP53
Synaptic vesicle cycle	1/78	0.552994	0.700688	0	0	1.25528	0.743641	CLTC
Cytokine-cytokine receptor interaction	3/295	0.584964	0.727599	0	0	0.991947	0.531887	CX3CR1;CTF1;FAS
Chemokine signaling pathway	2/192	0.587911	0.727599	0	0	1.01659	0.539994	CX3CR1;GNB2
Colorectal cancer	1/86	0.588499	0.727599	0	0	1.13668	0.602643	TP53
Insulin secretion	1/86	0.588499	0.727599	0	0	1.13668	0.602643	ATP1A1
GABAergic synapse	1/89	0.601078	0.738674	0	0	1.09776	0.558794	GNB2
Bile secretion	1/90	0.605185	0.739268	0	0	1.08537	0.545096	ATP1A1
Morphine addiction	1/91	0.60925	0.739804	0	0	1.07326	0.531827	GNB2
Small cell lung cancer	1/92	0.613274	0.740283	0	0	1.06141	0.518969	TP53
GnRH signaling pathway	1/93	0.617256	0.740707	0	0	1.04982	0.506508	CALM3
Phosphatidylinositol signaling system	1/97	0.632781	0.754897	0	0	1.00587	0.460318	CALM3
Rap1 signaling pathway	2/210	0.636699	0.755154	0	0	0.927766	0.418848	CALM3;PFN1
Viral protein interaction with cytokine and cytokine receptor	1/100	0.644012	0.758899	0	0	0.975243	0.429144	CX3CR1
Melanogenesis	1/101	0.647679	0.758899	0	0	0.965441	0.419349	CALM3
Chagas disease	1/102	0.651309	0.758899	0	0	0.955834	0.409834	FAS
Protein digestion and absorption	1/103	0.654901	0.758899	0	0	0.946415	0.40059	ATP1A1
C-type lectin receptor signaling pathway	1/104	0.658457	0.758899	0	0	0.937179	0.391606	CALM3
Insulin resistance	1/108	0.672318	0.767292	0	0	0.901961	0.3581	PPP1CA
TNF signaling pathway	1/112	0.68562	0.767292	0	0	0.869281	0.328095	FAS
Toxoplasmosis	1/112	0.68562	0.767292	0	0	0.869281	0.328095	HSPA8
Cholinergic synapse	1/113	0.68886	0.767292	0	0	0.861476	0.321087	GNB2
Serotonergic synapse	1/113	0.68886	0.767292	0	0	0.861476	0.321087	GNB2
Ras signaling pathway	2/232	0.690067	0.767292	0	0	0.838081	0.3109	GNB2;CALM3
Glutamatergic synapse	1/114	0.692068	0.767292	0	0	0.853809	0.314263	GNB2
Sphingolipid signaling pathway	1/119	0.707617	0.779403	0	0	0.817423	0.282707	TP53
AMPK signaling pathway	1/120	0.710632	0.779403	0	0	0.810512	0.276872	EEF2
Platelet activation	1/124	0.722385	0.788056	0	0	0.783995	0.254953	PPP1CA
Lysosome	1/128	0.733663	0.790673	0	0	0.759148	0.235112	CLTC
Purine metabolism	1/129	0.736411	0.790673	0	0	0.753179	0.230448	PKM
Relaxin signaling pathway	1/129	0.736411	0.790673	0	0	0.753179	0.230448	GNB2
Natural killer cell mediated cytotoxicity	1/131	0.741821	0.792312	0	0	0.741516	0.221451	FAS
Herpes simplex virus 1 infection	4/498	0.754352	0.800567	0	0	0.777529	0.219183	FAS;TP53;EIF2S1;PPP1CA
Autophagy	1/137	0.757399	0.800567	0	0	0.708586	0.196891	EIF2S1
Breast cancer	1/147	0.781311	0.817878	0	0	0.659717	0.162806	TP53
Retrograde endocannabinoid signaling	1/148	0.783569	0.817878	0	0	0.655195	0.1598	GNB2
Gastric cancer	1/149	0.785804	0.817878	0	0	0.650735	0.156858	TP53
mTOR signaling pathway	1/154	0.796639	0.824946	0	0	0.629309	0.143076	RPS6
JAK-STAT signaling pathway	1/162	0.812851	0.837483	0	0	0.597796	0.123867	CTF1
Hepatocellular carcinoma	1/168	0.824161	0.844868	0	0	0.576142	0.11142	TP53
Tuberculosis	1/180	0.844779	0.86063	0	0	0.537189	0.0906132	CALM3
Axon guidance	1/182	0.847973	0.86063	0	0	0.531199	0.087598	CFL1
Transcriptional misregulation in cancer	1/192	0.86299	0.871535	0	0	0.503131	0.0741374	TP53
Thermogenesis	1/232	0.909666	0.914147	0	0	0.41516	0.0393065	RPS6
Olfactory transduction	1/440	0.989784	0.989784	0	0	0.216133	0.00221935	CALM3

## Sheet: GO_Molecular_Function_2021_tabl
Term	Overlap	P-value	Adjusted P-value	Old P-value	Old Adjusted P-value	Odds Ratio	Combined Score	Genes
RNA binding (GO:0003723)	93/1406	1.95425e-52	5.49146e-50	0	0	11.6882	1391.65	EIF4A2;YWHAE;RPL5;RPL3;HSP90AB1;RPL34;EIF4A3;RTCB;CLTC;RPLP0;HSPB1;RPL9;RPL6;RPL7;OASL;RPS4X;TUBA1B;RPS16;RPL18A;TRIM28;CSRP1;RACK1;RPL35;RPL39;CCT3;EIF5A;RPS9;HSP90AA1;RPL21;ANXA2;RPS8;ACTN1;RPS5;RPL22;RPS6;RPL13A;ACTN4;YWHAZ;PSMA6;SARS1;DDX39A;PRPF6;PKM;HNRNPH1;FSCN1;RPL24;MYH9;RPL27;PFN1;ALDOA;SNRNP200;SLC25A5;RPL28;KPNB1;AARS1;VCP;RPL10;RPL11;RPS27L;SNU13;STIP1;RPS15A;GAR1;SERPINH1;RPS3;RPL13…
cadherin binding (GO:0045296)	33/322	1.6033e-23	2.25263e-21	0	0	12.9496	679.69	YWHAE;HSP90AB1;YWHAB;RPL34;RPL6;LIMA1;LDHA;LASP1;KIF5B;RUVBL1;RACK1;RPS2;PDLIM5;CLIC1;HSPA8;ANXA1;ANXA2;HSPA5;EEF2;YWHAZ;PPP1CA;EEF1G;HNRNPK;EIF2S3;PKM;EEF1D;FSCN1;RPL24;MYH9;EIF3E;PFN1;ALDOA;VCL
purine ribonucleoside triphosphate binding (GO:0035639)	23/460	4.053e-10	3.79631e-08	0	0	5.59803	121.065	ARF4;HSPA8;AARS1;ABCD2;HSP90AA1;HSP90AB1;HSPA5;TUBB;EIF4A3;ATP1A1;TUBB4B;TUBA4A;RAB21;TUBA1C;PSMA6;TUBA1B;TUBA1A;PGK1;MYH9;RAB6A;TARS1;MYH10;ARF5
ubiquitin protein ligase binding (GO:0031625)	17/265	2.19849e-09	1.54444e-07	0	0	7.12721	142.084	YWHAE;RPL5;HSPA8;VCP;HSP90AA1;TPI1;HSP90AB1;HSPA5;TUBB;RPL11;HSPBP1;YWHAZ;TUBA1B;TRIM28;SLC25A5;TP53;VCL
ubiquitin-like protein ligase binding (GO:0044389)	17/282	5.61085e-09	3.1533e-07	0	0	6.66419	126.61	YWHAE;RPL5;HSPA8;VCP;HSP90AA1;TPI1;HSP90AB1;HSPA5;TUBB;RPL11;HSPBP1;YWHAZ;TUBA1B;TRIM28;SLC25A5;TP53;VCL
translation initiation factor activity (GO:0003743)	8/41	7.59528e-09	3.55712e-07	0	0	24.3187	454.656	EIF4A2;EIF2S3;EIF3I;EIF3H;EIF3E;EIF3C;EIF2S1;EIF3B
disordered domain specific binding (GO:0097718)	6/23	9.4071e-08	3.32441e-06	0	0	35.0777	567.53	HSP90AA1;HSP90AB1;CLTC;CALM3;GAPDH;TP53
mRNA binding (GO:0003729)	15/263	9.4645e-08	3.32441e-06	0	0	6.22252	100.638	RPL5;RPS5;EIF4A3;RPL13A;RPL7;HNRNPL;HNRNPK;PKM;HNRNPA2B1;RPS3;RPL35;HNRNPC;RPS2;TP53;MYH10
rRNA binding (GO:0019843)	7/42	2.13525e-07	6.66671e-06	0	0	19.9596	306.57	RPL5;RPS9;CAVIN1;RPS5;RPL11;RPLP0;RPS3
MHC class II protein complex binding (GO:0023026)	5/17	6.03153e-07	1.69486e-05	0	0	41.2146	590.238	YWHAE;HSPA8;HSP90AA1;HSP90AB1;PKM
double-stranded RNA binding (GO:0003725)	7/73	9.8602e-06	0.000251883	0	0	10.568	121.818	TUBA1B;HSP90AB1;ACTN1;CLTC;VIM;TUBB4B;OASL
GTP binding (GO:0005525)	10/189	2.63487e-05	0.000616998	0	0	5.61983	59.256	RAB21;ARF4;TUBA1C;TUBA1B;TUBA1A;TUBB;RAB6A;TUBB4B;TUBA4A;ARF5
cadherin binding involved in cell-cell adhesion (GO:0098641)	4/18	2.93052e-05	0.000633051	0	0	28.118	293.488	ANXA1;ANXA2;PDLIM5;PPP1CA
ATP binding (GO:0005524)	12/278	3.15399e-05	0.000633051	0	0	4.56481	47.3108	HSPA8;AARS1;ABCD2;HSP90AA1;HSP90AB1;HSPA5;EIF4A3;PGK1;MYH9;ATP1A1;TARS1;MYH10
aminoacyl-tRNA ligase activity (GO:0004812)	5/38	4.10728e-05	0.00076943	0	0	14.9712	151.212	AARS1;SARS1;QARS1;TARS1;VARS1
TBP-class protein binding (GO:0017025)	4/22	6.78391e-05	0.00119142	0	0	21.8651	209.87	PSMC5;PSMC1;PSMC2;RUVBL1
guanyl ribonucleotide binding (GO:0032561)	10/214	7.5299e-05	0.00124107	0	0	4.92484	46.7566	RAB21;ARF4;TUBA1C;TUBA1B;TUBA1A;TUBB;TUBB4B;RAB6A;ARF5;TUBA4A
adenyl ribonucleotide binding (GO:0032559)	12/306	7.94991e-05	0.00124107	0	0	4.12414	38.9309	HSPA8;AARS1;ABCD2;HSP90AA1;HSP90AB1;HSPA5;EIF4A3;PGK1;MYH9;ATP1A1;TARS1;MYH10
actin binding (GO:0003779)	9/177	9.08528e-05	0.00134367	0	0	5.36452	49.9237	LIMA1;FSCN1;MYH9;ACTN4;PFN1;ALDOA;PDLIM5;MYH10;VCL
ribosome binding (GO:0043022)	5/48	0.000128948	0.00179661	0	0	11.4837	102.849	EIF6;RACK1;EEF2;EIF3C;EIF2S1
general transcription initiation factor binding (GO:0140296)	4/26	0.000134266	0.00179661	0	0	17.886	159.466	PSMC5;PSMC1;RUVBL1;PSMC2
kinase binding (GO:0019900)	14/461	0.000302697	0.00386627	0	0	3.17266	25.7073	HSP90AB1;CLTC;RPS6;HTT;HSPB1;EEF2;YWHAZ;TUBA4A;NISCH;QARS1;RPS3;FAS;CALM3;TP53
nucleoside-triphosphatase activity (GO:0017111)	10/278	0.000616094	0.00752706	0	0	3.73651	27.6207	RAB21;MYL6;VCP;ABCD2;HSP90AA1;GNB2;RUVBL1;MYH9;RAB6A;EEF2
protein kinase binding (GO:0019901)	14/506	0.000759576	0.00868807	0	0	2.87577	20.6559	HSP90AA1;CLTC;RPS6;HSPB1;EEF2;YWHAZ;TUBA4A;NISCH;QARS1;RACK1;RPS3;CALM3;PDLIM5;TP53
DNA polymerase binding (GO:0070182)	3/18	0.00077296	0.00868807	0	0	19.5842	140.326	HSP90AA1;HSP90AB1;PCNA
cell-cell adhesion mediator activity (GO:0098632)	4/42	0.000884466	0.00955904	0	0	10.3467	72.7427	ANXA1;ANXA2;PDLIM5;PPP1CA
TPR domain binding (GO:0030911)	2/5	0.00102446	0.010662	0	0	64.9984	447.422	HSP90AA1;HSP90AB1
ATP hydrolysis activity (GO:0140603)	4/45	0.00114951	0.0115362	0	0	9.58816	64.8966	ABCD2;VCP;HSP90AA1;RUVBL1
purine nucleobase transmembrane transporter activity (GO:0005345)	2/6	0.00152632	0.0147895	0	0	48.7463	316.115	SLC25A5;SLC25A4
ADP transmembrane transporter activity (GO:0015217)	2/7	0.00212244	0.0192389	0	0	38.9951	240.022	SLC25A5;SLC25A4
N6-methyladenosine-containing RNA binding (GO:1990247)	2/7	0.00212244	0.0192389	0	0	38.9951	240.022	HNRNPA2B1;HNRNPC
ADP binding (GO:0043531)	3/27	0.00258906	0.0225672	0	0	12.2345	72.8745	PGK1;MYH9;MYH10
histone deacetylase binding (GO:0042826)	5/93	0.00269959	0.0225672	0	0	5.59858	33.1137	YWHAE;HSP90AA1;HSP90AB1;YWHAB;TP53
intramolecular oxidoreductase activity, interconverting aldoses and ketoses (GO:0016861)	2/8	0.00281086	0.0225672	0	0	32.4943	190.88	TPI1;MRI1
ubiquitin ligase inhibitor activity (GO:1990948)	2/8	0.00281086	0.0225672	0	0	32.4943	190.88	RPL5;RPL11
snoRNA binding (GO:0030515)	3/30	0.00351361	0.0258637	0	0	10.8735	61.4473	NOP58;GAR1;SNU13
5S rRNA binding (GO:0008097)	2/9	0.00358962	0.0258637	0	0	27.8508	156.792	RPL5;RPL11
ubiquitin-protein transferase inhibitor activity (GO:0055105)	2/9	0.00358962	0.0258637	0	0	27.8508	156.792	RPL5;RPL11
phosphoserine residue binding (GO:0050815)	2/9	0.00358962	0.0258637	0	0	27.8508	156.792	YWHAE;YWHAB
ATP transmembrane transporter activity (GO:0005347)	2/10	0.00445684	0.0305457	0	0	24.3682	131.913	SLC25A5;SLC25A4
phospholipase inhibitor activity (GO:0004859)	2/10	0.00445684	0.0305457	0	0	24.3682	131.913	ANXA1;ANXA2
adenyl nucleotide binding (GO:0030554)	2/11	0.00541064	0.0345543	0	0	21.6596	113.05	PFN1;HSPBP1
adenyl-nucleotide exchange factor activity (GO:0000774)	2/11	0.00541064	0.0345543	0	0	21.6596	113.05	PFN1;HSPBP1
vinculin binding (GO:0017166)	2/11	0.00541064	0.0345543	0	0	21.6596	113.05	ACTN1;RTCB
protein tyrosine kinase binding (GO:1990782)	4/72	0.00640634	0.0400041	0	0	5.77319	29.1573	HSP90AA1;PCNA;RACK1;TP53
ATPase regulator activity (GO:0060590)	3/38	0.00687597	0.0420032	0	0	8.38472	41.7536	DNAJA2;PFN1;HSPBP1
protease binding (GO:0002020)	5/118	0.00740665	0.0442823	0	0	4.35442	21.3601	VCP;ANXA2;CLTC;ADRM1;TP53
translation elongation factor activity (GO:0003746)	2/14	0.00877311	0.0513593	0	0	16.2422	76.9241	EIF5A;EEF2
protein phosphorylated amino acid binding (GO:0045309)	3/42	0.00908163	0.0520804	0	0	7.52323	35.3705	YWHAE;YWHAB;PFN1
protein kinase inhibitor activity (GO:0004860)	3/43	0.0096902	0.0543357	0	0	7.33478	34.0087	QARS1;YWHAB;RACK1
cysteine-type endopeptidase activator activity involved in apoptotic process (GO:0008656)	2/15	0.010055	0.0543357	0	0	14.992	68.9587	RACK1;RPS27L
oxidoreductase activity, acting on the CH-NH group of donors, NAD or NADP as acceptor (GO:0016646)	2/15	0.010055	0.0543357	0	0	14.992	68.9587	MTHFR;PYCR2
damaged DNA binding (GO:0003684)	3/44	0.010322	0.054726	0	0	7.15552	32.7256	DDB1;PCNA;RPS3
protein kinase C binding (GO:0005080)	3/45	0.0109772	0.0571219	0	0	6.98479	31.515	RACK1;HSPB1;PDLIM5
mRNA 3'-UTR binding (GO:0003730)	4/85	0.0113806	0.0581445	0	0	4.84344	21.6785	RPL5;HNRNPA2B1;HNRNPC;TP53
MHC class I protein binding (GO:0042288)	2/17	0.0128499	0.0633478	0	0	12.9918	56.5717	TUBB;TUBB4B
peptidase activator activity involved in apoptotic process (GO:0016505)	2/17	0.0128499	0.0633478	0	0	12.9918	56.5717	RACK1;RPS27L
tRNA binding (GO:0000049)	3/49	0.0138345	0.0670258	0	0	6.37613	27.2936	SARS1;AARS1;EIF2S3
protein homodimerization activity (GO:0042803)	13/636	0.0143281	0.0682405	0	0	2.08363	8.84614	ABCD2;HSP90AA1;TPI1;HSP90AB1;TPM4;ACTN1;HSPB1;ACTN4;SARS1;RACK1;MYH9;AGXT;CRYAB
calcium-dependent phospholipid binding (GO:0005544)	3/50	0.0146086	0.0684168	0	0	6.24015	26.3718	ANXA1;ANXA2;ANXA3
anion:anion antiporter activity (GO:0015301)	2/19	0.0159417	0.0734364	0	0	11.4622	47.4399	SLC25A5;SLC25A4
actinin binding (GO:0042805)	2/21	0.0193173	0.0848149	0	0	10.2546	40.4724	CSRP1;PDLIM5
ubiquitin-specific protease binding (GO:1990381)	2/21	0.0193173	0.0848149	0	0	10.2546	40.4724	VCP;CLTC
histone acetyltransferase binding (GO:0035035)	2/21	0.0193173	0.0848149	0	0	10.2546	40.4724	PCNA;TP53
receptor tyrosine kinase binding (GO:0030971)	3/56	0.0197612	0.0854292	0	0	5.53204	21.7079	PCNA;RACK1;TP53
telomerase RNA binding (GO:0070034)	2/22	0.0211075	0.0872235	0	0	9.74138	37.5835	GAR1;HNRNPC
peptidase activator activity (GO:0016504)	2/22	0.0211075	0.0872235	0	0	9.74138	37.5835	VCP;ADRM1
poly(U) RNA binding (GO:0008266)	2/22	0.0211075	0.0872235	0	0	9.74138	37.5835	HNRNPH1;HNRNPC
actin monomer binding (GO:0003785)	2/25	0.0268691	0.106341	0	0	8.46948	30.6322	LIMA1;PFN1
mRNA 5'-UTR binding (GO:0048027)	2/25	0.0268691	0.106341	0	0	8.46948	30.6322	RPL5;MYH10
poly-pyrimidine tract binding (GO:0008187)	2/25	0.0268691	0.106341	0	0	8.46948	30.6322	HNRNPH1;HNRNPC
calcium ion binding (GO:0005509)	8/348	0.0274697	0.107208	0	0	2.32368	8.35286	ANXA1;ANXA2;TPM4;HSPA5;ANXA3;CALU;ATP2A2;CALM3
motor activity (GO:0003774)	3/66	0.0302988	0.116629	0	0	4.65158	16.2649	MYL6;KIF5B;MYH9
MHC protein binding (GO:0042287)	2/28	0.0331859	0.126017	0	0	7.4911	25.5119	TUBB;TUBB4B
metal ion binding (GO:0046872)	10/517	0.0409969	0.153373	0	0	1.95094	6.23182	ANXA1;ANXA2;TPM4;HSPA5;ANXA3;ALPP;IDH2;CALU;ATP2A2;CALM3
SH2 domain binding (GO:0042169)	2/32	0.0424051	0.153373	0	0	6.49097	20.5146	DLC1;RACK1
amino acid binding (GO:0016597)	2/32	0.0424051	0.153373	0	0	6.49097	20.5146	AARS1;AGXT
kinase inhibitor activity (GO:0019210)	2/33	0.0448431	0.153373	0	0	6.28126	19.5007	QARS1;YWHAB
telomeric DNA binding (GO:0042162)	2/33	0.0448431	0.153373	0	0	6.28126	19.5007	HNRNPA2B1;HNRNPD
Hsp90 protein binding (GO:0051879)	2/35	0.0498696	0.153373	0	0	5.89999	17.6902	STIP1;RPS3
inorganic phosphate transmembrane transporter activity (GO:0005315)	1/5	0.0502148	0.153373	0	0	24.2537	72.5536	SLC25A3
sequence-specific single stranded DNA binding (GO:0098847)	1/5	0.0502148	0.153373	0	0	24.2537	72.5536	HNRNPA2B1
isocitrate dehydrogenase activity (GO:0004448)	1/5	0.0502148	0.153373	0	0	24.2537	72.5536	IDH2
L-lactate dehydrogenase activity (GO:0004459)	1/5	0.0502148	0.153373	0	0	24.2537	72.5536	LDHA
large ribosomal subunit rRNA binding (GO:0070180)	1/5	0.0502148	0.153373	0	0	24.2537	72.5536	RPLP0
aminoacyl-tRNA editing activity (GO:0002161)	1/5	0.0502148	0.153373	0	0	24.2537	72.5536	AARS1
C-X3-C chemokine binding (GO:0019960)	1/5	0.0502148	0.153373	0	0	24.2537	72.5536	CX3CR1
carbonyl reductase (NADPH) activity (GO:0004090)	1/5	0.0502148	0.153373	0	0	24.2537	72.5536	CBR1
oxidoreductase activity, acting on a sulfur group of donors, NAD(P) as acceptor (GO:0016668)	1/5	0.0502148	0.153373	0	0	24.2537	72.5536	PGK1
DNA insertion or deletion binding (GO:0032135)	1/5	0.0502148	0.153373	0	0	24.2537	72.5536	PCNA
protein tyrosine kinase inhibitor activity (GO:0030292)	1/5	0.0502148	0.153373	0	0	24.2537	72.5536	RACK1
purine nucleotide transmembrane transporter activity (GO:0015216)	1/5	0.0502148	0.153373	0	0	24.2537	72.5536	SLC25A5
zinc ion binding (GO:0008270)	7/336	0.0584887	0.158931	0	0	2.09177	5.93837	TRIM28;CSRP1;RPS29;ALPP;TARS1;TP53;KPNB1
sodium ion binding (GO:0031402)	1/6	0.0599525	0.158931	0	0	19.402	54.6011	ATP1A1
keratin filament binding (GO:1990254)	1/6	0.0599525	0.158931	0	0	19.402	54.6011	VIM
alkaline phosphatase activity (GO:0004035)	1/6	0.0599525	0.158931	0	0	19.402	54.6011	ALPP
lactate dehydrogenase activity (GO:0004457)	1/6	0.0599525	0.158931	0	0	19.402	54.6011	LDHA
supercoiled DNA binding (GO:0097100)	1/6	0.0599525	0.158931	0	0	19.402	54.6011	RPS3
BH domain binding (GO:0051400)	1/6	0.0599525	0.158931	0	0	19.402	54.6011	RACK1
BH3 domain binding (GO:0051434)	1/6	0.0599525	0.158931	0	0	19.402	54.6011	RACK1
C3HC4-type RING finger domain binding (GO:0055131)	1/6	0.0599525	0.158931	0	0	19.402	54.6011	HSPA8
U4 snRNA binding (GO:0030621)	1/6	0.0599525	0.158931	0	0	19.402	54.6011	SNU13
chromo shadow domain binding (GO:0070087)	1/6	0.0599525	0.158931	0	0	19.402	54.6011	TRIM28
P-type sodium transporter activity (GO:0008554)	1/6	0.0599525	0.158931	0	0	19.402	54.6011	ATP1A1
P-type sodium:potassium-exchanging transporter activity (GO:0005391)	1/6	0.0599525	0.158931	0	0	19.402	54.6011	ATP1A1
fructose binding (GO:0070061)	1/6	0.0599525	0.158931	0	0	19.402	54.6011	ALDOA
tau protein binding (GO:0048156)	2/40	0.063256	0.166121	0	0	5.12237	14.1407	HSP90AA1;HSP90AB1
signal sequence binding (GO:0005048)	2/42	0.0689133	0.174598	0	0	4.86576	13.0155	TOMM70;KPNB1
aspartic-type endopeptidase inhibitor activity (GO:0019828)	1/7	0.0695908	0.174598	0	0	16.1675	43.0883	GAPDH
MutLalpha complex binding (GO:0032405)	1/7	0.0695908	0.174598	0	0	16.1675	43.0883	PCNA
clathrin light chain binding (GO:0032051)	1/7	0.0695908	0.174598	0	0	16.1675	43.0883	CLTC
P-type potassium transmembrane transporter activity (GO:0008556)	1/7	0.0695908	0.174598	0	0	16.1675	43.0883	ATP1A1
snRNA binding (GO:0017069)	2/43	0.0718022	0.178552	0	0	4.74685	12.5024	EIF5A;SNU13
histone kinase activity (GO:0035173)	1/8	0.0791309	0.186855	0	0	13.8571	35.1508	CDK1
aldehyde-lyase activity (GO:0016832)	1/8	0.0791309	0.186855	0	0	13.8571	35.1508	ALDOA
oxidized DNA binding (GO:0032356)	1/8	0.0791309	0.186855	0	0	13.8571	35.1508	RPS3
disulfide oxidoreductase activity (GO:0015036)	1/8	0.0791309	0.186855	0	0	13.8571	35.1508	TXNL1
DNA N-glycosylase activity (GO:0019104)	1/8	0.0791309	0.186855	0	0	13.8571	35.1508	RPS3
pre-mRNA intronic binding (GO:0097157)	1/8	0.0791309	0.186855	0	0	13.8571	35.1508	HNRNPL
small ribosomal subunit rRNA binding (GO:0070181)	1/9	0.0885735	0.200719	0	0	12.1244	29.3886	RPS3
tumor necrosis factor-activated receptor activity (GO:0005031)	1/9	0.0885735	0.200719	0	0	12.1244	29.3886	FAS
U3 snoRNA binding (GO:0034511)	1/9	0.0885735	0.200719	0	0	12.1244	29.3886	SNU13
P-type calcium transporter activity (GO:0005388)	1/9	0.0885735	0.200719	0	0	12.1244	29.3886	ATP2A2
potassium ion binding (GO:0030955)	1/9	0.0885735	0.200719	0	0	12.1244	29.3886	ATP1A1
adenylate cyclase binding (GO:0008179)	1/10	0.0979198	0.213298	0	0	10.7767	25.0408	CALM3
oxidized purine DNA binding (GO:0032357)	1/10	0.0979198	0.213298	0	0	10.7767	25.0408	RPS3
P-type proton-exporting transporter activity (GO:0008553)	1/10	0.0979198	0.213298	0	0	10.7767	25.0408	ATP2A2
endopeptidase activator activity (GO:0061133)	1/10	0.0979198	0.213298	0	0	10.7767	25.0408	ADRM1
G-rich strand telomeric DNA binding (GO:0098505)	1/10	0.0979198	0.213298	0	0	10.7767	25.0408	HNRNPA2B1
nuclear receptor coactivator activity (GO:0030374)	2/53	0.102646	0.221874	0	0	3.81416	8.6828	ACTN1;ACTN4
histone methyltransferase binding (GO:1990226)	1/11	0.107171	0.223074	0	0	9.69853	21.66	HSP90AB1
transaminase activity (GO:0008483)	1/11	0.107171	0.223074	0	0	9.69853	21.66	AGXT
ubiquitin-ubiquitin ligase activity (GO:0034450)	1/11	0.107171	0.223074	0	0	9.69853	21.66	PRPF19
death domain binding (GO:0070513)	1/11	0.107171	0.223074	0	0	9.69853	21.66	RACK1
DNA-(apurinic or apyrimidinic site) endonuclease activity (GO:0003906)	1/11	0.107171	0.223074	0	0	9.69853	21.66	RPS3
calcium ion transmembrane transporter activity (GO:0015085)	2/55	0.109189	0.225434	0	0	3.66986	8.12753	ANXA2;ATP2A2
phosphatase binding (GO:0019902)	3/114	0.112329	0.225434	0	0	2.63366	5.75803	VCP;RACK1;TP53
endopeptidase inhibitor activity (GO:0004866)	3/115	0.114515	0.225434	0	0	2.61002	5.65603	ANXA2;SERPINH1;GAPDH
ribosomal large subunit binding (GO:0043023)	1/12	0.116327	0.225434	0	0	8.8164	18.9671	EIF6
RNA polymerase II CTD heptapeptide repeat kinase activity (GO:0008353)	1/12	0.116327	0.225434	0	0	8.8164	18.9671	CDK1
RNA stem-loop binding (GO:0035613)	1/12	0.116327	0.225434	0	0	8.8164	18.9671	MYH10
adenine nucleotide transmembrane transporter activity (GO:0000295)	1/12	0.116327	0.225434	0	0	8.8164	18.9671	SLC25A5
single-stranded telomeric DNA binding (GO:0043047)	1/12	0.116327	0.225434	0	0	8.8164	18.9671	HNRNPA2B1
death receptor activity (GO:0005035)	1/12	0.116327	0.225434	0	0	8.8164	18.9671	FAS
dynactin binding (GO:0034452)	1/12	0.116327	0.225434	0	0	8.8164	18.9671	HTT
aldehyde dehydrogenase (NAD+) activity (GO:0004029)	1/13	0.12539	0.232935	0	0	8.08129	16.7794	ALDH9A1
alkali metal ion binding (GO:0031420)	1/13	0.12539	0.232935	0	0	8.08129	16.7794	ATP1A1
titin binding (GO:0031432)	1/13	0.12539	0.232935	0	0	8.08129	16.7794	CALM3
P-type ion transporter activity (GO:0015662)	1/13	0.12539	0.232935	0	0	8.08129	16.7794	ATP2A2
protein phosphatase activator activity (GO:0072542)	1/13	0.12539	0.232935	0	0	8.08129	16.7794	CALM3
nuclear receptor binding (GO:0016922)	3/120	0.12568	0.232935	0	0	2.49784	5.18056	PRPF6;ACTN4;OASL
serine-type endopeptidase inhibitor activity (GO:0004867)	2/60	0.126001	0.232935	0	0	3.35264	6.94489	ANXA2;SERPINH1
protein heterodimerization activity (GO:0046982)	4/188	0.128095	0.23526	0	0	2.12103	4.35866	YWHAE;TPM4;ATP1A1;TP53
RNA polymerase II-specific DNA-binding transcription factor binding (GO:0061629)	4/190	0.13168	0.237455	0	0	2.098	4.25346	PSMA6;HSPB1;ACTN4;TP53
protein phosphatase binding (GO:0019903)	3/123	0.132561	0.237455	0	0	2.43502	4.92049	VCP;RACK1;TP53
U6 snRNA binding (GO:0017070)	1/14	0.134361	0.237455	0	0	7.45928	14.9725	EIF5A
deoxyribonuclease activity (GO:0004536)	1/14	0.134361	0.237455	0	0	7.45928	14.9725	RPS3
peptide hormone receptor binding (GO:0051428)	1/14	0.134361	0.237455	0	0	7.45928	14.9725	PSMC5
phosphatase activator activity (GO:0019211)	1/14	0.134361	0.237455	0	0	7.45928	14.9725	CALM3
chloride channel activity (GO:0005254)	2/64	0.13986	0.245629	0	0	3.13571	6.1683	CLIC4;CLIC1
aldehyde dehydrogenase [NAD(P)+] activity (GO:0004030)	1/15	0.14324	0.246935	0	0	6.92612	13.4591	ALDH9A1
muscle alpha-actinin binding (GO:0051371)	1/15	0.14324	0.246935	0	0	6.92612	13.4591	PDLIM5
myosin V binding (GO:0031489)	1/15	0.14324	0.246935	0	0	6.92612	13.4591	RAB6A
hydrolase activity, hydrolyzing N-glycosyl compounds (GO:0016799)	1/16	0.152028	0.255808	0	0	6.46405	12.1763	RPS3
solute:proton symporter activity (GO:0015295)	1/16	0.152028	0.255808	0	0	6.46405	12.1763	SLC25A3
nuclear import signal receptor activity (GO:0061608)	1/16	0.152028	0.255808	0	0	6.46405	12.1763	KPNB1
oxidoreductase activity, acting on NAD(P)H, quinone or similar compound as acceptor (GO:0016655)	1/16	0.152028	0.255808	0	0	6.46405	12.1763	CBR1
anion channel activity (GO:0005253)	2/68	0.154028	0.257631	0	0	2.94507	5.5091	CLIC4;CLIC1
G protein-coupled chemoattractant receptor activity (GO:0001637)	1/17	0.160727	0.267244	0	0	6.05974	11.0775	CX3CR1
DNA-binding transcription factor binding (GO:0140297)	4/208	0.165701	0.273893	0	0	1.91113	3.4354	PSMC5;HSPB1;TP53;YWHAZ
retinoic acid receptor binding (GO:0042974)	1/18	0.169337	0.278267	0	0	5.703	10.1278	ACTN4
ATPase binding (GO:0051117)	2/73	0.172103	0.281168	0	0	2.73697	4.81615	NOP58;SNU13
transition metal ion binding (GO:0046914)	7/445	0.173756	0.282227	0	0	1.56242	2.73439	TRIM28;CSRP1;RPS29;ALPP;TARS1;TP53;KPNB1
ubiquitin binding (GO:0043130)	2/74	0.175759	0.283841	0	0	2.69882	4.69228	ADRM1;HSPB1
SUMO transferase activity (GO:0019789)	1/19	0.177859	0.283968	0	0	5.38589	9.30017	TRIM28
ankyrin binding (GO:0030506)	1/19	0.177859	0.283968	0	0	5.38589	9.30017	FLNC
phosphatidylinositol-4,5-bisphosphate binding (GO:0005546)	2/75	0.179428	0.284855	0	0	2.66172	4.57278	ANXA2;PFN1
GTPase activity (GO:0003924)	4/216	0.181742	0.286907	0	0	1.83826	3.13454	RAB21;GNB2;RAB6A;EEF2
ATPase activator activity (GO:0001671)	1/20	0.186294	0.287629	0	0	5.10217	8.57384	DNAJA2
ubiquitin-like protein-specific protease activity (GO:0019783)	1/20	0.186294	0.287629	0	0	5.10217	8.57384	EIF3H
oxidoreductase activity, acting on the aldehyde or oxo group of donors, NAD or NADP as acceptor (GO:0016620)	1/20	0.186294	0.287629	0	0	5.10217	8.57384	ALDH9A1
endodeoxyribonuclease activity (GO:0004520)	1/20	0.186294	0.287629	0	0	5.10217	8.57384	RPS3
phosphatase activity (GO:0016791)	2/79	0.194214	0.295646	0	0	2.52294	4.13457	ALPP;PPP1CA
fibroblast growth factor binding (GO:0017134)	1/21	0.194643	0.295646	0	0	4.84681	7.93225	RPS2
pyridoxal phosphate binding (GO:0030170)	1/21	0.194643	0.295646	0	0	4.84681	7.93225	AGXT
amyloid-beta binding (GO:0001540)	2/80	0.197935	0.299031	0	0	2.49046	4.03409	PFDN2;CRYAB
adenylyltransferase activity (GO:0070566)	1/22	0.202906	0.30328	0	0	4.61578	7.36222	OASL
poly(A) binding (GO:0008143)	1/22	0.202906	0.30328	0	0	4.61578	7.36222	EIF4A3
tubulin binding (GO:0015631)	5/307	0.208008	0.304179	0	0	1.61366	2.53373	KIF5B;RPS3;HTT;ALDOA;GAPDH
low-density lipoprotein particle receptor binding (GO:0050750)	1/23	0.211085	0.304179	0	0	4.40575	6.85311	CLTC
C-C chemokine receptor activity (GO:0016493)	1/23	0.211085	0.304179	0	0	4.40575	6.85311	CX3CR1
cyclin-dependent protein kinase activity (GO:0097472)	1/23	0.211085	0.304179	0	0	4.40575	6.85311	CDK1
cyclin-dependent protein serine/threonine kinase activity (GO:0004693)	1/23	0.211085	0.304179	0	0	4.40575	6.85311	CDK1
phosphatase inhibitor activity (GO:0019212)	1/23	0.211085	0.304179	0	0	4.40575	6.85311	ANP32E
pyrophosphate hydrolysis-driven proton transmembrane transporter activity (GO:0009678)	1/23	0.211085	0.304179	0	0	4.40575	6.85311	ATP2A2
alpha-actinin binding (GO:0051393)	1/24	0.219181	0.309497	0	0	4.21398	6.39622	PDLIM5
C-C chemokine binding (GO:0019957)	1/24	0.219181	0.309497	0	0	4.21398	6.39622	CX3CR1
nuclear localization sequence binding (GO:0008139)	1/24	0.219181	0.309497	0	0	4.21398	6.39622	KPNB1
protein phosphatase 2A binding (GO:0051721)	1/24	0.219181	0.309497	0	0	4.21398	6.39622	TP53
oxidoreductase activity, acting on the CH-OH group of donors, NAD or NADP as acceptor (GO:0016616)	2/87	0.224196	0.31449	0	0	2.28456	3.41595	CBR1;LDHA
NF-kappaB binding (GO:0051059)	1/25	0.227194	0.31449	0	0	4.03819	5.98441	PSMA6
FAD binding (GO:0071949)	1/25	0.227194	0.31449	0	0	4.03819	5.98441	MTHFR
protein-cysteine S-palmitoyltransferase activity (GO:0019706)	1/25	0.227194	0.31449	0	0	4.03819	5.98441	ZDHHC17
chemokine receptor activity (GO:0004950)	1/26	0.235125	0.322293	0	0	3.87647	5.61172	CX3CR1
epidermal growth factor receptor binding (GO:0005154)	1/26	0.235125	0.322293	0	0	3.87647	5.61172	ARF4
androgen receptor binding (GO:0050681)	1/27	0.242975	0.331437	0	0	3.72719	5.27321	PRPF6
phosphatidylinositol bisphosphate binding (GO:1902936)	2/94	0.250702	0.335521	0	0	2.10998	2.91914	ANXA2;PFN1
lipoprotein particle receptor binding (GO:0070325)	1/28	0.250745	0.335521	0	0	3.58896	4.96467	CLTC
thyroid hormone receptor binding (GO:0046966)	1/28	0.250745	0.335521	0	0	3.58896	4.96467	OASL
poly-purine tract binding (GO:0070717)	1/28	0.250745	0.335521	0	0	3.58896	4.96467	EIF4A3
palmitoyltransferase activity (GO:0016409)	1/29	0.258436	0.342549	0	0	3.46061	4.68258	ZDHHC17
pre-mRNA binding (GO:0036002)	1/29	0.258436	0.342549	0	0	3.46061	4.68258	HNRNPL
protein kinase regulator activity (GO:0019887)	2/98	0.265895	0.347719	0	0	2.02165	2.67799	QARS1;YWHAB
miRNA binding (GO:0035198)	1/30	0.266048	0.347719	0	0	3.34111	4.42389	HNRNPA2B1
protein serine/threonine kinase inhibitor activity (GO:0030291)	1/30	0.266048	0.347719	0	0	3.34111	4.42389	HSPB1
Hsp70 protein binding (GO:0030544)	1/31	0.273582	0.35591	0	0	3.22958	4.18602	RPS3
beta-tubulin binding (GO:0048487)	1/32	0.28104	0.362257	0	0	3.12524	3.96674	HTT
chemokine binding (GO:0019956)	1/32	0.28104	0.362257	0	0	3.12524	3.96674	CX3CR1
nucleosomal DNA binding (GO:0031492)	1/33	0.288421	0.370074	0	0	3.02742	3.7641	HNRNPC
ubiquitin-like protein conjugating enzyme binding (GO:0044390)	1/35	0.302958	0.385208	0	0	2.84905	3.40223	RPS3
catalytic activity, acting on a tRNA (GO:0140101)	1/35	0.302958	0.385208	0	0	2.84905	3.40223	AARS1
ion channel inhibitor activity (GO:0008200)	1/37	0.317199	0.394393	0	0	2.6905	3.0893	RACK1
calcium channel regulator activity (GO:0005246)	1/37	0.317199	0.394393	0	0	2.6905	3.0893	YWHAE
core promoter sequence-specific DNA binding (GO:0001046)	1/37	0.317199	0.394393	0	0	2.6905	3.0893	TP53
phosphotyrosine residue binding (GO:0001784)	1/37	0.317199	0.394393	0	0	2.6905	3.0893	PFN1
protein serine/threonine kinase activator activity (GO:0043539)	1/37	0.317199	0.394393	0	0	2.6905	3.0893	CALM3
regulatory RNA binding (GO:0061980)	1/40	0.33802	0.41843	0	0	2.48316	2.69336	HNRNPA2B1
transcription regulatory region nucleic acid binding (GO:0001067)	3/212	0.370507	0.453664	0	0	1.39178	1.38187	HNRNPL;NONO;TP53
single-stranded RNA binding (GO:0003727)	1/45	0.371326	0.453664	0	0	2.20042	2.1799	HNRNPF
copper ion binding (GO:0005507)	1/45	0.371326	0.453664	0	0	2.20042	2.1799	TP53
endopeptidase regulator activity (GO:0061135)	1/46	0.377785	0.459556	0	0	2.15142	2.09426	ADRM1
chemokine receptor binding (GO:0042379)	1/50	0.402965	0.485768	0	0	1.97539	1.79544	CX3CR1
potassium channel regulator activity (GO:0015459)	1/50	0.402965	0.485768	0	0	1.97539	1.79544	YWHAE
endopeptidase activity (GO:0004175)	4/315	0.404519	0.485768	0	0	1.24676	1.12839	PSMA6;PSMB7;PSMA4;PRTN3
endonuclease activity (GO:0004519)	1/51	0.4091	0.487106	0	0	1.93578	1.7302	RPS3
polyubiquitin modification-dependent protein binding (GO:0031593)	1/51	0.4091	0.487106	0	0	1.93578	1.7302	VCP
phosphoric ester hydrolase activity (GO:0042578)	1/53	0.421182	0.499376	0	0	1.86114	1.60931	PPP1CA
microtubule binding (GO:0008017)	3/232	0.425606	0.502502	0	0	1.26893	1.08397	KIF5B;RPS3;GAPDH
G protein-coupled receptor binding (GO:0001664)	2/143	0.432014	0.506992	0	0	1.3733	1.15261	HSPA8;PSMC5
flavin adenine dinucleotide binding (GO:0050660)	1/55	0.433018	0.506992	0	0	1.79203	1.49988	MTHFR
secondary active transmembrane transporter activity (GO:0015291)	1/56	0.438846	0.507472	0	0	1.75936	1.44902	SLC25A3
microtubule motor activity (GO:0003777)	1/56	0.438846	0.507472	0	0	1.75936	1.44902	KIF5B
myosin binding (GO:0017022)	1/56	0.438846	0.507472	0	0	1.75936	1.44902	RAB6A
magnesium ion binding (GO:0000287)	2/146	0.442459	0.509553	0	0	1.34449	1.0963	ALPP;IDH2
protein phosphatase regulator activity (GO:0019888)	1/57	0.444614	0.509945	0	0	1.72785	1.40051	CALM3
guanyl-nucleotide exchange factor activity (GO:0005085)	2/149	0.452797	0.51722	0	0	1.31685	1.04335	FARP1;EEF1D
protein serine/threonine phosphatase activity (GO:0004722)	1/62	0.472581	0.537632	0	0	1.58582	1.18865	PPP1CA
protein kinase activator activity (GO:0030295)	1/63	0.478003	0.541609	0	0	1.56017	1.15162	CALM3
GDP binding (GO:0019003)	1/67	0.499146	0.563293	0	0	1.46531	1.01818	RAB21
phosphotransferase activity, alcohol group as acceptor (GO:0016773)	1/75	0.538907	0.605732	0	0	1.30637	0.807615	PKM
acyltransferase activity, transferring groups other than amino-acyl groups (GO:0016747)	1/76	0.543651	0.608629	0	0	1.28889	0.78551	ZDHHC17
G protein-coupled peptide receptor activity (GO:0008528)	1/82	0.571112	0.636835	0	0	1.19305	0.668312	CX3CR1
calcium channel activity (GO:0005262)	1/84	0.579895	0.644073	0	0	1.16419	0.634374	ANXA2
DNA binding (GO:0003677)	8/811	0.59431	0.657485	0	0	0.960459	0.499779	DDB1;PCNA;TRIM28;RPS3;TP53;RPL6;RPL7;OASL
cytokine receptor activity (GO:0004896)	1/88	0.596928	0.657791	0	0	1.11043	0.572938	CX3CR1
GTPase binding (GO:0051020)	2/201	0.612888	0.672741	0	0	0.970171	0.474969	HSP90AA1;GNB2
carboxylic ester hydrolase activity (GO:0052689)	1/96	0.62896	0.687695	0	0	1.01651	0.471345	AARS1
cation channel activity (GO:0005261)	1/98	0.636563	0.693311	0	0	0.995452	0.449617	ANXA2
serine-type endopeptidase activity (GO:0004252)	1/105	0.661976	0.715443	0	0	0.92812	0.382874	PRTN3
growth factor receptor binding (GO:0070851)	1/105	0.661976	0.715443	0	0	0.92812	0.382874	ARF4
transcription cis-regulatory region binding (GO:0000976)	5/549	0.666623	0.717705	0	0	0.884697	0.358771	HNRNPL;NONO;RPS3;ACTN4;TP53
GTPase activator activity (GO:0005096)	3/336	0.672388	0.721149	0	0	0.867987	0.344521	FARP1;EEF1D;DLC1
kinase activity (GO:0016301)	1/112	0.68562	0.729769	0	0	0.869281	0.328095	PGK1
deubiquitinase activity (GO:0101005)	1/112	0.68562	0.729769	0	0	0.869281	0.328095	EIF3H
metallopeptidase activity (GO:0008237)	1/121	0.713616	0.756702	0	0	0.803717	0.271183	EIF3H
serine-type peptidase activity (GO:0008236)	1/125	0.725248	0.766146	0	0	0.777633	0.249808	PRTN3
ubiquitin protein ligase activity (GO:0061630)	2/263	0.754186	0.793732	0	0	0.737369	0.208023	RNF114;PRPF19
ubiquitin-like protein ligase activity (GO:0061659)	2/270	0.766988	0.803218	0	0	0.717852	0.190435	RNF114;PRPF19
ubiquitin-protein transferase activity (GO:0004842)	3/392	0.768917	0.803218	0	0	0.740894	0.194687	RNF114;TRIM28;PRPF19
cytokine activity (GO:0005125)	1/173	0.833064	0.867003	0	0	0.559251	0.102145	CTF1
GTPase regulator activity (GO:0030695)	1/233	0.910603	0.944204	0	0	0.413349	0.0387097	DLC1
G protein-coupled receptor activity (GO:0004930)	1/283	0.946951	0.978284	0	0	0.339191	0.0184885	CX3CR1
receptor ligand activity (GO:0048018)	1/307	0.958726	0.98682	0	0	0.312204	0.0131594	CTF1
DNA-binding transcription activator activity, RNA polymerase II-specific (GO:0001228)	1/333	0.968562	0.993192	0	0	0.28737	0.0091793	TP53
protein serine/threonine kinase activity (GO:0004674)	1/344	0.971985	0.993192	0	0	0.277997	0.00789914	CDK1
sequence-specific double-stranded DNA binding (GO:1990837)	3/712	0.978503	0.99623	0	0	0.399796	0.00868809	HNRNPL;NONO;TP53
double-stranded DNA binding (GO:0003690)	1/651	0.998905	0.999927	0	0	0.144382	0.000158244	RPS3
sequence-specific DNA binding (GO:0043565)	1/707	0.999396	0.999927	0	0	0.13254	8.00977e-05	HNRNPD
RNA polymerase II transcription regulatory region sequence-specific DNA binding (GO:0000977)	4/1359	0.999647	0.999927	0	0	0.270823	9.57084e-05	SARS1;RPS3;ACTN4;TP53
RNA polymerase II cis-regulatory region sequence-specific DNA binding (GO:0000978)	2/1149	0.999927	0.999927	0	0	0.160178	1.16165e-05	SARS1;TP53
cis-regulatory region sequence-specific DNA binding (GO:0000987)	2/1149	0.999927	0.999927	0	0	0.160178	1.16165e-05	SARS1;TP53

## Sheet: GO_Cellular_Component_2021_tabl
Term	Overlap	P-value	Adjusted P-value	Old P-value	Old Adjusted P-value	Odds Ratio	Combined Score	Genes
focal adhesion (GO:0005925)	45/387	1.85785e-34	3.67853e-32	0	0	15.9975	1242.5	YWHAE;RPL5;RPL3;YWHAB;ARPC1B;CLTC;RPLP0;HSPB1;RPL9;RPL6;RPL7;RPS4X;RAB21;LIMA1;LASP1;RPS16;CSRP1;YWHAQ;CFL1;RPS3;FLNC;RPS2;RPL18;ACTR3;HSPA8;RPS9;ANXA1;TPM4;HSPA5;RPS8;ACTN1;RPS5;RPL22;RPL13A;ACTN4;YWHAZ;HNRNPK;RPS29;DLC1;GNB2;MYH9;RPL27;VIM;PFN1;VCL
cell-substrate junction (GO:0030055)	45/394	4.13459e-34	4.09324e-32	0	0	15.671	1204.61	YWHAE;RPL5;RPL3;YWHAB;ARPC1B;CLTC;RPLP0;HSPB1;RPL9;RPL6;RPL7;RPS4X;RAB21;LIMA1;LASP1;RPS16;CSRP1;YWHAQ;CFL1;RPS3;FLNC;RPS2;RPL18;ACTR3;HSPA8;RPS9;ANXA1;TPM4;HSPA5;RPS8;ACTN1;RPS5;RPL22;RPL13A;ACTN4;YWHAZ;HNRNPK;RPS29;DLC1;GNB2;MYH9;RPL27;VIM;PFN1;VCL
cytosolic large ribosomal subunit (GO:0022625)	21/55	3.65725e-28	2.41379e-26	0	0	66.3333	4190.65	RPL5;RPL3;RPL21;RPL10;RPL34;RPLP0;RPL22;RPL11;RPL13A;RPL9;RPL6;RPL7;RPL18A;RPL35;RPL24;RPL13;RPL27;RPL18;RPL39;RPL28;RPL17
large ribosomal subunit (GO:0015934)	21/59	2.17687e-27	1.07755e-25	0	0	59.3388	3642.92	RPL5;RPL3;RPL21;RPL10;RPL34;RPLP0;RPL22;RPL11;RPL13A;RPL9;RPL6;RPL7;RPL18A;RPL35;RPL24;RPL13;RPL27;RPL18;RPL39;RPL28;RPL17
nucleus (GO:0005634)	103/4484	1.83786e-18	7.27791e-17	0	0	3.55287	145.092	RPL5;RPL3;EIF4A3;RTCB;RPL9;RPL6;RPL7;TRIM28;PSMD2;CFL1;RUVBL1;RPS9;RPS8;RPL22;RPS6;TOMM34;ACTN4;DDX39A;PRPF6;RPL27;PFN1;SNRNP200;TP53;KPNB1;VCP;PSMD11;SNU13;STIP1;LDHA;MYH10;HSPA8;HSPA5;NONO;EEF2;HNRNPL;COPS4;HNRNPK;EIF2S3;EIF6;HNRNPF;ANP32E;HNRNPD;CDK1;CALM3;HNRNPC;YWHAE;CLIC4;HSP90AB1;RPLP0;HSPB1;PRPF19;TUBA1C;TUBA1A;CSRP1;RACK1;CLIC1;ACTR3;EIF5A;HSP90AA1;ANXA1;TPI1;ANXA2;TUBB;RPL13A;YWHAZ;DDB1…
ribosome (GO:0005840)	15/62	5.25897e-17	1.73546e-15	0	0	33.1713	1243.39	RPS9;RPS5;RPL11;RPL13A;RPL9;RPL6;RPS4X;RPL18A;RPS29;RPS3;RPL24;EIF3H;RPL27;RPL18;RPL39
intracellular membrane-bounded organelle (GO:0043231)	108/5192	2.52345e-16	7.13777e-15	0	0	3.22173	115.711	RPL5;RPL3;EIF4A3;RTCB;RPL9;RPL6;RPL7;TRIM28;PSMD2;CFL1;RUVBL1;RPS9;RPS8;RPL22;RPS6;TOMM34;ACTN4;NISCH;DDX39A;PRPF6;RPL27;PRTN3;PFN1;SNRNP200;TP53;KPNB1;VCP;PSMD11;COPB1;SNU13;STIP1;LDHA;MYH10;HSPA8;HSPA5;NONO;EEF2;HNRNPL;COPS4;HNRNPK;EIF2S3;EIF6;HNRNPF;ANP32E;HNRNPD;CDK1;CALM3;HNRNPC;YWHAE;CLIC4;HSP90AB1;RPLP0;HSPB1;PRPF19;TUBA1C;TUBA1A;CSRP1;RACK1;CLIC1;ACTR3;EIF5A;HSP90AA1;ANXA1;TPI1;ANXA2;TUBB…
small ribosomal subunit (GO:0015935)	12/45	2.07919e-14	5.146e-13	0	0	37.2341	1173.03	RPS4X;RPS9;RPS15A;RPS16;RPS8;RPS29;RPS5;RPS6;RACK1;RPS3;RPS27L;RPS2
cytosolic small ribosomal subunit (GO:0022627)	11/40	1.78585e-13	3.92888e-12	0	0	38.6466	1134.42	RPS4X;RPS9;RPS15A;RPS16;RPS8;RPS29;RPS5;RPS6;RPS3;RPS27L;RPS2
vesicle (GO:0031982)	18/226	2.09866e-11	4.15534e-10	0	0	9.06433	222.866	CBR1;ANXA1;ANXA2;CLTC;ATP1A1;TUBB4B;YWHAZ;RAB21;TUBA1C;MYL6;PKM;KIF5B;GNB2;CFL1;CALM3;CLIC1;GAPDH;VCL
ficolin-1-rich granule lumen (GO:1904813)	14/123	3.2741e-11	5.89338e-10	0	0	13.2381	319.599	HSPA8;VCP;HSP90AA1;PSMD11;HSP90AB1;EEF2;PSMB7;PKM;PSMC3;PSMD2;PSMC2;ALDOA;KPNB1;VCL
secretory granule lumen (GO:0034774)	20/316	1.00121e-10	1.652e-09	0	0	7.12162	163.973	HSPA8;VCP;HSP90AA1;PSMD11;HSP90AB1;ANXA2;ACTN1;TUBB;ACTN4;TUBB4B;EEF2;PSMB7;PKM;PSMC3;PSMD2;PSMC2;PRTN3;ALDOA;KPNB1;VCL
cytoplasmic vesicle lumen (GO:0060205)	13/115	1.83796e-10	2.79936e-09	0	0	13.0724	293.046	HSPA8;VCP;HSP90AA1;PSMD11;HSP90AB1;EEF2;PSMB7;PKM;PSMC3;PSMD2;PSMC2;ALDOA;VCL
polysomal ribosome (GO:0042788)	8/30	5.12417e-10	7.24703e-09	0	0	36.4984	780.769	RPL18A;RPS29;RPL11;EIF3H;RPL24;RPL18;RPL39;RPL6
ficolin-1-rich granule (GO:0101002)	15/184	7.56286e-10	9.98297e-09	0	0	9.16817	192.555	HSPA8;VCP;HSP90AA1;PSMD11;HSP90AB1;COPB1;EEF2;PSMB7;PKM;PSMC3;PSMD2;PSMC2;ALDOA;KPNB1;VCL
cytoskeleton (GO:0005856)	25/600	2.8892e-09	3.57539e-08	0	0	4.64251	91.2824	CLIC4;ARPC1B;HSPB1;TUBA1C;LIMA1;ACTR1A;TUBA1B;TUBA1A;CFL1;PDLIM5;CCT3;ACTR3;TPM4;TUBB;ACTN4;TUBB4B;TUBA4A;NISCH;FSCN1;MYH9;HNRNPC;VIM;ALDOA;GAPDH;VCL
intracellular non-membrane-bounded organelle (GO:0043232)	35/1158	7.77115e-09	9.05111e-08	0	0	3.42318	63.9206	RPL5;VCP;RPL3;EIF4A3;CLTC;RPL11;HSPB1;SNU13;RPL9;RPL7;OASL;RPS4X;RPS3;RPL35;RPL13;RPS2;RPL18;CCT3;RPS9;NOP58;ANXA2;TPM4;TUBB;RPS5;RPS6;RPL13A;TUBB4B;TUBA4A;EIF6;FSCN1;RPL27;VIM;TP53;GAPDH;VCL
actin cytoskeleton (GO:0015629)	16/316	1.7899e-07	1.96889e-06	0	0	5.50123	85.4668	ACTR3;CLIC4;ANXA1;TPM4;ACTN1;ARPC1B;ACTN4;LIMA1;LASP1;DLC1;CFL1;FSCN1;MYH9;HNRNPC;ALDOA;PDLIM5
polymeric cytoskeletal fiber (GO:0099513)	13/256	2.54439e-06	2.65152e-05	0	0	5.44787	70.1774	CCT3;ANXA1;TPM4;ACTN1;TUBB;TUBB4B;TUBA4A;TUBA1C;TUBA1B;TUBA1A;KIF5B;VIM;CCT4
microtubule (GO:0005874)	11/182	2.91024e-06	2.88114e-05	0	0	6.50702	82.9468	CCT3;TUBA1C;TUBA1B;TUBA1A;KIF5B;TUBB;CDK1;CALM3;TUBB4B;TUBA4A;CCT4
microtubule cytoskeleton (GO:0015630)	14/331	8.65615e-06	8.16151e-05	0	0	4.50381	52.502	CCT3;CLIC4;TUBB;CLTC;TUBB4B;TUBA4A;NISCH;TUBA1C;ACTR1A;TUBA1B;TUBA1A;KIF5B;GAPDH;CCT4
extracellular membrane-bounded organelle (GO:0065010)	6/56	2.2837e-05	0.000205533	0	0	11.9065	127.247	CBR1;PKM;CLTC;ATP1A1;TUBB4B;VCL
extracellular vesicle (GO:1903561)	6/59	3.08933e-05	0.000265951	0	0	11.2309	116.632	CBR1;PKM;CLTC;ATP1A1;TUBB4B;VCL
intracellular organelle lumen (GO:0070013)	22/848	6.25196e-05	0.000515787	0	0	2.76081	26.7247	HSPA8;VCP;HSP90AA1;PSMD11;HSP90AB1;HSPA5;IDH2;PYCR2;EEF2;PSMB7;PKM;QARS1;PSMC3;PSMD2;PSMC2;SERPINH1;CALU;RPS3;CDK1;ALDOA;KPNB1;VCL
nucleolus (GO:0005730)	19/733	0.000204154	0.0016169	0	0	2.72988	23.1948	RPL5;RPS9;NOP58;RPL3;EIF4A3;RPL11;RPS6;RPL13A;SNU13;RPL7;OASL;EIF6;RPS3;RPL35;RPL13;RPL27;RPS2;RPL18;TP53
U2-type catalytic step 1 spliceosome (GO:0071006)	3/12	0.000218069	0.00166068	0	0	32.6502	275.264	EIF4A3;PRPF19;SNRNP200
nuclear lumen (GO:0031981)	19/745	0.000250499	0.00183699	0	0	2.68307	22.2482	RPL5;RPS9;NOP58;RPL3;EIF4A3;RPL11;RPS6;RPL13A;SNU13;RPL7;OASL;EIF6;RPS3;RPL35;RPL13;RPL27;RPS2;RPL18;TP53
COPI vesicle coat (GO:0030126)	3/13	0.000281352	0.00194101	0	0	29.3837	240.238	COPB2;COPB1;COPG1
membrane raft (GO:0045121)	8/163	0.000284289	0.00194101	0	0	5.14557	42.0162	ANXA2;CAVIN1;DLC1;PGK1;SERPINH1;FAS;PRTN3;ATP1A1
COPI-coated vesicle membrane (GO:0030663)	3/17	0.000649017	0.00428351	0	0	20.9841	154.024	COPB2;COPB1;COPG1
vacuolar lumen (GO:0005775)	7/161	0.00138413	0.00884058	0	0	4.50895	29.681	HSPA8;VCP;HSP90AA1;ANXA2;TUBB;PRTN3;TUBB4B
box C/D RNP complex (GO:0031428)	2/6	0.00152632	0.00888859	0	0	48.7463	316.115	NOP58;SNU13
myosin filament (GO:0032982)	2/6	0.00152632	0.00888859	0	0	48.7463	316.115	MYH9;MYH10
rough endoplasmic reticulum membrane (GO:0030867)	2/6	0.00152632	0.00888859	0	0	48.7463	316.115	RPS29;RPL27
U2-type spliceosomal complex (GO:0005684)	5/89	0.00222808	0.0126046	0	0	5.86637	35.8237	PRPF6;EIF4A3;SNU13;PRPF19;SNRNP200
azurophil granule lumen (GO:0035578)	5/90	0.00233984	0.0128691	0	0	5.79706	35.1167	VCP;ANXA2;TUBB;PRTN3;TUBB4B
pseudopodium (GO:0031143)	2/9	0.00358962	0.0192093	0	0	27.8508	156.792	ACTN1;ACTN4
spliceosomal tri-snRNP complex (GO:0097526)	3/32	0.00422855	0.021468	0	0	10.1226	55.3289	PRPF6;SNU13;SNRNP200
U4/U6 x U5 tri-snRNP complex (GO:0046540)	3/32	0.00422855	0.021468	0	0	10.1226	55.3289	PRPF6;SNU13;SNRNP200
cytoplasmic stress granule (GO:0010494)	4/65	0.00445597	0.0220571	0	0	6.43797	34.852	VCP;HNRNPK;EIF2S1;KPNB1
vesicle coat (GO:0030120)	3/36	0.00590736	0.0285282	0	0	8.89379	45.639	COPB2;COPB1;COPG1
Swr1 complex (GO:0000812)	2/12	0.00644915	0.0304032	0	0	19.4926	98.317	RUVBL1;ANP32E
cell-cell junction (GO:0005911)	8/271	0.00700459	0.0322537	0	0	3.01588	14.9624	CLIC4;ANXA1;ANXA2;ACTN1;FSCN1;PDLIM5;VCL;PPP1CA
cytoplasmic side of endoplasmic reticulum membrane (GO:0098554)	2/13	0.00757058	0.0340676	0	0	17.7197	86.5337	RPS29;RPL27
axonal growth cone (GO:0044295)	2/14	0.00877311	0.0386017	0	0	16.2422	76.9241	HSP90AA1;HSP90AB1
P-body (GO:0000932)	4/80	0.00924628	0.0397992	0	0	5.16339	24.1829	PSMA6;PSMA4;PSMC3;PSMC2
adherens junction (GO:0005912)	5/132	0.0116834	0.0492194	0	0	3.87165	17.2273	ANXA1;ANXA2;PDLIM5;VCL;PPP1CA
U5 snRNP (GO:0005682)	2/17	0.0128499	0.0530058	0	0	12.9918	56.5717	PRPF6;SNRNP200
U2-type precatalytic spliceosome (GO:0071005)	3/50	0.0146086	0.0590305	0	0	6.24015	26.3718	PRPF6;SNU13;SNRNP200
spliceosomal snRNP complex (GO:0097525)	3/51	0.0154067	0.0610106	0	0	6.10984	25.4961	PRPF6;SNU13;SNRNP200
precatalytic spliceosome (GO:0071011)	3/52	0.0162291	0.0617952	0	0	5.98485	24.6633	PRPF6;SNU13;SNRNP200
sarcolemma (GO:0042383)	3/52	0.0162291	0.0617952	0	0	5.98485	24.6633	ATP1A1;FLNC;VCL
dendrite (GO:0030425)	7/270	0.0216222	0.0802938	0	0	2.62557	10.0665	FARP1;HSPA8;RPS6;RACK1;HTT;ATXN10;RPL28
azurophil granule (GO:0042582)	5/155	0.0218983	0.0802938	0	0	3.27417	12.5117	VCP;ANXA2;TUBB;PRTN3;TUBB4B
spindle microtubule (GO:0005876)	3/61	0.0247252	0.0879859	0	0	5.05386	18.6989	CLTC;CDK1;CALM3
INO80-type complex (GO:0097346)	2/24	0.0248849	0.0879859	0	0	8.8549	32.7055	RUVBL1;ANP32E
platelet alpha granule lumen (GO:0031093)	3/67	0.0314863	0.109373	0	0	4.57867	15.834	ACTN1;ACTN4;ALDOA
actin filament (GO:0005884)	3/72	0.0377843	0.128988	0	0	4.2458	13.9087	ANXA1;TPM4;ACTN1
lipid droplet (GO:0005811)	3/77	0.0446752	0.149927	0	0	3.95792	12.3026	VCP;ANXA2;GAPDH
asymmetric synapse (GO:0032279)	4/133	0.0481689	0.157818	0	0	3.03382	9.20171	RPLP0;RPS3;PDLIM5;RPL7
aggresome (GO:0016235)	2/35	0.0498696	0.157818	0	0	5.89999	17.6902	EEF2;ZDHHC17
CD95 death-inducing signaling complex (GO:0031265)	1/5	0.0502148	0.157818	0	0	24.2537	72.5536	FAS
Cul4B-RING E3 ubiquitin ligase complex (GO:0031465)	1/5	0.0502148	0.157818	0	0	24.2537	72.5536	DDB1
plasma membrane raft (GO:0044853)	3/82	0.0521449	0.161323	0	0	3.70648	10.9479	CAVIN1;DLC1;PRTN3
postsynaptic density (GO:0014069)	4/138	0.0538087	0.163909	0	0	2.91988	8.53282	RPLP0;RPS3;PDLIM5;RPL7
small-subunit processome (GO:0032040)	2/37	0.0550885	0.165265	0	0	5.56228	16.124	NOP58;SNU13
cortical granule (GO:0060473)	1/6	0.0599525	0.174568	0	0	19.402	54.6011	MYH9
nuclear envelope lumen (GO:0005641)	1/6	0.0599525	0.174568	0	0	19.402	54.6011	TUBB
platelet alpha granule (GO:0031091)	3/90	0.0652572	0.18726	0	0	3.36429	9.18255	ACTN1;ACTN4;ALDOA
cortical actin cytoskeleton (GO:0030864)	2/42	0.0689133	0.19407	0	0	4.86576	13.0155	LASP1;DLC1
PTW/PP1 phosphatase complex (GO:0072357)	1/7	0.0695908	0.19407	0	0	16.1675	43.0883	PPP1CA
clathrin-sculpted gamma-aminobutyric acid transport vesicle (GO:0061200)	1/8	0.0791309	0.200871	0	0	13.8571	35.1508	HSPA8
clathrin-sculpted gamma-aminobutyric acid transport vesicle membrane (GO:0061202)	1/8	0.0791309	0.200871	0	0	13.8571	35.1508	HSPA8
death-inducing signaling complex (GO:0031264)	1/8	0.0791309	0.200871	0	0	13.8571	35.1508	FAS
ESC/E(Z) complex (GO:0035098)	1/8	0.0791309	0.200871	0	0	13.8571	35.1508	RBBP7
extrinsic component of endosome membrane (GO:0031313)	1/8	0.0791309	0.200871	0	0	13.8571	35.1508	ANXA1
extrinsic component of external side of plasma membrane (GO:0031232)	1/8	0.0791309	0.200871	0	0	13.8571	35.1508	ANXA1
protein serine/threonine phosphatase complex (GO:0008287)	1/8	0.0791309	0.200871	0	0	13.8571	35.1508	PPP1CA
Golgi-associated vesicle (GO:0005798)	2/47	0.0837342	0.209865	0	0	4.32403	10.7241	COPB1;ZDHHC17
platelet dense tubular network membrane (GO:0031095)	1/9	0.0885735	0.219219	0	0	12.1244	29.3886	ATP2A2
sodium:potassium-exchanging ATPase complex (GO:0005890)	1/10	0.0979198	0.23936	0	0	10.7767	25.0408	ATP1A1
cell cortex region (GO:0099738)	1/11	0.107171	0.252617	0	0	9.69853	21.66	ACTR1A
Cul4A-RING E3 ubiquitin ligase complex (GO:0031464)	1/11	0.107171	0.252617	0	0	9.69853	21.66	DDB1
platelet dense tubular network (GO:0031094)	1/11	0.107171	0.252617	0	0	9.69853	21.66	ATP2A2
cytoplasmic side of plasma membrane (GO:0009898)	2/55	0.109189	0.254347	0	0	3.66986	8.12753	RAB21;MYH9
microvillus (GO:0005902)	2/57	0.11584	0.264745	0	0	3.53605	7.62213	CLIC4;FSCN1
intrinsic component of mitochondrial membrane (GO:0098573)	1/12	0.116327	0.264745	0	0	8.8164	18.9671	SLC25A4
cortical cytoskeleton (GO:0030863)	2/58	0.119203	0.268206	0	0	3.47273	7.38625	LASP1;DLC1
mitotic spindle microtubule (GO:1990498)	1/13	0.12539	0.271175	0	0	8.08129	16.7794	CLTC
podosome (GO:0002102)	1/13	0.12539	0.271175	0	0	8.08129	16.7794	FSCN1
mitotic spindle (GO:0072686)	3/120	0.12568	0.271175	0	0	2.49784	5.18056	CLTC;CDK1;RPS3
caveola (GO:0005901)	2/60	0.126001	0.271175	0	0	3.35264	6.94489	CAVIN1;DLC1
specific granule lumen (GO:0035580)	2/62	0.132888	0.282005	0	0	3.24056	6.54024	KPNB1;VCL
Ino80 complex (GO:0031011)	1/14	0.134361	0.282005	0	0	7.45928	14.9725	RUVBL1
spindle (GO:0005819)	4/192	0.135305	0.282005	0	0	2.07547	4.15141	CLTC;CDK1;RPS3;CALM3
clathrin coat (GO:0030118)	1/15	0.14324	0.294574	0	0	6.92612	13.4591	CLTC
peroxisome (GO:0005777)	3/128	0.144311	0.294574	0	0	2.33703	4.52398	ABCD2;VIM;AGXT
integral component of mitochondrial membrane (GO:0032592)	2/66	0.146908	0.296815	0	0	3.03741	5.82558	SLC25A3;SLC25A4
cation-transporting ATPase complex (GO:0090533)	1/16	0.152028	0.304057	0	0	6.46405	12.1763	ATP1A1
autophagosome (GO:0005776)	2/69	0.157613	0.308985	0	0	2.90096	5.35985	HSPA8;HTT
glutamatergic synapse (GO:0098978)	2/69	0.157613	0.308985	0	0	2.90096	5.35985	ACTN1;YWHAZ
endolysosome membrane (GO:0036020)	1/17	0.160727	0.311999	0	0	6.05974	11.0775	CLTC
vesicle membrane (GO:0012506)	2/73	0.172103	0.330838	0	0	2.73697	4.81615	RAB21;HTT
Cul2-RING ubiquitin ligase complex (GO:0031462)	1/19	0.177859	0.332227	0	0	5.38589	9.30017	ELOC
H4/H2A histone acetyltransferase complex (GO:0043189)	1/19	0.177859	0.332227	0	0	5.38589	9.30017	RUVBL1
smooth endoplasmic reticulum (GO:0005790)	1/19	0.177859	0.332227	0	0	5.38589	9.30017	RPL10
NuA4 histone acetyltransferase complex (GO:0035267)	1/20	0.186294	0.34473	0	0	5.10217	8.57384	RUVBL1
endocytic vesicle lumen (GO:0071682)	1/21	0.194643	0.353571	0	0	4.84681	7.93225	HSP90AA1
mitochondrial outer membrane translocase complex (GO:0005742)	1/21	0.194643	0.353571	0	0	4.84681	7.93225	TOMM70
actin-based cell projection (GO:0098858)	2/83	0.209149	0.365732	0	0	2.39786	3.75195	CLIC4;FSCN1
nuclear chromosome (GO:0000228)	2/83	0.209149	0.365732	0	0	2.39786	3.75195	RUVBL1;ANP32E
endoplasmic reticulum tubular network (GO:0071782)	1/23	0.211085	0.365732	0	0	4.40575	6.85311	KPNB1
preribosome, large subunit precursor (GO:0030687)	1/23	0.211085	0.365732	0	0	4.40575	6.85311	EIF6
Golgi membrane (GO:0000139)	7/472	0.211686	0.365732	0	0	1.46964	2.28184	RAB21;COPB2;COPB1;CLTC;COPG1;RAB6A;ZDHHC17
neuron projection (GO:0043005)	8/556	0.21242	0.365732	0	0	1.42628	2.20958	CX3CR1;FARP1;HSPA8;RPS6;RACK1;HTT;ATXN10;RPL28
Golgi-associated vesicle membrane (GO:0030660)	1/24	0.219181	0.373028	0	0	4.21398	6.39622	ZDHHC17
lysosomal lumen (GO:0043202)	2/86	0.220426	0.373028	0	0	2.31187	3.496	HSPA8;HSP90AA1
specific granule (GO:0042581)	3/160	0.226148	0.37802	0	0	1.85767	2.76154	ANXA3;KPNB1;VCL
endolysosome (GO:0036019)	1/25	0.227194	0.37802	0	0	4.03819	5.98441	CLTC
Golgi cisterna membrane (GO:0032580)	1/26	0.235125	0.379155	0	0	3.87647	5.61172	RAB21
MLL1 complex (GO:0071339)	1/26	0.235125	0.379155	0	0	3.87647	5.61172	RUVBL1
MLL1/2 complex (GO:0044665)	1/26	0.235125	0.379155	0	0	3.87647	5.61172	RUVBL1
clathrin-coated vesicle membrane (GO:0030665)	2/90	0.235536	0.379155	0	0	2.20634	3.19013	HSPA8;CLTC
myofibril (GO:0030016)	1/27	0.242975	0.385092	0	0	3.72719	5.27321	PSMA6
cell projection membrane (GO:0031253)	2/92	0.243114	0.385092	0	0	2.15709	3.05061	LIMA1;FSCN1
sarcoplasmic reticulum membrane (GO:0033017)	1/28	0.250745	0.394028	0	0	3.58896	4.96467	ATP2A2
rough endoplasmic reticulum (GO:0005791)	1/29	0.258436	0.402118	0	0	3.46061	4.68258	PKM
early endosome membrane (GO:0031901)	2/97	0.262096	0.402118	0	0	2.04304	2.73572	RAB21;ANXA1
cyclin-dependent protein kinase holoenzyme complex (GO:0000307)	1/30	0.266048	0.402118	0	0	3.34111	4.42389	CDK1
exocytic vesicle (GO:0070382)	1/30	0.266048	0.402118	0	0	3.34111	4.42389	RAB6A
U2-type catalytic step 2 spliceosome (GO:0071007)	1/30	0.266048	0.402118	0	0	3.34111	4.42389	PRPF19
trans-Golgi network membrane (GO:0032588)	2/99	0.269695	0.404542	0	0	2.00071	2.62186	CLTC;RAB6A
mitochondrial matrix (GO:0005759)	5/348	0.286081	0.425896	0	0	1.41778	1.77433	QARS1;IDH2;RPS3;CDK1;PYCR2
heterotrimeric G-protein complex (GO:0005834)	1/33	0.288421	0.426174	0	0	3.02742	3.7641	GNB2
Cul4-RING E3 ubiquitin ligase complex (GO:0080008)	1/34	0.295726	0.433732	0	0	2.93553	3.57642	DDB1
brush border membrane (GO:0031526)	1/37	0.317199	0.458433	0	0	2.6905	3.0893	LIMA1
serine/threonine protein kinase complex (GO:1902554)	1/37	0.317199	0.458433	0	0	2.6905	3.0893	CDK1
intrinsic component of mitochondrial inner membrane (GO:0031304)	1/39	0.331151	0.475129	0	0	2.54863	2.8167	SLC25A3
nuclear membrane (GO:0031965)	3/204	0.348172	0.491948	0	0	1.44776	1.52747	LMNA;GAPDH;KPNB1
mitochondrial membrane (GO:0031966)	6/469	0.34965	0.491948	0	0	1.25891	1.32289	TOMM70;SLC25A3;RPS3;TOMM34;SLC25A5;SLC25A4
collagen-containing extracellular matrix (GO:0062023)	5/380	0.350327	0.491948	0	0	1.29467	1.35796	ANXA1;PKM;ANXA2;SERPINH1;PRTN3
cornified envelope (GO:0001533)	1/43	0.358208	0.499474	0	0	2.30544	2.36686	ANXA1
mitochondrial outer membrane (GO:0005741)	2/126	0.37101	0.503579	0	0	1.56293	1.54968	TOMM70;TOMM34
calcium channel complex (GO:0034704)	1/45	0.371326	0.503579	0	0	2.20042	2.1799	CALM3
phagocytic vesicle membrane (GO:0030670)	1/45	0.371326	0.503579	0	0	2.20042	2.1799	ANXA3
sarcoplasmic reticulum (GO:0016529)	1/45	0.371326	0.503579	0	0	2.20042	2.1799	ATP2A2
cell-cell contact zone (GO:0044291)	1/47	0.384177	0.517463	0	0	2.10454	2.01331	VCL
microbody lumen (GO:0031907)	1/49	0.396766	0.527247	0	0	2.01665	1.8642	AGXT
peroxisomal matrix (GO:0005782)	1/49	0.396766	0.527247	0	0	2.01665	1.8642	AGXT
intermediate filament (GO:0005882)	1/50	0.402965	0.531913	0	0	1.97539	1.79544	VIM
integral component of mitochondrial inner membrane (GO:0031305)	1/51	0.4091	0.536435	0	0	1.93578	1.7302	SLC25A3
microbody membrane (GO:0031903)	1/52	0.415172	0.537281	0	0	1.89773	1.66823	ABCD2
sperm flagellum (GO:0036126)	1/52	0.415172	0.537281	0	0	1.89773	1.66823	ATP1A1
Golgi cisterna (GO:0031985)	1/53	0.421182	0.538026	0	0	1.86114	1.60931	RAB21
peroxisomal membrane (GO:0005778)	1/53	0.421182	0.538026	0	0	1.86114	1.60931	ABCD2
endosome membrane (GO:0010008)	4/325	0.427509	0.540412	0	0	1.2073	1.02594	RAB21;ANXA1;ANXA2;CLTC
organelle outer membrane (GO:0031968)	2/142	0.428509	0.540412	0	0	1.38318	1.17217	TOMM70;TOMM34
tertiary granule lumen (GO:1904724)	1/55	0.433018	0.540907	0	0	1.79203	1.49988	ALDOA
mitochondrial inner membrane (GO:0005743)	4/328	0.434365	0.540907	0	0	1.19593	0.997253	SLC25A3;RPS3;SLC25A5;SLC25A4
lysosomal membrane (GO:0005765)	4/330	0.438923	0.542484	0	0	1.18847	0.978626	HSPA8;ANXA2;GNB2;CLTC
trans-Golgi network (GO:0005802)	3/239	0.44452	0.542484	0	0	1.23085	0.997924	RAB21;CLTC;RAB6A
9+2 motile cilium (GO:0097729)	1/57	0.444614	0.542484	0	0	1.72785	1.40051	ATP1A1
endoplasmic reticulum membrane (GO:0005789)	8/712	0.44659	0.542484	0	0	1.10123	0.88772	COPB2;VCP;HSPA5;COPB1;CDK1;ATP2A2;COPG1;RAB6A
filopodium (GO:0030175)	1/58	0.450323	0.543682	0	0	1.69745	1.35421	FSCN1
basolateral plasma membrane (GO:0016323)	2/151	0.45963	0.551555	0	0	1.29904	1.00979	ANXA2;ATP1A1
ficolin-1-rich granule membrane (GO:0101003)	1/61	0.467102	0.557145	0	0	1.61234	1.22732	COPB1
organelle inner membrane (GO:0019866)	4/346	0.474977	0.562985	0	0	1.13194	0.84272	SLC25A3;RPS3;SLC25A5;SLC25A4
cullin-RING ubiquitin ligase complex (GO:0031461)	2/157	0.479826	0.562985	0	0	1.24837	0.91672	DDB1;ELOC
endocytic vesicle membrane (GO:0030666)	2/158	0.483147	0.562985	0	0	1.24031	0.902242	ANXA3;CLTC
organelle envelope lumen (GO:0031970)	1/64	0.483371	0.562985	0	0	1.53533	1.11614	TUBB
tertiary granule (GO:0070820)	2/164	0.502797	0.577172	0	0	1.194	0.820959	COPB1;ALDOA
late endosome membrane (GO:0031902)	1/68	0.504297	0.577172	0	0	1.44337	0.988119	ANXA2
motile cilium (GO:0031514)	1/68	0.504297	0.577172	0	0	1.44337	0.988119	ANXA1
clathrin-coated endocytic vesicle membrane (GO:0030669)	1/69	0.509395	0.579656	0	0	1.42207	0.959234	CLTC
early endosome (GO:0005769)	3/266	0.514927	0.582126	0	0	1.10296	0.732069	RAB21;ANXA1;HTT
lytic vacuole membrane (GO:0098852)	3/267	0.517445	0.582126	0	0	1.09873	0.723899	HSPA8;ANXA2;GNB2
cation channel complex (GO:0034703)	1/73	0.529271	0.58874	0	0	1.3428	0.85436	CALM3
tertiary granule membrane (GO:0070821)	1/73	0.529271	0.58874	0	0	1.3428	0.85436	COPB1
lysosome (GO:0005764)	5/477	0.542597	0.600191	0	0	1.02346	0.625735	HSPA8;HSP90AA1;ANXA2;GNB2;CLTC
cytoplasmic vesicle membrane (GO:0030659)	4/380	0.548385	0.603224	0	0	1.02779	0.617471	COPB1;HTT;RAB6A;ZDHHC17
endoplasmic reticulum lumen (GO:0005788)	3/285	0.561538	0.611566	0	0	1.02765	0.593031	HSPA5;SERPINH1;CALU
clathrin-coated vesicle (GO:0030136)	1/80	0.562146	0.611566	0	0	1.22338	0.704659	CLTC
endocytic vesicle (GO:0030139)	2/189	0.579325	0.617308	0	0	1.03306	0.563939	HSP90AA1;CLTC
late endosome (GO:0005770)	2/189	0.579325	0.617308	0	0	1.03306	0.563939	ANXA2;HTT
coated vesicle (GO:0030135)	1/84	0.579895	0.617308	0	0	1.16419	0.634374	CLTC
intermediate filament cytoskeleton (GO:0045111)	1/84	0.579895	0.617308	0	0	1.16419	0.634374	VIM
clathrin-coated endocytic vesicle (GO:0045334)	1/85	0.58422	0.618585	0	0	1.15027	0.618245	CLTC
phagocytic vesicle (GO:0045335)	1/100	0.644012	0.677714	0	0	0.975243	0.429144	ANXA3
integral component of organelle membrane (GO:0031301)	2/214	0.646909	0.677714	0	0	0.910075	0.396383	HSPA5;SLC25A4
lytic vacuole (GO:0000323)	2/219	0.659352	0.687114	0	0	0.888879	0.370216	HSPA8;CLTC
intrinsic component of endoplasmic reticulum membrane (GO:0031227)	1/121	0.713616	0.739769	0	0	0.803717	0.271183	HSPA5
integral component of endoplasmic reticulum membrane (GO:0030176)	1/142	0.769664	0.792739	0	0	0.683285	0.178885	HSPA5
secretory granule membrane (GO:0030667)	2/274	0.774041	0.792739	0	0	0.70715	0.181123	COPB1;RAB6A
recycling endosome (GO:0055037)	1/145	0.776724	0.792739	0	0	0.668947	0.169023	TUBA1A
bounding membrane of organelle (GO:0098588)	6/767	0.802554	0.814901	0	0	0.754125	0.165875	COPB2;COPB1;ATP2A2;COPG1;RAB6A;ZDHHC17
axon (GO:0030424)	1/204	0.879074	0.888044	0	0	0.4731	0.0609761	HTT
cilium (GO:0005929)	1/237	0.914254	0.918895	0	0	0.40626	0.03642	ANXA1
integral component of plasma membrane (GO:0005887)	6/1454	0.997787	0.997787	0	0	0.382028	0.000846231	CX3CR1;SLC25A3;ATP2A2;ATP1A1;SLC25A5;SLC25A4

## Sheet: GO_Biological_Process_2021_tabl
Term	Overlap	P-value	Adjusted P-value	Old P-value	Old Adjusted P-value	Odds Ratio	Combined Score	Genes
cytoplasmic translation (GO:0002181)	33/93	1.46523e-42	2.38539e-39	0	0	63.1061	6078.79	EIF4A2;RPL5;RPL3;RPL10;RPL34;RPLP0;RPL11;RPL9;RPL6;RPL7;RPS4X;RPS16;RPS15A;RPL18A;RPS3;RPL35;RPL13;RPS2;RPL18;RPL39;RPL17;RPS9;RPL21;RPS8;RPS5;RPL22;RPS6;RPL13A;RPS29;EIF3I;RPL24;RPL27;RPL28
SRP-dependent cotranslational protein targeting to membrane (GO:0006614)	31/90	1.5862e-39	1.29116e-36	0	0	59.5963	5324.31	RPL5;RPL3;RPL10;RPL34;RPLP0;RPL11;RPL9;RPL6;RPL7;RPS4X;RPS16;RPS15A;RPL18A;RPS3;RPL35;RPL13;RPS2;RPL18;RPL39;RPL17;RPS9;RPL21;RPS8;RPS5;RPL22;RPS6;RPL13A;RPS29;RPL24;RPL27;RPL28
nuclear-transcribed mRNA catabolic process, nonsense-mediated decay (GO:0000184)	33/113	2.77839e-39	1.50774e-36	0	0	47.2816	4197.61	RPL5;RPL3;RPL10;RPL34;EIF4A3;RPLP0;RPL11;RPL9;RPL6;RPL7;RPS4X;RPS16;RPS15A;RPL18A;RPS3;RPL35;RPL13;RPS2;RPL18;RPL39;RPL17;RPS9;RPL21;RPS8;RPS5;RPL22;RPS6;RPL13A;RPS29;RPL24;RPL27;EIF3E;RPL28
translation (GO:0006412)	40/214	4.72412e-39	1.92272e-36	0	0	27.3368	2412.42	RPL5;AARS1;RPL3;RPL10;RPL34;RPLP0;RPL11;RPL9;RPL6;RPL7;RPS4X;RPS16;RPS15A;RPL18A;QARS1;RPS3;RPL35;RPL13;RPS2;RPL18;RPL39;RPL17;VARS1;RPS9;RPL21;RPS8;RPS5;RPL22;RPS6;RPL13A;EEF2;EEF1G;AIMP2;SARS1;RPS29;EEF1D;RPL24;RPL27;RPL28;TARS1
cotranslational protein targeting to membrane (GO:0006613)	31/94	7.85018e-39	2.55602e-36	0	0	55.8011	4896.01	RPL5;RPL3;RPL10;RPL34;RPLP0;RPL11;RPL9;RPL6;RPL7;RPS4X;RPS16;RPS15A;RPL18A;RPS3;RPL35;RPL13;RPS2;RPL18;RPL39;RPL17;RPS9;RPL21;RPS8;RPS5;RPL22;RPS6;RPL13A;RPS29;RPL24;RPL27;RPL28
protein targeting to ER (GO:0045047)	31/103	2.14487e-37	5.81976e-35	0	0	48.8037	4120.62	RPL5;RPL3;RPL10;RPL34;RPLP0;RPL11;RPL9;RPL6;RPL7;RPS4X;RPS16;RPS15A;RPL18A;RPS3;RPL35;RPL13;RPS2;RPL18;RPL39;RPL17;RPS9;RPL21;RPS8;RPS5;RPL22;RPS6;RPL13A;RPS29;RPL24;RPL27;RPL28
nuclear-transcribed mRNA catabolic process (GO:0000956)	33/171	9.81437e-33	2.28254e-30	0	0	27.329	2014.19	RPL5;RPL3;RPL10;RPL34;EIF4A3;RPLP0;RPL11;RPL9;RPL6;RPL7;RPS4X;RPS16;RPS15A;RPL18A;RPS3;RPL35;RPL13;RPS2;RPL18;RPL39;RPL17;RPS9;RPL21;RPS8;RPS5;RPL22;RPS6;RPL13A;RPS29;RPL24;RPL27;EIF3E;RPL28
peptide biosynthetic process (GO:0043043)	32/162	4.21736e-32	8.58234e-30	0	0	27.9804	2021.4	RPL5;RPL3;RPL10;RPL34;RPLP0;RPL11;RPL9;RPL6;RPL7;RPS4X;RPS16;RPS15A;RPL18A;RPS3;RPL35;RPL13;RPS2;RPL18;RPL39;RPL17;RPS9;RPL21;RPS8;RPS5;RPL22;RPS6;RPL13A;SARS1;RPS29;RPL24;RPL27;RPL28
gene expression (GO:0010467)	40/356	5.16733e-30	9.34713e-28	0	0	14.9436	1007.73	RPL5;RPL3;RPL10;RPL34;EIF4A3;RPLP0;RPL11;RPL9;RPL6;RPL7;RPS4X;RPS16;RPS15A;RPL18A;RPS3;RPL35;RPL13;RPS2;RPL18;RPL39;RPL17;RPS9;RPL21;RPS8;RPS5;RPL22;RPS6;RPL13A;HNRNPL;SARS1;DDX39A;HNRNPK;RPS29;HNRNPH1;HNRNPF;HNRNPA2B1;HNRNPD;RPL24;RPL27;RPL28
cellular macromolecule biosynthetic process (GO:0034645)	37/314	1.58577e-28	2.58164e-26	0	0	15.5184	993.356	RPL5;RPL3;RPL10;RPL34;RPLP0;RPL11;RPL9;RPL6;RPL7;RPS4X;RPS16;RPS15A;RPL18A;RPS3;RPL35;RPL13;RPS2;RPL18;RPL39;RPL17;RPS9;RPL21;RPS8;RPS5;RPL22;RPS6;RPL13A;NAP1L1;EEF2;EEF1G;SARS1;RPS29;EEF1D;CDK1;RPL24;RPL27;RPL28
ncRNA processing (GO:0034470)	30/201	2.56589e-26	3.79751e-24	0	0	19.6732	1159.24	RPL5;AARS1;RPL3;RPL10;RPL34;RPLP0;RPL11;SNU13;RPL9;RPL6;RPL7;RPS16;RPL18A;RPL35;RPL13;RPS2;RPL18;RPL39;RPL17;RPS9;NOP58;RPL21;RPL22;RPS6;RPL13A;SARS1;HNRNPA2B1;RPL24;RPL27;RPL28
rRNA processing (GO:0006364)	28/173	1.26899e-25	1.72159e-23	0	0	21.4378	1228.95	RPL5;RPL3;RPL10;RPL34;RPLP0;RPL11;SNU13;RPL9;RPL6;RPL7;RPS16;RPL18A;RPL35;RPL13;RPS2;RPL18;RPL39;RPL17;RPS9;NOP58;RPL21;RPL22;RPS6;RPL13A;EIF6;RPL24;RPL27;RPL28
rRNA metabolic process (GO:0016072)	27/162	4.30851e-25	5.39558e-23	0	0	22.0899	1239.33	RPL5;RPL3;RPL10;RPL34;RPLP0;RPL11;SNU13;RPL9;RPL6;RPL7;RPS16;RPL18A;RPL35;RPL13;RPS2;RPL18;RPL39;RPL17;RPS9;NOP58;RPL21;RPL22;RPS6;RPL13A;RPL24;RPL27;RPL28
ribosome biogenesis (GO:0042254)	28/192	2.53471e-24	2.9475e-22	0	0	18.9358	1028.82	RPL5;RPL3;RPL10;RPL34;RPLP0;RPL11;SNU13;RPL9;RPL6;RPL7;RPS16;RPL18A;RPL35;RPL13;RPS2;RPL18;RPL39;RPL17;RPS9;NOP58;RPL21;RPL22;RPS6;RPL13A;EIF6;RPL24;RPL27;RPL28
cellular protein metabolic process (GO:0044267)	33/417	5.39292e-20	5.85311e-18	0	0	9.69845	430.287	RPL5;RPL3;RPL10;RPL34;RPLP0;RPL11;RPL9;RPL6;RPL7;RPS4X;RPS16;RPS15A;RPL18A;RPS3;RPL35;RPL13;RPS2;RPL18;RPL39;RPL17;RPS9;RPL21;RPS8;RPS5;RPL22;RPS6;RPL13A;SARS1;RPS29;CALU;RPL24;RPL27;RPL28
regulation of G2/M transition of mitotic cell cycle (GO:0010389)	18/149	1.59037e-14	1.6182e-12	0	0	14.4488	459.07	YWHAE;HSP90AA1;PSMD11;TUBB;TUBB4B;TUBA4A;PSMA6;PSMB7;ACTR1A;PSMC5;TUBA1A;PSMA4;PSMC3;PSMC4;PSMD2;PSMC1;PSMC2;CDK1
regulation of translation (GO:0006417)	19/178	2.8803e-14	2.75831e-12	0	0	12.6153	393.323	EIF4A2;RPL5;RPL10;EIF4A3;HSPB1;RPL13A;RPS27L;EEF2;RPS4X;EIF6;HNRNPD;RACK1;RPS3;EIF3H;EIF3E;VIM;EIF3C;GAPDH;EIF3B
regulation of mitotic cell cycle phase transition (GO:1901990)	19/188	7.8624e-14	7.1111e-12	0	0	11.8628	357.948	YWHAE;HSP90AA1;PSMD11;TUBB;TUBB4B;TUBA4A;DDB1;PSMA6;PSMB7;ACTR1A;PSMC5;TUBA1A;PSMA4;PSMC3;PSMC4;PSMD2;PSMC1;PSMC2;CDK1
regulation of mRNA catabolic process (GO:0061013)	16/122	1.30563e-13	1.11872e-11	0	0	15.7245	466.497	HSPA8;PSMD11;YWHAB;HSPB1;YWHAZ;PSMA6;PSMB7;PSMC5;PSMA4;PSMC3;PSMC4;PSMD2;PSMC1;PSMC2;HNRNPD;VIM
ribonucleoprotein complex assembly (GO:0022618)	16/136	7.31336e-13	5.95307e-11	0	0	13.8801	387.863	RPL5;HSP90AA1;RPL3;HSP90AB1;RPL10;RPS5;RPLP0;RPL11;RPS27L;PRPF19;RPL6;PRPF6;EIF2S3;EIF6;RPL24;SNRNP200
positive regulation of translation (GO:0045727)	14/100	1.84237e-12	1.42828e-10	0	0	16.7981	453.885	EIF5A;RPL5;RPS9;EIF4A3;RPS27L;EEF2;RPS4X;EIF2S3;PKM;EIF6;HNRNPD;EIF3E;VIM;EIF3C
regulation of mRNA stability (GO:0043488)	16/146	2.22127e-12	1.64374e-10	0	0	12.8059	343.619	HSPA8;PSMD11;YWHAB;HSPB1;YWHAZ;PSMA6;PSMB7;PSMC5;PSMA4;PSMC3;PSMC4;PSMD2;PSMC1;PSMC2;HNRNPD;VIM
regulation of cell cycle phase transition (GO:1901987)	13/95	1.5703e-11	1.1115e-09	0	0	16.2772	404.932	PSMD11;DDB1;PSMA6;PSMB7;PSMC5;PSMA4;PSMC3;PSMC4;PSMD2;PSMC1;PSMC2;CDK1;TP53
Wnt signaling pathway, planar cell polarity pathway (GO:0060071)	12/85	6.65101e-11	4.5116e-09	0	0	16.7978	393.634	PSMA6;PSMB7;PSMC5;PSMA4;PSMD11;PSMC3;PSMC4;PSMD2;PSMC1;CLTC;PSMC2;PFN1
ribosome assembly (GO:0042255)	10/50	7.38376e-11	4.80831e-09	0	0	25.3269	590.856	RPL5;RPL3;RPL10;EIF6;RPS5;RPLP0;RPL11;RPL24;RPS27L;RPL6
cellular response to hypoxia (GO:0071456)	14/131	7.7307e-11	4.84061e-09	0	0	12.3279	287.034	PSMD11;PSMA6;PSMB7;PSMC5;PSMA4;PSMC3;PSMC4;PSMD2;PSMC1;LMNA;PSMC2;PGK1;ELOC;TP53
regulation of transcription from RNA polymerase II promoter in response to stress (GO:0043618)	12/87	8.80733e-11	5.29296e-09	0	0	16.3482	378.507	PSMA6;PSMB7;PSMC5;PSMA4;PSMD11;PSMC3;PSMC4;PSMD2;PSMC1;PSMC2;ELOC;TP53
regulation of cellular amine metabolic process (GO:0033238)	10/51	9.10337e-11	5.29296e-09	0	0	24.7079	571.242	PSMA6;PSMB7;PSMC5;PSMA4;PSMD11;PSMC3;PSMC4;PSMD2;PSMC1;PSMC2
regulation of establishment of planar polarity (GO:0090175)	12/88	1.01072e-10	5.67395e-09	0	0	16.1323	371.287	PSMA6;PSMB7;PSMC5;PSMA4;PSMD11;PSMC3;PSMC4;PSMD2;PSMC1;CLTC;PSMC2;PFN1
regulation of cellular amino acid metabolic process (GO:0006521)	10/54	1.66005e-10	9.00852e-09	0	0	23.0198	518.383	PSMA6;PSMB7;PSMC5;PSMA4;PSMD11;PSMC3;PSMC4;PSMD2;PSMC1;PSMC2
tumor necrosis factor-mediated signaling pathway (GO:0033209)	13/116	2.05149e-10	1.07736e-08	0	0	12.9448	288.763	EIF5A;PSMD11;ACTN4;PSMA6;PSMB7;PSMC5;PSMA4;PSMC3;PSMC4;PSMD2;PSMC1;PSMC2;TP53
cytokine-mediated signaling pathway (GO:0019221)	27/621	2.49e-10	1.26679e-08	0	0	4.90322	108.428	CTF1;PSMD11;RPLP0;OASL;PSMB7;PSMD2;CFL1;EIF5A;HSPA8;HSP90AA1;ANXA1;ANXA2;ACTN4;YWHAZ;PSMA6;PSMC5;PSMA4;PSMC3;PSMC4;HNRNPF;PSMC1;HNRNPA2B1;PSMC2;FSCN1;PRTN3;VIM;TP53
regulation of transcription from RNA polymerase II promoter in response to hypoxia (GO:0061418)	11/75	2.76881e-10	1.35669e-08	0	0	17.4808	384.706	PSMA6;PSMB7;PSMC5;PSMA4;PSMD11;PSMC3;PSMC4;PSMD2;PSMC1;PSMC2;ELOC
ribosomal large subunit biogenesis (GO:0042273)	10/57	2.91671e-10	1.35669e-08	0	0	21.5472	473.077	RPL5;RPL3;RPL10;EIF6;RPLP0;RPL11;RPL24;SNU13;RPL6;RPL7
negative regulation of cell cycle G2/M phase transition (GO:1902750)	10/57	2.91671e-10	1.35669e-08	0	0	21.5472	473.077	PSMA6;PSMB7;PSMC5;PSMA4;PSMD11;PSMC3;PSMC4;PSMD2;PSMC1;PSMC2
positive regulation of cellular amide metabolic process (GO:0034250)	11/81	6.49619e-10	2.93772e-08	0	0	15.9775	337.999	RPS4X;RPL5;EIF6;EIF4A3;RACK1;HNRNPD;RPS27L;EIF3E;VIM;EEF2;EIF3C
regulation of cellular ketone metabolic process (GO:0010565)	10/64	9.61368e-10	4.04467e-08	0	0	18.7474	389.246	PSMA6;PSMB7;PSMC5;PSMA4;PSMD11;PSMC3;PSMC4;PSMD2;PSMC1;PSMC2
pre-replicative complex assembly (GO:0036388)	10/64	9.61368e-10	4.04467e-08	0	0	18.7474	389.246	PSMA6;PSMB7;PSMC5;PSMA4;PSMD11;PSMC3;PSMC4;PSMD2;PSMC1;PSMC2
anaphase-promoting complex-dependent catabolic process (GO:0031145)	11/84	9.68931e-10	4.04467e-08	0	0	15.3186	317.935	PSMA6;PSMB7;PSMC5;PSMA4;PSMD11;PSMC3;PSMC4;PSMD2;PSMC1;PSMC2;CDK1
negative regulation of G2/M transition of mitotic cell cycle (GO:0010972)	10/66	1.31545e-09	5.35389e-08	0	0	18.076	369.638	PSMA6;PSMB7;PSMC5;PSMA4;PSMD11;PSMC3;PSMC4;PSMD2;PSMC1;PSMC2
positive regulation of RNA polymerase II transcription preinitiation complex assembly (GO:0045899)	5/7	2.22516e-09	8.83553e-08	0	0	247.412	4929.31	PSMC5;PSMC3;PSMC4;PSMC2;TP53
regulation of hematopoietic stem cell differentiation (GO:1902036)	10/71	2.75377e-09	1.06741e-07	0	0	16.5902	326.997	PSMA6;PSMB7;PSMC5;PSMA4;PSMD11;PSMC3;PSMC4;PSMD2;PSMC1;PSMC2
antigen processing and presentation of exogenous peptide antigen via MHC class I, TAP-dependent (GO:0002479)	10/73	3.64025e-09	1.37822e-07	0	0	16.0619	312.101	PSMA6;PSMB7;PSMC5;PSMA4;PSMD11;PSMC3;PSMC4;PSMD2;PSMC1;PSMC2
NIK/NF-kappaB signaling (GO:0038061)	10/74	4.1718e-09	1.54357e-07	0	0	15.8101	305.055	PSMA6;PSMB7;PSMC5;PSMA4;PSMD11;PSMC3;PSMC4;PSMD2;PSMC1;PSMC2
ribosomal large subunit assembly (GO:0000027)	7/25	4.40933e-09	1.5952e-07	0	0	38.8437	747.335	RPL5;RPL3;RPL10;RPL11;RPLP0;RPL24;RPL6
regulation of hematopoietic progenitor cell differentiation (GO:1901532)	10/75	4.77103e-09	1.68853e-07	0	0	15.5661	298.257	PSMA6;PSMB7;PSMC5;PSMA4;PSMD11;PSMC3;PSMC4;PSMD2;PSMC1;PSMC2
positive regulation of cellular biosynthetic process (GO:0031328)	14/180	5.21044e-09	1.80481e-07	0	0	8.66732	165.308	RPL5;HSP90AA1;HSP90AB1;PCNA;EIF4A3;RPS27L;EEF2;RPS4X;DDB1;EIF6;HNRNPD;EIF3E;VIM;EIF3C
non-canonical Wnt signaling pathway (GO:0035567)	12/124	5.68008e-09	1.92649e-07	0	0	10.9269	207.462	PSMA6;PSMB7;PSMC5;PSMD11;PSMA4;PSMC3;PSMC4;PSMD2;PSMC1;CLTC;PSMC2;PFN1
antigen processing and presentation of exogenous peptide antigen via MHC class I (GO:0042590)	10/78	7.05189e-09	2.34296e-07	0	0	14.8771	279.242	PSMA6;PSMB7;PSMC5;PSMA4;PSMD11;PSMC3;PSMC4;PSMD2;PSMC1;PSMC2
positive regulation of cellular protein metabolic process (GO:0032270)	11/102	7.91498e-09	2.57712e-07	0	0	12.2773	229.028	RPS4X;RPL5;HSP90AA1;EIF6;EIF4A3;HNRNPD;RPS27L;EIF3E;VIM;EEF2;EIF3C
positive regulation of canonical Wnt signaling pathway (GO:0090263)	12/130	9.74271e-09	3.11003e-07	0	0	10.3681	191.258	PSMA6;PSMB7;VCP;PSMC5;PSMD11;PSMA4;PSMC3;PSMC4;PSMD2;PSMC1;RUVBL1;PSMC2
cellular response to tumor necrosis factor (GO:0071356)	14/194	1.36284e-08	4.26674e-07	0	0	7.98749	144.662	EIF5A;PSMD11;ACTN4;PSMA6;PSMB7;PSMC5;PSMA4;PSMC3;PSMC4;PSMD2;PSMC1;PSMC2;RPS3;TP53
SCF-dependent proteasomal ubiquitin-dependent protein catabolic process (GO:0031146)	10/89	2.58444e-08	7.75929e-07	0	0	12.7984	223.604	PSMA6;PSMB7;PSMC5;PSMA4;PSMD11;PSMC3;PSMC4;PSMD2;PSMC1;PSMC2
regulation of RNA polymerase II transcription preinitiation complex assembly (GO:0045898)	5/10	2.60413e-08	7.75929e-07	0	0	98.95	1728.02	PSMC5;PSMC3;PSMC4;PSMC2;TP53
neutrophil degranulation (GO:0043312)	21/481	2.62138e-08	7.75929e-07	0	0	4.7972	83.7446	HSPA8;VCP;HSP90AA1;PSMD11;HSP90AB1;ANXA2;ANXA3;TUBB;COPB1;TUBB4B;EEF2;PSMB7;PKM;PSMC3;PSMD2;PSMC2;PRTN3;ALDOA;RAB6A;KPNB1;VCL
protein modification by small protein removal (GO:0070646)	16/276	2.77584e-08	8.06975e-07	0	0	6.3606	110.673	VCP;PSMD11;ADRM1;COPS4;PSMA6;PSMB7;PSMC5;PSMA4;PSMC3;PSMC4;PSMD2;PSMC1;PSMC2;RUVBL1;CDK1;TP53
protein-DNA complex assembly (GO:0065004)	12/143	2.85874e-08	8.16497e-07	0	0	9.33307	162.118	DDB1;PSMA6;PSMB7;PSMC5;PSMD11;PSMA4;PSMC3;PSMC4;PSMD2;PSMC1;PSMC2;NAP1L1
neutrophil activation involved in immune response (GO:0002283)	21/485	3.02099e-08	8.47962e-07	0	0	4.75486	82.3309	HSPA8;VCP;HSP90AA1;PSMD11;HSP90AB1;ANXA2;ANXA3;TUBB;COPB1;TUBB4B;EEF2;PSMB7;PKM;PSMC3;PSMD2;PSMC2;PRTN3;ALDOA;RAB6A;KPNB1;VCL
regulation of stem cell differentiation (GO:2000736)	10/91	3.20893e-08	8.85448e-07	0	0	12.4812	215.359	PSMA6;PSMB7;PSMC5;PSMA4;PSMD11;PSMC3;PSMC4;PSMD2;PSMC1;PSMC2
neutrophil mediated immunity (GO:0002446)	21/488	3.3569e-08	9.10839e-07	0	0	4.72358	81.2913	HSPA8;VCP;HSP90AA1;PSMD11;HSP90AB1;ANXA2;ANXA3;TUBB;COPB1;TUBB4B;EEF2;PSMB7;PKM;PSMC3;PSMD2;PSMC2;PRTN3;ALDOA;RAB6A;KPNB1;VCL
negative regulation of mitotic cell cycle phase transition (GO:1901991)	10/92	3.56843e-08	9.52361e-07	0	0	12.3283	211.413	PSMA6;PSMB7;PSMC5;PSMA4;PSMD11;PSMC3;PSMC4;PSMD2;PSMC1;PSMC2
positive regulation of protein-containing complex assembly (GO:0031334)	11/118	3.68584e-08	9.67831e-07	0	0	10.433	178.573	DDB1;VCP;HSP90AA1;PSMC5;PSMC3;PSMC4;PSMC2;FSCN1;RACK1;RPS3;TP53
interleukin-1-mediated signaling pathway (GO:0070498)	10/94	4.39558e-08	1.13587e-06	0	0	12.0336	203.85	PSMA6;PSMB7;PSMC5;PSMA4;PSMD11;PSMC3;PSMC4;PSMD2;PSMC1;PSMC2
RNA splicing, via transesterification reactions with bulged adenosine as nucleophile (GO:0000377)	15/251	5.12839e-08	1.30453e-06	0	0	6.54293	109.829	HSPA8;NONO;EIF4A3;SNU13;PRPF19;HNRNPL;DDX39A;HNRNPK;PRPF6;HNRNPH1;HNRNPF;HNRNPA2B1;HNRNPD;HNRNPC;SNRNP200
positive regulation of Wnt signaling pathway (GO:0030177)	12/153	6.07364e-08	1.52121e-06	0	0	8.66674	144.013	PSMA6;PSMB7;VCP;PSMC5;PSMD11;PSMA4;PSMC3;PSMC4;PSMD2;PSMC1;RUVBL1;PSMC2
positive regulation of macromolecule biosynthetic process (GO:0010557)	11/129	9.29072e-08	2.29171e-06	0	0	9.45514	153.094	RPS4X;RPL5;PCNA;EIF6;EIF4A3;HNRNPD;RPS27L;EIF3E;VIM;EEF2;EIF3C
protein deubiquitination (GO:0016579)	15/267	1.15226e-07	2.79982e-06	0	0	6.12249	97.8152	VCP;PSMD11;ADRM1;PSMA6;PSMB7;PSMC5;PSMA4;PSMC3;PSMC4;PSMD2;PSMC1;PSMC2;RUVBL1;CDK1;TP53
mRNA splicing, via spliceosome (GO:0000398)	15/274	1.61215e-07	3.85969e-06	0	0	5.95489	93.1376	HSPA8;NONO;EIF4A3;SNU13;PRPF19;HNRNPL;DDX39A;HNRNPK;PRPF6;HNRNPH1;HNRNPF;HNRNPA2B1;HNRNPD;HNRNPC;SNRNP200
proteasomal protein catabolic process (GO:0010498)	13/205	2.06661e-07	4.87599e-06	0	0	6.91295	106.405	VCP;PSMD11;PRPF19;DDB1;PSMA6;PSMB7;PSMC5;PSMA4;PSMC3;PSMC4;PSMD2;PSMC1;PSMC2
Fc-epsilon receptor signaling pathway (GO:0038095)	10/111	2.15472e-07	5.01127e-06	0	0	9.99949	153.497	PSMA6;PSMB7;PSMC5;PSMD11;PSMA4;PSMC3;PSMC4;PSMD2;PSMC1;PSMC2
regulation of cell cycle G2/M phase transition (GO:1902749)	9/85	2.20042e-07	5.04548e-06	0	0	11.914	182.635	YWHAE;ACTR1A;HSP90AA1;TUBA1A;TUBB;CDK1;TUBB4B;TP53;TUBA4A
Fc receptor signaling pathway (GO:0038093)	10/112	2.34507e-07	5.30245e-06	0	0	9.90096	151.146	PSMA6;PSMB7;PSMC5;PSMD11;PSMA4;PSMC3;PSMC4;PSMD2;PSMC1;PSMC2
cellular response to lectin (GO:1990858)	10/115	3.00756e-07	6.61662e-06	0	0	9.61661	144.412	PSMA6;PSMB7;PSMC5;PSMD11;PSMA4;PSMC3;PSMC4;PSMD2;PSMC1;PSMC2
stimulatory C-type lectin receptor signaling pathway (GO:0002223)	10/115	3.00756e-07	6.61662e-06	0	0	9.61661	144.412	PSMA6;PSMB7;PSMC5;PSMD11;PSMA4;PSMC3;PSMC4;PSMD2;PSMC1;PSMC2
regulation of mitotic cell cycle (GO:0007346)	12/178	3.18269e-07	6.90855e-06	0	0	7.35214	109.991	DDB1;PSMA6;PSMB7;PSMC5;PSMD11;PSMA4;PSMC3;PSMC4;PSMD2;PSMC1;PSMC2;CDK1
innate immune response activating cell surface receptor signaling pathway (GO:0002220)	10/119	4.14316e-07	8.87509e-06	0	0	9.26182	136.118	PSMA6;PSMB7;PSMC5;PSMD11;PSMA4;PSMC3;PSMC4;PSMD2;PSMC1;PSMC2
glycolytic process (GO:0006096)	6/29	4.20551e-07	8.89165e-06	0	0	25.9192	380.537	LDHA;TPI1;PKM;PGK1;ALDOA;GAPDH
mRNA processing (GO:0006397)	15/300	5.14812e-07	1.07451e-05	0	0	5.40443	78.2533	HSPA8;NONO;EIF4A3;SNU13;PRPF19;HNRNPL;DDX39A;HNRNPK;PRPF6;HNRNPH1;HNRNPF;HNRNPA2B1;HNRNPD;HNRNPC;SNRNP200
DNA-dependent DNA replication (GO:0006261)	10/129	8.76306e-07	1.80586e-05	0	0	8.47921	118.264	PSMA6;PSMB7;PSMC5;PSMD11;PSMA4;PSMC3;PSMC4;PSMD2;PSMC1;PSMC2
regulation of primary metabolic process (GO:0080090)	10/130	9.40949e-07	1.91483e-05	0	0	8.40812	116.674	PSMA6;PSMB7;PSMC5;PSMD11;PSMA4;PSMC3;PSMC4;PSMD2;PSMC1;PSMC2
platelet aggregation (GO:0070527)	6/36	1.62445e-06	3.26494e-05	0	0	19.8643	264.798	CSRP1;ACTN1;HSPB1;MYH9;CLIC1;VCL
regulation of canonical Wnt signaling pathway (GO:0060828)	13/253	2.23389e-06	4.43508e-05	0	0	5.51682	71.7836	VCP;PSMD11;PPP1CA;PSMA6;PSMB7;PSMC5;PSMA4;PSMC3;PSMC4;PSMD2;PSMC1;PSMC2;RUVBL1
tRNA aminoacylation (GO:0043039)	6/38	2.26345e-06	4.43964e-05	0	0	18.6209	242.046	AIMP2;AARS1;SARS1;QARS1;TARS1;VARS1
post-translational protein modification (GO:0043687)	15/345	2.93315e-06	5.68473e-05	0	0	4.6567	59.3237	PSMD11;DDB1;COPS4;PSMA6;PSMB7;PSMC5;PSMA4;PSMC3;PSMC4;PSMD2;PSMC1;PSMC2;CALU;ELOC;RBBP7
cytoskeleton-dependent intracellular transport (GO:0030705)	5/23	3.11969e-06	5.90564e-05	0	0	27.4681	348.234	TUBA1C;TUBA1B;TUBA1A;TUBB;KIF5B
positive regulation of transcription initiation from RNA polymerase II promoter (GO:0060261)	5/23	3.11969e-06	5.90564e-05	0	0	27.4681	348.234	PSMC5;PSMC3;PSMC4;PSMC2;TP53
carbohydrate catabolic process (GO:0016052)	6/41	3.59344e-06	6.72428e-05	0	0	17.0223	213.398	LDHA;TPI1;PKM;PGK1;ALDOA;GAPDH
canonical glycolysis (GO:0061621)	5/24	3.90794e-06	7.14845e-05	0	0	26.0211	324.027	TPI1;PKM;PGK1;ALDOA;GAPDH
glucose catabolic process to pyruvate (GO:0061718)	5/24	3.90794e-06	7.14845e-05	0	0	26.0211	324.027	TPI1;PKM;PGK1;ALDOA;GAPDH
ubiquitin-dependent protein catabolic process (GO:0006511)	15/354	4.01339e-06	7.25978e-05	0	0	4.53097	56.3013	VCP;PSMD11;ADRM1;DDB1;PSMA6;PSMB7;PSMC5;RNF114;PSMA4;PSMC3;PSMC4;PSMD2;PSMC1;PSMC2;ELOC
negative regulation of Wnt signaling pathway (GO:0030178)	11/191	4.63621e-06	8.21237e-05	0	0	6.17884	75.8861	PSMA6;PSMB7;PSMC5;PSMD11;PSMA4;PSMC3;PSMC4;PSMD2;PSMC1;PSMC2;RACK1
cellular response to interleukin-1 (GO:0071347)	10/155	4.6409e-06	8.21237e-05	0	0	6.9496	85.3453	PSMA6;PSMB7;PSMC5;PSMD11;PSMA4;PSMC3;PSMC4;PSMD2;PSMC1;PSMC2
tRNA aminoacylation for protein translation (GO:0006418)	6/43	4.78984e-06	8.3848e-05	0	0	16.1005	197.215	AIMP2;AARS1;SARS1;QARS1;TARS1;VARS1
glycolytic process through glucose-6-phosphate (GO:0061620)	5/25	4.84437e-06	8.39004e-05	0	0	24.7188	302.5	TPI1;PKM;PGK1;ALDOA;GAPDH
homotypic cell-cell adhesion (GO:0034109)	6/44	5.49908e-06	9.33669e-05	0	0	15.676	189.851	CSRP1;ACTN1;HSPB1;MYH9;CLIC1;VCL
T cell receptor signaling pathway (GO:0050852)	10/158	5.50567e-06	9.33669e-05	0	0	6.80769	82.4393	PSMA6;PSMB7;PSMC5;PSMD11;PSMA4;PSMC3;PSMC4;PSMD2;PSMC1;PSMC2
regulation of protein insertion into mitochondrial membrane involved in apoptotic signaling pathway (GO:1900739)	5/26	5.94802e-06	9.88099e-05	0	0	23.5405	283.25	YWHAE;YWHAQ;YWHAB;YWHAZ;TP53
positive regulation of protein insertion into mitochondrial membrane involved in apoptotic signaling pathway (GO:1900740)	5/26	5.94802e-06	9.88099e-05	0	0	23.5405	283.25	YWHAE;YWHAQ;YWHAB;YWHAZ;TP53
ciliary basal body-plasma membrane docking (GO:0097711)	8/95	6.02114e-06	9.90143e-05	0	0	9.19914	110.576	YWHAE;ACTR1A;HSP90AA1;TUBA1A;TUBB;CDK1;TUBB4B;TUBA4A
proteasome-mediated ubiquitin-dependent protein catabolic process (GO:0043161)	14/321	6.10754e-06	9.94307e-05	0	0	4.6529	55.8626	VCP;PSMD11;HSPA5;DDB1;PSMA6;PSMB7;PSMC5;PSMA4;PSMC3;PSMC4;PSMD2;PSMC1;PSMC2;CDK1
negative regulation of canonical Wnt signaling pathway (GO:0090090)	10/165	8.08384e-06	0.000130208	0	0	6.49793	76.1924	PSMA6;PSMB7;PSMC5;PSMD11;PSMA4;PSMC3;PSMC4;PSMD2;PSMC1;PSMC2
nucleic acid metabolic process (GO:0090304)	7/71	8.18835e-06	0.000130208	0	0	10.8994	127.662	HNRNPL;HNRNPK;HNRNPH1;HNRNPF;HNRNPA2B1;HNRNPD;HNRNPC
regulation of apoptotic process (GO:0042981)	22/742	8.23795e-06	0.000130208	0	0	3.18496	37.2855	TOMM70;ARF4;VCP;HSP90AA1;ANXA1;RPL10;HSPA5;ACTN1;RPS6;HTT;HSPB1;ACTN4;YWHAZ;HNRNPK;CFL1;ANP32E;RACK1;RPS3;CDK1;FAS;TP53;CRYAB
protein ubiquitination (GO:0016567)	18/525	8.34066e-06	0.000130563	0	0	3.66193	42.824	VCP;PCNA;PSMD11;PRPF19;DDB1;CAND2;PSMA6;PSMB7;PSMC5;RNF114;PSMA4;PSMC3;PSMC4;PSMD2;PSMC1;PSMC2;RACK1;ELOC
response to unfolded protein (GO:0006986)	6/49	1.04394e-05	0.00016186	0	0	13.8497	158.855	HSPA8;HSP90AA1;HSP90AB1;HSPA5;SERPINH1;HSPB1
MAPK cascade (GO:0000165)	13/303	1.56997e-05	0.000241124	0	0	4.55397	50.3754	YWHAE;PSMD11;YWHAB;PSMA6;PSMB7;PSMC5;PSMA4;PSMC3;PSMC4;PSMD2;PSMC1;PSMC2;CDK1
protein stabilization (GO:0050821)	10/179	1.64857e-05	0.00025083	0	0	5.95539	65.5868	CCT3;RAB21;RPL5;HSP90AA1;HSP90AB1;RPL11;PFN1;CRYAB;GAPDH;CCT4
pyruvate metabolic process (GO:0006090)	6/55	2.05643e-05	0.000309988	0	0	12.1501	131.124	LDHA;TPI1;PKM;PGK1;ALDOA;GAPDH
antigen receptor-mediated signaling pathway (GO:0050851)	10/185	2.19235e-05	0.000327444	0	0	5.74945	61.6798	PSMA6;PSMB7;PSMC5;PSMD11;PSMA4;PSMC3;PSMC4;PSMD2;PSMC1;PSMC2
positive regulation of mitochondrial outer membrane permeabilization involved in apoptotic signaling pathway (GO:1901030)	5/34	2.35392e-05	0.000348381	0	0	17.0397	181.589	YWHAE;YWHAQ;YWHAB;YWHAZ;TP53
retrograde vesicle-mediated transport, Golgi to endoplasmic reticulum (GO:0006890)	7/85	2.69288e-05	0.000394955	0	0	8.93674	94.0352	ARF4;COPB2;COPB1;HTT;COPG1;RAB6A;ARF5
cellular response to heat (GO:0034605)	5/36	3.13657e-05	0.000455923	0	0	15.9387	165.281	YWHAE;VCP;HSP90AA1;HSP90AB1;RBBP7
regulation of programmed cell death (GO:0043067)	10/194	3.29391e-05	0.000474556	0	0	5.46572	56.4109	TOMM70;PSMC5;VCP;HSP90AA1;ACTN1;ANP32E;RPS3;FAS;ACTN4;TP53
ribosomal small subunit biogenesis (GO:0042274)	5/40	5.29557e-05	0.000756244	0	0	14.1143	138.97	RPS16;RPS5;RPS6;RPS27L;SNU13
G2/M transition of mitotic cell cycle (GO:0000086)	8/130	5.92775e-05	0.000839164	0	0	6.54839	63.7373	YWHAE;ACTR1A;HSP90AA1;TUBA1A;TUBB;CDK1;TUBB4B;TUBA4A
cell cycle G2/M phase transition (GO:0044839)	8/131	6.25852e-05	0.000878351	0	0	6.49482	62.8632	YWHAE;ACTR1A;HSP90AA1;TUBA1A;TUBB;CDK1;TUBB4B;TUBA4A
positive regulation of autophagy of mitochondrion (GO:1903599)	3/9	8.5177e-05	0.0011852	0	0	48.9827	459.006	HTT;SLC25A5;SLC25A4
RNA processing (GO:0006396)	9/179	9.90039e-05	0.00136592	0	0	5.30087	48.8759	HNRNPL;PRPF6;HNRNPK;HNRNPH1;NONO;HNRNPF;HNRNPA2B1;HNRNPD;HNRNPC
protein polyubiquitination (GO:0000209)	12/314	0.00010148	0.00138832	0	0	4.01325	36.9044	PSMA6;PSMB7;PSMC5;RNF114;PSMA4;PSMD11;PSMC3;PSMC4;PSMD2;PSMC1;PSMC2;PRPF19
interleukin-12-mediated signaling pathway (GO:0035722)	5/46	0.000104955	0.00142388	0	0	12.0451	110.357	ANXA2;HNRNPF;RPLP0;CFL1;HNRNPA2B1
cellular response to interleukin-12 (GO:0071349)	5/48	0.000128948	0.00173494	0	0	11.4837	102.849	ANXA2;HNRNPF;RPLP0;CFL1;HNRNPA2B1
maturation of LSU-rRNA (GO:0000470)	4/26	0.000134266	0.00179168	0	0	17.886	159.466	EIF6;RPL35;SNU13;RPL7
negative regulation of apoptotic process (GO:0043066)	15/485	0.00015151	0.00200535	0	0	3.24608	28.5488	YWHAE;CX3CR1;ARF4;ANXA1;RPL10;HSPA5;HSPB1;YWHAZ;HNRNPK;QARS1;CFL1;CDK1;FAS;TP53;CRYAB
negative regulation of programmed cell death (GO:0043069)	13/381	0.000162245	0.00213012	0	0	3.57437	31.1914	ARF4;ANXA1;RPL10;HSPA5;HSPB1;YWHAZ;PSMC5;HNRNPK;CFL1;CDK1;FAS;TP53;CRYAB
regulation of protein-containing complex assembly (GO:0043254)	7/116	0.000194756	0.0025365	0	0	6.38504	54.5523	HSPA8;VCP;HSP90AA1;HSPA5;RACK1;RPS3;CRYAB
positive regulation of proteasomal protein catabolic process (GO:1901800)	6/86	0.000256365	0.0033124	0	0	7.43028	61.4403	VCP;PSMC5;PSMC3;PSMC2;RACK1;HSPBP1
mitochondrial transport (GO:0006839)	5/56	0.000269203	0.00342393	0	0	9.67843	79.5571	TOMM70;HSP90AA1;TOMM34;SLC25A5;SLC25A4
positive regulation of establishment of protein localization to mitochondrion (GO:1903749)	5/56	0.000269203	0.00342393	0	0	9.67843	79.5571	YWHAE;YWHAQ;YWHAB;YWHAZ;TP53
organelle transport along microtubule (GO:0072384)	4/31	0.000271488	0.00342622	0	0	14.5701	119.644	KIF5B;HTT;COPG1;RAB6A
intra-Golgi vesicle-mediated transport (GO:0006891)	4/32	0.000307798	0.00385458	0	0	14.049	113.601	COPB2;COPB1;COPG1;RAB6A
negative regulation of translation (GO:0017148)	6/90	0.000328198	0.00407867	0	0	7.07502	56.755	EIF4A3;RACK1;RPS3;RPL13A;EIF3E;GAPDH
ribonucleoprotein complex biogenesis (GO:0022613)	5/60	0.000372367	0.00459253	0	0	8.97273	70.8453	RPL5;RPS16;RPS6;RPL11;RPL7
positive regulation of DNA biosynthetic process (GO:2000573)	5/61	0.000402273	0.00492406	0	0	8.81205	68.896	CCT3;HSP90AA1;HSP90AB1;PCNA;CCT4
positive regulation of telomerase RNA localization to Cajal body (GO:1904874)	3/15	0.000440883	0.0053564	0	0	24.4839	189.181	CCT3;RUVBL1;CCT4
RNA metabolic process (GO:0016070)	7/133	0.000448985	0.00541442	0	0	5.5188	42.5418	HNRNPL;HNRNPK;HNRNPH1;HNRNPF;HNRNPA2B1;HNRNPD;HNRNPC
positive regulation of gene expression (GO:0010628)	14/482	0.000472285	0.00565352	0	0	3.02701	23.1806	RPL5;EIF4A3;RPL11;RPS27L;EEF2;RPS4X;EIF6;HNRNPD;RPS3;EIF3E;VIM;EIF3C;TP53;GAPDH
protein catabolic process (GO:0030163)	5/64	0.000502927	0.00597638	0	0	8.36271	63.5154	DDB1;HSPA8;HSP90AA1;VCP;PRPF19
regulation of apoptotic signaling pathway (GO:2001233)	4/38	0.000602213	0.00705326	0	0	11.5663	85.7628	CX3CR1;QARS1;RPS3;FAS
negative regulation of ubiquitin-dependent protein catabolic process (GO:2000059)	4/38	0.000602213	0.00705326	0	0	11.5663	85.7628	RPL5;HSP90AB1;RPL11;EIF3H
positive regulation of protein localization to membrane (GO:1905477)	6/101	0.00060874	0.00707878	0	0	6.25231	46.2929	YWHAE;YWHAQ;YWHAB;KIF5B;TP53;YWHAZ
regulation of proteasomal ubiquitin-dependent protein catabolic process (GO:0032434)	6/102	0.000641349	0.00740507	0	0	6.18687	45.4855	VCP;HSP90AB1;RPL11;RACK1;EIF3H;HSPBP1
regulation of translational initiation (GO:0006446)	5/68	0.000665241	0.00762685	0	0	7.83016	57.2804	EIF4A2;HSPB1;EIF3H;EIF3E;EIF3B
positive regulation of intrinsic apoptotic signaling pathway (GO:2001244)	4/40	0.000733781	0.00835382	0	0	10.9226	78.8317	EIF5A;RACK1;RPS3;TP53
regulation of telomerase RNA localization to Cajal body (GO:1904872)	3/18	0.00077296	0.00873874	0	0	19.5842	140.326	CCT3;RUVBL1;CCT4
regulation of protein dephosphorylation (GO:0035304)	4/41	0.000806643	0.00899463	0	0	10.6269	75.6912	YWHAB;DLC1;HTT;CALM3
gluconeogenesis (GO:0006094)	4/41	0.000806643	0.00899463	0	0	10.6269	75.6912	TPI1;PGK1;ALDOA;GAPDH
positive regulation of transferase activity (GO:0051347)	7/148	0.000848052	0.00939204	0	0	4.92793	34.8531	HSP90AA1;HSP90AB1;PCNA;HNRNPA2B1;HNRNPD;RPS2;CCT4
negative regulation of supramolecular fiber organization (GO:1902904)	5/72	0.000863902	0.00950293	0	0	7.36119	51.9262	LIMA1;HSPA8;PFDN2;PFN1;CRYAB
cytoplasmic translational initiation (GO:0002183)	3/19	0.000910986	0.00995359	0	0	18.3592	128.533	EIF4A2;EIF2S3;EIF3I
substantia nigra development (GO:0021762)	4/43	0.000967431	0.0104998	0	0	10.0809	69.97	YWHAE;YWHAQ;HSPA5;CALM3
ADP transport (GO:0015866)	2/5	0.00102446	0.0106231	0	0	64.9984	447.422	SLC25A5;SLC25A4
regulation of mitophagy (GO:1901524)	2/5	0.00102446	0.0106231	0	0	64.9984	447.422	SLC25A5;SLC25A4
regulation of mRNA binding (GO:1902415)	2/5	0.00102446	0.0106231	0	0	64.9984	447.422	EIF3E;EIF3C
spliceosomal conformational changes to generate catalytic conformation (GO:0000393)	2/5	0.00102446	0.0106231	0	0	64.9984	447.422	PRPF19;SNRNP200
stress granule disassembly (GO:0035617)	2/5	0.00102446	0.0106231	0	0	64.9984	447.422	VCP;KIF5B
positive regulation of deoxyribonuclease activity (GO:0032077)	2/5	0.00102446	0.0106231	0	0	64.9984	447.422	PCNA;RPS3
positive regulation of low-density lipoprotein receptor activity (GO:1905599)	2/5	0.00102446	0.0106231	0	0	64.9984	447.422	HNRNPK;ANXA2
hexose biosynthetic process (GO:0019319)	4/44	0.00105572	0.0108779	0	0	9.82836	67.359	TPI1;PGK1;ALDOA;GAPDH
natural killer cell mediated immunity (GO:0002228)	3/20	0.00106369	0.0108911	0	0	17.2784	118.288	TUBB;KIF5B;TUBB4B
regulation of telomerase activity (GO:0051972)	4/46	0.001249	0.0127085	0	0	9.35939	62.5714	HSP90AA1;HSP90AB1;TP53;CCT4
regulation of cellular response to heat (GO:1900034)	5/79	0.00131354	0.0132822	0	0	6.6625	44.2059	YWHAE;HSPA8;HSP90AA1;HSP90AB1;CRYAB
natural killer cell mediated cytotoxicity (GO:0042267)	3/22	0.00141541	0.0141367	0	0	15.4581	101.41	TUBB;KIF5B;TUBB4B
proteasomal ubiquitin-independent protein catabolic process (GO:0010499)	3/22	0.00141541	0.0141367	0	0	15.4581	101.41	PSMA6;PSMB7;PSMA4
positive regulation of cysteine-type endopeptidase activity involved in apoptotic process (GO:0043280)	6/119	0.0014321	0.0142162	0	0	5.25157	34.3905	VCP;DLC1;RACK1;RPS3;RPS27L;FAS
mitotic cell cycle phase transition (GO:0044772)	8/209	0.00144932	0.0143	0	0	3.95868	25.8766	YWHAE;ACTR1A;HSP90AA1;TUBA1A;TUBB;CDK1;TUBB4B;TUBA4A
activation of cysteine-type endopeptidase activity involved in apoptotic process (GO:0006919)	5/81	0.00146889	0.0144057	0	0	6.48651	42.3131	VCP;DLC1;RACK1;RPS27L;FAS
positive regulation of RNA binding (GO:1905216)	2/6	0.00152632	0.0147908	0	0	48.7463	316.115	EIF3E;EIF3C
positive regulation of tau-protein kinase activity (GO:1902949)	2/6	0.00152632	0.0147908	0	0	48.7463	316.115	HSP90AA1;HSP90AB1
cilium assembly (GO:0060271)	10/314	0.00154646	0.0148972	0	0	3.28796	21.279	YWHAE;ACTR3;ARF4;ACTR1A;HSP90AA1;TUBA1A;TUBB;CDK1;TUBB4B;TUBA4A
negative regulation of cellular amide metabolic process (GO:0034249)	5/86	0.00191611	0.0183496	0	0	6.08457	38.0739	EIF4A3;RACK1;RPS3;RPL13A;GAPDH
ribonucleoprotein complex disassembly (GO:0032988)	2/7	0.00212244	0.0198583	0	0	38.9951	240.022	VCP;KIF5B
positive regulation of mRNA binding (GO:1902416)	2/7	0.00212244	0.0198583	0	0	38.9951	240.022	EIF3E;EIF3C
positive regulation of unsaturated fatty acid biosynthetic process (GO:2001280)	2/7	0.00212244	0.0198583	0	0	38.9951	240.022	ABCD2;ANXA1
positive regulation of vesicle fusion (GO:0031340)	2/7	0.00212244	0.0198583	0	0	38.9951	240.022	ANXA1;ANXA2
muscle contraction (GO:0006936)	6/129	0.00215814	0.0200769	0	0	4.82216	29.6009	MYL6;TPM4;VIM;ALDOA;CRYAB;VCL
regulation of proteasomal protein catabolic process (GO:0061136)	4/54	0.00227123	0.0210089	0	0	7.85871	47.8394	PSMC5;HSP90AB1;PSMC3;PSMC2
negative regulation of proteolysis involved in cellular protein catabolic process (GO:1903051)	3/26	0.00231876	0.0213273	0	0	12.7671	77.4546	RPL5;HSP90AB1;RPL11
regulation of reactive oxygen species metabolic process (GO:2000377)	4/57	0.00277004	0.0247355	0	0	7.41275	43.6529	ARF4;CBR1;EIF6;TP53
protein localization to presynapse (GO:1905383)	2/8	0.00281086	0.0247355	0	0	32.4943	190.88	KIF5B;HSPB1
anterograde axonal protein transport (GO:0099641)	2/8	0.00281086	0.0247355	0	0	32.4943	190.88	KIF5B;HSPB1
axo-dendritic protein transport (GO:0099640)	2/8	0.00281086	0.0247355	0	0	32.4943	190.88	KIF5B;HSPB1
regulation of cyclic-nucleotide phosphodiesterase activity (GO:0051342)	2/8	0.00281086	0.0247355	0	0	32.4943	190.88	RACK1;CALM3
establishment of Golgi localization (GO:0051683)	2/8	0.00281086	0.0247355	0	0	32.4943	190.88	COPG1;YWHAZ
negative regulation of nitrogen compound metabolic process (GO:0051172)	2/8	0.00281086	0.0247355	0	0	32.4943	190.88	HSP90AB1;CLTC
positive regulation of execution phase of apoptosis (GO:1900119)	2/8	0.00281086	0.0247355	0	0	32.4943	190.88	DLC1;TP53
negative regulation of cellular protein metabolic process (GO:0032269)	5/94	0.00282794	0.0247521	0	0	5.53539	32.4828	EIF4A3;RACK1;RPS3;RPL13A;GAPDH
positive regulation of apoptotic signaling pathway (GO:2001235)	4/59	0.00314134	0.0273482	0	0	7.14247	41.1628	RACK1;RPS3;FAS;TP53
telomere maintenance via telomerase (GO:0007004)	3/29	0.00318608	0.0275901	0	0	11.2923	64.9188	HSP90AA1;HSP90AB1;GAR1
RNA-dependent DNA biosynthetic process (GO:0006278)	3/30	0.00351361	0.0302654	0	0	10.8735	61.4473	HSP90AA1;HSP90AB1;GAR1
regulation of vesicle fusion (GO:0031338)	2/9	0.00358962	0.0305964	0	0	27.8508	156.792	ANXA1;ANXA2
negative regulation of ubiquitin protein ligase activity (GO:1904667)	2/9	0.00358962	0.0305964	0	0	27.8508	156.792	RPL5;RPL11
glucose metabolic process (GO:0006006)	4/62	0.00375979	0.0318799	0	0	6.772	37.8107	TPI1;PGK1;ALDOA;GAPDH
epithelial cell differentiation (GO:0030855)	5/101	0.00385311	0.0322342	0	0	5.12995	28.5167	CBR1;ANXA1;PCNA;PGK1;CDK1
negative regulation of proteasomal ubiquitin-dependent protein catabolic process (GO:0032435)	3/31	0.00386098	0.0322342	0	0	10.4846	58.2613	HSP90AB1;RPL11;EIF3H
positive regulation of proteolysis involved in cellular protein catabolic process (GO:1903052)	3/31	0.00386098	0.0322342	0	0	10.4846	58.2613	PSMC5;PSMC3;PSMC2
cellular response to cytokine stimulus (GO:0071345)	12/482	0.00421797	0.035035	0	0	2.5565	13.98	HSPA8;HSP90AA1;ANXA1;CTF1;RPS3;FSCN1;RPL13A;PRTN3;VIM;TP53;YWHAZ;GAPDH
positive regulation of intracellular protein transport (GO:0090316)	6/148	0.00426149	0.0352168	0	0	4.17291	22.7763	YWHAE;TRIM28;YWHAQ;YWHAB;TP53;YWHAZ
cellular protein modification process (GO:0006464)	20/1025	0.00442559	0.035222	0	0	2.02125	10.9559	ARF4;ANXA1;PSMD11;YWHAZ;PPP1CA;DDB1;COPS4;PSMA6;PSMB7;PSMC5;PSMA4;PSMC3;PSMC4;PSMD2;PSMC1;PSMC2;CALU;CDK1;ELOC;RBBP7
regulation of RNA metabolic process (GO:0051252)	4/65	0.00445597	0.035222	0	0	6.43797	34.852	HNRNPL;HNRNPH1;HNRNPF;OASL
mitotic G1 DNA damage checkpoint signaling (GO:0031571)	4/65	0.00445597	0.035222	0	0	6.43797	34.852	PCNA;CDK1;RPS27L;TP53
regulation of endoplasmic reticulum unfolded protein response (GO:1900101)	2/10	0.00445684	0.035222	0	0	24.3682	131.913	HSPA5;RACK1
regulation of low-density lipoprotein particle clearance (GO:0010988)	2/10	0.00445684	0.035222	0	0	24.3682	131.913	HNRNPK;ANXA2
DNA damage response, signal transduction by p53 class mediator resulting in transcription of p21 class mediator (GO:0006978)	2/10	0.00445684	0.035222	0	0	24.3682	131.913	RPS27L;TP53
regulation of protein neddylation (GO:2000434)	2/10	0.00445684	0.035222	0	0	24.3682	131.913	RPL5;RPL11
regulation of tau-protein kinase activity (GO:1902947)	2/10	0.00445684	0.035222	0	0	24.3682	131.913	HSP90AA1;HSP90AB1
positive regulation of establishment of protein localization to telomere (GO:1904851)	2/10	0.00445684	0.035222	0	0	24.3682	131.913	CCT3;CCT4
nucleotide-excision repair (GO:0006289)	5/105	0.00454582	0.0357516	0	0	4.92375	26.5565	COPS4;DDB1;PCNA;PRPF19;TP53
positive regulation of organelle organization (GO:0010638)	3/33	0.00461666	0.0361343	0	0	9.78465	52.6227	ANXA1;ANXA2;PFDN2
organelle disassembly (GO:1903008)	3/34	0.00502563	0.038776	0	0	9.46854	50.1189	VCP;KIF5B;CDK1
positive regulation of protein dephosphorylation (GO:0035307)	3/34	0.00502563	0.038776	0	0	9.46854	50.1189	HSP90AB1;DLC1;CALM3
positive regulation of telomerase activity (GO:0051973)	3/34	0.00502563	0.038776	0	0	9.46854	50.1189	HSP90AA1;HSP90AB1;CCT4
positive regulation of protein localization to nucleus (GO:1900182)	4/68	0.00523415	0.0396517	0	0	6.13526	32.2258	CCT3;TRIM28;CDK1;CCT4
cardiac muscle cell membrane repolarization (GO:0099622)	2/11	0.00541064	0.0396517	0	0	21.6596	113.05	YWHAE;ATP1A1
regulation of establishment of protein localization to telomere (GO:0070203)	2/11	0.00541064	0.0396517	0	0	21.6596	113.05	CCT3;CCT4
DNA damage response, signal transduction resulting in transcription (GO:0042772)	2/11	0.00541064	0.0396517	0	0	21.6596	113.05	RPS27L;TP53
regulation of protein localization to Cajal body (GO:1904869)	2/11	0.00541064	0.0396517	0	0	21.6596	113.05	CCT3;CCT4
Golgi inheritance (GO:0048313)	2/11	0.00541064	0.0396517	0	0	21.6596	113.05	CDK1;YWHAZ
negative regulation of oxidative stress-induced neuron death (GO:1903204)	2/11	0.00541064	0.0396517	0	0	21.6596	113.05	NONO;RACK1
PERK-mediated unfolded protein response (GO:0036499)	2/11	0.00541064	0.0396517	0	0	21.6596	113.05	HSPA5;EIF2S1
positive regulation of protein localization to Cajal body (GO:1904871)	2/11	0.00541064	0.0396517	0	0	21.6596	113.05	CCT3;CCT4
positive regulation of transcription from RNA polymerase II promoter in response to endoplasmic reticulum stress (GO:1990440)	2/11	0.00541064	0.0396517	0	0	21.6596	113.05	HSPA5;TP53
proteasome assembly (GO:0043248)	2/11	0.00541064	0.0396517	0	0	21.6596	113.05	PSMD11;ADRM1
cellular response to virus (GO:0098586)	3/35	0.00545577	0.0396517	0	0	9.17218	47.797	EIF5A;TOMM70;HSP90AA1
maturation of SSU-rRNA (GO:0030490)	3/35	0.00545577	0.0396517	0	0	9.17218	47.797	RPS16;RPS8;SNU13
response to endoplasmic reticulum stress (GO:0034976)	5/110	0.00553095	0.0400195	0	0	4.6881	24.3659	VCP;HSPA5;ATP2A2;TP53;EIF2S1
telomere maintenance via telomere lengthening (GO:0010833)	3/36	0.00590736	0.0423664	0	0	8.89379	45.639	HSP90AA1;HSP90AB1;GAR1
positive regulation of telomere maintenance via telomere lengthening (GO:1904358)	3/36	0.00590736	0.0423664	0	0	8.89379	45.639	CCT3;HNRNPA2B1;CCT4
Fc-gamma receptor signaling pathway involved in phagocytosis (GO:0038096)	4/71	0.00609843	0.0435449	0	0	5.85966	29.8826	ACTR3;HSP90AA1;HSP90AB1;ARPC1B
anterograde axonal transport (GO:0008089)	3/37	0.00638067	0.0446775	0	0	8.63177	43.6291	RAB21;KIF5B;HSPB1
Fc-gamma receptor signaling pathway (GO:0038094)	4/72	0.00640634	0.0446775	0	0	5.77319	29.1573	ACTR3;HSP90AA1;HSP90AB1;ARPC1B
ATP transport (GO:0015867)	2/12	0.00644915	0.0446775	0	0	19.4926	98.317	SLC25A5;SLC25A4
Golgi localization (GO:0051645)	2/12	0.00644915	0.0446775	0	0	19.4926	98.317	COPG1;YWHAZ
mitotic G1/S transition checkpoint signaling (GO:0044819)	2/12	0.00644915	0.0446775	0	0	19.4926	98.317	RPS27L;TP53
negative regulation of amyloid fibril formation (GO:1905907)	2/12	0.00644915	0.0446775	0	0	19.4926	98.317	PFDN2;CRYAB
positive regulation of protein localization to chromosome, telomeric region (GO:1904816)	2/12	0.00644915	0.0446775	0	0	19.4926	98.317	CCT3;CCT4
transcription-coupled nucleotide-excision repair (GO:0006283)	4/73	0.0067244	0.046387	0	0	5.68923	28.4576	DDB1;COPS4;PCNA;PRPF19
actin-myosin filament sliding (GO:0033275)	3/38	0.00687597	0.0464484	0	0	8.38472	41.7536	MYL6;TPM4;VIM
regulation of phosphoprotein phosphatase activity (GO:0043666)	3/38	0.00687597	0.0464484	0	0	8.38472	41.7536	HSP90AB1;HTT;CALM3
histone exchange (GO:0043486)	3/38	0.00687597	0.0464484	0	0	8.38472	41.7536	RUVBL1;ANP32E;RBBP7
muscle filament sliding (GO:0030049)	3/38	0.00687597	0.0464484	0	0	8.38472	41.7536	MYL6;TPM4;VIM
negative regulation of proteasomal protein catabolic process (GO:1901799)	3/38	0.00687597	0.0464484	0	0	8.38472	41.7536	HSP90AB1;RPL11;EIF3H
proteolysis involved in cellular protein catabolic process (GO:0051603)	4/74	0.00705275	0.0470569	0	0	5.60768	27.7823	DDB1;PSMA6;VCP;PRPF19
DNA damage response, signal transduction by p53 class mediator (GO:0030330)	4/74	0.00705275	0.0470569	0	0	5.60768	27.7823	PCNA;CDK1;RPS27L;TP53
Fc receptor mediated stimulatory signaling pathway (GO:0002431)	4/74	0.00705275	0.0470569	0	0	5.60768	27.7823	ACTR3;HSP90AA1;HSP90AB1;ARPC1B
vesicle cytoskeletal trafficking (GO:0099518)	3/39	0.00739349	0.0490164	0	0	8.1514	40.0002	KIF5B;HTT;ACTN4
regulation of cellular response to stress (GO:0080135)	5/118	0.00740665	0.0490164	0	0	4.35442	21.3601	YWHAE;HSPA8;HSP90AA1;HSP90AB1;CRYAB
central nervous system neuron axonogenesis (GO:0021955)	2/13	0.00757058	0.0494976	0	0	17.7197	86.5337	HSP90AA1;HSP90AB1
spliceosomal tri-snRNP complex assembly (GO:0000244)	2/13	0.00757058	0.0494976	0	0	17.7197	86.5337	PRPF6;PRPF19
negative regulation of endoplasmic reticulum unfolded protein response (GO:1900102)	2/13	0.00757058	0.0494976	0	0	17.7197	86.5337	HSPA5;RACK1
regulation of RNA splicing (GO:0043484)	4/76	0.00774084	0.0504084	0	0	5.45135	26.5004	HNRNPL;HNRNPK;HNRNPH1;HNRNPF
regulation of nitric oxide biosynthetic process (GO:0045428)	3/40	0.00793347	0.0514569	0	0	7.93069	38.3581	CX3CR1;HSP90AA1;HSP90AB1
cellular response to UV (GO:0034644)	4/77	0.00810085	0.0523341	0	0	5.37641	25.8916	DDB1;PCNA;TP53;EIF2S1
negative regulation of apoptotic signaling pathway (GO:2001234)	4/78	0.00847168	0.0544383	0	0	5.30348	25.3031	CX3CR1;QARS1;HTT;SLC25A5
epithelium development (GO:0060429)	5/122	0.00849344	0.0544383	0	0	4.2047	20.05	CBR1;PCNA;PGK1;CDK1;VCL
maturation of LSU-rRNA from tricistronic rRNA transcript (SSU-rRNA, 5.8S rRNA, LSU-rRNA) (GO:0000463)	2/14	0.00877311	0.0557915	0	0	16.2422	76.9241	RPL35;RPL7
membrane repolarization during action potential (GO:0086011)	2/14	0.00877311	0.0557915	0	0	16.2422	76.9241	YWHAE;ATP1A1
platelet degranulation (GO:0002576)	5/125	0.0093777	0.0594042	0	0	4.09896	19.1398	ACTN1;ACTN4;ALDOA;TUBA4A;VCL
regulation of amyloid fibril formation (GO:1905906)	2/15	0.010055	0.0617719	0	0	14.992	68.9587	PFDN2;CRYAB
Arp2/3 complex-mediated actin nucleation (GO:0034314)	2/15	0.010055	0.0617719	0	0	14.992	68.9587	ACTR3;ARPC1B
central nervous system neuron development (GO:0021954)	2/15	0.010055	0.0617719	0	0	14.992	68.9587	HSP90AA1;HSP90AB1
establishment of spindle localization (GO:0051293)	2/15	0.010055	0.0617719	0	0	14.992	68.9587	CFL1;KPNB1
integrated stress response signaling (GO:0140467)	2/15	0.010055	0.0617719	0	0	14.992	68.9587	HSPA5;EIF2S1
membrane repolarization during cardiac muscle cell action potential (GO:0086013)	2/15	0.010055	0.0617719	0	0	14.992	68.9587	YWHAE;ATP1A1
negative regulation of ubiquitin-protein transferase activity (GO:0051444)	2/15	0.010055	0.0617719	0	0	14.992	68.9587	RPL5;RPL11
positive regulation of protein export from nucleus (GO:0046827)	2/15	0.010055	0.0617719	0	0	14.992	68.9587	YWHAE;TP53
positive regulation of receptor-mediated endocytosis (GO:0048260)	3/44	0.010322	0.0631737	0	0	7.15552	32.7256	RAB21;HNRNPK;ANXA2
positive regulation of plasma membrane bounded cell projection assembly (GO:0120034)	4/83	0.0104924	0.063976	0	0	4.96656	22.6331	ACTR3;FSCN1;HTT;PFN1
regulated exocytosis (GO:0045055)	6/180	0.0107558	0.0653373	0	0	3.39993	15.4096	ACTN1;MYH9;ACTN4;ALDOA;TUBA4A;VCL
regulation of DNA repair (GO:0006282)	3/45	0.0109772	0.0664343	0	0	6.98479	31.515	PCNA;TRIM28;RPS3
negative regulation of cellular macromolecule biosynthetic process (GO:2000113)	12/547	0.0110324	0.0665211	0	0	2.23834	10.088	HSPA8;TRIM28;QARS1;YWHAQ;NONO;EIF4A3;RACK1;RPS3;RPL13A;TP53;CRYAB;GAPDH
regulation of cellular protein localization (GO:1903827)	3/46	0.0116559	0.0695083	0	0	6.82201	30.3712	VCP;HSP90AA1;HSP90AB1
spliceosomal complex assembly (GO:0000245)	3/46	0.0116559	0.0695083	0	0	6.82201	30.3712	PRPF6;PRPF19;SNRNP200
positive regulation of nucleocytoplasmic transport (GO:0046824)	3/46	0.0116559	0.0695083	0	0	6.82201	30.3712	YWHAE;TRIM28;TP53
cellular response to gamma radiation (GO:0071480)	2/17	0.0128499	0.0757958	0	0	12.9918	56.5717	CRYAB;TP53
ribosomal small subunit assembly (GO:0000028)	2/17	0.0128499	0.0757958	0	0	12.9918	56.5717	RPS5;RPS27L
negative regulation of phagocytosis (GO:0050765)	2/17	0.0128499	0.0757958	0	0	12.9918	56.5717	RACK1;PRTN3
cellular response to ionizing radiation (GO:0071479)	3/48	0.0130844	0.0766239	0	0	6.51815	28.2649	EEF1D;CRYAB;TP53
positive regulation of DNA repair (GO:0045739)	3/48	0.0130844	0.0766239	0	0	6.51815	28.2649	PCNA;TRIM28;RPS3
protein transport (GO:0015031)	9/369	0.0141555	0.0825989	0	0	2.47895	10.5545	RAB21;ARF4;COPB2;CLTC;MYH9;COPG1;RAB6A;ZDHHC17;ARF5
adenine nucleotide transport (GO:0051503)	2/18	0.0143595	0.0828983	0	0	12.1792	51.6805	SLC25A5;SLC25A4
tRNA metabolic process (GO:0006399)	2/18	0.0143595	0.0828983	0	0	12.1792	51.6805	AARS1;SARS1
positive regulation of phosphoprotein phosphatase activity (GO:0032516)	2/18	0.0143595	0.0828983	0	0	12.1792	51.6805	HSP90AB1;CALM3
positive regulation of cellular component biogenesis (GO:0044089)	4/92	0.0148649	0.0855127	0	0	4.45658	18.7566	VCP;RACK1;RPS3;PFN1
mitotic nuclear membrane organization (GO:0101024)	3/51	0.0154067	0.0876998	0	0	6.10984	25.4961	LMNA;CDK1;KPNB1
mitotic nuclear membrane reassembly (GO:0007084)	3/51	0.0154067	0.0876998	0	0	6.10984	25.4961	LMNA;CDK1;KPNB1
negative regulation of transport (GO:0051051)	3/51	0.0154067	0.0876998	0	0	6.10984	25.4961	RACK1;PRTN3;CRYAB
regulation of mitochondrial membrane permeability (GO:0046902)	2/19	0.0159417	0.0894935	0	0	11.4622	47.4399	SLC25A5;SLC25A4
establishment or maintenance of apical/basal cell polarity (GO:0035088)	2/19	0.0159417	0.0894935	0	0	11.4622	47.4399	CLIC4;FSCN1
negative regulation of oxidative stress-induced intrinsic apoptotic signaling pathway (GO:1902176)	2/19	0.0159417	0.0894935	0	0	11.4622	47.4399	NONO;HSPB1
positive regulation of establishment of protein localization (GO:1904951)	2/19	0.0159417	0.0894935	0	0	11.4622	47.4399	CCT3;CCT4
regulation of telomere maintenance via telomerase (GO:0032210)	3/52	0.0162291	0.0901737	0	0	5.98485	24.6633	CCT3;HNRNPC;CCT4
negative regulation of protein metabolic process (GO:0051248)	3/52	0.0162291	0.0901737	0	0	5.98485	24.6633	HSP90AB1;PFDN2;CRYAB
negative regulation of protein-containing complex assembly (GO:0031333)	3/52	0.0162291	0.0901737	0	0	5.98485	24.6633	HSPA5;RPL13A;CRYAB
mRNA metabolic process (GO:0016071)	4/95	0.0165428	0.0916045	0	0	4.309	17.6747	RNH1;NONO;HNRNPA2B1;TP53
positive regulation of macroautophagy (GO:0016239)	3/53	0.0170756	0.0942342	0	0	5.86485	23.8706	HTT;SLC25A5;SLC25A4
regulation of protein modification by small protein conjugation or removal (GO:1903320)	2/20	0.0175948	0.0964457	0	0	10.8248	43.734	HSP90AA1;HSP90AB1
positive regulation of embryonic development (GO:0040019)	2/20	0.0175948	0.0964457	0	0	10.8248	43.734	CFL1;RACK1
modification-dependent protein catabolic process (GO:0019941)	6/201	0.0176739	0.0965539	0	0	3.03054	12.2302	DDB1;RNF114;PSMD11;PSMC2;ADRM1;ELOC
nuclear membrane reassembly (GO:0031468)	3/54	0.0179465	0.0977152	0	0	5.74956	23.1153	LMNA;CDK1;KPNB1
protein targeting to mitochondrion (GO:0006626)	3/55	0.0188416	0.10157	0	0	5.63871	22.3952	TOMM70;HSP90AA1;TOMM34
negative regulation of protein modification by small protein conjugation or removal (GO:1903321)	3/55	0.0188416	0.10157	0	0	5.63871	22.3952	RPL5;RPL11;RPS3
positive regulation of response to DNA damage stimulus (GO:2001022)	3/55	0.0188416	0.10157	0	0	5.63871	22.3952	PCNA;TRIM28;RPS3
actin nucleation (GO:0045010)	2/21	0.0193173	0.101775	0	0	10.2546	40.4724	ACTR3;ARPC1B
regulation of cardiac muscle contraction by calcium ion signaling (GO:0010882)	2/21	0.0193173	0.101775	0	0	10.2546	40.4724	ATP2A2;CALM3
focal adhesion assembly (GO:0048041)	2/21	0.0193173	0.101775	0	0	10.2546	40.4724	ACTN1;DLC1
regulation of ubiquitin protein ligase activity (GO:1904666)	2/21	0.0193173	0.101775	0	0	10.2546	40.4724	RPL5;RPL11
intrinsic apoptotic signaling pathway in response to DNA damage by p53 class mediator (GO:0042771)	2/21	0.0193173	0.101775	0	0	10.2546	40.4724	RPS27L;TP53
neuron apoptotic process (GO:0051402)	2/21	0.0193173	0.101775	0	0	10.2546	40.4724	FAS;GAPDH
positive regulation of phosphatase activity (GO:0010922)	2/21	0.0193173	0.101775	0	0	10.2546	40.4724	HSP90AB1;CALM3
protein-containing complex disassembly (GO:0032984)	3/56	0.0197612	0.103444	0	0	5.53204	21.7079	HSPA8;VCP;PPP1CA
DNA damage response, signal transduction by p53 class mediator resulting in cell cycle arrest (GO:0006977)	3/56	0.0197612	0.103444	0	0	5.53204	21.7079	PCNA;CDK1;TP53
cellular protein localization (GO:0034613)	8/329	0.0205068	0.107003	0	0	2.46362	9.57609	RAB21;ARF4;COPB2;CLTC;PRPF19;RAB6A;ARF5;VCL
regulation of execution phase of apoptosis (GO:1900117)	2/22	0.0211075	0.107721	0	0	9.74138	37.5835	DLC1;TP53
chaperone-mediated protein complex assembly (GO:0051131)	2/22	0.0211075	0.107721	0	0	9.74138	37.5835	HSP90AA1;HSP90AB1
error-free translesion synthesis (GO:0070987)	2/22	0.0211075	0.107721	0	0	9.74138	37.5835	VCP;PCNA
regulation of viral release from host cell (GO:1902186)	2/22	0.0211075	0.107721	0	0	9.74138	37.5835	DDB1;TRIM28
negative regulation of protein dephosphorylation (GO:0035308)	2/22	0.0211075	0.107721	0	0	9.74138	37.5835	YWHAE;YWHAB
positive regulation of calcium ion transmembrane transporter activity (GO:1901021)	2/22	0.0211075	0.107721	0	0	9.74138	37.5835	HTT;CALM3
positive regulation of neural precursor cell proliferation (GO:2000179)	2/22	0.0211075	0.107721	0	0	9.74138	37.5835	CX3CR1;NAP1L1
translational elongation (GO:0006414)	4/104	0.0222694	0.113296	0	0	3.9194	14.9115	EEF1G;EEF1D;RACK1;EEF2
regulation of signal transduction by p53 class mediator (GO:1901796)	5/156	0.0224414	0.113325	0	0	3.25232	12.3485	RPL5;RPL11;CDK1;RBBP7;TP53
mitotic DNA damage checkpoint signaling (GO:0044773)	3/59	0.0226663	0.113325	0	0	5.23488	19.8238	CDK1;RPS27L;TP53
intracellular protein transport (GO:0006886)	8/336	0.0229063	0.113325	0	0	2.41018	9.10165	RAB21;ARF4;COPB2;CLTC;RPL11;RAB6A;ARF5;KPNB1
regulation of necroptotic process (GO:0060544)	2/23	0.0229638	0.113325	0	0	9.27703	35.01	HSP90AA1;SLC25A4
regulation of protein export from nucleus (GO:0046825)	2/23	0.0229638	0.113325	0	0	9.27703	35.01	YWHAE;TP53
membrane protein ectodomain proteolysis (GO:0006509)	2/23	0.0229638	0.113325	0	0	9.27703	35.01	MYH9;PRTN3
vesicle transport along microtubule (GO:0047496)	2/23	0.0229638	0.113325	0	0	9.27703	35.01	KIF5B;HTT
negative regulation of smoothened signaling pathway (GO:0045879)	2/23	0.0229638	0.113325	0	0	9.27703	35.01	VCP;RACK1
nucleotide-excision repair, DNA damage recognition (GO:0000715)	2/23	0.0229638	0.113325	0	0	9.27703	35.01	COPS4;DDB1
positive regulation of cellular metabolic process (GO:0031325)	4/105	0.0229713	0.113325	0	0	3.8804	14.6427	CBR1;ANXA2;CDK1;TP53
cellular response to starvation (GO:0009267)	5/158	0.0235538	0.115848	0	0	3.20948	12.0306	HSPA8;HSPA5;FAS;TP53;EIF2S1
protein localization to nucleus (GO:0034504)	4/106	0.0236866	0.11615	0	0	3.84216	14.3806	YWHAE;RPL11;LMNA;KPNB1
regulation of DNA-templated transcription, initiation (GO:2000142)	3/61	0.0247252	0.118805	0	0	5.05386	18.6989	TRIM28;CDK1;TP53
axon extension (GO:0048675)	2/24	0.0248849	0.118805	0	0	8.8549	32.7055	HSP90AA1;HSP90AB1
defense response to fungus (GO:0050832)	2/24	0.0248849	0.118805	0	0	8.8549	32.7055	CX3CR1;GAPDH
response to gamma radiation (GO:0010332)	2/24	0.0248849	0.118805	0	0	8.8549	32.7055	CRYAB;TP53
sulfur amino acid metabolic process (GO:0000096)	2/24	0.0248849	0.118805	0	0	8.8549	32.7055	AHCY;MTHFR
negative regulation of stress fiber assembly (GO:0051497)	2/24	0.0248849	0.118805	0	0	8.8549	32.7055	DLC1;PFN1
positive regulation of lamellipodium assembly (GO:0010592)	2/24	0.0248849	0.118805	0	0	8.8549	32.7055	ACTR3;FSCN1
positive regulation of transcription from RNA polymerase II promoter in response to stress (GO:0036003)	2/24	0.0248849	0.118805	0	0	8.8549	32.7055	HSPA5;TP53
protein insertion into mitochondrial membrane (GO:0051204)	2/24	0.0248849	0.118805	0	0	8.8549	32.7055	TOMM70;HSP90AA1
positive regulation of intracellular signal transduction (GO:1902533)	11/546	0.0255929	0.121828	0	0	2.04124	7.48204	CX3CR1;HSP90AA1;HSP90AB1;EEF1D;RACK1;RPS3;ACTN4;TP53;ZDHHC17;GAPDH;OASL
regulation of protein ubiquitination (GO:0031396)	4/109	0.025913	0.122992	0	0	3.73182	13.6324	HSP90AA1;HSP90AB1;RPS3;HSPBP1
regulation of cardiac muscle cell action potential (GO:0098901)	2/25	0.0268691	0.12685	0	0	8.46948	30.6322	ATP2A2;CALM3
positive regulation of DNA metabolic process (GO:0051054)	3/63	0.0268816	0.12685	0	0	4.8849	17.6653	PCNA;TRIM28;RPS3
positive regulation of cellular process (GO:0048522)	12/625	0.0279755	0.130972	0	0	1.94562	6.95835	RPS4X;RPS9;CTF1;RPS15A;HSP90AB1;LMNA;RPS6;DNAJA2;PRTN3;NAP1L1;ACTN4;SLC25A5
regulation of transcription initiation from RNA polymerase II promoter (GO:0060260)	3/64	0.0279964	0.130972	0	0	4.80458	17.1796	TRIM28;CDK1;TP53
tRNA processing (GO:0008033)	3/64	0.0279964	0.130972	0	0	4.80458	17.1796	SARS1;AARS1;RTCB
regulation of cytoskeleton organization (GO:0051493)	4/112	0.0282612	0.131831	0	0	3.6276	12.937	CLIC4;DLC1;FSCN1;PFDN2
chaperone cofactor-dependent protein refolding (GO:0051085)	2/26	0.0289149	0.132976	0	0	8.11617	28.7588	HSPA8;HSPA5
DNA geometric change (GO:0032392)	2/26	0.0289149	0.132976	0	0	8.11617	28.7588	ANXA1;HNRNPA2B1
regulation of synapse organization (GO:0050807)	2/26	0.0289149	0.132976	0	0	8.11617	28.7588	PDLIM5;YWHAZ
hippo signaling (GO:0035329)	2/26	0.0289149	0.132976	0	0	8.11617	28.7588	YWHAE;YWHAB
positive regulation of interleukin-2 production (GO:0032743)	2/26	0.0289149	0.132976	0	0	8.11617	28.7588	ANXA1;RPS3
cellular protein-containing complex assembly (GO:0034622)	5/168	0.0296478	0.135962	0	0	3.01104	10.594	HSP90AA1;PSMD11;HSP90AB1;CLTC;ADRM1
regulation of protein localization (GO:0032880)	3/66	0.0302988	0.138557	0	0	4.65158	16.2649	HSP90AA1;HSP90AB1;RACK1
cellular response to unfolded protein (GO:0034620)	2/27	0.031021	0.139895	0	0	7.79113	27.0593	HSPA8;HSPA5
entrainment of circadian clock by photoperiod (GO:0043153)	2/27	0.031021	0.139895	0	0	7.79113	27.0593	TP53;PPP1CA
negative regulation of actin filament bundle assembly (GO:0032232)	2/27	0.031021	0.139895	0	0	7.79113	27.0593	DLC1;PFN1
positive regulation of cellular component movement (GO:0051272)	2/27	0.031021	0.139895	0	0	7.79113	27.0593	CAVIN1;ACTN4
positive regulation of nitric oxide biosynthetic process (GO:0045429)	2/27	0.031021	0.139895	0	0	7.79113	27.0593	HSP90AA1;HSP90AB1
regulation of postsynapse organization (GO:0099175)	2/28	0.0331859	0.147614	0	0	7.4911	25.5119	CFL1;PDLIM5
negative regulation of calcium ion transmembrane transporter activity (GO:1901020)	2/28	0.0331859	0.147614	0	0	7.4911	25.5119	YWHAE;CALM3
photoperiodism (GO:0009648)	2/28	0.0331859	0.147614	0	0	7.4911	25.5119	TP53;PPP1CA
positive regulation of defense response to virus by host (GO:0002230)	2/28	0.0331859	0.147614	0	0	7.4911	25.5119	TOMM70;HSP90AA1
positive regulation of nitric oxide metabolic process (GO:1904407)	2/28	0.0331859	0.147614	0	0	7.4911	25.5119	HSP90AA1;HSP90AB1
cellular response to decreased oxygen levels (GO:0036294)	3/69	0.0339336	0.150119	0	0	4.43947	15.0203	LMNA;PGK1;TP53
positive regulation of protein polymerization (GO:0032273)	3/69	0.0339336	0.150119	0	0	4.43947	15.0203	HSP90AA1;RPS3;PFN1
cellular response to light stimulus (GO:0071482)	3/70	0.0351933	0.154958	0	0	4.37299	14.6359	PCNA;TP53;EIF2S1
establishment of mitotic spindle localization (GO:0040001)	2/29	0.0354081	0.154958	0	0	7.21328	24.0982	HTT;KPNB1
negative regulation of transferase activity (GO:0051348)	2/29	0.0354081	0.154958	0	0	7.21328	24.0982	EIF4A2;TP53
positive regulation of dephosphorylation (GO:0035306)	2/29	0.0354081	0.154958	0	0	7.21328	24.0982	DLC1;CALM3
cardiac muscle cell action potential (GO:0086001)	2/30	0.0376863	0.162303	0	0	6.95531	22.8027	YWHAE;ATP1A1
CENP-A containing chromatin organization (GO:0061641)	2/30	0.0376863	0.162303	0	0	6.95531	22.8027	RUVBL1;RBBP7
CENP-A containing nucleosome assembly (GO:0034080)	2/30	0.0376863	0.162303	0	0	6.95531	22.8027	RUVBL1;RBBP7
maturation of SSU-rRNA from tricistronic rRNA transcript (SSU-rRNA, 5.8S rRNA, LSU-rRNA) (GO:0000462)	2/30	0.0376863	0.162303	0	0	6.95531	22.8027	RPS16;RPS8
negative regulation of cytoskeleton organization (GO:0051494)	2/30	0.0376863	0.162303	0	0	6.95531	22.8027	LIMA1;PFN1
primary neural tube formation (GO:0014020)	2/30	0.0376863	0.162303	0	0	6.95531	22.8027	DLC1;MTHFR
response to ionizing radiation (GO:0010212)	3/72	0.0377843	0.162303	0	0	4.2458	13.9087	ANXA1;EEF1D;TP53
cellular response to oxidative stress (GO:0034599)	4/125	0.0398647	0.170552	0	0	3.23572	10.4264	RPS3;PYCR2;TP53;EIF2S1
'de novo' posttranslational protein folding (GO:0051084)	2/31	0.040019	0.170552	0	0	6.71514	21.612	HSPA8;HSPA5
tube closure (GO:0060606)	2/31	0.040019	0.170552	0	0	6.71514	21.612	DLC1;MTHFR
negative regulation of protein binding (GO:0032091)	3/74	0.0404702	0.172025	0	0	4.12578	13.2322	RACK1;ATP2A2;PPP1CA
positive regulation of apoptotic process (GO:0043065)	7/310	0.0411017	0.174254	0	0	2.27429	7.25887	DLC1;RPS6;RACK1;RPS3;HTT;FAS;TP53
endoplasmic reticulum to Golgi vesicle-mediated transport (GO:0006888)	5/185	0.0421176	0.175663	0	0	2.72431	8.62866	COPB2;ARF4;ACTR1A;COPB1;COPG1
regulation of cellular biosynthetic process (GO:0031326)	2/32	0.0424051	0.175663	0	0	6.49097	20.5146	CX3CR1;EIF6
regulation of dendritic spine morphogenesis (GO:0061001)	2/32	0.0424051	0.175663	0	0	6.49097	20.5146	CFL1;PDLIM5
cellular response to topologically incorrect protein (GO:0035967)	2/32	0.0424051	0.175663	0	0	6.49097	20.5146	HSPA8;HSPA5
chromatin remodeling at centromere (GO:0031055)	2/32	0.0424051	0.175663	0	0	6.49097	20.5146	RUVBL1;RBBP7
mitochondrial membrane organization (GO:0007006)	2/32	0.0424051	0.175663	0	0	6.49097	20.5146	SLC25A5;SLC25A4
negative regulation of DNA biosynthetic process (GO:2000279)	2/32	0.0424051	0.175663	0	0	6.49097	20.5146	HNRNPC;TP53
positive regulation of lamellipodium organization (GO:1902745)	2/32	0.0424051	0.175663	0	0	6.49097	20.5146	ACTR3;FSCN1
positive regulation of telomere maintenance (GO:0032206)	2/32	0.0424051	0.175663	0	0	6.49097	20.5146	HNRNPA2B1;HNRNPD
actomyosin structure organization (GO:0031032)	3/76	0.0432502	0.178256	0	0	4.01234	12.6018	CSRP1;MYH9;MYH10
RNA transport (GO:0050658)	3/76	0.0432502	0.178256	0	0	4.01234	12.6018	DDX39A;EIF4A3;HNRNPA2B1
positive regulation of type I interferon production (GO:0032481)	3/77	0.0446752	0.181666	0	0	3.95792	12.3026	TOMM70;HSP90AA1;GAPDH
actin filament bundle assembly (GO:0051017)	2/33	0.0448431	0.181666	0	0	6.28126	19.5007	LIMA1;FSCN1
actin filament bundle organization (GO:0061572)	2/33	0.0448431	0.181666	0	0	6.28126	19.5007	LIMA1;FSCN1
neuron projection extension (GO:1990138)	2/33	0.0448431	0.181666	0	0	6.28126	19.5007	HSP90AA1;HSP90AB1
positive regulation of telomere maintenance via telomerase (GO:0032212)	2/33	0.0448431	0.181666	0	0	6.28126	19.5007	CCT3;CCT4
autophagosome maturation (GO:0097352)	2/34	0.0473316	0.181666	0	0	6.08467	18.5617	VCP;ATP2A2
cell-substrate junction assembly (GO:0007044)	2/34	0.0473316	0.181666	0	0	6.08467	18.5617	ACTN1;DLC1
cellular response to vascular endothelial growth factor stimulus (GO:0035924)	2/34	0.0473316	0.181666	0	0	6.08467	18.5617	ANXA1;HSPB1
regulation of lamellipodium assembly (GO:0010591)	2/34	0.0473316	0.181666	0	0	6.08467	18.5617	ACTR3;FSCN1
neural tube closure (GO:0001843)	2/34	0.0473316	0.181666	0	0	6.08467	18.5617	DLC1;MTHFR
positive regulation of release of sequestered calcium ion into cytosol (GO:0051281)	2/34	0.0473316	0.181666	0	0	6.08467	18.5617	HTT;CALM3
positive regulation of proteasomal ubiquitin-dependent protein catabolic process (GO:0032436)	3/79	0.0475945	0.181666	0	0	3.85337	11.7337	VCP;RACK1;HSPBP1
positive regulation of ubiquitin-dependent protein catabolic process (GO:2000060)	3/79	0.0475945	0.181666	0	0	3.85337	11.7337	VCP;RACK1;HSPBP1
negative regulation of gene expression (GO:0010629)	7/322	0.0486422	0.181666	0	0	2.18631	6.60978	RNH1;EIF4A3;RACK1;RPS3;RPL13A;RBBP7;GAPDH
negative regulation of cellular component organization (GO:0051129)	3/80	0.0490886	0.181666	0	0	3.80314	11.4631	HSPA8;HSPA5;CRYAB
cellular response to hydrogen peroxide (GO:0070301)	2/35	0.0498696	0.181666	0	0	5.89999	17.6902	ANXA1;RPS3
regulation of protein polymerization (GO:0032271)	2/35	0.0498696	0.181666	0	0	5.89999	17.6902	HSP90AA1;PFN1
regulation of trans-synaptic signaling (GO:0099177)	2/35	0.0498696	0.181666	0	0	5.89999	17.6902	CX3CR1;PSMC5
alpha-beta T cell differentiation (GO:0046632)	1/5	0.0502148	0.181666	0	0	24.2537	72.5536	ANXA1
amino-acid betaine biosynthetic process (GO:0006578)	1/5	0.0502148	0.181666	0	0	24.2537	72.5536	ALDH9A1
anterograde dendritic transport (GO:0098937)	1/5	0.0502148	0.181666	0	0	24.2537	72.5536	KIF5B
anterograde dendritic transport of neurotransmitter receptor complex (GO:0098971)	1/5	0.0502148	0.181666	0	0	24.2537	72.5536	KIF5B
bone marrow development (GO:0048539)	1/5	0.0502148	0.181666	0	0	24.2537	72.5536	TP53
carnitine biosynthetic process (GO:0045329)	1/5	0.0502148	0.181666	0	0	24.2537	72.5536	ALDH9A1
regulation of cysteine-type endopeptidase activity involved in execution phase of apoptosis (GO:2001270)	1/5	0.0502148	0.181666	0	0	24.2537	72.5536	RPS3
cellular response to antibiotic (GO:0071236)	1/5	0.0502148	0.181666	0	0	24.2537	72.5536	TP53
regulation of glial cell migration (GO:1903975)	1/5	0.0502148	0.181666	0	0	24.2537	72.5536	CX3CR1
regulation of hippocampal neuron apoptotic process (GO:0110089)	1/5	0.0502148	0.181666	0	0	24.2537	72.5536	CX3CR1
chromatin maintenance (GO:0070827)	1/5	0.0502148	0.181666	0	0	24.2537	72.5536	MTHFR
regulation of low-density lipoprotein particle receptor catabolic process (GO:0032803)	1/5	0.0502148	0.181666	0	0	24.2537	72.5536	ANXA2
regulation of microglial cell mediated cytotoxicity (GO:1904149)	1/5	0.0502148	0.181666	0	0	24.2537	72.5536	CX3CR1
regulation of microvillus assembly (GO:0032534)	1/5	0.0502148	0.181666	0	0	24.2537	72.5536	FSCN1
regulation of plasma membrane organization (GO:1903729)	1/5	0.0502148	0.181666	0	0	24.2537	72.5536	MYH9
regulation of protein import (GO:1904589)	1/5	0.0502148	0.181666	0	0	24.2537	72.5536	HSPA8
establishment of monopolar cell polarity (GO:0061162)	1/5	0.0502148	0.181666	0	0	24.2537	72.5536	FSCN1
regulation of ribonuclease activity (GO:0060700)	1/5	0.0502148	0.181666	0	0	24.2537	72.5536	OASL
regulation of sodium:proton antiporter activity (GO:0032415)	1/5	0.0502148	0.181666	0	0	24.2537	72.5536	ACTN4
rescue of stalled ribosome (GO:0072344)	1/5	0.0502148	0.181666	0	0	24.2537	72.5536	RACK1
ribosome localization (GO:0033750)	1/5	0.0502148	0.181666	0	0	24.2537	72.5536	EIF6
RNA localization to Cajal body (GO:0090670)	1/5	0.0502148	0.181666	0	0	24.2537	72.5536	CCT4
scaRNA localization to Cajal body (GO:0090666)	1/5	0.0502148	0.181666	0	0	24.2537	72.5536	CCT4
isocitrate metabolic process (GO:0006102)	1/5	0.0502148	0.181666	0	0	24.2537	72.5536	IDH2
L-methionine salvage from methylthioadenosine (GO:0019509)	1/5	0.0502148	0.181666	0	0	24.2537	72.5536	MRI1
mature conventional dendritic cell differentiation (GO:0097029)	1/5	0.0502148	0.181666	0	0	24.2537	72.5536	PRTN3
mature ribosome assembly (GO:0042256)	1/5	0.0502148	0.181666	0	0	24.2537	72.5536	EIF6
negative regulation of hydrogen peroxide-induced neuron death (GO:1903208)	1/5	0.0502148	0.181666	0	0	24.2537	72.5536	RACK1
negative regulation of IRE1-mediated unfolded protein response (GO:1903895)	1/5	0.0502148	0.181666	0	0	24.2537	72.5536	HSPA5
negative regulation of oxidative stress-induced neuron intrinsic apoptotic signaling pathway (GO:1903377)	1/5	0.0502148	0.181666	0	0	24.2537	72.5536	NONO
peptidyl-cysteine S-nitrosylation (GO:0018119)	1/5	0.0502148	0.181666	0	0	24.2537	72.5536	GAPDH
positive regulation of endothelial cell chemotaxis by VEGF-activated vascular endothelial growth factor receptor signaling pathway (GO:0038033)	1/5	0.0502148	0.181666	0	0	24.2537	72.5536	HSPB1
positive regulation of Golgi to plasma membrane protein transport (GO:0042998)	1/5	0.0502148	0.181666	0	0	24.2537	72.5536	RACK1
positive regulation of intrinsic apoptotic signaling pathway by p53 class mediator (GO:1902255)	1/5	0.0502148	0.181666	0	0	24.2537	72.5536	EIF5A
positive regulation of mitochondrial depolarization (GO:0051901)	1/5	0.0502148	0.181666	0	0	24.2537	72.5536	RACK1
positive regulation of prostaglandin biosynthetic process (GO:0031394)	1/5	0.0502148	0.181666	0	0	24.2537	72.5536	ANXA1
proline biosynthetic process (GO:0006561)	1/5	0.0502148	0.181666	0	0	24.2537	72.5536	PYCR2
regulation of cardiac muscle contraction (GO:0055117)	2/36	0.0524556	0.187687	0	0	5.72617	16.8795	ATP2A2;CALM3
regulation of defense response to virus by host (GO:0050691)	2/36	0.0524556	0.187687	0	0	5.72617	16.8795	TOMM70;HSP90AA1
regulation of embryonic development (GO:0045995)	2/36	0.0524556	0.187687	0	0	5.72617	16.8795	CFL1;CDK1
intrinsic apoptotic signaling pathway by p53 class mediator (GO:0072332)	2/36	0.0524556	0.187687	0	0	5.72617	16.8795	RPS27L;TP53
positive regulation of interferon-beta production (GO:0032728)	2/36	0.0524556	0.187687	0	0	5.72617	16.8795	TOMM70;HSP90AA1
cellular component assembly (GO:0022607)	6/261	0.0526281	0.187892	0	0	2.31038	6.80291	LIMA1;FSCN1;FAS;FLNC;TP53;YWHAZ
centromere complex assembly (GO:0034508)	2/37	0.0550885	0.19539	0	0	5.56228	16.124	RUVBL1;RBBP7
lysosome localization (GO:0032418)	2/37	0.0550885	0.19539	0	0	5.56228	16.124	KIF5B;MYH9
nucleotide-excision repair, DNA incision, 5'-to lesion (GO:0006296)	2/37	0.0550885	0.19539	0	0	5.56228	16.124	DDB1;PCNA
positive regulation of cell population proliferation (GO:0008284)	9/474	0.0560486	0.198363	0	0	1.90882	5.50034	RPS4X;RPS9;CTF1;RPS15A;RPS6;DNAJA2;PRTN3;NAP1L1;SLC25A5
positive regulation of protein catabolic process (GO:0045732)	3/85	0.0568977	0.198543	0	0	3.57033	10.2344	DDB1;HSP90AA1;VCP
spliceosomal snRNP assembly (GO:0000387)	2/38	0.0577669	0.198543	0	0	5.4075	15.4186	PRPF6;PRPF19
positive regulation of cell development (GO:0010720)	2/38	0.0577669	0.198543	0	0	5.4075	15.4186	CX3CR1;NAP1L1
regulation of angiogenesis (GO:0045765)	5/203	0.0583162	0.198543	0	0	2.47437	7.03185	SARS1;RNH1;ANXA3;PGK1;HSPB1
Ras protein signal transduction (GO:0007265)	4/142	0.0585676	0.198543	0	0	2.83467	8.04358	TRIM28;CFL1;TP53;KPNB1
protein localization to organelle (GO:0033365)	4/142	0.0585676	0.198543	0	0	2.83467	8.04358	YWHAE;RPL11;LMNA;RAB6A
regulation of cell migration (GO:0030334)	8/408	0.0597769	0.198543	0	0	1.96904	5.54704	CLIC4;ANXA1;HSPA5;DLC1;LMNA;RACK1;ACTN4;VCL
protein-DNA covalent cross-linking repair (GO:0106300)	1/6	0.0599525	0.198543	0	0	19.402	54.6011	VCP
axo-dendritic transport (GO:0008088)	1/6	0.0599525	0.198543	0	0	19.402	54.6011	HSPA8
regulation of cardiac muscle hypertrophy in response to stress (GO:1903242)	1/6	0.0599525	0.198543	0	0	19.402	54.6011	LMNA
cell junction disassembly (GO:0150146)	1/6	0.0599525	0.198543	0	0	19.402	54.6011	CX3CR1
cellular heat acclimation (GO:0070370)	1/6	0.0599525	0.198543	0	0	19.402	54.6011	RBBP7
regulation of hyaluronan biosynthetic process (GO:1900125)	1/6	0.0599525	0.198543	0	0	19.402	54.6011	CLTC
regulation of nuclease activity (GO:0032069)	1/6	0.0599525	0.198543	0	0	19.402	54.6011	OASL
regulation of thymocyte apoptotic process (GO:0070243)	1/6	0.0599525	0.198543	0	0	19.402	54.6011	TP53
regulation of translational elongation (GO:0006448)	1/6	0.0599525	0.198543	0	0	19.402	54.6011	EIF5A
heat acclimation (GO:0010286)	1/6	0.0599525	0.198543	0	0	19.402	54.6011	RBBP7
hepatocyte differentiation (GO:0070365)	1/6	0.0599525	0.198543	0	0	19.402	54.6011	ANXA1
imitative learning (GO:0098596)	1/6	0.0599525	0.198543	0	0	19.402	54.6011	HTT
SCF complex assembly (GO:0010265)	1/6	0.0599525	0.198543	0	0	19.402	54.6011	CAND2
snoRNA localization (GO:0048254)	1/6	0.0599525	0.198543	0	0	19.402	54.6011	NOP58
membrane raft assembly (GO:0001765)	1/6	0.0599525	0.198543	0	0	19.402	54.6011	ANXA2
vocal learning (GO:0042297)	1/6	0.0599525	0.198543	0	0	19.402	54.6011	HTT
negative regulation of actin filament depolymerization (GO:0030835)	1/6	0.0599525	0.198543	0	0	19.402	54.6011	LIMA1
negative regulation of myeloid leukocyte mediated immunity (GO:0002887)	1/6	0.0599525	0.198543	0	0	19.402	54.6011	CX3CR1
neutrophil extravasation (GO:0072672)	1/6	0.0599525	0.198543	0	0	19.402	54.6011	PRTN3
peroxisome proliferator activated receptor signaling pathway (GO:0035357)	1/6	0.0599525	0.198543	0	0	19.402	54.6011	ACTN4
positive regulation of gluconeogenesis (GO:0045722)	1/6	0.0599525	0.198543	0	0	19.402	54.6011	DDB1
positive regulation of I-kappaB phosphorylation (GO:1903721)	1/6	0.0599525	0.198543	0	0	19.402	54.6011	CX3CR1
positive regulation of lipoprotein particle clearance (GO:0010986)	1/6	0.0599525	0.198543	0	0	19.402	54.6011	ANXA2
positive regulation of receptor binding (GO:1900122)	1/6	0.0599525	0.198543	0	0	19.402	54.6011	ANXA2
regulation of cellular component biogenesis (GO:0044087)	2/39	0.0604898	0.198543	0	0	5.26108	14.7588	HSPA8;HSP90AA1
DNA replication-independent nucleosome assembly (GO:0006336)	2/39	0.0604898	0.198543	0	0	5.26108	14.7588	RUVBL1;RBBP7
regulation of receptor-mediated endocytosis (GO:0048259)	2/39	0.0604898	0.198543	0	0	5.26108	14.7588	RAB21;HNRNPK
membrane protein proteolysis (GO:0033619)	2/39	0.0604898	0.198543	0	0	5.26108	14.7588	MYH9;PRTN3
nucleotide-excision repair, DNA incision (GO:0033683)	2/39	0.0604898	0.198543	0	0	5.26108	14.7588	DDB1;PCNA
bone development (GO:0060348)	2/40	0.063256	0.206374	0	0	5.12237	14.1407	RPL13;TP53
stem cell differentiation (GO:0048863)	2/40	0.063256	0.206374	0	0	5.12237	14.1407	PSMD11;TP53
positive regulation of cation channel activity (GO:2001259)	2/40	0.063256	0.206374	0	0	5.12237	14.1407	HTT;CALM3
protein import (GO:0017038)	3/89	0.0635422	0.206893	0	0	3.40358	9.38044	ABCD2;HSP90AA1;KPNB1
keratinocyte differentiation (GO:0030216)	2/41	0.0660642	0.208644	0	0	4.99078	13.5606	CLIC4;ANXA1
positive regulation of hydrolase activity (GO:0051345)	4/149	0.067418	0.208644	0	0	2.69686	7.27301	RACK1;RPS3;PRTN3;CALM3
ATP-dependent chromatin remodeling (GO:0043044)	2/42	0.0689133	0.208644	0	0	4.86576	13.0155	ANP32E;HNRNPC
regulation of ubiquitin-dependent protein catabolic process (GO:2000058)	2/42	0.0689133	0.208644	0	0	4.86576	13.0155	RPL5;RPL11
translesion synthesis (GO:0019985)	2/42	0.0689133	0.208644	0	0	4.86576	13.0155	VCP;PCNA
aldehyde biosynthetic process (GO:0046184)	1/7	0.0695908	0.208644	0	0	16.1675	43.0883	TPI1
aldehyde catabolic process (GO:0046185)	1/7	0.0695908	0.208644	0	0	16.1675	43.0883	AGXT
regulation by virus of viral protein levels in host cell (GO:0046719)	1/7	0.0695908	0.208644	0	0	16.1675	43.0883	DDB1
autophagosome membrane docking (GO:0016240)	1/7	0.0695908	0.208644	0	0	16.1675	43.0883	ATP2A2
regulation of cardiac muscle cell membrane potential (GO:0086036)	1/7	0.0695908	0.208644	0	0	16.1675	43.0883	ATP2A2
regulation of glial cell differentiation (GO:0045685)	1/7	0.0695908	0.208644	0	0	16.1675	43.0883	CDK1
regulation of I-kappaB phosphorylation (GO:1903719)	1/7	0.0695908	0.208644	0	0	16.1675	43.0883	CX3CR1
regulation of microglial cell migration (GO:1904139)	1/7	0.0695908	0.208644	0	0	16.1675	43.0883	CX3CR1
dense core granule cytoskeletal transport (GO:0099519)	1/7	0.0695908	0.208644	0	0	16.1675	43.0883	KIF5B
regulation of neurotrophin TRK receptor signaling pathway (GO:0051386)	1/7	0.0695908	0.208644	0	0	16.1675	43.0883	ZDHHC17
regulation of oxidative stress-induced neuron intrinsic apoptotic signaling pathway (GO:1903376)	1/7	0.0695908	0.208644	0	0	16.1675	43.0883	NONO
regulation of prostaglandin biosynthetic process (GO:0031392)	1/7	0.0695908	0.208644	0	0	16.1675	43.0883	ANXA1
endosome to lysosome transport via multivesicular body sorting pathway (GO:0032510)	1/7	0.0695908	0.208644	0	0	16.1675	43.0883	VCP
regulation of T-helper 1 cell differentiation (GO:0045625)	1/7	0.0695908	0.208644	0	0	16.1675	43.0883	ANXA1
G-quadruplex DNA unwinding (GO:0044806)	1/7	0.0695908	0.208644	0	0	16.1675	43.0883	HNRNPA2B1
regulation of transforming growth factor beta activation (GO:1901388)	1/7	0.0695908	0.208644	0	0	16.1675	43.0883	HSP90AB1
glyceraldehyde-3-phosphate metabolic process (GO:0019682)	1/7	0.0695908	0.208644	0	0	16.1675	43.0883	TPI1
Golgi disassembly (GO:0090166)	1/7	0.0695908	0.208644	0	0	16.1675	43.0883	CDK1
response to lead ion (GO:0010288)	1/7	0.0695908	0.208644	0	0	16.1675	43.0883	PPP1CA
rRNA-containing ribonucleoprotein complex export from nucleus (GO:0071428)	1/7	0.0695908	0.208644	0	0	16.1675	43.0883	EIF6
L-methionine salvage (GO:0071267)	1/7	0.0695908	0.208644	0	0	16.1675	43.0883	MRI1
T cell apoptotic process (GO:0070231)	1/7	0.0695908	0.208644	0	0	16.1675	43.0883	FAS
mitochondrion-endoplasmic reticulum membrane tethering (GO:1990456)	1/7	0.0695908	0.208644	0	0	16.1675	43.0883	ATP2A2
very long-chain fatty acid catabolic process (GO:0042760)	1/7	0.0695908	0.208644	0	0	16.1675	43.0883	ABCD2
negative regulation of DNA repair (GO:0045738)	1/7	0.0695908	0.208644	0	0	16.1675	43.0883	RPS3
negative regulation of intracellular transport (GO:0032387)	1/7	0.0695908	0.208644	0	0	16.1675	43.0883	CRYAB
negative regulation of mitochondrial outer membrane permeabilization involved in apoptotic signaling pathway (GO:1901029)	1/7	0.0695908	0.208644	0	0	16.1675	43.0883	SLC25A5
negative regulation of stress-activated protein kinase signaling cascade (GO:0070303)	1/7	0.0695908	0.208644	0	0	16.1675	43.0883	QARS1
negative regulation of type 2 immune response (GO:0002829)	1/7	0.0695908	0.208644	0	0	16.1675	43.0883	ANXA1
parallel actin filament bundle assembly (GO:0030046)	1/7	0.0695908	0.208644	0	0	16.1675	43.0883	FSCN1
positive regulation of cytoplasmic translation (GO:2000767)	1/7	0.0695908	0.208644	0	0	16.1675	43.0883	PKM
positive regulation of gastrulation (GO:2000543)	1/7	0.0695908	0.208644	0	0	16.1675	43.0883	RACK1
positive regulation of membrane depolarization (GO:1904181)	1/7	0.0695908	0.208644	0	0	16.1675	43.0883	RACK1
positive regulation of mitochondrial membrane potential (GO:0010918)	1/7	0.0695908	0.208644	0	0	16.1675	43.0883	VCP
positive regulation of podosome assembly (GO:0071803)	1/7	0.0695908	0.208644	0	0	16.1675	43.0883	FSCN1
positive regulation of protein deubiquitination (GO:1903003)	1/7	0.0695908	0.208644	0	0	16.1675	43.0883	VCP
posttranslational protein targeting to membrane, translocation (GO:0031204)	1/7	0.0695908	0.208644	0	0	16.1675	43.0883	HSPA5
proline metabolic process (GO:0006560)	1/7	0.0695908	0.208644	0	0	16.1675	43.0883	PYCR2
positive regulation of protein modification process (GO:0031401)	5/214	0.0697473	0.208729	0	0	2.34282	6.23865	HSP90AA1;DLC1;RACK1;FAS;CALM3
regulation of heart contraction (GO:0008016)	3/93	0.0705284	0.210679	0	0	3.25165	8.62253	ATP2A2;CALM3;ATP1A1
negative regulation of protein phosphorylation (GO:0001933)	4/152	0.0714118	0.212928	0	0	2.64179	6.97246	QARS1;RACK1;HSPB1;CALM3
cellular response to glucose starvation (GO:0042149)	2/43	0.0718022	0.21331	0	0	4.74685	12.5024	HSPA5;TP53
DNA synthesis involved in DNA repair (GO:0000731)	2/43	0.0718022	0.21331	0	0	4.74685	12.5024	VCP;PCNA
intracellular protein transmembrane transport (GO:0065002)	2/44	0.0747299	0.221603	0	0	4.63359	12.019	TOMM70;HSPA5
cellular response to radiation (GO:0071478)	2/45	0.0776951	0.222112	0	0	4.5256	11.5628	EEF1D;TP53
positive regulation of nervous system development (GO:0051962)	2/45	0.0776951	0.222112	0	0	4.5256	11.5628	CX3CR1;NAP1L1
alpha-beta T cell activation (GO:0046631)	1/8	0.0791309	0.222112	0	0	13.8571	35.1508	ANXA1
aspartate family amino acid biosynthetic process (GO:0009067)	1/8	0.0791309	0.222112	0	0	13.8571	35.1508	MTHFR
regulation of cardiac muscle cell action potential involved in regulation of contraction (GO:0098909)	1/8	0.0791309	0.222112	0	0	13.8571	35.1508	ATP2A2
box C/D snoRNP assembly (GO:0000492)	1/8	0.0791309	0.222112	0	0	13.8571	35.1508	RUVBL1
regulation of endodeoxyribonuclease activity (GO:0032071)	1/8	0.0791309	0.222112	0	0	13.8571	35.1508	RPS3
regulation of Golgi to plasma membrane protein transport (GO:0042996)	1/8	0.0791309	0.222112	0	0	13.8571	35.1508	RACK1
regulation of intrinsic apoptotic signaling pathway by p53 class mediator (GO:1902253)	1/8	0.0791309	0.222112	0	0	13.8571	35.1508	EIF5A
regulation of microvillus organization (GO:0032530)	1/8	0.0791309	0.222112	0	0	13.8571	35.1508	FSCN1
regulation of nitric oxide metabolic process (GO:0080164)	1/8	0.0791309	0.222112	0	0	13.8571	35.1508	CX3CR1
regulation of phospholipase A2 activity (GO:0032429)	1/8	0.0791309	0.222112	0	0	13.8571	35.1508	ANXA1
regulation of protein localization to chromatin (GO:1905634)	1/8	0.0791309	0.222112	0	0	13.8571	35.1508	VCP
ER overload response (GO:0006983)	1/8	0.0791309	0.222112	0	0	13.8571	35.1508	TP53
regulation of RNA biosynthetic process (GO:2001141)	1/8	0.0791309	0.222112	0	0	13.8571	35.1508	ACTN4
fructose metabolic process (GO:0006000)	1/8	0.0791309	0.222112	0	0	13.8571	35.1508	ALDOA
regulation of T-helper 2 cell differentiation (GO:0045628)	1/8	0.0791309	0.222112	0	0	13.8571	35.1508	ANXA1
glyoxylate metabolic process (GO:0046487)	1/8	0.0791309	0.222112	0	0	13.8571	35.1508	AGXT
skeletal muscle tissue regeneration (GO:0043403)	1/8	0.0791309	0.222112	0	0	13.8571	35.1508	ANXA1
stress-induced premature senescence (GO:0090400)	1/8	0.0791309	0.222112	0	0	13.8571	35.1508	TP53
sulfur amino acid biosynthetic process (GO:0000097)	1/8	0.0791309	0.222112	0	0	13.8571	35.1508	MTHFR
methionine metabolic process (GO:0006555)	1/8	0.0791309	0.222112	0	0	13.8571	35.1508	MTHFR
vitamin K metabolic process (GO:0042373)	1/8	0.0791309	0.222112	0	0	13.8571	35.1508	CBR1
myoblast migration (GO:0051451)	1/8	0.0791309	0.222112	0	0	13.8571	35.1508	ANXA1
negative regulation of phospholipase activity (GO:0010519)	1/8	0.0791309	0.222112	0	0	13.8571	35.1508	ANXA1
positive regulation of cell migration by vascular endothelial growth factor signaling pathway (GO:0038089)	1/8	0.0791309	0.222112	0	0	13.8571	35.1508	HSPB1
positive regulation of cysteine-type endopeptidase activity involved in apoptotic signaling pathway (GO:2001269)	1/8	0.0791309	0.222112	0	0	13.8571	35.1508	FAS
positive regulation of early endosome to late endosome transport (GO:2000643)	1/8	0.0791309	0.222112	0	0	13.8571	35.1508	RAB21
positive regulation of extracellular matrix disassembly (GO:0090091)	1/8	0.0791309	0.222112	0	0	13.8571	35.1508	FSCN1
positive regulation of myeloid cell apoptotic process (GO:0033034)	1/8	0.0791309	0.222112	0	0	13.8571	35.1508	ANXA1
positive regulation of ryanodine-sensitive calcium-release channel activity (GO:0060316)	1/8	0.0791309	0.222112	0	0	13.8571	35.1508	CALM3
regulation of peptidyl-serine phosphorylation (GO:0033135)	3/98	0.079724	0.223008	0	0	3.07973	7.7892	HSP90AA1;HSP90AB1;RACK1
RNA splicing (GO:0008380)	3/98	0.079724	0.223008	0	0	3.07973	7.7892	PRPF6;NONO;HNRNPC
alpha-amino acid metabolic process (GO:1901605)	2/46	0.0806969	0.224572	0	0	4.42253	11.1317	MTHFR;PYCR2
positive regulation of organelle assembly (GO:1902117)	2/46	0.0806969	0.224572	0	0	4.42253	11.1317	FSCN1;HTT
postreplication repair (GO:0006301)	2/46	0.0806969	0.224572	0	0	4.42253	11.1317	VCP;PCNA
response to UV (GO:0009411)	3/99	0.081623	0.226375	0	0	3.04749	7.63594	PCNA;TP53;EIF2S1
mRNA-containing ribonucleoprotein complex export from nucleus (GO:0071427)	3/99	0.081623	0.226375	0	0	3.04749	7.63594	DDX39A;EIF4A3;HNRNPA2B1
cell-matrix adhesion (GO:0007160)	3/100	0.0835414	0.231302	0	0	3.01592	7.48677	ACTN1;DLC1;VCL
regulation of cellular metabolic process (GO:0031323)	2/47	0.0837342	0.231442	0	0	4.32403	10.7241	ARF4;EIF6
cellular response to chemical stress (GO:0062197)	3/101	0.0854791	0.232202	0	0	2.985	7.34155	FAS;PYCR2;EIF2S1
regulation of interleukin-2 production (GO:0032663)	2/48	0.0868059	0.232202	0	0	4.22981	10.338	ANXA1;RPS3
establishment of protein localization to mitochondrion (GO:0072655)	2/48	0.0868059	0.232202	0	0	4.22981	10.338	TOMM70;TOMM34
positive regulation of blood vessel endothelial cell migration (GO:0043536)	2/48	0.0868059	0.232202	0	0	4.22981	10.338	ANXA1;HSPB1
positive regulation of endocytosis (GO:0045807)	2/48	0.0868059	0.232202	0	0	4.22981	10.338	RAB21;HNRNPK
DNA repair (GO:0006281)	6/298	0.0869339	0.232202	0	0	2.0138	4.91893	DDB1;VCP;PCNA;TRIM28;CDK1;TP53
cell junction assembly (GO:0034329)	3/102	0.0874359	0.232202	0	0	2.9547	7.20015	FARP1;FSCN1;FLNC
positive regulation of protein phosphorylation (GO:0001934)	7/371	0.0881566	0.232202	0	0	1.88724	4.58342	CX3CR1;HSP90AA1;HSP90AB1;RACK1;FAS;CALM3;TP53
astral microtubule organization (GO:0030953)	1/9	0.0885735	0.232202	0	0	12.1244	29.3886	KPNB1
ATF6-mediated unfolded protein response (GO:0036500)	1/9	0.0885735	0.232202	0	0	12.1244	29.3886	HSPA5
bone cell development (GO:0098751)	1/9	0.0885735	0.232202	0	0	12.1244	29.3886	ANXA2
regulation of DNA-directed DNA polymerase activity (GO:1900262)	1/9	0.0885735	0.232202	0	0	12.1244	29.3886	PCNA
regulation of endothelial cell development (GO:1901550)	1/9	0.0885735	0.232202	0	0	12.1244	29.3886	VCL
cellular response to muramyl dipeptide (GO:0071225)	1/9	0.0885735	0.232202	0	0	12.1244	29.3886	VIM
regulation of helicase activity (GO:0051095)	1/9	0.0885735	0.232202	0	0	12.1244	29.3886	TP53
regulation of PERK-mediated unfolded protein response (GO:1903897)	1/9	0.0885735	0.232202	0	0	12.1244	29.3886	HSPA5
regulation of sterol biosynthetic process (GO:0106118)	1/9	0.0885735	0.232202	0	0	12.1244	29.3886	KPNB1
fructose 1,6-bisphosphate metabolic process (GO:0030388)	1/9	0.0885735	0.232202	0	0	12.1244	29.3886	ALDOA
regulation of tumor necrosis factor superfamily cytokine production (GO:1903555)	1/9	0.0885735	0.232202	0	0	12.1244	29.3886	CX3CR1
intestinal cholesterol absorption (GO:0030299)	1/9	0.0885735	0.232202	0	0	12.1244	29.3886	LIMA1
ketone biosynthetic process (GO:0042181)	1/9	0.0885735	0.232202	0	0	12.1244	29.3886	TPI1
synapse pruning (GO:0098883)	1/9	0.0885735	0.232202	0	0	12.1244	29.3886	CX3CR1
tetrahydrofolate interconversion (GO:0035999)	1/9	0.0885735	0.232202	0	0	12.1244	29.3886	MTHFR
negative regulation of exocytosis (GO:0045920)	1/9	0.0885735	0.232202	0	0	12.1244	29.3886	ANXA1
negative regulation of necroptotic process (GO:0060546)	1/9	0.0885735	0.232202	0	0	12.1244	29.3886	SLC25A4
peptidyl-cysteine modification (GO:0018198)	1/9	0.0885735	0.232202	0	0	12.1244	29.3886	RAB6A
plasminogen activation (GO:0031639)	1/9	0.0885735	0.232202	0	0	12.1244	29.3886	PGK1
positive regulation of ATP biosynthetic process (GO:2001171)	1/9	0.0885735	0.232202	0	0	12.1244	29.3886	VCP
positive regulation of DNA-directed DNA polymerase activity (GO:1900264)	1/9	0.0885735	0.232202	0	0	12.1244	29.3886	PCNA
positive regulation of fatty acid beta-oxidation (GO:0032000)	1/9	0.0885735	0.232202	0	0	12.1244	29.3886	ABCD2
positive regulation of ligase activity (GO:0051351)	1/9	0.0885735	0.232202	0	0	12.1244	29.3886	AIMP2
positive regulation of membrane potential (GO:0045838)	1/9	0.0885735	0.232202	0	0	12.1244	29.3886	VCP
regulation of cellular localization (GO:0060341)	2/49	0.0899111	0.233453	0	0	4.13961	9.97204	HSP90AA1;HSP90AB1
regulation of interferon-beta production (GO:0032648)	2/49	0.0899111	0.233453	0	0	4.13961	9.97204	TOMM70;HSP90AA1
regulation of stress-activated MAPK cascade (GO:0032872)	2/49	0.0899111	0.233453	0	0	4.13961	9.97204	QARS1;FAS
response to hydrogen peroxide (GO:0042542)	2/49	0.0899111	0.233453	0	0	4.13961	9.97204	ANXA1;RPS3
RNA catabolic process (GO:0006401)	2/49	0.0899111	0.233453	0	0	4.13961	9.97204	RNH1;HNRNPD
positive regulation of reactive oxygen species metabolic process (GO:2000379)	2/49	0.0899111	0.233453	0	0	4.13961	9.97204	CBR1;TP53
mRNA transport (GO:0051028)	3/104	0.0914058	0.236957	0	0	2.89589	6.92827	DDX39A;EIF4A3;HNRNPA2B1
regulation of cellular component movement (GO:0051270)	2/50	0.0930487	0.239001	0	0	4.05316	9.62477	ACTN1;ACTN4
regulation of cell population proliferation (GO:0042127)	12/764	0.0948341	0.239001	0	0	1.5745	3.70892	RPS4X;RPS9;CTF1;RPS15A;DLC1;LMNA;RPS6;DNAJA2;PRTN3;NAP1L1;SLC25A5;TP53
chromosome organization (GO:0051276)	3/106	0.0954496	0.239001	0	0	2.83937	6.67013	COPS4;DDB1;MTHFR
RNA export from nucleus (GO:0006405)	3/106	0.0954496	0.239001	0	0	2.83937	6.67013	DDX39A;EIF4A3;HNRNPA2B1
DNA duplex unwinding (GO:0032508)	2/51	0.0962177	0.239001	0	0	3.97024	9.2949	DDB1;ANXA1
regulation of smoothened signaling pathway (GO:0008589)	2/51	0.0962177	0.239001	0	0	3.97024	9.2949	VCP;RACK1
intrinsic apoptotic signaling pathway in response to DNA damage (GO:0008630)	2/51	0.0962177	0.239001	0	0	3.97024	9.2949	RPS27L;TP53
mRNA export from nucleus (GO:0006406)	3/107	0.0974987	0.239001	0	0	2.81193	6.54593	DDX39A;EIF4A3;HNRNPA2B1
adherens junction assembly (GO:0034333)	1/10	0.0979198	0.239001	0	0	10.7767	25.0408	VCL
arachidonate transport (GO:1903963)	1/10	0.0979198	0.239001	0	0	10.7767	25.0408	ANXA1
arachidonic acid secretion (GO:0050482)	1/10	0.0979198	0.239001	0	0	10.7767	25.0408	ANXA1
regulation of high voltage-gated calcium channel activity (GO:1901841)	1/10	0.0979198	0.239001	0	0	10.7767	25.0408	CALM3
regulation of macrophage migration (GO:1905521)	1/10	0.0979198	0.239001	0	0	10.7767	25.0408	CX3CR1
regulation of podosome assembly (GO:0071801)	1/10	0.0979198	0.239001	0	0	10.7767	25.0408	FSCN1
regulation of receptor binding (GO:1900120)	1/10	0.0979198	0.239001	0	0	10.7767	25.0408	ATP2A2
formation of translation preinitiation complex (GO:0001731)	1/10	0.0979198	0.239001	0	0	10.7767	25.0408	EIF2S3
granulocyte migration (GO:0097530)	1/10	0.0979198	0.239001	0	0	10.7767	25.0408	ANXA1
hematopoietic stem cell differentiation (GO:0060218)	1/10	0.0979198	0.239001	0	0	10.7767	25.0408	TP53
retinoic acid receptor signaling pathway (GO:0048384)	1/10	0.0979198	0.239001	0	0	10.7767	25.0408	ACTN4
rRNA pseudouridine synthesis (GO:0031118)	1/10	0.0979198	0.239001	0	0	10.7767	25.0408	GAR1
sarcoplasmic reticulum calcium ion transport (GO:0070296)	1/10	0.0979198	0.239001	0	0	10.7767	25.0408	ATP2A2
small nucleolar ribonucleoprotein complex assembly (GO:0000491)	1/10	0.0979198	0.239001	0	0	10.7767	25.0408	RUVBL1
lipoprotein transport (GO:0042953)	1/10	0.0979198	0.239001	0	0	10.7767	25.0408	ZDHHC17
low-density lipoprotein particle receptor catabolic process (GO:0032802)	1/10	0.0979198	0.239001	0	0	10.7767	25.0408	CLTC
low-density lipoprotein receptor particle metabolic process (GO:0032799)	1/10	0.0979198	0.239001	0	0	10.7767	25.0408	CLTC
modulation by symbiont of host process (GO:0044003)	1/10	0.0979198	0.239001	0	0	10.7767	25.0408	PGK1
myelin maintenance (GO:0043217)	1/10	0.0979198	0.239001	0	0	10.7767	25.0408	ABCD2
negative regulation of cellular protein catabolic process (GO:1903363)	1/10	0.0979198	0.239001	0	0	10.7767	25.0408	ANXA2
negative regulation of receptor binding (GO:1900121)	1/10	0.0979198	0.239001	0	0	10.7767	25.0408	ATP2A2
negative regulation of telomerase activity (GO:0051974)	1/10	0.0979198	0.239001	0	0	10.7767	25.0408	TP53
negative regulation of transforming growth factor beta production (GO:0071635)	1/10	0.0979198	0.239001	0	0	10.7767	25.0408	HSP90AB1
negative regulation of voltage-gated calcium channel activity (GO:1901386)	1/10	0.0979198	0.239001	0	0	10.7767	25.0408	CALM3
neuron projection maintenance (GO:1990535)	1/10	0.0979198	0.239001	0	0	10.7767	25.0408	ABCD2
nucleic acid transport (GO:0050657)	1/10	0.0979198	0.239001	0	0	10.7767	25.0408	HNRNPA2B1
positive regulation of receptor recycling (GO:0001921)	1/10	0.0979198	0.239001	0	0	10.7767	25.0408	ANXA2
positive regulation of RIG-I signaling pathway (GO:1900246)	1/10	0.0979198	0.239001	0	0	10.7767	25.0408	OASL
positive regulation of T cell apoptotic process (GO:0070234)	1/10	0.0979198	0.239001	0	0	10.7767	25.0408	TP53
primary miRNA processing (GO:0031053)	1/10	0.0979198	0.239001	0	0	10.7767	25.0408	HNRNPA2B1
protein deneddylation (GO:0000338)	1/10	0.0979198	0.239001	0	0	10.7767	25.0408	COPS4
regulation of exocytosis (GO:0017157)	2/52	0.0994173	0.240492	0	0	3.89064	8.98127	RAB21;ANXA1
regulation of intrinsic apoptotic signaling pathway (GO:2001242)	2/52	0.0994173	0.240492	0	0	3.89064	8.98127	RACK1;TP53
response to peptide hormone (GO:0043434)	2/52	0.0994173	0.240492	0	0	3.89064	8.98127	ANXA1;EIF6
signal transduction in response to DNA damage (GO:0042770)	2/52	0.0994173	0.240492	0	0	3.89064	8.98127	PRPF19;TP53
positive regulation of protein localization to plasma membrane (GO:1903078)	2/52	0.0994173	0.240492	0	0	3.89064	8.98127	KIF5B;RACK1
protein homotetramerization (GO:0051289)	2/52	0.0994173	0.240492	0	0	3.89064	8.98127	ALDOA;ALDH9A1
epidermal cell differentiation (GO:0009913)	2/53	0.102646	0.244361	0	0	3.81416	8.6828	CLIC4;ANXA1
IRE1-mediated unfolded protein response (GO:0036498)	2/53	0.102646	0.244361	0	0	3.81416	8.6828	HSPA5;LMNA
positive regulation of NIK/NF-kappaB signaling (GO:1901224)	2/53	0.102646	0.244361	0	0	3.81416	8.6828	RPS3;ACTN4
negative regulation of nucleic acid-templated transcription (GO:1903507)	8/464	0.105586	0.244361	0	0	1.72224	3.87199	EIF4A2;HSPA8;TRIM28;QARS1;YWHAQ;NONO;TP53;CRYAB
regulation of focal adhesion assembly (GO:0051893)	2/54	0.105904	0.244361	0	0	3.74062	8.39852	DLC1;VCL
inorganic anion transport (GO:0015698)	2/54	0.105904	0.244361	0	0	3.74062	8.39852	CLIC4;CLIC1
actin filament depolymerization (GO:0030042)	1/11	0.107171	0.244361	0	0	9.69853	21.66	CFL1
actin filament network formation (GO:0051639)	1/11	0.107171	0.244361	0	0	9.69853	21.66	ACTN1
regulation of cysteine-type endopeptidase activity involved in apoptotic signaling pathway (GO:2001267)	1/11	0.107171	0.244361	0	0	9.69853	21.66	FAS
cell-cell junction maintenance (GO:0045217)	1/11	0.107171	0.244361	0	0	9.69853	21.66	PRTN3
cellular response to increased oxygen levels (GO:0036295)	1/11	0.107171	0.244361	0	0	9.69853	21.66	FAS
cyclooxygenase pathway (GO:0019371)	1/11	0.107171	0.244361	0	0	9.69853	21.66	CBR1
regulation of mitochondrial depolarization (GO:0051900)	1/11	0.107171	0.244361	0	0	9.69853	21.66	RACK1
ER-associated misfolded protein catabolic process (GO:0071712)	1/11	0.107171	0.244361	0	0	9.69853	21.66	VCP
regulation of stress-activated protein kinase signaling cascade (GO:0070302)	1/11	0.107171	0.244361	0	0	9.69853	21.66	FAS
regulation of synapse maturation (GO:0090128)	1/11	0.107171	0.244361	0	0	9.69853	21.66	YWHAZ
glutamine family amino acid biosynthetic process (GO:0009084)	1/11	0.107171	0.244361	0	0	9.69853	21.66	PYCR2
glycerol metabolic process (GO:0006071)	1/11	0.107171	0.244361	0	0	9.69853	21.66	TPI1
intestinal lipid absorption (GO:0098856)	1/11	0.107171	0.244361	0	0	9.69853	21.66	LIMA1
lipoprotein localization (GO:0044872)	1/11	0.107171	0.244361	0	0	9.69853	21.66	ZDHHC17
synaptic vesicle transport (GO:0048489)	1/11	0.107171	0.244361	0	0	9.69853	21.66	KIF5B
T cell homeostasis (GO:0043029)	1/11	0.107171	0.244361	0	0	9.69853	21.66	FAS
tetrahydrobiopterin metabolic process (GO:0046146)	1/11	0.107171	0.244361	0	0	9.69853	21.66	HSP90AA1
tetrahydrofolate metabolic process (GO:0046653)	1/11	0.107171	0.244361	0	0	9.69853	21.66	MTHFR
miRNA mediated inhibition of translation (GO:0035278)	1/11	0.107171	0.244361	0	0	9.69853	21.66	EIF6
monocyte differentiation (GO:0030224)	1/11	0.107171	0.244361	0	0	9.69853	21.66	MYH9
negative regulation of calcium ion transmembrane transport (GO:1903170)	1/11	0.107171	0.244361	0	0	9.69853	21.66	YWHAE
negative regulation of programmed necrotic cell death (GO:0062099)	1/11	0.107171	0.244361	0	0	9.69853	21.66	SLC25A4
negative regulation of T-helper cell differentiation (GO:0045623)	1/11	0.107171	0.244361	0	0	9.69853	21.66	ANXA1
negative regulation of translation, ncRNA-mediated (GO:0040033)	1/11	0.107171	0.244361	0	0	9.69853	21.66	EIF6
positive regulation by host of viral process (GO:0044794)	1/11	0.107171	0.244361	0	0	9.69853	21.66	CFL1
positive regulation of cellular respiration (GO:1901857)	1/11	0.107171	0.244361	0	0	9.69853	21.66	VCP
positive regulation of ceramide biosynthetic process (GO:2000304)	1/11	0.107171	0.244361	0	0	9.69853	21.66	RACK1
positive regulation of cytoplasmic transport (GO:1903651)	1/11	0.107171	0.244361	0	0	9.69853	21.66	RAB21
positive regulation of DNA methylation-dependent heterochromatin assembly (GO:0090309)	1/11	0.107171	0.244361	0	0	9.69853	21.66	TRIM28
positive regulation of leukocyte apoptotic process (GO:2000108)	1/11	0.107171	0.244361	0	0	9.69853	21.66	ANXA1
positive regulation of neuroblast proliferation (GO:0002052)	1/11	0.107171	0.244361	0	0	9.69853	21.66	CX3CR1
positive regulation of production of miRNAs involved in gene silencing by miRNA (GO:1903800)	1/11	0.107171	0.244361	0	0	9.69853	21.66	TP53
positive regulation of sphingolipid biosynthetic process (GO:0090154)	1/11	0.107171	0.244361	0	0	9.69853	21.66	RACK1
positive regulation of vacuole organization (GO:0044090)	1/11	0.107171	0.244361	0	0	9.69853	21.66	ANXA2
positive regulation of viral release from host cell (GO:1902188)	1/11	0.107171	0.244361	0	0	9.69853	21.66	DDB1
regulation of cardiac conduction (GO:1903779)	2/55	0.109189	0.248616	0	0	3.66986	8.12753	ATP2A2;ATP1A1
negative regulation of cell motility (GO:2000146)	3/114	0.112329	0.254544	0	0	2.63366	5.75803	CLIC4;DLC1;VCL
positive regulation of cellular component organization (GO:0051130)	3/114	0.112329	0.254544	0	0	2.63366	5.75803	VCP;RACK1;RPS3
cellular response to peptide (GO:1901653)	2/57	0.11584	0.254544	0	0	3.53605	7.62213	VIM;TP53
dicarboxylic acid metabolic process (GO:0043648)	2/57	0.11584	0.254544	0	0	3.53605	7.62213	IDH2;MTHFR
regulation of actin filament depolymerization (GO:0030834)	1/12	0.116327	0.254544	0	0	8.8164	18.9671	LIMA1
regulation of alcohol biosynthetic process (GO:1902930)	1/12	0.116327	0.254544	0	0	8.8164	18.9671	KPNB1
regulation of cell communication by electrical coupling involved in cardiac conduction (GO:1901844)	1/12	0.116327	0.254544	0	0	8.8164	18.9671	CALM3
carnitine metabolic process (GO:0009437)	1/12	0.116327	0.254544	0	0	8.8164	18.9671	ALDH9A1
chromatin assembly or disassembly (GO:0006333)	1/12	0.116327	0.254544	0	0	8.8164	18.9671	TP53
early endosome to Golgi transport (GO:0034498)	1/12	0.116327	0.254544	0	0	8.8164	18.9671	RAB6A
epithelial cell-cell adhesion (GO:0090136)	1/12	0.116327	0.254544	0	0	8.8164	18.9671	VCL
replicative senescence (GO:0090399)	1/12	0.116327	0.254544	0	0	8.8164	18.9671	TP53
homocysteine metabolic process (GO:0050667)	1/12	0.116327	0.254544	0	0	8.8164	18.9671	MTHFR
maintenance of protein localization in endoplasmic reticulum (GO:0035437)	1/12	0.116327	0.254544	0	0	8.8164	18.9671	HSPA5
tricarboxylic acid metabolic process (GO:0072350)	1/12	0.116327	0.254544	0	0	8.8164	18.9671	IDH2
mitochondrial genome maintenance (GO:0000002)	1/12	0.116327	0.254544	0	0	8.8164	18.9671	SLC25A4
urogenital system development (GO:0001655)	1/12	0.116327	0.254544	0	0	8.8164	18.9671	ANXA1
mitotic nuclear membrane disassembly (GO:0007077)	1/12	0.116327	0.254544	0	0	8.8164	18.9671	CDK1
modulation by host of viral process (GO:0044788)	1/12	0.116327	0.254544	0	0	8.8164	18.9671	CFL1
mRNA transcription (GO:0009299)	1/12	0.116327	0.254544	0	0	8.8164	18.9671	TP53
negative regulation by host of viral process (GO:0044793)	1/12	0.116327	0.254544	0	0	8.8164	18.9671	PSMC3
negative regulation of cardiac muscle hypertrophy (GO:0010614)	1/12	0.116327	0.254544	0	0	8.8164	18.9671	LMNA
negative regulation of release of sequestered calcium ion into cytosol (GO:0051280)	1/12	0.116327	0.254544	0	0	8.8164	18.9671	CALM3
negative regulation of ryanodine-sensitive calcium-release channel activity (GO:0060315)	1/12	0.116327	0.254544	0	0	8.8164	18.9671	CALM3
phosphate ion transmembrane transport (GO:0035435)	1/12	0.116327	0.254544	0	0	8.8164	18.9671	SLC25A3
positive regulation of fatty acid oxidation (GO:0046321)	1/12	0.116327	0.254544	0	0	8.8164	18.9671	ABCD2
posttranslational protein targeting to endoplasmic reticulum membrane (GO:0006620)	1/12	0.116327	0.254544	0	0	8.8164	18.9671	HSPA5
protein insertion into mitochondrial inner membrane (GO:0045039)	1/12	0.116327	0.254544	0	0	8.8164	18.9671	TOMM70
protein localization to condensed chromosome (GO:1903083)	1/12	0.116327	0.254544	0	0	8.8164	18.9671	CDK1
positive regulation of angiogenesis (GO:0045766)	3/116	0.116717	0.255053	0	0	2.58679	5.55643	PKM;ANXA3;HSPB1
regulation of phagocytosis (GO:0050764)	2/58	0.119203	0.259441	0	0	3.47273	7.38625	RACK1;PRTN3
positive regulation of mitochondrion organization (GO:0010822)	2/58	0.119203	0.259441	0	0	3.47273	7.38625	HTT;TP53
positive regulation of mitotic cell cycle phase transition (GO:1901992)	2/58	0.119203	0.259441	0	0	3.47273	7.38625	ANXA1;CDK1
regulation of protein binding (GO:0043393)	3/118	0.121168	0.259714	0	0	2.54154	5.36413	RPL11;RACK1;PPP1CA
regulation of secretion by cell (GO:1903530)	2/59	0.12259	0.259714	0	0	3.41163	7.16071	RAB21;ANXA1
pseudouridine synthesis (GO:0001522)	1/13	0.12539	0.259714	0	0	8.08129	16.7794	GAR1
pteridine-containing compound metabolic process (GO:0042558)	1/13	0.12539	0.259714	0	0	8.08129	16.7794	HSP90AA1
antifungal innate immune response (GO:0061760)	1/13	0.12539	0.259714	0	0	8.08129	16.7794	CX3CR1
regulation of cell aging (GO:0090342)	1/13	0.12539	0.259714	0	0	8.08129	16.7794	LMNA
regulation of cell communication by electrical coupling (GO:0010649)	1/13	0.12539	0.259714	0	0	8.08129	16.7794	CALM3
cellular potassium ion homeostasis (GO:0030007)	1/13	0.12539	0.259714	0	0	8.08129	16.7794	ATP1A1
regulation of histone modification (GO:0031056)	1/13	0.12539	0.259714	0	0	8.08129	16.7794	MTHFR
regulation of membrane repolarization (GO:0060306)	1/13	0.12539	0.259714	0	0	8.08129	16.7794	YWHAE
cytoplasmic sequestering of protein (GO:0051220)	1/13	0.12539	0.259714	0	0	8.08129	16.7794	YWHAB
detection of calcium ion (GO:0005513)	1/13	0.12539	0.259714	0	0	8.08129	16.7794	CALM3
relaxation of cardiac muscle (GO:0055119)	1/13	0.12539	0.259714	0	0	8.08129	16.7794	ATP1A1
response to muramyl dipeptide (GO:0032495)	1/13	0.12539	0.259714	0	0	8.08129	16.7794	VIM
homeostasis of number of cells (GO:0048872)	1/13	0.12539	0.259714	0	0	8.08129	16.7794	CX3CR1
icosanoid secretion (GO:0032309)	1/13	0.12539	0.259714	0	0	8.08129	16.7794	ANXA1
ribosomal subunit export from nucleus (GO:0000054)	1/13	0.12539	0.259714	0	0	8.08129	16.7794	EIF6
sodium ion export across plasma membrane (GO:0036376)	1/13	0.12539	0.259714	0	0	8.08129	16.7794	ATP1A1
macrophage activation involved in immune response (GO:0002281)	1/13	0.12539	0.259714	0	0	8.08129	16.7794	CX3CR1
synaptic vesicle localization (GO:0097479)	1/13	0.12539	0.259714	0	0	8.08129	16.7794	KIF5B
transport along microtubule (GO:0010970)	1/13	0.12539	0.259714	0	0	8.08129	16.7794	COPG1
microtubule-based transport (GO:0099111)	1/13	0.12539	0.259714	0	0	8.08129	16.7794	HTT
UV-damage excision repair (GO:0070914)	1/13	0.12539	0.259714	0	0	8.08129	16.7794	DDB1
muscle tissue development (GO:0060537)	1/13	0.12539	0.259714	0	0	8.08129	16.7794	CSRP1
negative regulation by host of viral transcription (GO:0043922)	1/13	0.12539	0.259714	0	0	8.08129	16.7794	PSMC3
negative regulation of cell morphogenesis involved in differentiation (GO:0010771)	1/13	0.12539	0.259714	0	0	8.08129	16.7794	ACTN4
negative regulation of hydrogen peroxide-induced cell death (GO:1903206)	1/13	0.12539	0.259714	0	0	8.08129	16.7794	RACK1
negative regulation of macromolecule biosynthetic process (GO:0010558)	1/13	0.12539	0.259714	0	0	8.08129	16.7794	CLTC
negative regulation of reactive oxygen species biosynthetic process (GO:1903427)	1/13	0.12539	0.259714	0	0	8.08129	16.7794	ABCD2
negative regulation of substrate adhesion-dependent cell spreading (GO:1900025)	1/13	0.12539	0.259714	0	0	8.08129	16.7794	ACTN4
negative regulation of viral release from host cell (GO:1902187)	1/13	0.12539	0.259714	0	0	8.08129	16.7794	TRIM28
plasma membrane repair (GO:0001778)	1/13	0.12539	0.259714	0	0	8.08129	16.7794	MYH9
positive regulation of cell aging (GO:0090343)	1/13	0.12539	0.259714	0	0	8.08129	16.7794	LMNA
positive regulation of fatty acid biosynthetic process (GO:0045723)	1/13	0.12539	0.259714	0	0	8.08129	16.7794	ABCD2
positive regulation of heterochromatin assembly (GO:0031453)	1/13	0.12539	0.259714	0	0	8.08129	16.7794	TRIM28
positive regulation of protein localization to cell surface (GO:2000010)	1/13	0.12539	0.259714	0	0	8.08129	16.7794	HSP90AB1
positive regulation of purine nucleotide biosynthetic process (GO:1900373)	1/13	0.12539	0.259714	0	0	8.08129	16.7794	VCP
positive regulation of ruffle assembly (GO:1900029)	1/13	0.12539	0.259714	0	0	8.08129	16.7794	PFN1
cellular protein catabolic process (GO:0044257)	2/60	0.126001	0.260647	0	0	3.35264	6.94489	PSMA6;CLTC
cellular response to interferon-gamma (GO:0071346)	3/121	0.127959	0.264362	0	0	2.47655	5.0919	RPL13A;GAPDH;OASL
protein modification by small protein conjugation (GO:0032446)	7/409	0.12844	0.26502	0	0	1.7055	3.50018	DDB1;CAND2;VCP;PCNA;TRIM28;RACK1;ELOC
negative regulation of cellular process (GO:0048523)	9/566	0.128804	0.265434	0	0	1.58596	3.25036	ACTN1;DLC1;LMNA;RACK1;MYH9;PRTN3;RBBP7;TP53;CRYAB
regulation of anatomical structure morphogenesis (GO:0022603)	3/123	0.132561	0.268722	0	0	2.43502	4.92049	RNH1;CFL1;PDLIM5
regulation of neurogenesis (GO:0050767)	2/62	0.132888	0.268722	0	0	3.24056	6.54024	CX3CR1;NAP1L1
negative regulation of kinase activity (GO:0033673)	2/62	0.132888	0.268722	0	0	3.24056	6.54024	QARS1;HSPB1
2-oxoglutarate metabolic process (GO:0006103)	1/14	0.134361	0.268722	0	0	7.45928	14.9725	IDH2
regulation of cAMP-dependent protein kinase activity (GO:2000479)	1/14	0.134361	0.268722	0	0	7.45928	14.9725	HTT
cell junction maintenance (GO:0034331)	1/14	0.134361	0.268722	0	0	7.45928	14.9725	PRTN3
regulation of DNA methylation-dependent heterochromatin assembly (GO:0090308)	1/14	0.134361	0.268722	0	0	7.45928	14.9725	TRIM28
regulation of fatty acid beta-oxidation (GO:0031998)	1/14	0.134361	0.268722	0	0	7.45928	14.9725	ABCD2
regulation of gastrulation (GO:0010470)	1/14	0.134361	0.268722	0	0	7.45928	14.9725	RACK1
regulation of histone methylation (GO:0031060)	1/14	0.134361	0.268722	0	0	7.45928	14.9725	MTHFR
regulation of IRE1-mediated unfolded protein response (GO:1903894)	1/14	0.134361	0.268722	0	0	7.45928	14.9725	HSPA5
regulation of response to interferon-gamma (GO:0060330)	1/14	0.134361	0.268722	0	0	7.45928	14.9725	HSP90AB1
relaxation of muscle (GO:0090075)	1/14	0.134361	0.268722	0	0	7.45928	14.9725	ATP1A1
response to X-ray (GO:0010165)	1/14	0.134361	0.268722	0	0	7.45928	14.9725	ANXA1
ncRNA transcription (GO:0098781)	1/14	0.134361	0.268722	0	0	7.45928	14.9725	CAVIN1
negative regulation of translational initiation (GO:0045947)	1/14	0.134361	0.268722	0	0	7.45928	14.9725	EIF3E
neurotransmitter biosynthetic process (GO:0042136)	1/14	0.134361	0.268722	0	0	7.45928	14.9725	ALDH9A1
nuclear membrane disassembly (GO:0051081)	1/14	0.134361	0.268722	0	0	7.45928	14.9725	CDK1
peptidyl-serine dephosphorylation (GO:0070262)	1/14	0.134361	0.268722	0	0	7.45928	14.9725	PPP1CA
positive regulation of glucose metabolic process (GO:0010907)	1/14	0.134361	0.268722	0	0	7.45928	14.9725	DDB1
positive regulation of sodium ion transmembrane transporter activity (GO:2000651)	1/14	0.134361	0.268722	0	0	7.45928	14.9725	ACTN4
positive regulation of T cell receptor signaling pathway (GO:0050862)	1/14	0.134361	0.268722	0	0	7.45928	14.9725	RPS3
positive regulation of T-helper cell differentiation (GO:0045624)	1/14	0.134361	0.268722	0	0	7.45928	14.9725	ANXA1
protein localization to kinetochore (GO:0034501)	1/14	0.134361	0.268722	0	0	7.45928	14.9725	CDK1
actin cytoskeleton reorganization (GO:0031532)	2/63	0.136364	0.271394	0	0	3.18727	6.35041	ANXA1;MYH9
cellular response to reactive oxygen species (GO:0034614)	2/63	0.136364	0.271394	0	0	3.18727	6.35041	ANXA1;RPS3
negative regulation of endopeptidase activity (GO:0010951)	2/63	0.136364	0.271394	0	0	3.18727	6.35041	SERPINH1;GAPDH
negative regulation of peptidase activity (GO:0010466)	2/63	0.136364	0.271394	0	0	3.18727	6.35041	SERPINH1;GAPDH
protein targeting (GO:0006605)	3/125	0.13722	0.272764	0	0	2.39486	4.75661	TOMM70;RPL11;TOMM34
negative regulation of cell growth (GO:0030308)	3/126	0.13957	0.27597	0	0	2.37527	4.67736	RACK1;RBBP7;TP53
negative regulation of growth (GO:0045926)	3/126	0.13957	0.27597	0	0	2.37527	4.67736	RACK1;RBBP7;TP53
protein secretion (GO:0009306)	2/64	0.13986	0.27597	0	0	3.13571	6.1683	ANXA1;COPG1
antimicrobial humoral immune response mediated by antimicrobial peptide (GO:0061844)	2/64	0.13986	0.27597	0	0	3.13571	6.1683	RPL39;GAPDH
regulation of extrinsic apoptotic signaling pathway (GO:2001236)	2/64	0.13986	0.27597	0	0	3.13571	6.1683	HTT;FAS
plasma membrane organization (GO:0007009)	2/64	0.13986	0.27597	0	0	3.13571	6.1683	ABCD2;MYH9
negative regulation of signal transduction (GO:0009968)	5/267	0.140319	0.27597	0	0	1.86384	3.66028	CX3CR1;VCP;QARS1;YWHAB;RACK1
regulation of aerobic respiration (GO:1903715)	1/15	0.14324	0.27597	0	0	6.92612	13.4591	VCP
regulation of cytoplasmic translation (GO:2000765)	1/15	0.14324	0.27597	0	0	6.92612	13.4591	PKM
regulation of endothelial cell chemotaxis (GO:2001026)	1/15	0.14324	0.27597	0	0	6.92612	13.4591	HSPB1
cellular response to arsenic-containing substance (GO:0071243)	1/15	0.14324	0.27597	0	0	6.92612	13.4591	VCP
regulation of extracellular matrix disassembly (GO:0010715)	1/15	0.14324	0.27597	0	0	6.92612	13.4591	FSCN1
cellular sodium ion homeostasis (GO:0006883)	1/15	0.14324	0.27597	0	0	6.92612	13.4591	ATP1A1
clathrin coat assembly (GO:0048268)	1/15	0.14324	0.27597	0	0	6.92612	13.4591	CLTC
embryonic cranial skeleton morphogenesis (GO:0048701)	1/15	0.14324	0.27597	0	0	6.92612	13.4591	EIF4A3
endoplasmic reticulum to cytosol transport (GO:1903513)	1/15	0.14324	0.27597	0	0	6.92612	13.4591	VCP
establishment of apical/basal cell polarity (GO:0035089)	1/15	0.14324	0.27597	0	0	6.92612	13.4591	FSCN1
heterocycle biosynthetic process (GO:0018130)	1/15	0.14324	0.27597	0	0	6.92612	13.4591	PYCR2
interleukin-27-mediated signaling pathway (GO:0070106)	1/15	0.14324	0.27597	0	0	6.92612	13.4591	OASL
membrane raft organization (GO:0031579)	1/15	0.14324	0.27597	0	0	6.92612	13.4591	ANXA2
tRNA splicing, via endonucleolytic cleavage and ligation (GO:0006388)	1/15	0.14324	0.27597	0	0	6.92612	13.4591	RTCB
negative regulation of cellular component movement (GO:0051271)	1/15	0.14324	0.27597	0	0	6.92612	13.4591	ACTN1
negative regulation of leukocyte mediated cytotoxicity (GO:0001911)	1/15	0.14324	0.27597	0	0	6.92612	13.4591	CX3CR1
positive regulation of endothelial cell chemotaxis (GO:2001028)	1/15	0.14324	0.27597	0	0	6.92612	13.4591	HSPB1
positive regulation of pattern recognition receptor signaling pathway (GO:0062208)	1/15	0.14324	0.27597	0	0	6.92612	13.4591	OASL
positive regulation of sprouting angiogenesis (GO:1903672)	1/15	0.14324	0.27597	0	0	6.92612	13.4591	PKM
cell-cell junction assembly (GO:0007043)	2/66	0.146908	0.282369	0	0	3.03741	5.82558	FSCN1;VCL
positive regulation of T cell proliferation (GO:0042102)	2/66	0.146908	0.282369	0	0	3.03741	5.82558	ANXA1;RPS3
Golgi organization (GO:0007030)	3/130	0.149106	0.282537	0	0	2.29999	4.37712	CDK1;HTT;YWHAZ
anion transmembrane transport (GO:0098656)	2/67	0.15046	0.282537	0	0	2.99053	5.66423	SLC25A5;SLC25A4
regulation of viral genome replication (GO:0045069)	2/67	0.15046	0.282537	0	0	2.99053	5.66423	DDB1;OASL
transcription elongation from RNA polymerase II promoter (GO:0006368)	2/67	0.15046	0.282537	0	0	2.99053	5.66423	ADRM1;ELOC
vascular endothelial growth factor receptor signaling pathway (GO:0048010)	2/67	0.15046	0.282537	0	0	2.99053	5.66423	HSP90AA1;HSPB1
positive regulation of catabolic process (GO:0009896)	2/67	0.15046	0.282537	0	0	2.99053	5.66423	DDB1;VCP
cellular response to DNA damage stimulus (GO:0006974)	6/350	0.151434	0.282537	0	0	1.70483	3.21805	DDB1;VCP;TRIM28;RPS3;CDK1;TP53
apoptotic DNA fragmentation (GO:0006309)	1/16	0.152028	0.282537	0	0	6.46405	12.1763	KPNB1
regulation of ATP biosynthetic process (GO:2001169)	1/16	0.152028	0.282537	0	0	6.46405	12.1763	VCP
regulation of ceramide biosynthetic process (GO:2000303)	1/16	0.152028	0.282537	0	0	6.46405	12.1763	RACK1
regulation of establishment of cell polarity (GO:2000114)	1/16	0.152028	0.282537	0	0	6.46405	12.1763	RACK1
cellular response to corticosteroid stimulus (GO:0071384)	1/16	0.152028	0.282537	0	0	6.46405	12.1763	ANXA1
regulation of hormone secretion (GO:0046883)	1/16	0.152028	0.282537	0	0	6.46405	12.1763	ANXA1
regulation of interleukin-1 production (GO:0032652)	1/16	0.152028	0.282537	0	0	6.46405	12.1763	ANXA1
regulation of intrinsic apoptotic signaling pathway in response to DNA damage (GO:1902229)	1/16	0.152028	0.282537	0	0	6.46405	12.1763	RPS3
regulation of oxidative phosphorylation (GO:0002082)	1/16	0.152028	0.282537	0	0	6.46405	12.1763	VCP
histone H2A acetylation (GO:0043968)	1/16	0.152028	0.282537	0	0	6.46405	12.1763	RUVBL1
retrograde axonal transport (GO:0008090)	1/16	0.152028	0.282537	0	0	6.46405	12.1763	KIF5B
RNA splicing, via endonucleolytic cleavage and ligation (GO:0000394)	1/16	0.152028	0.282537	0	0	6.46405	12.1763	RTCB
serine family amino acid metabolic process (GO:0009069)	1/16	0.152028	0.282537	0	0	6.46405	12.1763	SARS1
killing by host of symbiont cells (GO:0051873)	1/16	0.152028	0.282537	0	0	6.46405	12.1763	GAPDH
membrane repolarization (GO:0086009)	1/16	0.152028	0.282537	0	0	6.46405	12.1763	ATP1A1
mRNA cis splicing, via spliceosome (GO:0045292)	1/16	0.152028	0.282537	0	0	6.46405	12.1763	SNRNP200
negative regulation of cell-substrate junction organization (GO:0150118)	1/16	0.152028	0.282537	0	0	6.46405	12.1763	DLC1
negative regulation of focal adhesion assembly (GO:0051895)	1/16	0.152028	0.282537	0	0	6.46405	12.1763	DLC1
neuron projection organization (GO:0106027)	1/16	0.152028	0.282537	0	0	6.46405	12.1763	ABCD2
nucleotide catabolic process (GO:0009166)	1/16	0.152028	0.282537	0	0	6.46405	12.1763	VCP
positive regulation of collagen biosynthetic process (GO:0032967)	1/16	0.152028	0.282537	0	0	6.46405	12.1763	VIM
protein localization to endoplasmic reticulum (GO:0070972)	1/16	0.152028	0.282537	0	0	6.46405	12.1763	HSPA5
supramolecular fiber organization (GO:0097435)	6/351	0.152844	0.283729	0	0	1.6998	3.1928	HSP90AB1;TPM4;ACTN1;SERPINH1;VIM;ALDOA
DNA metabolic process (GO:0006259)	5/277	0.156237	0.289131	0	0	1.79439	3.33108	DDB1;VCP;PCNA;TRIM28;CDK1
DNA-templated transcription, elongation (GO:0006354)	2/69	0.157613	0.289131	0	0	2.90096	5.35985	ADRM1;ELOC
RNA 3'-end processing (GO:0031123)	2/69	0.157613	0.289131	0	0	2.90096	5.35985	DDX39A;EIF4A3
positive regulation of protein transport (GO:0051222)	2/69	0.157613	0.289131	0	0	2.90096	5.35985	RACK1;MYH10
purine ribonucleotide transport (GO:0015868)	1/17	0.160727	0.289131	0	0	6.05974	11.0775	SLC25A4
regulation of cardiac muscle contraction by regulation of the release of sequestered calcium ion (GO:0010881)	1/17	0.160727	0.289131	0	0	6.05974	11.0775	CALM3
regulation of cellular respiration (GO:0043457)	1/17	0.160727	0.289131	0	0	6.05974	11.0775	VCP
regulation of cellular response to growth factor stimulus (GO:0090287)	1/17	0.160727	0.289131	0	0	6.05974	11.0775	ZDHHC17
regulation of cholesterol biosynthetic process (GO:0045540)	1/17	0.160727	0.289131	0	0	6.05974	11.0775	KPNB1
cell communication by electrical coupling involved in cardiac conduction (GO:0086064)	1/17	0.160727	0.289131	0	0	6.05974	11.0775	ATP1A1
regulation of establishment of endothelial barrier (GO:1903140)	1/17	0.160727	0.289131	0	0	6.05974	11.0775	VCL
regulation of leukocyte migration (GO:0002685)	1/17	0.160727	0.289131	0	0	6.05974	11.0775	ANXA1
regulation of neuroblast proliferation (GO:1902692)	1/17	0.160727	0.289131	0	0	6.05974	11.0775	CX3CR1
regulation of receptor recycling (GO:0001919)	1/17	0.160727	0.289131	0	0	6.05974	11.0775	ANXA2
gliogenesis (GO:0042063)	1/17	0.160727	0.289131	0	0	6.05974	11.0775	ANXA1
histone H2A monoubiquitination (GO:0035518)	1/17	0.160727	0.289131	0	0	6.05974	11.0775	DDB1
histone H2A ubiquitination (GO:0033522)	1/17	0.160727	0.289131	0	0	6.05974	11.0775	DDB1
retrograde protein transport, ER to cytosol (GO:0030970)	1/17	0.160727	0.289131	0	0	6.05974	11.0775	VCP
ruffle organization (GO:0031529)	1/17	0.160727	0.289131	0	0	6.05974	11.0775	LIMA1
maturation of 5.8S rRNA (GO:0000460)	1/17	0.160727	0.289131	0	0	6.05974	11.0775	EIF6
negative regulation of ATPase activity (GO:0032780)	1/17	0.160727	0.289131	0	0	6.05974	11.0775	TP53
negative regulation of peptidyl-threonine phosphorylation (GO:0010801)	1/17	0.160727	0.289131	0	0	6.05974	11.0775	CALM3
phosphate ion transport (GO:0006817)	1/17	0.160727	0.289131	0	0	6.05974	11.0775	SLC25A3
positive regulation of collagen metabolic process (GO:0010714)	1/17	0.160727	0.289131	0	0	6.05974	11.0775	VIM
positive regulation of DNA replication (GO:0045740)	1/17	0.160727	0.289131	0	0	6.05974	11.0775	PCNA
positive regulation of heart rate (GO:0010460)	1/17	0.160727	0.289131	0	0	6.05974	11.0775	ATP2A2
positive regulation of telomere capping (GO:1904355)	1/17	0.160727	0.289131	0	0	6.05974	11.0775	HNRNPD
protein localization to chromosome, centromeric region (GO:0071459)	1/17	0.160727	0.289131	0	0	6.05974	11.0775	CDK1
negative regulation of viral process (GO:0048525)	2/70	0.161214	0.289687	0	0	2.85816	5.2162	TRIM28;OASL
regulation of intracellular signal transduction (GO:1902531)	7/437	0.163133	0.292812	0	0	1.59214	2.88686	RPL5;DLC1;RPL11;CDK1;HSPB1;RBBP7;TP53
regulation of protein kinase B signaling (GO:0051896)	4/207	0.163733	0.293565	0	0	1.92064	3.47544	CX3CR1;HSP90AA1;HSP90AB1;RACK1
protein tetramerization (GO:0051262)	2/71	0.164829	0.293591	0	0	2.81659	5.07788	ALDOA;ALDH9A1
regulation of endopeptidase activity (GO:0052548)	2/71	0.164829	0.293591	0	0	2.81659	5.07788	SERPINH1;GAPDH
response to metal ion (GO:0010038)	2/71	0.164829	0.293591	0	0	2.81659	5.07788	CALM3;PPP1CA
myeloid leukocyte differentiation (GO:0002573)	2/71	0.164829	0.293591	0	0	2.81659	5.07788	MYH9;PRTN3
negative regulation of neuron apoptotic process (GO:0043524)	2/71	0.164829	0.293591	0	0	2.81659	5.07788	CX3CR1;NONO
positive regulation of cellular protein localization (GO:1903829)	2/71	0.164829	0.293591	0	0	2.81659	5.07788	HSP90AB1;CDK1
positive regulation of neurogenesis (GO:0050769)	2/72	0.168459	0.294216	0	0	2.77621	4.94461	CX3CR1;NAP1L1
3'-UTR-mediated mRNA stabilization (GO:0070935)	1/18	0.169337	0.294216	0	0	5.703	10.1278	HNRNPC
regulation of cellular protein catabolic process (GO:1903362)	1/18	0.169337	0.294216	0	0	5.703	10.1278	HSP90AA1
regulation of early endosome to late endosome transport (GO:2000641)	1/18	0.169337	0.294216	0	0	5.703	10.1278	RAB21
regulation of establishment or maintenance of cell polarity (GO:0032878)	1/18	0.169337	0.294216	0	0	5.703	10.1278	RACK1
cellular response to glucocorticoid stimulus (GO:0071385)	1/18	0.169337	0.294216	0	0	5.703	10.1278	ANXA1
regulation of fatty acid metabolic process (GO:0019217)	1/18	0.169337	0.294216	0	0	5.703	10.1278	EIF6
regulation of mitochondrial outer membrane permeabilization involved in apoptotic signaling pathway (GO:1901028)	1/18	0.169337	0.294216	0	0	5.703	10.1278	SLC25A5
DNA strand elongation involved in DNA replication (GO:0006271)	1/18	0.169337	0.294216	0	0	5.703	10.1278	PCNA
regulation of oxidative stress-induced intrinsic apoptotic signaling pathway (GO:1902175)	1/18	0.169337	0.294216	0	0	5.703	10.1278	HSPB1
regulation of production of miRNAs involved in gene silencing by miRNA (GO:1903798)	1/18	0.169337	0.294216	0	0	5.703	10.1278	TP53
establishment of vesicle localization (GO:0051650)	1/18	0.169337	0.294216	0	0	5.703	10.1278	KIF5B
regulation of spindle organization (GO:0090224)	1/18	0.169337	0.294216	0	0	5.703	10.1278	CLTC
regulation of telomere maintenance via telomere lengthening (GO:1904356)	1/18	0.169337	0.294216	0	0	5.703	10.1278	HNRNPA2B1
rRNA transcription (GO:0009303)	1/18	0.169337	0.294216	0	0	5.703	10.1278	CAVIN1
intermediate filament organization (GO:0045109)	1/18	0.169337	0.294216	0	0	5.703	10.1278	VIM
leukocyte tethering or rolling (GO:0050901)	1/18	0.169337	0.294216	0	0	5.703	10.1278	CX3CR1
negative regulation of biosynthetic process (GO:0009890)	1/18	0.169337	0.294216	0	0	5.703	10.1278	ABCD2
negative regulation of fibroblast proliferation (GO:0048147)	1/18	0.169337	0.294216	0	0	5.703	10.1278	TP53
negative regulation of interleukin-8 production (GO:0032717)	1/18	0.169337	0.294216	0	0	5.703	10.1278	ANXA1
negative regulation of Rho protein signal transduction (GO:0035024)	1/18	0.169337	0.294216	0	0	5.703	10.1278	DLC1
positive regulation of cell migration involved in sprouting angiogenesis (GO:0090050)	1/18	0.169337	0.294216	0	0	5.703	10.1278	ANXA1
positive regulation of extracellular matrix organization (GO:1903055)	1/18	0.169337	0.294216	0	0	5.703	10.1278	FSCN1
positive regulation of programmed cell death (GO:0043068)	5/286	0.17117	0.297084	0	0	1.73612	3.06442	RPS6;RACK1;HTT;FAS;TP53
regulation of actin filament-based process (GO:0032970)	2/73	0.172103	0.297751	0	0	2.73697	4.81615	DLC1;FSCN1
chromatin assembly (GO:0031497)	2/73	0.172103	0.297751	0	0	2.73697	4.81615	NAP1L1;TP53
ubiquitin-dependent ERAD pathway (GO:0030433)	2/73	0.172103	0.297751	0	0	2.73697	4.81615	VCP;HSPA5
phosphate-containing compound metabolic process (GO:0006796)	4/212	0.173656	0.30012	0	0	1.874	3.28076	ALPP;PGK1;ALDOA;PPP1CA
regulation of cytokine-mediated signaling pathway (GO:0001959)	2/74	0.175759	0.300992	0	0	2.69882	4.69228	HSP90AB1;RACK1
cellular response to amino acid starvation (GO:0034198)	2/74	0.175759	0.300992	0	0	2.69882	4.69228	FAS;EIF2S1
regulation of stress fiber assembly (GO:0051492)	2/74	0.175759	0.300992	0	0	2.69882	4.69228	DLC1;PFN1
aspartate family amino acid metabolic process (GO:0009066)	1/19	0.177859	0.300992	0	0	5.38589	9.30017	MTHFR
regulation of autophagy of mitochondrion (GO:1903146)	1/19	0.177859	0.300992	0	0	5.38589	9.30017	HTT
cardiac muscle cell contraction (GO:0086003)	1/19	0.177859	0.300992	0	0	5.38589	9.30017	ATP1A1
regulation of collagen biosynthetic process (GO:0032965)	1/19	0.177859	0.300992	0	0	5.38589	9.30017	VIM
diol metabolic process (GO:0034311)	1/19	0.177859	0.300992	0	0	5.38589	9.30017	HSP90AA1
regulation of RIG-I signaling pathway (GO:0039535)	1/19	0.177859	0.300992	0	0	5.38589	9.30017	OASL
fatty acid transmembrane transport (GO:1902001)	1/19	0.177859	0.300992	0	0	5.38589	9.30017	ABCD2
folic acid metabolic process (GO:0046655)	1/19	0.177859	0.300992	0	0	5.38589	9.30017	MTHFR
leukocyte adhesion to vascular endothelial cell (GO:0061756)	1/19	0.177859	0.300992	0	0	5.38589	9.30017	CX3CR1
maintenance of protein localization in organelle (GO:0072595)	1/19	0.177859	0.300992	0	0	5.38589	9.30017	HSPA5
vesicle transport along actin filament (GO:0030050)	1/19	0.177859	0.300992	0	0	5.38589	9.30017	ACTN4
negative regulation of cytokine production involved in inflammatory response (GO:1900016)	1/19	0.177859	0.300992	0	0	5.38589	9.30017	ABCD2
NLS-bearing protein import into nucleus (GO:0006607)	1/19	0.177859	0.300992	0	0	5.38589	9.30017	KPNB1
positive regulation of cellular protein catabolic process (GO:1903364)	1/19	0.177859	0.300992	0	0	5.38589	9.30017	HSP90AA1
positive regulation of cilium assembly (GO:0045724)	1/19	0.177859	0.300992	0	0	5.38589	9.30017	HTT
prostaglandin biosynthetic process (GO:0001516)	1/19	0.177859	0.300992	0	0	5.38589	9.30017	CBR1
protein import into mitochondrial matrix (GO:0030150)	1/19	0.177859	0.300992	0	0	5.38589	9.30017	TOMM70
fibroblast growth factor receptor signaling pathway (GO:0008543)	2/75	0.179428	0.302704	0	0	2.66172	4.57278	HNRNPH1;HNRNPF
response to amino acid starvation (GO:1990928)	2/75	0.179428	0.302704	0	0	2.66172	4.57278	FAS;EIF2S1
nucleic acid phosphodiester bond hydrolysis (GO:0090305)	2/75	0.179428	0.302704	0	0	2.66172	4.57278	DDB1;PCNA
regulation of cell division (GO:0051302)	2/76	0.183109	0.307905	0	0	2.62562	4.45745	RACK1;CALM3
cell morphogenesis involved in neuron differentiation (GO:0048667)	2/76	0.183109	0.307905	0	0	2.62562	4.45745	FARP1;ZDHHC17
chloride transport (GO:0006821)	2/76	0.183109	0.307905	0	0	2.62562	4.45745	CLIC4;CLIC1
negative regulation of cell migration (GO:0030336)	3/144	0.183992	0.307905	0	0	2.07015	3.50448	CLIC4;DLC1;VCL
protein targeting to lysosome (GO:0006622)	1/20	0.186294	0.307905	0	0	5.10217	8.57384	HSPA8
cellular monovalent inorganic cation homeostasis (GO:0030004)	1/20	0.186294	0.307905	0	0	5.10217	8.57384	ATP1A1
cellular response to misfolded protein (GO:0071218)	1/20	0.186294	0.307905	0	0	5.10217	8.57384	VCP
regulation of programmed necrotic cell death (GO:0062098)	1/20	0.186294	0.307905	0	0	5.10217	8.57384	HSP90AA1
endoplasmic reticulum calcium ion homeostasis (GO:0032469)	1/20	0.186294	0.307905	0	0	5.10217	8.57384	ATP2A2
folic acid-containing compound metabolic process (GO:0006760)	1/20	0.186294	0.307905	0	0	5.10217	8.57384	MTHFR
insulin secretion (GO:0030073)	1/20	0.186294	0.307905	0	0	5.10217	8.57384	ANXA1
myeloid cell development (GO:0061515)	1/20	0.186294	0.307905	0	0	5.10217	8.57384	ANXA2
negative regulation of dephosphorylation (GO:0035305)	1/20	0.186294	0.307905	0	0	5.10217	8.57384	YWHAB
negative regulation of telomere maintenance via telomerase (GO:0032211)	1/20	0.186294	0.307905	0	0	5.10217	8.57384	HNRNPC
positive regulation of activated T cell proliferation (GO:0042104)	1/20	0.186294	0.307905	0	0	5.10217	8.57384	RPS3
positive regulation of cyclin-dependent protein kinase activity (GO:1904031)	1/20	0.186294	0.307905	0	0	5.10217	8.57384	HSP90AB1
positive regulation of G2/M transition of mitotic cell cycle (GO:0010971)	1/20	0.186294	0.307905	0	0	5.10217	8.57384	CDK1
positive regulation of heart contraction (GO:0045823)	1/20	0.186294	0.307905	0	0	5.10217	8.57384	ATP2A2
positive regulation of protein processing (GO:0010954)	1/20	0.186294	0.307905	0	0	5.10217	8.57384	MYH9
post-transcriptional gene silencing by RNA (GO:0035194)	1/20	0.186294	0.307905	0	0	5.10217	8.57384	EIF6
negative regulation of blood vessel morphogenesis (GO:2000181)	2/78	0.190502	0.314363	0	0	2.55626	4.23852	SARS1;PGK1
positive regulation of cell motility (GO:2000147)	4/221	0.192021	0.314363	0	0	1.79545	2.96276	CAVIN1;HSPA5;RACK1;ACTN4
mRNA 3'-end processing (GO:0031124)	2/79	0.194214	0.314363	0	0	2.52294	4.13457	DDX39A;EIF4A3
actin filament-based transport (GO:0099515)	1/21	0.194643	0.314363	0	0	4.84681	7.93225	ACTN4
purinergic nucleotide receptor signaling pathway (GO:0035590)	1/21	0.194643	0.314363	0	0	4.84681	7.93225	HSP90AB1
beta-catenin destruction complex disassembly (GO:1904886)	1/21	0.194643	0.314363	0	0	4.84681	7.93225	PPP1CA
regulation of cell-substrate junction assembly (GO:0090109)	1/21	0.194643	0.314363	0	0	4.84681	7.93225	VCL
regulation of cholesterol metabolic process (GO:0090181)	1/21	0.194643	0.314363	0	0	4.84681	7.93225	KPNB1
cellular response to steroid hormone stimulus (GO:0071383)	1/21	0.194643	0.314363	0	0	4.84681	7.93225	ATP1A1
error-prone translesion synthesis (GO:0042276)	1/21	0.194643	0.314363	0	0	4.84681	7.93225	PCNA
extrinsic apoptotic signaling pathway in absence of ligand (GO:0097192)	1/21	0.194643	0.314363	0	0	4.84681	7.93225	FAS
innate immune response in mucosa (GO:0002227)	1/21	0.194643	0.314363	0	0	4.84681	7.93225	RPL39
rRNA modification (GO:0000154)	1/21	0.194643	0.314363	0	0	4.84681	7.93225	GAR1
intracellular lipid transport (GO:0032365)	1/21	0.194643	0.314363	0	0	4.84681	7.93225	ABCD2
stress granule assembly (GO:0034063)	1/21	0.194643	0.314363	0	0	4.84681	7.93225	EIF2S1
negative regulation of ion transmembrane transporter activity (GO:0032413)	1/21	0.194643	0.314363	0	0	4.84681	7.93225	YWHAE
negative regulation of peptidyl-serine phosphorylation (GO:0033137)	1/21	0.194643	0.314363	0	0	4.84681	7.93225	RACK1
negative regulation of protein localization to cell periphery (GO:1904376)	1/21	0.194643	0.314363	0	0	4.84681	7.93225	CLTC
negative regulation of protein localization to plasma membrane (GO:1903077)	1/21	0.194643	0.314363	0	0	4.84681	7.93225	CLTC
nucleotide-excision repair, DNA incision, 3'-to lesion (GO:0006295)	1/21	0.194643	0.314363	0	0	4.84681	7.93225	DDB1
nucleotide-excision repair, preincision complex stabilization (GO:0006293)	1/21	0.194643	0.314363	0	0	4.84681	7.93225	DDB1
positive regulation of antigen receptor-mediated signaling pathway (GO:0050857)	1/21	0.194643	0.314363	0	0	4.84681	7.93225	RPS3
positive regulation of immune system process (GO:0002684)	1/21	0.194643	0.314363	0	0	4.84681	7.93225	ANXA1
regulation of NIK/NF-kappaB signaling (GO:1901222)	2/80	0.197935	0.318103	0	0	2.49046	4.03409	RPS3;ACTN4
regulation of protein localization to plasma membrane (GO:1903076)	2/80	0.197935	0.318103	0	0	2.49046	4.03409	KIF5B;CLTC
response to interferon-gamma (GO:0034341)	2/80	0.197935	0.318103	0	0	2.49046	4.03409	RPL13A;GAPDH
skin development (GO:0043588)	2/80	0.197935	0.318103	0	0	2.49046	4.03409	CLIC4;ANXA1
negative regulation of extrinsic apoptotic signaling pathway (GO:2001237)	2/80	0.197935	0.318103	0	0	2.49046	4.03409	HTT;FAS
regulation of I-kappaB kinase/NF-kappaB signaling (GO:0043122)	4/224	0.198275	0.318336	0	0	1.77069	2.86515	EEF1D;HSPB1;ZDHHC17;GAPDH
positive regulation of macromolecule metabolic process (GO:0010604)	6/384	0.202485	0.32196	0	0	1.54878	2.47353	RPL5;TRIM28;ANXA2;RPL11;RPS3;TP53
regulation of chromosome organization (GO:0033044)	1/22	0.202906	0.32196	0	0	4.61578	7.36222	HNRNPD
regulation of vacuole organization (GO:0044088)	1/22	0.202906	0.32196	0	0	4.61578	7.36222	ANXA2
microglial cell activation (GO:0001774)	1/22	0.202906	0.32196	0	0	4.61578	7.36222	CX3CR1
negative regulation of phosphate metabolic process (GO:0045936)	1/22	0.202906	0.32196	0	0	4.61578	7.36222	TP53
nucleotide-excision repair, DNA duplex unwinding (GO:0000717)	1/22	0.202906	0.32196	0	0	4.61578	7.36222	DDB1
osteoclast differentiation (GO:0030316)	1/22	0.202906	0.32196	0	0	4.61578	7.36222	ANXA2
peptidyl-threonine dephosphorylation (GO:0035970)	1/22	0.202906	0.32196	0	0	4.61578	7.36222	PPP1CA
positive regulation of lipid catabolic process (GO:0050996)	1/22	0.202906	0.32196	0	0	4.61578	7.36222	ABCD2
positive regulation of peptidase activity (GO:0010952)	1/22	0.202906	0.32196	0	0	4.61578	7.36222	VCP
positive regulation of signal transduction by p53 class mediator (GO:1901798)	1/22	0.202906	0.32196	0	0	4.61578	7.36222	EIF5A
protein import into peroxisome membrane (GO:0045046)	1/22	0.202906	0.32196	0	0	4.61578	7.36222	ABCD2
actin filament organization (GO:0007015)	3/152	0.204815	0.324342	0	0	1.9582	3.10502	TPM4;ACTN1;ALDOA
cell-cell junction organization (GO:0045216)	2/82	0.205403	0.324342	0	0	2.42796	3.84292	FSCN1;PRTN3
ephrin receptor signaling pathway (GO:0048013)	2/82	0.205403	0.324342	0	0	2.42796	3.84292	ACTR3;ARPC1B
positive regulation of cytoskeleton organization (GO:0051495)	2/82	0.205403	0.324342	0	0	2.42796	3.84292	PFDN2;PFN1
positive regulation of protein ubiquitination (GO:0031398)	2/82	0.205403	0.324342	0	0	2.42796	3.84292	RPS2;HSPBP1
regulation of defense response (GO:0031347)	2/83	0.209149	0.328221	0	0	2.39786	3.75195	PSMA6;ANXA1
regulation of interleukin-1 beta production (GO:0032651)	2/83	0.209149	0.328221	0	0	2.39786	3.75195	CX3CR1;HSPB1
positive regulation of protein kinase activity (GO:0045860)	3/154	0.210105	0.328221	0	0	1.93207	3.01432	HSP90AA1;HSP90AB1;CALM3
blood vessel endothelial cell migration (GO:0043534)	1/23	0.211085	0.328221	0	0	4.40575	6.85311	MYH9
regulation of interferon-gamma-mediated signaling pathway (GO:0060334)	1/23	0.211085	0.328221	0	0	4.40575	6.85311	HSP90AB1
regulation of neural precursor cell proliferation (GO:2000177)	1/23	0.211085	0.328221	0	0	4.40575	6.85311	NAP1L1
DNA catabolic process, endonucleolytic (GO:0000737)	1/23	0.211085	0.328221	0	0	4.40575	6.85311	KPNB1
ERK1 and ERK2 cascade (GO:0070371)	1/23	0.211085	0.328221	0	0	4.40575	6.85311	CDK1
regulation of release of sequestered calcium ion into cytosol by sarcoplasmic reticulum (GO:0010880)	1/23	0.211085	0.328221	0	0	4.40575	6.85311	CALM3
regulation of supramolecular fiber organization (GO:1902903)	1/23	0.211085	0.328221	0	0	4.40575	6.85311	HSPA8
regulation of telomere capping (GO:1904353)	1/23	0.211085	0.328221	0	0	4.40575	6.85311	HNRNPD
negative regulation of G protein-coupled receptor signaling pathway (GO:0045744)	1/23	0.211085	0.328221	0	0	4.40575	6.85311	YWHAB
negative regulation of reactive oxygen species metabolic process (GO:2000378)	1/23	0.211085	0.328221	0	0	4.40575	6.85311	ABCD2
positive regulation of cell cycle G2/M phase transition (GO:1902751)	1/23	0.211085	0.328221	0	0	4.40575	6.85311	CDK1
positive regulation of JUN kinase activity (GO:0043507)	1/23	0.211085	0.328221	0	0	4.40575	6.85311	RPS3
positive regulation of protein autophosphorylation (GO:0031954)	1/23	0.211085	0.328221	0	0	4.40575	6.85311	CALM3
positive regulation of NF-kappaB transcription factor activity (GO:0051092)	3/155	0.212761	0.329784	0	0	1.91926	2.97022	CX3CR1;PSMA6;RPS3
response to insulin (GO:0032868)	2/84	0.212901	0.329784	0	0	2.3685	3.66389	PKM;EIF6
spindle assembly (GO:0051225)	2/84	0.212901	0.329784	0	0	2.3685	3.66389	RPS3;KPNB1
nuclear export (GO:0051168)	2/84	0.212901	0.329784	0	0	2.3685	3.66389	DDX39A;EIF4A3
apoptotic nuclear changes (GO:0030262)	1/24	0.219181	0.33442	0	0	4.21398	6.39622	KPNB1
cardiac muscle cell development (GO:0055013)	1/24	0.219181	0.33442	0	0	4.21398	6.39622	PDLIM5
dendritic cell differentiation (GO:0097028)	1/24	0.219181	0.33442	0	0	4.21398	6.39622	PRTN3
regulation of monooxygenase activity (GO:0032768)	1/24	0.219181	0.33442	0	0	4.21398	6.39622	HSP90AA1
DNA packaging (GO:0006323)	1/24	0.219181	0.33442	0	0	4.21398	6.39622	TP53
establishment of mitotic spindle orientation (GO:0000132)	1/24	0.219181	0.33442	0	0	4.21398	6.39622	HTT
regulation of ruffle assembly (GO:1900027)	1/24	0.219181	0.33442	0	0	4.21398	6.39622	PFN1
histone monoubiquitination (GO:0010390)	1/24	0.219181	0.33442	0	0	4.21398	6.39622	DDB1
negative regulation of protein depolymerization (GO:1901880)	1/24	0.219181	0.33442	0	0	4.21398	6.39622	LIMA1
nucleotide-excision repair, DNA gap filling (GO:0006297)	1/24	0.219181	0.33442	0	0	4.21398	6.39622	PCNA
positive regulation of cellular response to transforming growth factor beta stimulus (GO:1903846)	1/24	0.219181	0.33442	0	0	4.21398	6.39622	HSP90AB1
positive regulation of phospholipase activity (GO:0010518)	1/24	0.219181	0.33442	0	0	4.21398	6.39622	ARF4
positive regulation of transforming growth factor beta receptor signaling pathway (GO:0030511)	1/24	0.219181	0.33442	0	0	4.21398	6.39622	HSP90AB1
positive regulation of viral life cycle (GO:1903902)	1/24	0.219181	0.33442	0	0	4.21398	6.39622	DDB1
potassium ion homeostasis (GO:0055075)	1/24	0.219181	0.33442	0	0	4.21398	6.39622	ATP1A1
protein exit from endoplasmic reticulum (GO:0032527)	1/24	0.219181	0.33442	0	0	4.21398	6.39622	VCP
positive regulation of endothelial cell migration (GO:0010595)	2/86	0.220426	0.336004	0	0	2.31187	3.496	ANXA3;HSPB1
cellular response to growth factor stimulus (GO:0071363)	3/158	0.220773	0.336219	0	0	1.88183	2.84273	ANXA1;RACK1;HSPB1
ERAD pathway (GO:0036503)	2/87	0.224196	0.340795	0	0	2.28456	3.41595	VCP;HSPA5
negative regulation of angiogenesis (GO:0016525)	2/87	0.224196	0.340795	0	0	2.28456	3.41595	SARS1;PGK1
protein quality control for misfolded or incompletely synthesized proteins (GO:0006515)	1/25	0.227194	0.340896	0	0	4.03819	5.98441	VCP
receptor catabolic process (GO:0032801)	1/25	0.227194	0.340896	0	0	4.03819	5.98441	CLTC
cellular response to hexose stimulus (GO:0071331)	1/25	0.227194	0.340896	0	0	4.03819	5.98441	RACK1
endosome transport via multivesicular body sorting pathway (GO:0032509)	1/25	0.227194	0.340896	0	0	4.03819	5.98441	VCP
regulation of ryanodine-sensitive calcium-release channel activity (GO:0060314)	1/25	0.227194	0.340896	0	0	4.03819	5.98441	CALM3
fat-soluble vitamin metabolic process (GO:0006775)	1/25	0.227194	0.340896	0	0	4.03819	5.98441	CBR1
RNA splicing, via transesterification reactions (GO:0000375)	1/25	0.227194	0.340896	0	0	4.03819	5.98441	PRPF6
sodium ion homeostasis (GO:0055078)	1/25	0.227194	0.340896	0	0	4.03819	5.98441	ATP1A1
negative regulation of actin filament polymerization (GO:0030837)	1/25	0.227194	0.340896	0	0	4.03819	5.98441	PFN1
negative regulation of cell junction assembly (GO:1901889)	1/25	0.227194	0.340896	0	0	4.03819	5.98441	DLC1
negative regulation of response to endoplasmic reticulum stress (GO:1903573)	1/25	0.227194	0.340896	0	0	4.03819	5.98441	RACK1
peroxisome organization (GO:0007031)	1/25	0.227194	0.340896	0	0	4.03819	5.98441	ABCD2
positive regulation of peptidyl-threonine phosphorylation (GO:0010800)	1/25	0.227194	0.340896	0	0	4.03819	5.98441	CALM3
positive regulation of release of cytochrome c from mitochondria (GO:0090200)	1/25	0.227194	0.340896	0	0	4.03819	5.98441	TP53
retrograde transport, endosome to Golgi (GO:0042147)	2/88	0.227972	0.341433	0	0	2.25788	3.33835	CLTC;RAB6A
negative regulation of binding (GO:0051100)	2/88	0.227972	0.341433	0	0	2.25788	3.33835	RACK1;PPP1CA
positive regulation of protein kinase B signaling (GO:0051897)	3/161	0.228845	0.342426	0	0	1.84581	2.72204	CX3CR1;HSP90AA1;HSP90AB1
post-Golgi vesicle-mediated transport (GO:0006892)	2/89	0.231752	0.346388	0	0	2.23181	3.26311	HSPA8;CLTC
axonogenesis (GO:0007409)	4/240	0.232603	0.346388	0	0	1.6493	2.40537	HSP90AA1;HSP90AB1;KIF5B;ZDHHC17
regulation of actin filament bundle assembly (GO:0032231)	1/26	0.235125	0.346388	0	0	3.87647	5.61172	PFN1
cellular response to drug (GO:0035690)	1/26	0.235125	0.346388	0	0	3.87647	5.61172	TP53
clathrin-dependent endocytosis (GO:0072583)	1/26	0.235125	0.346388	0	0	3.87647	5.61172	CLTC
regulation of potassium ion transmembrane transporter activity (GO:1901016)	1/26	0.235125	0.346388	0	0	3.87647	5.61172	YWHAE
regulation of telomere maintenance (GO:0032204)	1/26	0.235125	0.346388	0	0	3.87647	5.61172	HNRNPD
global genome nucleotide-excision repair (GO:0070911)	1/26	0.235125	0.346388	0	0	3.87647	5.61172	DDB1
lamellipodium assembly (GO:0030032)	1/26	0.235125	0.346388	0	0	3.87647	5.61172	VCL
TOR signaling (GO:0031929)	1/26	0.235125	0.346388	0	0	3.87647	5.61172	RPS6
mononuclear cell differentiation (GO:1903131)	1/26	0.235125	0.346388	0	0	3.87647	5.61172	MYH9
negative regulation of interleukin-1 beta production (GO:0032691)	1/26	0.235125	0.346388	0	0	3.87647	5.61172	CX3CR1
negative regulation of protein localization to membrane (GO:1905476)	1/26	0.235125	0.346388	0	0	3.87647	5.61172	CLTC
negative regulation of telomere maintenance via telomere lengthening (GO:1904357)	1/26	0.235125	0.346388	0	0	3.87647	5.61172	HNRNPC
positive regulation of filopodium assembly (GO:0051491)	1/26	0.235125	0.346388	0	0	3.87647	5.61172	FSCN1
positive regulation of G1/S transition of mitotic cell cycle (GO:1900087)	1/26	0.235125	0.346388	0	0	3.87647	5.61172	ANXA1
positive regulation of microtubule polymerization or depolymerization (GO:0031112)	1/26	0.235125	0.346388	0	0	3.87647	5.61172	RPS3
regulation of mRNA splicing, via spliceosome (GO:0048024)	2/90	0.235536	0.346388	0	0	2.20634	3.19013	HNRNPL;HNRNPK
negative regulation of protein kinase activity (GO:0006469)	2/90	0.235536	0.346388	0	0	2.20634	3.19013	QARS1;HSPB1
regulation of actin cytoskeleton organization (GO:0032956)	2/91	0.239323	0.351007	0	0	2.18144	3.11932	DLC1;FSCN1
positive regulation of supramolecular fiber organization (GO:1902905)	2/91	0.239323	0.351007	0	0	2.18144	3.11932	RPS3;PFN1
positive regulation of transport (GO:0051050)	2/91	0.239323	0.351007	0	0	2.18144	3.11932	ANXA1;ANXA2
regulation of MAPK cascade (GO:0043408)	3/166	0.242419	0.351812	0	0	1.78874	2.5348	FAS;YWHAZ;ZDHHC17
regulation of cardiac muscle cell contraction (GO:0086004)	1/27	0.242975	0.351812	0	0	3.72719	5.27321	ATP2A2
regulation of cell junction assembly (GO:1901888)	1/27	0.242975	0.351812	0	0	3.72719	5.27321	PDLIM5
regulation of vascular endothelial growth factor production (GO:0010574)	1/27	0.242975	0.351812	0	0	3.72719	5.27321	SARS1
regulation of vasculature development (GO:1901342)	1/27	0.242975	0.351812	0	0	3.72719	5.27321	RNH1
response to glucocorticoid (GO:0051384)	1/27	0.242975	0.351812	0	0	3.72719	5.27321	ANXA1
mitotic chromosome condensation (GO:0007076)	1/27	0.242975	0.351812	0	0	3.72719	5.27321	CDK1
monocarboxylic acid catabolic process (GO:0072329)	1/27	0.242975	0.351812	0	0	3.72719	5.27321	AGXT
negative regulation of catalytic activity (GO:0043086)	1/27	0.242975	0.351812	0	0	3.72719	5.27321	TP53
negative regulation of cation channel activity (GO:2001258)	1/27	0.242975	0.351812	0	0	3.72719	5.27321	CALM3
negative regulation of protein polymerization (GO:0032272)	1/27	0.242975	0.351812	0	0	3.72719	5.27321	PFN1
peptide hormone secretion (GO:0030072)	1/27	0.242975	0.351812	0	0	3.72719	5.27321	ANXA1
peroxisomal membrane transport (GO:0015919)	1/27	0.242975	0.351812	0	0	3.72719	5.27321	ABCD2
positive regulation of gene silencing by miRNA (GO:2000637)	1/27	0.242975	0.351812	0	0	3.72719	5.27321	TP53
cellular response to fibroblast growth factor stimulus (GO:0044344)	2/92	0.243114	0.351812	0	0	2.15709	3.05061	HNRNPH1;HNRNPF
positive regulation of DNA-binding transcription factor activity (GO:0051091)	4/246	0.245839	0.355441	0	0	1.60791	2.25602	CX3CR1;PSMA6;ANXA3;RPS3
positive regulation of peptidyl-serine phosphorylation (GO:0033138)	2/93	0.246907	0.355897	0	0	2.13328	2.98391	HSP90AA1;HSP90AB1
nucleosome organization (GO:0034728)	2/94	0.250702	0.355897	0	0	2.10998	2.91914	ANP32E;NAP1L1
positive regulation of epithelial cell migration (GO:0010634)	2/94	0.250702	0.355897	0	0	2.10998	2.91914	ANXA3;PFN1
regulation of calcium-mediated signaling (GO:0050848)	1/28	0.250745	0.355897	0	0	3.58896	4.96467	HTT
calcium ion import (GO:0070509)	1/28	0.250745	0.355897	0	0	3.58896	4.96467	ATP2A2
carbohydrate derivative biosynthetic process (GO:1901137)	1/28	0.250745	0.355897	0	0	3.58896	4.96467	TPI1
cytosolic calcium ion transport (GO:0060401)	1/28	0.250745	0.355897	0	0	3.58896	4.96467	ATP2A2
regulation of multicellular organismal development (GO:2000026)	1/28	0.250745	0.355897	0	0	3.58896	4.96467	CDK1
regulation of phosphatase activity (GO:0010921)	1/28	0.250745	0.355897	0	0	3.58896	4.96467	HTT
regulation of protein transport (GO:0051223)	1/28	0.250745	0.355897	0	0	3.58896	4.96467	HSPA8
regulation of reactive oxygen species biosynthetic process (GO:1903426)	1/28	0.250745	0.355897	0	0	3.58896	4.96467	ABCD2
sarcomere organization (GO:0045214)	1/28	0.250745	0.355897	0	0	3.58896	4.96467	CSRP1
internal peptidyl-lysine acetylation (GO:0018393)	1/28	0.250745	0.355897	0	0	3.58896	4.96467	RUVBL1
mucosal immune response (GO:0002385)	1/28	0.250745	0.355897	0	0	3.58896	4.96467	RPL39
negative regulation of oxidative stress-induced cell death (GO:1903202)	1/28	0.250745	0.355897	0	0	3.58896	4.96467	HSPB1
positive regulation of microtubule polymerization (GO:0031116)	1/28	0.250745	0.355897	0	0	3.58896	4.96467	RPS3
positive regulation of protein import into nucleus (GO:0042307)	1/28	0.250745	0.355897	0	0	3.58896	4.96467	TRIM28
positive regulation of response to wounding (GO:1903036)	1/28	0.250745	0.355897	0	0	3.58896	4.96467	ANXA1
protein depolymerization (GO:0051261)	1/28	0.250745	0.355897	0	0	3.58896	4.96467	CFL1
protein localization to cell surface (GO:0034394)	1/28	0.250745	0.355897	0	0	3.58896	4.96467	VCL
protein localization to Golgi apparatus (GO:0034067)	1/28	0.250745	0.355897	0	0	3.58896	4.96467	RAB6A
positive regulation of I-kappaB kinase/NF-kappaB signaling (GO:0043123)	3/171	0.256121	0.362077	0	0	1.73506	2.36334	EEF1D;ZDHHC17;GAPDH
protein targeting to peroxisome (GO:0006625)	1/29	0.258436	0.362077	0	0	3.46061	4.68258	ABCD2
aggrephagy (GO:0035973)	1/29	0.258436	0.362077	0	0	3.46061	4.68258	VIM
regulation of actin polymerization or depolymerization (GO:0008064)	1/29	0.258436	0.362077	0	0	3.46061	4.68258	PFN1
regulation of calcium ion transmembrane transporter activity (GO:1901019)	1/29	0.258436	0.362077	0	0	3.46061	4.68258	YWHAE
beta-catenin-TCF complex assembly (GO:1904837)	1/29	0.258436	0.362077	0	0	3.46061	4.68258	RUVBL1
regulation of fatty acid biosynthetic process (GO:0042304)	1/29	0.258436	0.362077	0	0	3.46061	4.68258	EIF6
regulation of gluconeogenesis (GO:0006111)	1/29	0.258436	0.362077	0	0	3.46061	4.68258	DDB1
regulation of ubiquitin-protein transferase activity (GO:0051438)	1/29	0.258436	0.362077	0	0	3.46061	4.68258	RPS2
lamellipodium organization (GO:0097581)	1/29	0.258436	0.362077	0	0	3.46061	4.68258	VCL
mismatch repair (GO:0006298)	1/29	0.258436	0.362077	0	0	3.46061	4.68258	PCNA
nucleotide-excision repair, preincision complex assembly (GO:0006294)	1/29	0.258436	0.362077	0	0	3.46061	4.68258	DDB1
positive regulation of viral genome replication (GO:0045070)	1/29	0.258436	0.362077	0	0	3.46061	4.68258	DDB1
production of miRNAs involved in gene silencing by miRNA (GO:0035196)	1/29	0.258436	0.362077	0	0	3.46061	4.68258	HNRNPA2B1
protein ADP-ribosylation (GO:0006471)	1/29	0.258436	0.362077	0	0	3.46061	4.68258	ARF4
antigen processing and presentation of exogenous peptide antigen via MHC class II (GO:0019886)	2/98	0.265895	0.369246	0	0	2.02165	2.67799	ACTR1A;CLTC
establishment of spindle orientation (GO:0051294)	1/30	0.266048	0.369246	0	0	3.34111	4.42389	HTT
regulation of striated muscle contraction (GO:0006942)	1/30	0.266048	0.369246	0	0	3.34111	4.42389	CALM3
regulation of type I interferon-mediated signaling pathway (GO:0060338)	1/30	0.266048	0.369246	0	0	3.34111	4.42389	HSP90AB1
maintenance of blood-brain barrier (GO:0035633)	1/30	0.266048	0.369246	0	0	3.34111	4.42389	VCL
termination of RNA polymerase I transcription (GO:0006363)	1/30	0.266048	0.369246	0	0	3.34111	4.42389	CAVIN1
morphogenesis of an epithelium (GO:0002009)	1/30	0.266048	0.369246	0	0	3.34111	4.42389	VCL
negative regulation of gene expression, epigenetic (GO:0045814)	1/30	0.266048	0.369246	0	0	3.34111	4.42389	RBBP7
negative regulation of interleukin-1 production (GO:0032692)	1/30	0.266048	0.369246	0	0	3.34111	4.42389	CX3CR1
plasma membrane invagination (GO:0099024)	1/30	0.266048	0.369246	0	0	3.34111	4.42389	MYH9
positive regulation of protein import (GO:1904591)	1/30	0.266048	0.369246	0	0	3.34111	4.42389	TRIM28
mitochondrion organization (GO:0007005)	3/175	0.267159	0.370473	0	0	1.69436	2.23641	TOMM70;TOMM34;SLC25A4
positive regulation of developmental process (GO:0051094)	3/177	0.2727	0.375858	0	0	1.67472	2.1761	HSP90AB1;CFL1;LMNA
antigen processing and presentation of peptide antigen via MHC class II (GO:0002495)	2/100	0.273494	0.375858	0	0	1.9802	2.56728	ACTR1A;CLTC
protein palmitoylation (GO:0018345)	1/31	0.273582	0.375858	0	0	3.22958	4.18602	ZDHHC17
regulation of cellular component size (GO:0032535)	1/31	0.273582	0.375858	0	0	3.22958	4.18602	PPP1CA
cardiac muscle cell action potential involved in contraction (GO:0086002)	1/31	0.273582	0.375858	0	0	3.22958	4.18602	ATP1A1
regulation of potassium ion transport (GO:0043266)	1/31	0.273582	0.375858	0	0	3.22958	4.18602	KIF5B
embryonic skeletal system morphogenesis (GO:0048704)	1/31	0.273582	0.375858	0	0	3.22958	4.18602	EIF4A3
negative regulation of response to DNA damage stimulus (GO:2001021)	1/31	0.273582	0.375858	0	0	3.22958	4.18602	RPS3
peptide cross-linking (GO:0018149)	1/31	0.273582	0.375858	0	0	3.22958	4.18602	ANXA1
positive regulation of locomotion (GO:0040017)	1/31	0.273582	0.375858	0	0	3.22958	4.18602	CAVIN1
positive regulation of ubiquitin-protein transferase activity (GO:0051443)	1/31	0.273582	0.375858	0	0	3.22958	4.18602	RPS2
protein transmembrane import into intracellular organelle (GO:0044743)	1/32	0.28104	0.379447	0	0	3.12524	3.96674	TOMM70
regulation of cell migration involved in sprouting angiogenesis (GO:0090049)	1/32	0.28104	0.379447	0	0	3.12524	3.96674	ANXA1
regulation of cell morphogenesis (GO:0022604)	1/32	0.28104	0.379447	0	0	3.12524	3.96674	CFL1
regulation of cellular amide metabolic process (GO:0034248)	1/32	0.28104	0.379447	0	0	3.12524	3.96674	RPL10
cellular response to glucose stimulus (GO:0071333)	1/32	0.28104	0.379447	0	0	3.12524	3.96674	RACK1
DNA damage checkpoint signaling (GO:0000077)	1/32	0.28104	0.379447	0	0	3.12524	3.96674	PRPF19
ERBB2 signaling pathway (GO:0038128)	1/32	0.28104	0.379447	0	0	3.12524	3.96674	HSP90AA1
regulation of transcription involved in G1/S transition of mitotic cell cycle (GO:0000083)	1/32	0.28104	0.379447	0	0	3.12524	3.96674	PCNA
gene silencing by miRNA (GO:0035195)	1/32	0.28104	0.379447	0	0	3.12524	3.96674	EIF6
hematopoietic progenitor cell differentiation (GO:0002244)	1/32	0.28104	0.379447	0	0	3.12524	3.96674	TP53
skeletal muscle organ development (GO:0060538)	1/32	0.28104	0.379447	0	0	3.12524	3.96674	MYL6
liver development (GO:0001889)	1/32	0.28104	0.379447	0	0	3.12524	3.96674	ANXA1
long-chain fatty acid transport (GO:0015909)	1/32	0.28104	0.379447	0	0	3.12524	3.96674	ABCD2
transcription initiation from RNA polymerase I promoter (GO:0006361)	1/32	0.28104	0.379447	0	0	3.12524	3.96674	CAVIN1
metal ion export (GO:0070839)	1/32	0.28104	0.379447	0	0	3.12524	3.96674	ATP1A1
modulation by host of symbiont process (GO:0051851)	1/32	0.28104	0.379447	0	0	3.12524	3.96674	CX3CR1
negative regulation of cell-matrix adhesion (GO:0001953)	1/32	0.28104	0.379447	0	0	3.12524	3.96674	DLC1
calcium-mediated signaling (GO:0019722)	2/102	0.281089	0.379447	0	0	1.94039	2.46252	CX3CR1;ATP2A2
regulation of protein catabolic process (GO:0042176)	2/102	0.281089	0.379447	0	0	1.94039	2.46252	DDB1;VCP
mitotic sister chromatid segregation (GO:0000070)	2/102	0.281089	0.379447	0	0	1.94039	2.46252	CDK1;KPNB1
positive regulation of vasculature development (GO:1904018)	2/102	0.281089	0.379447	0	0	1.94039	2.46252	ANXA3;HSPB1
antigen processing and presentation of exogenous peptide antigen (GO:0002478)	2/103	0.284885	0.383934	0	0	1.92108	2.41225	ACTR1A;CLTC
chromatin remodeling (GO:0006338)	2/103	0.284885	0.383934	0	0	1.92108	2.41225	RUVBL1;HNRNPC
negative regulation of cytokine production (GO:0001818)	3/182	0.286603	0.38593	0	0	1.62752	2.03385	ABCD2;SARS1;ANXA1
apoptotic cell clearance (GO:0043277)	1/33	0.288421	0.386142	0	0	3.02742	3.7641	ANXA1
regulation of protein localization to cell surface (GO:2000008)	1/33	0.288421	0.386142	0	0	3.02742	3.7641	HSP90AB1
regulation of sprouting angiogenesis (GO:1903670)	1/33	0.288421	0.386142	0	0	3.02742	3.7641	PKM
signal transduction by p53 class mediator (GO:0072331)	1/33	0.288421	0.386142	0	0	3.02742	3.7641	TP53
mitotic G2 DNA damage checkpoint signaling (GO:0007095)	1/33	0.288421	0.386142	0	0	3.02742	3.7641	CDK1
very long-chain fatty acid metabolic process (GO:0000038)	1/33	0.288421	0.386142	0	0	3.02742	3.7641	ABCD2
positive regulation of ATP metabolic process (GO:1903580)	1/33	0.288421	0.386142	0	0	3.02742	3.7641	VCP
cellular metal ion homeostasis (GO:0006875)	2/104	0.288678	0.38617	0	0	1.90215	2.36332	ATP2A2;ATP1A1
regulation of protein phosphorylation (GO:0001932)	4/266	0.291016	0.388977	0	0	1.48365	1.83138	HSP90AA1;RACK1;FAS;HSPB1
protein-containing complex assembly (GO:0065003)	4/267	0.293308	0.391719	0	0	1.47793	1.81273	CAND2;RUVBL1;FAS;TP53
regulation of activated T cell proliferation (GO:0046006)	1/34	0.295726	0.392054	0	0	2.93553	3.57642	RPS3
response to steroid hormone (GO:0048545)	1/34	0.295726	0.392054	0	0	2.93553	3.57642	ATP1A1
striated muscle tissue development (GO:0014706)	1/34	0.295726	0.392054	0	0	2.93553	3.57642	MYL6
transcription by RNA polymerase I (GO:0006360)	1/34	0.295726	0.392054	0	0	2.93553	3.57642	CAVIN1
negative regulation of extrinsic apoptotic signaling pathway via death domain receptors (GO:1902042)	1/34	0.295726	0.392054	0	0	2.93553	3.57642	FAS
negative regulation of mitochondrion organization (GO:0010823)	1/34	0.295726	0.392054	0	0	2.93553	3.57642	SLC25A5
organic cyclic compound biosynthetic process (GO:1901362)	1/34	0.295726	0.392054	0	0	2.93553	3.57642	PYCR2
positive regulation of pri-miRNA transcription by RNA polymerase II (GO:1902895)	1/34	0.295726	0.392054	0	0	2.93553	3.57642	TP53
protein destabilization (GO:0031648)	1/34	0.295726	0.392054	0	0	2.93553	3.57642	HTT
small GTPase mediated signal transduction (GO:0007264)	2/106	0.296259	0.39244	0	0	1.86538	2.26928	TRIM28;TP53
positive regulation of cell migration (GO:0030335)	4/269	0.297899	0.394293	0	0	1.46663	1.77609	HSPA5;RACK1;ACTN4;PFN1
response to calcium ion (GO:0051592)	2/107	0.300045	0.39681	0	0	1.84753	2.2241	CLIC4;CALM3
base-excision repair, gap-filling (GO:0006287)	1/35	0.302958	0.397754	0	0	2.84905	3.40223	PCNA
regulation of ion transmembrane transport (GO:0034765)	1/35	0.302958	0.397754	0	0	2.84905	3.40223	YWHAE
regulation of JUN kinase activity (GO:0043506)	1/35	0.302958	0.397754	0	0	2.84905	3.40223	RPS3
regulation of lipid biosynthetic process (GO:0046890)	1/35	0.302958	0.397754	0	0	2.84905	3.40223	EIF6
regulation of mitotic spindle organization (GO:0060236)	1/35	0.302958	0.397754	0	0	2.84905	3.40223	CLTC
regulation of T cell receptor signaling pathway (GO:0050856)	1/35	0.302958	0.397754	0	0	2.84905	3.40223	RPS3
negative regulation of Ras protein signal transduction (GO:0046580)	1/35	0.302958	0.397754	0	0	2.84905	3.40223	DLC1
oxoacid metabolic process (GO:0043436)	1/35	0.302958	0.397754	0	0	2.84905	3.40223	AGXT
positive regulation of cell cycle G1/S phase transition (GO:1902808)	1/35	0.302958	0.397754	0	0	2.84905	3.40223	ANXA1
DNA replication (GO:0006260)	2/108	0.303827	0.398574	0	0	1.83	2.18007	CDK1;NAP1L1
modulation of chemical synaptic transmission (GO:0050804)	2/109	0.307606	0.403207	0	0	1.81281	2.13718	CX3CR1;PSMC5
axonal transport (GO:0098930)	1/36	0.310115	0.403571	0	0	2.76751	3.24023	RAB21
dendrite morphogenesis (GO:0048813)	1/36	0.310115	0.403571	0	0	2.76751	3.24023	FARP1
regulation of mRNA processing (GO:0050684)	1/36	0.310115	0.403571	0	0	2.76751	3.24023	HNRNPK
regulation of protein import into nucleus (GO:0042306)	1/36	0.310115	0.403571	0	0	2.76751	3.24023	TRIM28
regulation of sodium ion transport (GO:0002028)	1/36	0.310115	0.403571	0	0	2.76751	3.24023	ATP1A1
retina homeostasis (GO:0001895)	1/36	0.310115	0.403571	0	0	2.76751	3.24023	HSPB1
membrane assembly (GO:0071709)	1/36	0.310115	0.403571	0	0	2.76751	3.24023	ANXA2
transferrin transport (GO:0033572)	1/36	0.310115	0.403571	0	0	2.76751	3.24023	CLTC
negative regulation of DNA metabolic process (GO:0051053)	1/36	0.310115	0.403571	0	0	2.76751	3.24023	RPS3
regulation of protein kinase activity (GO:0045859)	2/110	0.311381	0.404895	0	0	1.79593	2.09538	QARS1;HSPB1
regulation of protein serine/threonine kinase activity (GO:0071900)	2/111	0.315152	0.409145	0	0	1.77936	2.05463	HTT;CALM3
regulation of Wnt signaling pathway (GO:0030111)	2/111	0.315152	0.409145	0	0	1.77936	2.05463	RACK1;PPP1CA
proton transmembrane transport (GO:1902600)	1/37	0.317199	0.409841	0	0	2.6905	3.0893	ATP1A1
regulation of protein autophosphorylation (GO:0031952)	1/37	0.317199	0.409841	0	0	2.6905	3.0893	CALM3
glutamine family amino acid metabolic process (GO:0009064)	1/37	0.317199	0.409841	0	0	2.6905	3.0893	PYCR2
skeletal muscle tissue development (GO:0007519)	1/37	0.317199	0.409841	0	0	2.6905	3.0893	MYL6
negative regulation of stress-activated MAPK cascade (GO:0032873)	1/37	0.317199	0.409841	0	0	2.6905	3.0893	QARS1
phagocytosis, engulfment (GO:0006911)	1/37	0.317199	0.409841	0	0	2.6905	3.0893	MYH9
plasma membrane bounded cell projection assembly (GO:0120031)	4/278	0.31866	0.411402	0	0	1.4178	1.62144	ACTR3;ARF4;FSCN1;VCL
protein-containing complex subunit organization (GO:0043933)	2/112	0.318918	0.41141	0	0	1.7631	2.0149	FAS;TP53
regulation of cell communication (GO:0010646)	1/38	0.32421	0.416586	0	0	2.61765	2.94842	ANXA1
response to estradiol (GO:0032355)	1/38	0.32421	0.416586	0	0	2.61765	2.94842	ANXA1
negative regulation of G0 to G1 transition (GO:0070317)	1/38	0.32421	0.416586	0	0	2.61765	2.94842	RBBP7
positive regulation of potassium ion transport (GO:0043268)	1/38	0.32421	0.416586	0	0	2.61765	2.94842	KIF5B
positive regulation of signaling (GO:0023056)	1/38	0.32421	0.416586	0	0	2.61765	2.94842	ANXA2
cellular response to molecule of bacterial origin (GO:0071219)	2/115	0.330187	0.420853	0	0	1.71603	1.90153	CX3CR1;VIM
positive regulation of protein metabolic process (GO:0051247)	2/115	0.330187	0.420853	0	0	1.71603	1.90153	DDB1;VCP
regulation of heart rate by cardiac conduction (GO:0086091)	1/39	0.331151	0.420853	0	0	2.54863	2.8167	YWHAE
regulation of intracellular transport (GO:0032386)	1/39	0.331151	0.420853	0	0	2.54863	2.8167	CRYAB
regulation of ion transmembrane transporter activity (GO:0032412)	1/39	0.331151	0.420853	0	0	2.54863	2.8167	YWHAE
regulation of nitric-oxide synthase activity (GO:0050999)	1/39	0.331151	0.420853	0	0	2.54863	2.8167	HSP90AA1
DNA integrity checkpoint signaling (GO:0031570)	1/39	0.331151	0.420853	0	0	2.54863	2.8167	PRPF19
regulation of peptidyl-threonine phosphorylation (GO:0010799)	1/39	0.331151	0.420853	0	0	2.54863	2.8167	CALM3
endothelial cell migration (GO:0043542)	1/39	0.331151	0.420853	0	0	2.54863	2.8167	MYH9
replication fork processing (GO:0031297)	1/39	0.331151	0.420853	0	0	2.54863	2.8167	PCNA
response to peptide (GO:1901652)	1/39	0.331151	0.420853	0	0	2.54863	2.8167	ANXA1
negative regulation of secretion by cell (GO:1903531)	1/39	0.331151	0.420853	0	0	2.54863	2.8167	ANXA1
organophosphate biosynthetic process (GO:0090407)	1/39	0.331151	0.420853	0	0	2.54863	2.8167	TPI1
protein acylation (GO:0043543)	1/39	0.331151	0.420853	0	0	2.54863	2.8167	ZDHHC17
cytosolic transport (GO:0016482)	2/116	0.333932	0.424057	0	0	1.70089	1.86557	CLTC;RAB6A
carboxylic acid metabolic process (GO:0019752)	1/40	0.33802	0.426917	0	0	2.48316	2.69336	AGXT
regulation of microtubule polymerization (GO:0031113)	1/40	0.33802	0.426917	0	0	2.48316	2.69336	RPS3
response to organonitrogen compound (GO:0010243)	1/40	0.33802	0.426917	0	0	2.48316	2.69336	VCP
negative regulation of cell-substrate adhesion (GO:0010812)	1/40	0.33802	0.426917	0	0	2.48316	2.69336	ACTN4
negative regulation of protein kinase B signaling (GO:0051898)	1/40	0.33802	0.426917	0	0	2.48316	2.69336	RACK1
positive regulation of catalytic activity (GO:0043085)	1/40	0.33802	0.426917	0	0	2.48316	2.69336	YWHAB
positive regulation of wound healing (GO:0090303)	1/40	0.33802	0.426917	0	0	2.48316	2.69336	ANXA1
protein methylation (GO:0006479)	1/41	0.344818	0.432151	0	0	2.42096	2.57768	RAB6A
regulation of cell development (GO:0060284)	1/41	0.344818	0.432151	0	0	2.42096	2.57768	CX3CR1
regulation of filopodium assembly (GO:0051489)	1/41	0.344818	0.432151	0	0	2.42096	2.57768	FSCN1
regulation of G0 to G1 transition (GO:0070316)	1/41	0.344818	0.432151	0	0	2.42096	2.57768	RBBP7
regulation of mitochondrial membrane potential (GO:0051881)	1/41	0.344818	0.432151	0	0	2.42096	2.57768	VCP
regulation of release of cytochrome c from mitochondria (GO:0090199)	1/41	0.344818	0.432151	0	0	2.42096	2.57768	TP53
response to growth factor (GO:0070848)	1/41	0.344818	0.432151	0	0	2.42096	2.57768	RACK1
hexose metabolic process (GO:0019318)	1/41	0.344818	0.432151	0	0	2.42096	2.57768	ALDOA
T cell differentiation (GO:0030217)	1/41	0.344818	0.432151	0	0	2.42096	2.57768	ANXA1
nucleobase-containing compound catabolic process (GO:0034655)	1/41	0.344818	0.432151	0	0	2.42096	2.57768	HNRNPD
cellular response to lipopolysaccharide (GO:0071222)	2/120	0.34885	0.436531	0	0	1.6429	1.73016	CX3CR1;VIM
macroautophagy (GO:0016236)	2/120	0.34885	0.436531	0	0	1.6429	1.73016	TOMM70;VCP
regulation of extrinsic apoptotic signaling pathway via death domain receptors (GO:1902041)	1/42	0.351548	0.438224	0	0	2.36179	2.46904	FAS
regulation of nervous system development (GO:0051960)	1/42	0.351548	0.438224	0	0	2.36179	2.46904	CX3CR1
monocyte chemotaxis (GO:0002548)	1/42	0.351548	0.438224	0	0	2.36179	2.46904	ANXA1
positive regulation of ATPase activity (GO:0032781)	1/42	0.351548	0.438224	0	0	2.36179	2.46904	PFN1
potassium ion import across plasma membrane (GO:1990573)	1/42	0.351548	0.438224	0	0	2.36179	2.46904	ATP1A1
protein homooligomerization (GO:0051260)	2/121	0.352562	0.439152	0	0	1.62901	1.69829	ALDOA;ALDH9A1
regulation of carbohydrate catabolic process (GO:0043470)	1/43	0.358208	0.443808	0	0	2.30544	2.36686	EIF6
regulation of cytokine production involved in inflammatory response (GO:1900015)	1/43	0.358208	0.443808	0	0	2.30544	2.36686	ABCD2
cellular glucose homeostasis (GO:0001678)	1/43	0.358208	0.443808	0	0	2.30544	2.36686	RACK1
DNA-dependent DNA replication maintenance of fidelity (GO:0045005)	1/43	0.358208	0.443808	0	0	2.30544	2.36686	PCNA
regulation of purine nucleotide metabolic process (GO:1900542)	1/43	0.358208	0.443808	0	0	2.30544	2.36686	EIF6
signal release from synapse (GO:0099643)	1/43	0.358208	0.443808	0	0	2.30544	2.36686	HSPA8
myofibril assembly (GO:0030239)	1/43	0.358208	0.443808	0	0	2.30544	2.36686	CSRP1
regulation of cell cycle (GO:0051726)	4/296	0.360457	0.446254	0	0	1.32918	1.35627	RPS15A;HSP90AB1;RACK1;TP53
regulation of tumor necrosis factor production (GO:0032680)	2/124	0.363655	0.448562	0	0	1.58871	1.60706	CX3CR1;HSPB1
antibacterial humoral response (GO:0019731)	1/44	0.364801	0.448562	0	0	2.25171	2.27063	RPL39
mitotic spindle assembly (GO:0090307)	1/44	0.364801	0.448562	0	0	2.25171	2.27063	KPNB1
mRNA catabolic process (GO:0006402)	1/44	0.364801	0.448562	0	0	2.25171	2.27063	RNH1
mRNA stabilization (GO:0048255)	1/44	0.364801	0.448562	0	0	2.25171	2.27063	HNRNPC
neurogenesis (GO:0022008)	1/44	0.364801	0.448562	0	0	2.25171	2.27063	ANXA1
neurotransmitter secretion (GO:0007269)	1/44	0.364801	0.448562	0	0	2.25171	2.27063	HSPA8
positive regulation of biosynthetic process (GO:0009891)	1/44	0.364801	0.448562	0	0	2.25171	2.27063	VIM
protein K63-linked ubiquitination (GO:0070534)	1/44	0.364801	0.448562	0	0	2.25171	2.27063	PRPF19
regulation of phosphorylation (GO:0042325)	2/125	0.367337	0.451339	0	0	1.57571	1.57804	EIF6;HSPB1
synapse organization (GO:0050808)	2/126	0.37101	0.453503	0	0	1.56293	1.54968	CX3CR1;FARP1
chromosome condensation (GO:0030261)	1/45	0.371326	0.453503	0	0	2.20042	2.1799	CDK1
regulation of pri-miRNA transcription by RNA polymerase II (GO:1902893)	1/45	0.371326	0.453503	0	0	2.20042	2.1799	TP53
mitotic G2/M transition checkpoint (GO:0044818)	1/45	0.371326	0.453503	0	0	2.20042	2.1799	CDK1
zymogen activation (GO:0031638)	1/45	0.371326	0.453503	0	0	2.20042	2.1799	PGK1
positive regulation of chemotaxis (GO:0050921)	1/45	0.371326	0.453503	0	0	2.20042	2.1799	HSPB1
positive regulation of response to biotic stimulus (GO:0002833)	1/45	0.371326	0.453503	0	0	2.20042	2.1799	OASL
positive regulation of RNA metabolic process (GO:0051254)	1/45	0.371326	0.453503	0	0	2.20042	2.1799	TP53
regulation of DNA metabolic process (GO:0051052)	1/46	0.377785	0.459666	0	0	2.15142	2.09426	HNRNPD
regulation of fibroblast proliferation (GO:0048145)	1/46	0.377785	0.459666	0	0	2.15142	2.09426	TP53
erythrocyte differentiation (GO:0030218)	1/46	0.377785	0.459666	0	0	2.15142	2.09426	SLC25A5
establishment of protein localization to extracellular region (GO:0035592)	1/46	0.377785	0.459666	0	0	2.15142	2.09426	COPG1
posttranscriptional regulation of gene expression (GO:0010608)	1/46	0.377785	0.459666	0	0	2.15142	2.09426	RPL10
plasma membrane bounded cell projection organization (GO:0120036)	2/128	0.378332	0.459989	0	0	1.53796	1.49487	LIMA1;ATXN10
regulation of protein localization to nucleus (GO:1900180)	1/47	0.384177	0.464936	0	0	2.10454	2.01331	CDK1
epithelial to mesenchymal transition (GO:0001837)	1/47	0.384177	0.464936	0	0	2.10454	2.01331	TRIM28
regulation of synapse assembly (GO:0051963)	1/47	0.384177	0.464936	0	0	2.10454	2.01331	PDLIM5
regulation of wound healing (GO:0061041)	1/47	0.384177	0.464936	0	0	2.10454	2.01331	ANXA1
telomere organization (GO:0032200)	1/47	0.384177	0.464936	0	0	2.10454	2.01331	PCNA
positive regulation of neuron death (GO:1901216)	1/47	0.384177	0.464936	0	0	2.10454	2.01331	EIF2S1
regulation of cell growth (GO:0001558)	3/217	0.3844	0.464936	0	0	1.35891	1.29921	RACK1;RBBP7;TP53
regulation of response to external stimulus (GO:0032101)	2/130	0.385619	0.466063	0	0	1.51378	1.44249	PSMA6;ANXA1
cellular response to lipid (GO:0071396)	3/219	0.389939	0.470222	0	0	1.34619	1.2678	CX3CR1;ATP1A1;VIM
base-excision repair (GO:0006284)	1/48	0.390504	0.470222	0	0	2.05966	1.93673	PCNA
regulation of protein metabolic process (GO:0051246)	1/48	0.390504	0.470222	0	0	2.05966	1.93673	HSP90AB1
histone H4 acetylation (GO:0043967)	1/48	0.390504	0.470222	0	0	2.05966	1.93673	RUVBL1
myelination (GO:0042552)	1/48	0.390504	0.470222	0	0	2.05966	1.93673	ABCD2
regulation of cell motility (GO:2000145)	2/133	0.396478	0.473907	0	0	1.47889	1.36817	CAVIN1;LMNA
adherens junction organization (GO:0034332)	1/49	0.396766	0.473907	0	0	2.01665	1.8642	VCL
receptor internalization (GO:0031623)	1/49	0.396766	0.473907	0	0	2.01665	1.8642	CLTC
regulation of cellular protein metabolic process (GO:0032268)	1/49	0.396766	0.473907	0	0	2.01665	1.8642	RPL10
cellular defense response (GO:0006968)	1/49	0.396766	0.473907	0	0	2.01665	1.8642	CX3CR1
cellular response to mechanical stimulus (GO:0071260)	1/49	0.396766	0.473907	0	0	2.01665	1.8642	FAS
response to glucose (GO:0009749)	1/49	0.396766	0.473907	0	0	2.01665	1.8642	RACK1
inner mitochondrial membrane organization (GO:0007007)	1/49	0.396766	0.473907	0	0	2.01665	1.8642	TOMM70
secondary alcohol metabolic process (GO:1902652)	1/49	0.396766	0.473907	0	0	2.01665	1.8642	IDH2
mitotic cytokinesis (GO:0000281)	1/49	0.396766	0.473907	0	0	2.01665	1.8642	MYH10
positive regulation of actin filament polymerization (GO:0030838)	1/49	0.396766	0.473907	0	0	2.01665	1.8642	PFN1
transmembrane receptor protein tyrosine kinase signaling pathway (GO:0007169)	5/404	0.399083	0.476325	0	0	1.21529	1.11635	ACTR3;HSP90AA1;HNRNPH1;HNRNPF;ARPC1B
positive regulation of peptidyl-tyrosine phosphorylation (GO:0050731)	2/134	0.400079	0.477164	0	0	1.46761	1.34447	CTF1;TP53
actin polymerization or depolymerization (GO:0008154)	1/50	0.402965	0.479201	0	0	1.97539	1.79544	CFL1
regulation of generation of precursor metabolites and energy (GO:0043467)	1/50	0.402965	0.479201	0	0	1.97539	1.79544	EIF6
iron ion transport (GO:0006826)	1/50	0.402965	0.479201	0	0	1.97539	1.79544	CLTC
positive regulation of ion transport (GO:0043270)	1/50	0.402965	0.479201	0	0	1.97539	1.79544	KIF5B
cellular calcium ion homeostasis (GO:0006874)	2/136	0.40725	0.482969	0	0	1.44556	1.29858	YWHAE;ATP2A2
organic substance transport (GO:0071702)	2/136	0.40725	0.482969	0	0	1.44556	1.29858	ABCD2;MYH9
regulation of epithelial cell migration (GO:0010632)	1/51	0.4091	0.482969	0	0	1.93578	1.7302	PFN1
cholesterol transport (GO:0030301)	1/51	0.4091	0.482969	0	0	1.93578	1.7302	LIMA1
regulation of protein modification process (GO:0031399)	1/51	0.4091	0.482969	0	0	1.93578	1.7302	HSPB1
regulation of substrate adhesion-dependent cell spreading (GO:1900024)	1/51	0.4091	0.482969	0	0	1.93578	1.7302	ACTN4
mesenchymal cell differentiation (GO:0048762)	1/51	0.4091	0.482969	0	0	1.93578	1.7302	TRIM28
mitotic metaphase plate congression (GO:0007080)	1/51	0.4091	0.482969	0	0	1.93578	1.7302	KPNB1
negative regulation of protein ubiquitination (GO:0031397)	1/51	0.4091	0.482969	0	0	1.93578	1.7302	RPS3
positive regulation of actin filament bundle assembly (GO:0032233)	1/51	0.4091	0.482969	0	0	1.93578	1.7302	PFN1
regulation of release of sequestered calcium ion into cytosol (GO:0051279)	1/52	0.415172	0.48872	0	0	1.89773	1.66823	CALM3
fatty acid beta-oxidation (GO:0006635)	1/52	0.415172	0.48872	0	0	1.89773	1.66823	ABCD2
myeloid cell differentiation (GO:0030099)	1/52	0.415172	0.48872	0	0	1.89773	1.66823	SLC25A5
positive regulation of protein localization to cell periphery (GO:1904377)	1/52	0.415172	0.48872	0	0	1.89773	1.66823	KIF5B
regulation of cellular component organization (GO:0051128)	2/139	0.417928	0.491609	0	0	1.41369	1.23336	HSPA8;HSP90AA1
regulation of DNA replication (GO:0006275)	1/53	0.421182	0.493986	0	0	1.86114	1.60931	PCNA
cellular macromolecule catabolic process (GO:0044265)	1/53	0.421182	0.493986	0	0	1.86114	1.60931	HNRNPD
heart morphogenesis (GO:0003007)	1/53	0.421182	0.493986	0	0	1.86114	1.60931	DLC1
negative regulation of cysteine-type endopeptidase activity (GO:2000117)	1/53	0.421182	0.493986	0	0	1.86114	1.60931	YWHAE
neuron projection morphogenesis (GO:0048812)	2/140	0.421466	0.493986	0	0	1.40337	1.21253	FARP1;ZDHHC17
apoptotic process (GO:0006915)	3/231	0.422886	0.494986	0	0	1.27456	1.09695	DLC1;FAS;GAPDH
cellular response to oxygen-containing compound (GO:1901701)	4/323	0.422927	0.494986	0	0	1.21499	1.04557	CX3CR1;VCP;RPS3;VIM
positive regulation of cellular catabolic process (GO:0031331)	2/141	0.424993	0.497046	0	0	1.3932	1.19214	ABCD2;HSP90AA1
regulation of alternative mRNA splicing, via spliceosome (GO:0000381)	1/54	0.427131	0.497047	0	0	1.82593	1.55326	HNRNPL
regulation of cyclin-dependent protein kinase activity (GO:1904029)	1/54	0.427131	0.497047	0	0	1.82593	1.55326	HSP90AB1
regulation of megakaryocyte differentiation (GO:0045652)	1/54	0.427131	0.497047	0	0	1.82593	1.55326	EIF6
cytoplasmic microtubule organization (GO:0031122)	1/54	0.427131	0.497047	0	0	1.82593	1.55326	KPNB1
regulation of potassium ion transmembrane transport (GO:1901379)	1/54	0.427131	0.497047	0	0	1.82593	1.55326	YWHAE
striated muscle contraction (GO:0006941)	1/54	0.427131	0.497047	0	0	1.82593	1.55326	ALDOA
negative regulation of viral genome replication (GO:0045071)	1/54	0.427131	0.497047	0	0	1.82593	1.55326	OASL
regulation of gene expression (GO:0010468)	12/1079	0.428037	0.497746	0	0	1.09132	0.926033	HNRNPL;RPL5;HNRNPK;HNRNPH1;HNRNPF;NONO;RPL11;HNRNPD;RACK1;RPS3;TP53;RPL6
receptor-mediated endocytosis (GO:0006898)	2/143	0.432014	0.50139	0	0	1.3733	1.15261	HSP90AA1;CLTC
monocarboxylic acid metabolic process (GO:0032787)	2/143	0.432014	0.50139	0	0	1.3733	1.15261	LDHA;AGXT
protein sumoylation (GO:0016925)	1/55	0.433018	0.50139	0	0	1.79203	1.49988	TRIM28
regulation of blood vessel endothelial cell migration (GO:0043535)	1/55	0.433018	0.50139	0	0	1.79203	1.49988	HSPB1
interstrand cross-link repair (GO:0036297)	1/55	0.433018	0.50139	0	0	1.79203	1.49988	VCP
negative regulation of cysteine-type endopeptidase activity involved in apoptotic process (GO:0043154)	1/55	0.433018	0.50139	0	0	1.79203	1.49988	YWHAE
regulation of ATP metabolic process (GO:1903578)	1/56	0.438846	0.506337	0	0	1.75936	1.44902	EIF6
autophagosome organization (GO:1905037)	1/56	0.438846	0.506337	0	0	1.75936	1.44902	ATP2A2
Rho protein signal transduction (GO:0007266)	1/56	0.438846	0.506337	0	0	1.75936	1.44902	CFL1
telomere maintenance (GO:0000723)	1/56	0.438846	0.506337	0	0	1.75936	1.44902	PCNA
positive regulation of interleukin-1 beta production (GO:0032731)	1/56	0.438846	0.506337	0	0	1.75936	1.44902	HSPB1
organelle assembly (GO:0070925)	5/425	0.441479	0.509014	0	0	1.15327	0.942946	ACTR3;ARF4;RPS3;ATP2A2;EIF2S1
arachidonic acid metabolic process (GO:0019369)	1/57	0.444614	0.512266	0	0	1.72785	1.40051	CBR1
regulation of cytosolic calcium ion concentration (GO:0051480)	2/148	0.449363	0.515922	0	0	1.32593	1.06065	YWHAE;CX3CR1
receptor metabolic process (GO:0043112)	1/58	0.450323	0.515922	0	0	1.69745	1.35421	CLTC
autophagosome assembly (GO:0000045)	1/58	0.450323	0.515922	0	0	1.69745	1.35421	ATP2A2
regulation of tumor necrosis factor-mediated signaling pathway (GO:0010803)	1/58	0.450323	0.515922	0	0	1.69745	1.35421	RACK1
RNA modification (GO:0009451)	1/58	0.450323	0.515922	0	0	1.69745	1.35421	AARS1
muscle organ development (GO:0007517)	1/58	0.450323	0.515922	0	0	1.69745	1.35421	CTF1
nucleosome assembly (GO:0006334)	1/58	0.450323	0.515922	0	0	1.69745	1.35421	NAP1L1
positive regulation of protein binding (GO:0032092)	1/58	0.450323	0.515922	0	0	1.69745	1.35421	RPL11
regulation of nucleic acid-templated transcription (GO:1903506)	5/430	0.451483	0.516888	0	0	1.13941	0.90608	NONO;HNRNPD;ACTN4;TP53;RPL6
membrane organization (GO:0061024)	3/242	0.452552	0.517747	0	0	1.21521	0.963485	ACTR3;HSPA8;CLTC
fatty acid oxidation (GO:0019395)	1/59	0.455973	0.519752	0	0	1.6681	1.31	ABCD2
response to reactive oxygen species (GO:0000302)	1/59	0.455973	0.519752	0	0	1.6681	1.31	RPS3
selective autophagy (GO:0061912)	1/59	0.455973	0.519752	0	0	1.6681	1.31	VIM
positive regulation of tyrosine phosphorylation of STAT protein (GO:0042531)	1/59	0.455973	0.519752	0	0	1.6681	1.31	CTF1
brain development (GO:0007420)	2/150	0.45622	0.519752	0	0	1.30788	1.0264	CX3CR1;QARS1
regulation of cytokine production (GO:0001817)	2/150	0.45622	0.519752	0	0	1.30788	1.0264	ANXA1;GAPDH
apical junction assembly (GO:0043297)	1/60	0.461566	0.524741	0	0	1.63975	1.26774	VCL
response to organic cyclic compound (GO:0014070)	1/60	0.461566	0.524741	0	0	1.63975	1.26774	ANXA1
peptidyl-threonine phosphorylation (GO:0018107)	1/60	0.461566	0.524741	0	0	1.63975	1.26774	CDK1
dephosphorylation (GO:0016311)	2/153	0.466412	0.529881	0	0	1.2817	0.977535	ALPP;PPP1CA
B cell differentiation (GO:0030183)	1/61	0.467102	0.529924	0	0	1.61234	1.22732	SLC25A5
protein lipidation (GO:0006497)	1/61	0.467102	0.529924	0	0	1.61234	1.22732	ZDHHC17
double-strand break repair via nonhomologous end joining (GO:0006303)	1/62	0.472581	0.535394	0	0	1.58582	1.18865	PRPF19
positive regulation of interleukin-1 production (GO:0032732)	1/62	0.472581	0.535394	0	0	1.58582	1.18865	HSPB1
positive regulation of viral process (GO:0048524)	1/63	0.478003	0.541161	0	0	1.56017	1.15162	DDB1
positive regulation of signal transduction (GO:0009967)	3/252	0.47897	0.541879	0	0	1.16581	0.858174	RPS3;HTT;FAS
mitotic spindle organization (GO:0007052)	2/157	0.479826	0.542469	0	0	1.24837	0.91672	VCP;KPNB1
positive regulation of phosphorylation (GO:0042327)	3/253	0.48158	0.544075	0	0	1.16109	0.848388	HSP90AA1;RACK1;FAS
regulation of cilium assembly (GO:1902017)	1/64	0.483371	0.544587	0	0	1.53533	1.11614	HTT
regulation of innate immune response (GO:0045088)	1/64	0.483371	0.544587	0	0	1.53533	1.11614	HSP90AB1
negative regulation of cell cycle process (GO:0010948)	1/64	0.483371	0.544587	0	0	1.53533	1.11614	RBBP7
negative regulation of intrinsic apoptotic signaling pathway (GO:2001243)	1/64	0.483371	0.544587	0	0	1.53533	1.11614	HSPB1
response to lipopolysaccharide (GO:0032496)	2/159	0.486455	0.547541	0	0	1.23234	0.88804	CX3CR1;VIM
regulation of cell-matrix adhesion (GO:0001952)	1/65	0.488683	0.547541	0	0	1.51126	1.08212	VCL
regulation of cellular catabolic process (GO:0031329)	1/65	0.488683	0.547541	0	0	1.51126	1.08212	HSPB1
cellular response to type I interferon (GO:0071357)	1/65	0.488683	0.547541	0	0	1.51126	1.08212	OASL
G protein-coupled receptor signaling pathway, coupled to cyclic nucleotide second messenger (GO:0007187)	1/65	0.488683	0.547541	0	0	1.51126	1.08212	ANXA1
inorganic anion transmembrane transport (GO:0098661)	1/65	0.488683	0.547541	0	0	1.51126	1.08212	SLC25A3
tRNA modification (GO:0006400)	1/65	0.488683	0.547541	0	0	1.51126	1.08212	AARS1
type I interferon signaling pathway (GO:0060337)	1/65	0.488683	0.547541	0	0	1.51126	1.08212	OASL
cellular response to nutrient levels (GO:0031669)	1/66	0.493941	0.551534	0	0	1.48793	1.0495	HSPA8
embryonic organ development (GO:0048568)	1/66	0.493941	0.551534	0	0	1.48793	1.0495	RPL10
ERBB signaling pathway (GO:0038127)	1/66	0.493941	0.551534	0	0	1.48793	1.0495	HSP90AA1
positive regulation of cell cycle (GO:0045787)	1/66	0.493941	0.551534	0	0	1.48793	1.0495	RPS15A
positive regulation of cell death (GO:0010942)	1/66	0.493941	0.551534	0	0	1.48793	1.0495	EIF2S1
peptidyl-threonine modification (GO:0018210)	1/67	0.499146	0.556963	0	0	1.46531	1.01818	CDK1
double-strand break repair (GO:0006302)	2/164	0.502797	0.56027	0	0	1.194	0.820959	VCP;PRPF19
heart development (GO:0007507)	2/164	0.502797	0.56027	0	0	1.194	0.820959	DLC1;PDLIM5
canonical Wnt signaling pathway (GO:0060070)	1/68	0.504297	0.560406	0	0	1.44337	0.988119	PPP1CA
regulation of myeloid cell differentiation (GO:0045637)	1/68	0.504297	0.560406	0	0	1.44337	0.988119	EIF6
regulation of tyrosine phosphorylation of STAT protein (GO:0042509)	1/68	0.504297	0.560406	0	0	1.44337	0.988119	CTF1
interferon-gamma-mediated signaling pathway (GO:0060333)	1/68	0.504297	0.560406	0	0	1.44337	0.988119	OASL
regulation of neuron projection development (GO:0010975)	2/165	0.506025	0.561944	0	0	1.18662	0.808287	CFL1;PDLIM5
cell chemotaxis (GO:0060326)	1/69	0.509395	0.564146	0	0	1.42207	0.959234	CX3CR1
cellular response to calcium ion (GO:0071277)	1/69	0.509395	0.564146	0	0	1.42207	0.959234	CLIC4
synapse assembly (GO:0007416)	1/69	0.509395	0.564146	0	0	1.42207	0.959234	FARP1
positive regulation of MAP kinase activity (GO:0043406)	1/69	0.509395	0.564146	0	0	1.42207	0.959234	RPS3
carbohydrate homeostasis (GO:0033500)	1/70	0.514441	0.567419	0	0	1.40139	0.93147	RPS6
defense response to Gram-positive bacterium (GO:0050830)	1/70	0.514441	0.567419	0	0	1.40139	0.93147	RPL39
DNA-templated transcription, termination (GO:0006353)	1/70	0.514441	0.567419	0	0	1.40139	0.93147	CAVIN1
regulation of plasma membrane bounded cell projection assembly (GO:0120032)	1/70	0.514441	0.567419	0	0	1.40139	0.93147	FSCN1
fatty acid catabolic process (GO:0009062)	1/70	0.514441	0.567419	0	0	1.40139	0.93147	ABCD2
wound healing (GO:0042060)	1/70	0.514441	0.567419	0	0	1.40139	0.93147	MYH9
regulation of G1/S transition of mitotic cell cycle (GO:2000045)	1/71	0.519435	0.570993	0	0	1.3813	0.904771	ANXA1
regulation of glycolytic process (GO:0006110)	1/71	0.519435	0.570993	0	0	1.3813	0.904771	EIF6
cholesterol homeostasis (GO:0042632)	1/71	0.519435	0.570993	0	0	1.3813	0.904771	LIMA1
gland development (GO:0048732)	1/71	0.519435	0.570993	0	0	1.3813	0.904771	ANXA1
histone acetylation (GO:0016573)	1/71	0.519435	0.570993	0	0	1.3813	0.904771	RUVBL1
cell junction organization (GO:0034330)	1/72	0.524379	0.573715	0	0	1.36178	0.879084	FLNC
cell morphogenesis involved in differentiation (GO:0000904)	1/72	0.524379	0.573715	0	0	1.36178	0.879084	ACTN1
cytoskeleton-dependent cytokinesis (GO:0061640)	1/72	0.524379	0.573715	0	0	1.36178	0.879084	MYH10
extrinsic apoptotic signaling pathway (GO:0097191)	1/72	0.524379	0.573715	0	0	1.36178	0.879084	FAS
sterol homeostasis (GO:0055092)	1/72	0.524379	0.573715	0	0	1.36178	0.879084	LIMA1
positive regulation of protein secretion (GO:0050714)	1/72	0.524379	0.573715	0	0	1.36178	0.879084	MYH10
positive regulation of secretion by cell (GO:1903532)	1/72	0.524379	0.573715	0	0	1.36178	0.879084	MYH10
regulation of cellular macromolecule biosynthetic process (GO:2000112)	5/468	0.525648	0.574718	0	0	1.04384	0.671321	RPL10;NONO;HNRNPD;TP53;RPL6
regulation of actin filament polymerization (GO:0030833)	1/73	0.529271	0.577129	0	0	1.3428	0.85436	PFN1
regulation of Rho protein signal transduction (GO:0035023)	1/73	0.529271	0.577129	0	0	1.3428	0.85436	DLC1
granulocyte chemotaxis (GO:0071621)	1/73	0.529271	0.577129	0	0	1.3428	0.85436	ANXA1
neurotransmitter transport (GO:0006836)	1/73	0.529271	0.577129	0	0	1.3428	0.85436	HSPA8
mitotic nuclear division (GO:0140014)	1/74	0.534114	0.58202	0	0	1.32434	0.830551	KPNB1
integrin-mediated signaling pathway (GO:0007229)	1/75	0.538907	0.586066	0	0	1.30637	0.807615	MYH9
positive regulation of lymphocyte proliferation (GO:0050671)	1/75	0.538907	0.586066	0	0	1.30637	0.807615	ANXA1
positive regulation of T cell activation (GO:0050870)	1/75	0.538907	0.586066	0	0	1.30637	0.807615	ANXA1
defense response to bacterium (GO:0042742)	2/176	0.540629	0.587546	0	0	1.11098	0.683276	ANXA3;RPL39
cellular response to hormone stimulus (GO:0032870)	1/76	0.543651	0.588865	0	0	1.28889	0.78551	ATP1A1
establishment of protein localization to organelle (GO:0072594)	1/76	0.543651	0.588865	0	0	1.28889	0.78551	KPNB1
regulation of T cell proliferation (GO:0042129)	1/76	0.543651	0.588865	0	0	1.28889	0.78551	ANXA1
water-soluble vitamin metabolic process (GO:0006767)	1/76	0.543651	0.588865	0	0	1.28889	0.78551	MTHFR
protein import into nucleus (GO:0006606)	1/76	0.543651	0.588865	0	0	1.28889	0.78551	KPNB1
import into nucleus (GO:0051170)	1/77	0.548347	0.591982	0	0	1.27187	0.764197	KPNB1
inorganic cation import across plasma membrane (GO:0098659)	1/77	0.548347	0.591982	0	0	1.27187	0.764197	ATP1A1
neutrophil migration (GO:1990266)	1/77	0.548347	0.591982	0	0	1.27187	0.764197	PRTN3
positive regulation of protein modification by small protein conjugation or removal (GO:1903322)	1/77	0.548347	0.591982	0	0	1.27187	0.764197	HSPBP1
positive regulation of tumor necrosis factor production (GO:0032760)	1/77	0.548347	0.591982	0	0	1.27187	0.764197	HSPB1
axon development (GO:0061564)	1/79	0.557594	0.601167	0	0	1.23913	0.723805	ZDHHC17
regulation of ion transport (GO:0043269)	1/79	0.557594	0.601167	0	0	1.23913	0.723805	ATP1A1
regulation of organelle organization (GO:0033043)	1/80	0.562146	0.605674	0	0	1.22338	0.704659	CLIC4
proteolysis (GO:0006508)	3/287	0.566286	0.608516	0	0	1.02031	0.580203	PSMA6;PSMC4;PRTN3
regulation of interleukin-8 production (GO:0032677)	1/81	0.566652	0.608516	0	0	1.20803	0.686171	ANXA1
negative regulation of protein modification process (GO:0031400)	1/81	0.566652	0.608516	0	0	1.20803	0.686171	YWHAB
phospholipase C-activating G protein-coupled receptor signaling pathway (GO:0007200)	1/81	0.566652	0.608516	0	0	1.20803	0.686171	CX3CR1
positive regulation of tumor necrosis factor superfamily cytokine production (GO:1903557)	1/81	0.566652	0.608516	0	0	1.20803	0.686171	HSPB1
regulation of G protein-coupled receptor signaling pathway (GO:0008277)	1/82	0.571112	0.612497	0	0	1.19305	0.668312	YWHAB
regulation of gene expression, epigenetic (GO:0040029)	1/82	0.571112	0.612497	0	0	1.19305	0.668312	RBBP7
epidermis development (GO:0008544)	1/83	0.575526	0.616825	0	0	1.17844	0.651055	ATP2A2
regulation of GTPase activity (GO:0043087)	2/189	0.579325	0.620282	0	0	1.03306	0.563939	RACK1;PRTN3
regulation of cytokinesis (GO:0032465)	1/84	0.579895	0.620282	0	0	1.16419	0.634374	CALM3
lymphocyte differentiation (GO:0030098)	1/84	0.579895	0.620282	0	0	1.16419	0.634374	SLC25A5
B cell activation (GO:0042113)	1/85	0.58422	0.624088	0	0	1.15027	0.618245	SLC25A5
G1/S transition of mitotic cell cycle (GO:0000082)	1/85	0.58422	0.624088	0	0	1.15027	0.618245	PCNA
regulation of neuron death (GO:1901214)	1/86	0.588499	0.627014	0	0	1.13668	0.602643	EIF2S1
regulation of Ras protein signal transduction (GO:0046578)	1/86	0.588499	0.627014	0	0	1.13668	0.602643	DLC1
glucose homeostasis (GO:0042593)	1/86	0.588499	0.627014	0	0	1.13668	0.602643	RPS6
response to interleukin-1 (GO:0070555)	1/86	0.588499	0.627014	0	0	1.13668	0.602643	ANXA1
protein targeting to membrane (GO:0006612)	1/87	0.592736	0.63029	0	0	1.1234	0.587548	ABCD2
calcium ion transmembrane transport (GO:0070588)	1/87	0.592736	0.63029	0	0	1.1234	0.587548	ATP2A2
sodium ion transmembrane transport (GO:0035725)	1/87	0.592736	0.63029	0	0	1.1234	0.587548	ATP1A1
negative regulation of macromolecule metabolic process (GO:0010605)	2/194	0.593562	0.630757	0	0	1.0059	0.524691	HSP90AB1;RACK1
innate immune response (GO:0045087)	3/302	0.600884	0.636252	0	0	0.968376	0.493246	CX3CR1;TRIM28;RPL39
regulation of cysteine-type endopeptidase activity involved in apoptotic process (GO:0043281)	1/89	0.601078	0.636252	0	0	1.09776	0.558794	YWHAE
regulation of endothelial cell migration (GO:0010594)	1/89	0.601078	0.636252	0	0	1.09776	0.558794	ANXA3
collagen fibril organization (GO:0030199)	1/89	0.601078	0.636252	0	0	1.09776	0.558794	SERPINH1
regulation of type I interferon production (GO:0032479)	1/89	0.601078	0.636252	0	0	1.09776	0.558794	GAPDH
second-messenger-mediated signaling (GO:0019932)	1/89	0.601078	0.636252	0	0	1.09776	0.558794	CX3CR1
positive regulation of nucleic acid-templated transcription (GO:1903508)	5/511	0.603913	0.638837	0	0	0.953014	0.480629	CAND2;PSMC5;TRIM28;HNRNPD;TP53
positive regulation of autophagy (GO:0010508)	1/90	0.605185	0.639352	0	0	1.08537	0.545096	HTT
positive regulation of binding (GO:0051099)	1/90	0.605185	0.639352	0	0	1.08537	0.545096	RPL11
regulation of macromolecule metabolic process (GO:0060255)	2/200	0.610171	0.644201	0	0	0.975121	0.481726	HNRNPK;HNRNPD
regulation of peptidyl-tyrosine phosphorylation (GO:0050730)	1/92	0.613274	0.646638	0	0	1.06141	0.518969	TP53
positive regulation of transmembrane receptor protein serine/threonine kinase signaling pathway (GO:0090100)	1/92	0.613274	0.646638	0	0	1.06141	0.518969	HSP90AB1
generation of neurons (GO:0048699)	2/202	0.615591	0.648662	0	0	0.965271	0.468322	CX3CR1;CTF1
hemopoiesis (GO:0030097)	1/94	0.621197	0.653301	0	0	1.03848	0.494426	TP53
negative regulation of cell death (GO:0060548)	1/94	0.621197	0.653301	0	0	1.03848	0.494426	PSMC5
negative regulation of MAPK cascade (GO:0043409)	1/94	0.621197	0.653301	0	0	1.03848	0.494426	QARS1
regulation of inflammatory response (GO:0050727)	2/206	0.62626	0.6582	0	0	0.946151	0.442789	PSMA6;ANXA1
regulation of vesicle-mediated transport (GO:0060627)	1/96	0.62896	0.66061	0	0	1.01651	0.471345	RAB21
calcium ion homeostasis (GO:0055074)	1/97	0.632781	0.664196	0	0	1.00587	0.460318	ATP2A2
organic anion transport (GO:0015711)	1/99	0.640307	0.671374	0	0	0.985244	0.439229	SLC25A4
negative regulation of transcription, DNA-templated (GO:0045892)	9/948	0.640444	0.671374	0	0	0.922084	0.410874	HSPA8;SARS1;TRIM28;QARS1;RPL10;YWHAQ;NONO;TP53;CRYAB
regulation of transforming growth factor beta receptor signaling pathway (GO:0017015)	1/100	0.644012	0.674679	0	0	0.975243	0.429144	HSP90AB1
positive regulation of GTPase activity (GO:0043547)	2/214	0.646909	0.677278	0	0	0.910075	0.396383	RACK1;PRTN3
regulation of cell death (GO:0010941)	1/102	0.651309	0.681009	0	0	0.955834	0.409834	CRYAB
intrinsic apoptotic signaling pathway (GO:0097193)	1/102	0.651309	0.681009	0	0	0.955834	0.409834	TP53
transcription, DNA-templated (GO:0006351)	2/221	0.664231	0.693577	0	0	0.880671	0.360305	ELOC;TP53
regulation of cell cycle process (GO:0010564)	1/106	0.665459	0.693577	0	0	0.919234	0.374384	CALM3
cellular response to peptide hormone stimulus (GO:0071375)	1/106	0.665459	0.693577	0	0	0.919234	0.374384	PKM
peptidyl-lysine modification (GO:0018205)	1/106	0.665459	0.693577	0	0	0.919234	0.374384	TRIM28
positive regulation of protein serine/threonine kinase activity (GO:0071902)	1/106	0.665459	0.693577	0	0	0.919234	0.374384	CALM3
positive regulation of cytokine production (GO:0001819)	3/335	0.670425	0.698306	0	0	0.870646	0.348122	ANXA1;RPS3;GAPDH
lipid transport (GO:0006869)	1/109	0.675695	0.703345	0	0	0.893564	0.350289	ABCD2
response to tumor necrosis factor (GO:0034612)	1/110	0.679038	0.706373	0	0	0.885321	0.342689	RPS3
cilium organization (GO:0044782)	2/228	0.680866	0.707822	0	0	0.853089	0.327919	ACTR3;ARF4
cellular divalent inorganic cation homeostasis (GO:0072503)	1/111	0.682346	0.708908	0	0	0.877228	0.335293	ATP2A2
regulation of macroautophagy (GO:0016241)	1/112	0.68562	0.711855	0	0	0.869281	0.328095	GAPDH
regulation of autophagy (GO:0010506)	2/231	0.687788	0.713651	0	0	0.841784	0.315059	HSPB1;GAPDH
response to lipid (GO:0033993)	1/114	0.692068	0.717178	0	0	0.853809	0.314263	ANXA1
histone modification (GO:0016570)	1/114	0.692068	0.717178	0	0	0.853809	0.314263	RUVBL1
calcium ion transport (GO:0006816)	1/115	0.695242	0.719551	0	0	0.846276	0.307618	ATP2A2
cellular amide metabolic process (GO:0043603)	1/115	0.695242	0.719551	0	0	0.846276	0.307618	MTHFR
ion transport (GO:0006811)	1/116	0.698384	0.722344	0	0	0.838875	0.301145	LASP1
regulation of ERK1 and ERK2 cascade (GO:0070372)	2/238	0.703461	0.727133	0	0	0.816523	0.287206	ZDHHC17;YWHAZ
cytoskeleton organization (GO:0007010)	1/120	0.710632	0.734079	0	0	0.810512	0.276872	CFL1
cellular response to organic substance (GO:0071310)	1/123	0.719492	0.74276	0	0	0.790461	0.260227	RACK1
defense response to symbiont (GO:0140546)	1/124	0.722385	0.744802	0	0	0.783995	0.254953	OASL
fatty acid metabolic process (GO:0006631)	1/124	0.722385	0.744802	0	0	0.783995	0.254953	ABCD2
regulation of protein secretion (GO:0050708)	1/125	0.725248	0.747281	0	0	0.777633	0.249808	MYH10
circulatory system development (GO:0072359)	1/126	0.728082	0.749727	0	0	0.771373	0.244788	PDLIM5
microtubule cytoskeleton organization involved in mitosis (GO:1902850)	1/128	0.733663	0.754996	0	0	0.759148	0.235112	KPNB1
cellular response to insulin stimulus (GO:0032869)	1/129	0.736411	0.757345	0	0	0.753179	0.230448	PKM
cellular response to metal ion (GO:0071248)	1/131	0.741821	0.762428	0	0	0.741516	0.221451	CLIC4
defense response to virus (GO:0051607)	1/133	0.747122	0.76739	0	0	0.730206	0.212875	OASL
negative regulation of cell population proliferation (GO:0008285)	3/379	0.748807	0.768637	0	0	0.767024	0.22188	DLC1;LMNA;TP53
negative regulation of inflammatory response to antigenic stimulus (GO:0002862)	1/136	0.754869	0.774371	0	0	0.713871	0.200748	MYH9
regulation of inflammatory response to antigenic stimulus (GO:0002861)	1/137	0.757399	0.776477	0	0	0.708586	0.196891	MYH9
positive regulation of response to external stimulus (GO:0032103)	1/139	0.762381	0.780111	0	0	0.698245	0.18944	OASL
potassium ion transmembrane transport (GO:0071805)	1/139	0.762381	0.780111	0	0	0.698245	0.18944	ATP1A1
protein dephosphorylation (GO:0006470)	1/139	0.762381	0.780111	0	0	0.698245	0.18944	PPP1CA
central nervous system development (GO:0007417)	2/268	0.76339	0.780653	0	0	0.723323	0.195287	CX3CR1;QARS1
regulation of small GTPase mediated signal transduction (GO:0051056)	1/141	0.767261	0.784119	0	0	0.6882	0.182324	DLC1
chromatin organization (GO:0006325)	1/142	0.769664	0.786081	0	0	0.683285	0.178885	RUVBL1
neuron development (GO:0048666)	1/143	0.772041	0.787521	0	0	0.678438	0.175524	ATXN10
nitrogen compound transport (GO:0071705)	1/143	0.772041	0.787521	0	0	0.678438	0.175524	MYH9
inorganic cation transmembrane transport (GO:0098662)	2/274	0.774041	0.789066	0	0	0.70715	0.181123	ATP2A2;ATP1A1
positive regulation of transcription, DNA-templated (GO:0045893)	10/1183	0.777829	0.792432	0	0	0.81413	0.204549	ACTR3;EIF5A;CAND2;ARF4;PSMC5;PRPF6;TRIM28;PSMC3;HNRNPD;TP53
phosphorylation (GO:0016310)	3/400	0.780631	0.794788	0	0	0.725665	0.179713	PGK1;CDK1;YWHAZ
positive regulation of cytosolic calcium ion concentration (GO:0007204)	1/147	0.781311	0.794984	0	0	0.659717	0.162806	CX3CR1
cellular response to organic cyclic compound (GO:0071407)	1/150	0.788016	0.800805	0	0	0.646335	0.153981	ATP1A1
response to cytokine (GO:0034097)	1/150	0.788016	0.800805	0	0	0.646335	0.153981	ANXA1
regulation of cell differentiation (GO:0045595)	1/156	0.800818	0.812801	0	0	0.621126	0.137965	HSP90AB1
peptidyl-serine phosphorylation (GO:0018105)	1/156	0.800818	0.812801	0	0	0.621126	0.137965	CDK1
skeletal system development (GO:0001501)	1/158	0.804913	0.816447	0	0	0.613151	0.133067	RPL13
organelle organization (GO:0006996)	3/420	0.807796	0.818861	0	0	0.690149	0.14731	ABCD2;CFL1;HTT
DNA-templated transcription, initiation (GO:0006352)	1/168	0.824161	0.834931	0	0	0.576142	0.11142	CAVIN1
peptidyl-serine modification (GO:0018209)	1/169	0.825978	0.836252	0	0	0.572683	0.10949	CDK1
neuron projection development (GO:0031175)	1/171	0.829558	0.839353	0	0	0.565888	0.105743	ATXN10
neuron differentiation (GO:0030182)	1/174	0.83479	0.844123	0	0	0.55599	0.100398	CTF1
negative regulation of immune response (GO:0050777)	1/178	0.841518	0.850398	0	0	0.543315	0.0937479	MYH9
transcription by RNA polymerase II (GO:0006366)	2/320	0.842648	0.851012	0	0	0.603433	0.103311	ADRM1;ELOC
regulation of signal transduction (GO:0009966)	1/198	0.871282	0.8785	0	0	0.487658	0.0671944	ZDHHC17
negative regulation of intracellular signal transduction (GO:1902532)	1/198	0.871282	0.8785	0	0	0.487658	0.0671944	RACK1
positive regulation of multicellular organismal process (GO:0051240)	2/345	0.871485	0.8785	0	0	0.558733	0.0768577	CFL1;GAPDH
endomembrane system organization (GO:0010256)	1/199	0.872614	0.879094	0	0	0.48517	0.0661102	HTT
axon guidance (GO:0007411)	1/203	0.877808	0.88378	0	0	0.475466	0.061966	KIF5B
negative regulation of inflammatory response (GO:0050728)	1/212	0.888738	0.894231	0	0	0.454976	0.0536659	MYH9
inflammatory response (GO:0006954)	1/230	0.907763	0.912553	0	0	0.418829	0.040531	ANXA1
positive regulation of transcription by RNA polymerase II (GO:0045944)	6/908	0.908069	0.912553	0	0	0.631528	0.0609012	ACTR3;EIF5A;ARF4;PRPF6;PSMC3;TP53
positive regulation of cell differentiation (GO:0045597)	1/258	0.931123	0.935144	0	0	0.372663	0.0265945	HSP90AB1
nervous system development (GO:0007399)	2/447	0.945579	0.949077	0	0	0.428405	0.0239725	FARP1;ATXN10
extracellular matrix organization (GO:0030198)	1/300	0.95559	0.958534	0	0	0.319628	0.0145196	SERPINH1
chemical synaptic transmission (GO:0007268)	1/306	0.958292	0.960652	0	0	0.313243	0.0133451	HSPA8
protein phosphorylation (GO:0006468)	2/496	0.964538	0.966319	0	0	0.384934	0.0138985	CDK1;YWHAZ
negative regulation of transcription by RNA polymerase II (GO:0000122)	3/684	0.973037	0.974234	0	0	0.416845	0.0113938	SARS1;RPL10;TP53
regulation of transcription, DNA-templated (GO:0006355)	15/2244	0.976206	0.976806	0	0	0.622158	0.0149827	HSPA8;PCNA;NONO;RPL6;CAND2;PSMC5;HNRNPK;TRIM28;QARS1;YWHAQ;RUVBL1;HNRNPD;ELOC;TP53;CRYAB
regulation of transcription by RNA polymerase II (GO:0006357)	14/2206	0.984461	0.984461	0	0	0.588628	0.00921869	ACTR3;EIF5A;ARF4;RPL10;PSMC5;SARS1;HNRNPK;PRPF6;TRIM28;PSMC3;RUVBL1;CDK1;ELOC;TP53
