# Supplementary material for: Huntingtin contains an ubiquitin-binding domain and regulates lysosomal targeting of mitochondrial and RNA-binding proteins
Source: Proc Natl Acad Sci U S A. 2024 Jul 29;121(32):e2319091121. doi: 10.1073/pnas.2319091121 (PMC11317567; doi:10.1073/pnas.2319091121)
Supplement: Supplementary file 5 — Dataset S04 (XLSX) [file pnas.2319091121.sd04.xlsx]

## Sheet: 205 COPURIFIERS
rat names, sig above vector in 3/3 purifications		rat names, sig above vector in 2/3 purifications		rat names 205 sig above vector in at least 2/3 purifications	human names 205 sig above vector in at least 2/3 purifications
HTT		RL18		1433B	AARS1
RL39		RS27L		1433E	ABCD2
RINI		TEBP		1433T	ACTN1
RS9		CSRP1		1433Z	ACTN4
ATX10		RL36		ACTN1	ACTR1A
TIF1B		RL8		ACTN4	ACTR3
P53		ZDH17		ACTS	ADRM1
TBA1A		HNRH1		ACTZ	AGXT
CALU		ARP3		ADRM1	AHCY
HNRPF		AN32E		ADT1	AIMP2
ADT1		NP1L1		ADT2	ALDH9A1
KINH		IMB1		AIMP2	ALDOA
FAS		DNJA2		AL9A1	ALPP
HNRPL		NH2L1		ALDOA	ANP32E
ROA2		CLIC1		ALDR	ANXA1
GBB2		TOM70		AN32E	ANXA2
CLH1		RBBP7		ANXA1	ANXA3
PRS8		IDHP		ANXA2	ARF4
RL7		TOM34		ANXA3	ARF5
ARC1B		MPCP		ARC1B	ARPC1B
RS6		LASP1		ARF4	ATP1A1
PDLI5		PCNA		ARF5	ATP2A2
RACK1		ACTZ		ARP3	ATXN10
PP1A		ANXA3		AT1A1	CALM3
HNRPC		CAND2		AT2A2	CALU
ALDR		RUVB1		ATX10	CAND2
RL24		RL13A		BIP	CAVIN1
HS90B		GAR1		CALM3	CBR1
PRS6A		SYAC		CALU	CCT3
HS90A		AIMP2		CAND2	CCT4
ADRM1		RL3		CAVN1	CDK1
PRP6		TXNL1		CBR1	CFL1
SAHH		PFD2		CDK1	CLIC1
EF2		RL18A		CLH1	CLIC4
MYH9		STIP1		CLIC1	CLTC
RL40		RL6		CLIC4	COPB1
HNRPK		IF6		COF1	COPB2
OASL1		ARF5		COPB	COPG1
PRS6B		RN114		COPB2	COPS4
ADT2		SYSC		COPG1	CRYAB
ACTN4		NISCH		CRYAB	CSRP1
PRS7		COPG1		CSN4	CTF1
HSP7C		AL9A1		CSRP1	CX3CR1
FSCN1		SYTC		DDB1	DDB1
IF2G		NOP58		DNJA2	DDX39A
EIF3B		CDK1		DX39A	DLC1
TBB5		FARP1		EF1A1	DNAJA2
EF1G		1433B		EF1D	EEF1D
EIF3I		P5CR2		EF1G	EEF1G
PSMD2		AT2A2		EF2	EEF2
TCPG		HPBP1		EIF3B	EIF2S1
TBB4B		CLIC4		EIF3C	EIF2S3
COF1		DX39A		EIF3E	EIF3B
LDHA		SERPH		EIF3G	EIF3C
KPYM		PRP19		EIF3H	EIF3E
MYH10		RAI14		EIF3I	EIF3G
IF4A2		VINC		ELOC	EIF3H
G3P		U520		FARP1	EIF3I
RL17		ACTN1		FAS	EIF4A2
RS16		TPM4		FLNC	EIF4A3
EF1A1		PLAP		FSCN1	EIF5A
RS2		SYQ		G3P	EIF6
PROF1		LIMA1		GAR1	ELOC
		FLNC		GBB2	FARP1
		SYVC		H14	FAS
		EIF3G		H31	FLNC
		ARF4		H4	FSCN1
		COPB		HNRH1	GAPDH
		DDB1		HNRPC	GAR1
		CRYAB		HNRPD	GNB2
		COPB2		HNRPF	H1.4
		NPM		HNRPK	H4C2
		AT1A1		HNRPL	HNRNPA2B1
		TBA1B		HPBP1	HNRNPC
		TERA		HS90A	HNRNPD
		CBR1		HS90B	HNRNPF
		SERA		HSP7C	HNRNPH1
		IF2A		HSPB1	HNRNPK
		RAB21		HTT	HNRNPL
		RTCB		IDHP	HSP90AA1
		ELOC		IF2A	HSP90AB1
		RS29		IF2G	HSPA5
		RL13		IF4A2	HSPA8
		RL21		IF4A3	HSPB1
		RL37P		IF5A1	HSPBP1
		RL10		IF6	HTT
		ANXA1		IMB1	IDH2
		HSPB1		KINH	KIF5B
		PSB7		KPYM	KPNB1
		1433T		LASP1	LASP1
		RL4		LDHA	LDHA
		RS5		LIMA1	LIMA1
		EIF3H		LMNA	LMNA
		MYL6		MPCP	LPL4
		RL35		MYH10	MRI1
		CAVN1		MYH9	MTHFR
		RL28		MYL6	MYH10
		CALM3		NH2L1	MYH9
		RAB6A		NISCH	MYL6
		PSA4		NONO	NAP1L1
		EIF3C		NOP58	NISCH
		HNRPD		NP1L1	NONO
		BIP		NPM	NOP58
		TBA1C		OASL1	NPM
		TBA4A		P53	OASL
		PSD11		P5CR2	PCNA
		NONO		PCNA	PDLIM5
		PSA6		PDLI5	PFDN2
		ALDOA		PFD2	PFN1
		IF4A3		PGK1	PGK1
		EIF3E		PLAK	PKM
		TPIS		PLAP	PPP1CA
		PRS4		PP1A	PRPF19
		IF5A1		PROF1	PRPF6
		THIO		PRP19	PRTN3
		RL22		PRP6	PSMA4
		RS8		PRS4	PSMA6
		RL34		PRS6A	PSMB7
		PLAK		PRS6B	PSMC1
		H31		PRS7	PSMC2
		SPYA		PRS8	PSMC3
		EF1D		PSA4	PSMC4
		LMNA		PSA6	PSMC5
		CSN4		PSB7	PSMD11
		PGK1		PSD11	PSMD2
		ANXA2		PSMD2	PTGESE
		ACTS		RAB21	PYCR2
		VIME		RAB6A	QARS1
		1433E		RACK1	RAB21
		TCPD		RAI14	RAB6A
		RL27		RBBP7	RACK1
		RMXRL		RINI	RAI14
		1433Z		RL10	RBBP7
		RL9		RL11	RLP36
		RS3		RL13	RLP8
		RL11		RL13A	RNF114
		H4		RL17	RNH1
		RLA0		RL18	RNR1
		RS15A		RL18A	RPL10
		RL5		RL21	RPL11
		RS4X		RL22	RPL13
		H14		RL24	RPL13A
				RL27	RPL17
				RL28	RPL18
				RL3	RPL18A
				RL34	RPL21
				RL35	RPL22
				RL36	RPL24
				RL37P	RPL27
				RL39	RPL28
				RL4	RPL3
				RL40	RPL34
				RL5	RPL35
				RL6	RPL37P
				RL7	RPL39
				RL8	RPL40
				RL9	RPL5
				RLA0	RPL6
				RMXRL	RPL7
				RN114	RPL9
				ROA2	RPLP0
				RS15A	RPS15A
				RS16	RPS16
				RS2	RPS2
				RS27L	RPS27L
				RS29	RPS29
				RS3	RPS3
				RS4X	RPS4X
				RS5	RPS5
				RS6	RPS6
				RS8	RPS8
				RS9	RPS9
				RTCB	RTCB
				RUVB1	RUVBL1
				SAHH	SARS1
				SERA	SERPINH1
				SERPH	SLC25A3
				SPYA	SLC25A4
				STIP1	SLC25A5
				SYAC	SNRNP200
				SYQ	SNU13
				SYSC	STIP1
				SYTC	TARS1
				SYVC	TOMM34
				TBA1A	TOMM70
				TBA1B	TP53
				TBA1C	TPI1
				TBA4A	TPM4
				TBB4B	TRIM28
				TBB5	TUBA1A
				TCPD	TUBA1B
				TCPG	TUBA1C
				TEBP	TUBA4A
				TERA	TUBB
				THIO	TUBB4B
				TIF1B	TXNL1
				TOM34	VARS1
				TOM70	VCL
				TPIS	VCP
				TPM4	VIM
				TXNL1	YWHAB
				U520	YWHAE
				VIME	YWHAQ
				VINC	YWHAZ
				ZDH17	ZDHHC17

## Sheet: VENN OVERLAP
AARS1	205 human names HTT/ubiquitin tandem purification			ACTN1	OVERLAP IN SG		ABCD2	OVERLAP IN MITOS		ACTN4	OVERLAP IN NUCLEUS		ACTN1	OVERLAP IN DRIPS		AARS1	OVERLAP IN AUTOPHAGOSOMES
ABCD2	205/205 =100%			ACTN4	126/205 = 61%		AGXT	28/205 = 14%		ACTR1A	126/205 = 61%		ACTN4	103/205 = 50%		ABCD2	153/205 = 75%
ACTN1				ACTR1A			ALDH9A1			AIMP2			ADRM1			ACTN1
ACTN4				ACTR3			ARF5			ALDOA			AHCY			ACTN4
ACTR1A				AHCY			CDK1			ANP32E			AIMP2			ACTR1A
ACTR3				AIMP2			CFL1			ANXA1			ALDOA			ACTR3
ADRM1				ALDOA			CLIC1			ANXA2			ATP1A1			AHCY
AGXT				ANP32E			CLIC4			ARF4			ATP2A2			ALDH9A1
AHCY				ANXA1			EIF5A			ATP1A1			ATXN10			ALDOA
AIMP2				ANXA2			GAPDH			ATP2A2			CCT3			ANP32E
ALDH9A1				ARF4			HNRNPK			CALU			CCT4			ANXA2
ALDOA				ARF5			HSPA5			CBR1			CFL1			ANXA3
ALPP				ARPC1B			HSPB1			CCT3			CLIC1			ARF4
ANP32E				ATP2A2			IDH2			CCT4			CLIC4			ARF5
ANXA1				ATXN10			MYH10			CFL1			CLTC			ARPC1B
ANXA2				CALU			MYH9			CLIC4			COPB2			ATP1A1
ANXA3				CDK1			PGK1			CLTC			COPG1			ATP2A2
ARF4				CFL1			PYCR2			COPB1			CSRP1			ATXN10
ARF5				CLIC4			RPL10			COPB2			DDB1			CALU
ARPC1B				CLTC			RPL11			COPG1			DLC1			CBR1
ATP1A1				COPB2			RPS3			COPS4			DNAJA2			CCT3
ATP2A2				COPG1			SLC25A3			CRYAB			EEF1D			CCT4
ATXN10				CRYAB			SLC25A4			CSRP1			EEF1G			CFL1
CALM3				DDB1			SLC25A5			DDB1			EEF2			CLIC1
CALU				DDX39A			TOMM34			DDX39A			EIF2S1			CLIC4
CAND2				DNAJA2			TOMM70			DNAJA2			EIF2S3			CLTC
CAVIN1				EEF1D			VCP			EEF1D			EIF3E			COPB1
CBR1				EEF1G			VIM			EEF1G			EIF3H			COPB2
CCT3				EEF2						EEF2			EIF3I			COPG1
CCT4				EIF2S1						EIF3B			EIF4A3			COPS4
CDK1				EIF2S3						EIF3C			EIF6			CRYAB
CFL1				EIF3B						EIF3E			GAPDH			CSRP1
CLIC1				EIF3C						EIF3G			GAR1			DDB1
CLIC4				EIF3E						EIF3I			GNB2			DNAJA2
CLTC				EIF3G						EIF4A2			HNRNPA2B1			EEF1D
COPB1				EIF3H						EIF4A3			HNRNPD			EEF1G
COPB2				EIF3I						EIF5A			HNRNPF			EEF2
COPG1				EIF4A2						EIF6			HNRNPH1			EIF2S1
COPS4				EIF4A3						FLNC			HNRNPK			EIF2S3
CRYAB				EIF5A						FSCN1			HNRNPL			EIF3B
CSRP1				FARP1						GAPDH			HSP90AA1			EIF3C
CTF1				FLNC						GAR1			HSP90AB1			EIF3E
CX3CR1				FSCN1						GNB2			HSPA5			EIF3H
DDB1				GAPDH						HNRNPA2B1			HSPA8			EIF3I
DDX39A				GAR1						HNRNPC			HSPB1			EIF4A2
DLC1				GNB2						HNRNPD			HSPBP1			EIF4A3
DNAJA2				HNRNPA2B1						HNRNPF			HTT			EIF5A
EEF1D				HNRNPD						HNRNPH1			KIF5B			EIF6
EEF1G				HNRNPF						HNRNPK			KPNB1			ELOC
EEF2				HNRNPH1						HNRNPL			LASP1			FARP1
EIF2S1				HNRNPL						HSP90AA1			LDHA			FSCN1
EIF2S3				HSP90AA1						HSP90AB1			LMNA			GAPDH
EIF3B				HSP90AB1						HSPA5			MYH9			GNB2
EIF3C				HSPA5						HSPA8			MYL6			HNRNPA2B1
EIF3E				HSPA8						HSPB1			NAP1L1			HNRNPD
EIF3G				HSPB1						IDH2			NISCH			HNRNPF
EIF3H				HTT						KPNB1			NONO			HNRNPK
EIF3I				KIF5B						LASP1			NOP58			HNRNPL
EIF4A2				KPNB1						LDHA			OASL			HSP90AA1
EIF4A3				LASP1						LMNA			PCNA			HSP90AB1
EIF5A				LDHA						MRI1			PDLIM5			HSPA5
EIF6				LMNA						MYH10			PKM			HSPA8
ELOC				MYH10						MYH9			PPP1CA			HSPB1
FARP1				MYH9						MYL6			PRPF19			HTT
FAS				MYL6						NAP1L1			PRPF6			IDH2
FLNC				NAP1L1						NONO			PSMA4			KIF5B
FSCN1				NONO						NOP58			PSMA6			KPNB1
GAPDH				NOP58						PCNA			PSMB7			LASP1
GAR1				PCNA						PFN1			PSMC1			LDHA
GNB2				PDLIM5						PGK1			PSMC2			MYH10
H1.4				PFN1						PKM			PSMC3			MYH9
H4C2				PGK1						PRPF19			PSMC4			MYL6
HNRNPA2B1				PKM						PRPF6			PSMC5			NAP1L1
HNRNPC				PPP1CA						PSMC1			PSMD11			NISCH
HNRNPD				PRPF6						PSMC2			PSMD2			NONO
HNRNPF				PSMC1						PSMC3			RAB21			NPM
HNRNPH1				PSMC3						PSMC4			RNF114			PDLIM5
HNRNPK				PSMD11						PSMC5			RPL11			PFN1
HNRNPL				PSMD2						PSMD11			RPL13			PGK1
HSP90AA1				PYCR2						PSMD2			RPL17			PKM
HSP90AB1				RAB21						RBBP7			RPL24			PPP1CA
HSPA5				RACK1						RNH1			RPL28			PRPF19
HSPA8				RNH1						RPL10			RPL34			PSMA4
HSPB1				RPL10						RPL11			RPL35			PSMA6
HSPBP1				RPL11						RPL13			RPL5			PSMB7
HTT				RPL13						RPL13A			RPL6			PSMC1
IDH2				RPL13A						RPL18			RPL7			PSMC2
KIF5B				RPL17						RPL18A			RPS15A			PSMC3
KPNB1				RPL18						RPL21			RPS3			PSMC4
LASP1				RPL18A						RPL22			RPS4X			PSMC5
LDHA				RPL22						RPL24			RPS5			PSMD11
LIMA1				RPL24						RPL27			RPS8			PSMD2
LMNA				RPL3						RPL28			RPS9			PYCR2
LPL4				RPL34						RPL3			RTCB			RAB21
MRI1				RPL5						RPL34			RUVBL1			RAB6A
MTHFR				RPL6						RPL35			SERPINH1			RACK1
MYH10				RPL7						RPL5			SNRNP200			RLP8
MYH9				RPL9						RPL6			STIP1			RNH1
MYL6				RPLP0						RPL7			TRIM28			RPL10
NAP1L1				RPS16						RPL9			TUBA1A			RPL11
NISCH				RPS2						RPLP0			TXNL1			RPL13
NONO				RPS3						RPS16			VCP			RPL13A
NOP58				RPS4X						RPS2			YWHAE			RPL17
NPM				RPS5						RPS29						RPL18
OASL				RPS6						RPS3						RPL18A
PCNA				RPS8						RPS4X						RPL21
PDLIM5				RPS9						RPS6						RPL22
PFDN2				RTCB						RPS8						RPL24
PFN1				SERPINH1						RPS9						RPL27
PGK1				SLC25A3						RUVBL1						RPL28
PKM				SLC25A4						SLC25A3						RPL3
PPP1CA				SLC25A5						SLC25A4						RPL34
PRPF19				SNU13						SLC25A5						RPL35
PRPF6				STIP1						SNRNP200						RPL5
PRTN3				TOMM34						TPI1						RPL6
PSMA4				TOMM70						TPM4						RPL7
PSMA6				TUBA1A						TRIM28						RPL9
PSMB7				TUBA1C						TUBA1A						RPLP0
PSMC1				TUBA4A						TUBA4A						RPS15A
PSMC2				TUBB						TUBB						RPS16
PSMC3				VCL						TUBB4B						RPS2
PSMC4				VCP						VCP						RPS3
PSMC5				VIM						VIM						RPS4X
PSMD11				YWHAB						YWHAB						RPS5
PSMD2				YWHAQ						YWHAE						RPS6
PTGESE				YWHAZ						YWHAQ						RPS8
PYCR2																RPS9
QARS1																RTCB
RAB21																RUVBL1
RAB6A																SARS1
RACK1																SERPINH1
RAI14																SLC25A3
RBBP7																SLC25A4
RLP36																SLC25A5
RLP8																SNRNP200
RNF114																STIP1
RNH1																TOMM34
RNR1																TOMM70
RPL10																TPM4
RPL11																TUBA1A
RPL13																TUBA4A
RPL13A																TUBB
RPL17																TUBB4B
RPL18																TXNL1
RPL18A																VARS1
RPL21																VCL
RPL22																VCP
RPL24																VIM
RPL27																YWHAB
RPL28																YWHAE
RPL3																YWHAQ
RPL34																YWHAZ
RPL35																ZDHHC17
RPL37P
RPL39
RPL40
RPL5
RPL6
RPL7
RPL9
RPLP0
RPS15A
RPS16
RPS2
RPS27L
RPS29
RPS3
RPS4X
RPS5
RPS6
RPS8
RPS9
RTCB
RUVBL1
SARS1
SERPINH1
SLC25A3
SLC25A4
SLC25A5
SNRNP200
SNU13
STIP1
TARS1
TOMM34
TOMM70
TP53
TPI1
TPM4
TRIM28
TUBA1A
TUBA1B
TUBA1C
TUBA4A
TUBB
TUBB4B
TXNL1
VARS1
VCL
VCP
VIM
YWHAB
YWHAE
YWHAQ
YWHAZ
ZDHHC17

## Sheet: PROTEOMES
1433B	Stress Granule Proteome			AADAT	Mitochondrial Proteome				AAAS	Nuclear Proteome						A2ML1	DRiP proteome									Aak1	Autophagosome Proteome
1433E	https://pubmed.ncbi.nlm.nih.gov/34739333/			AARS2	IMPI-2020-Q3pre				AARS	https://pubs.acs.org/doi/10.1021/pr400246t						AAAS	https://www.mcponline.org/article/S1535-9476(21)00078-5/fulltext									Aamdc	https://pubmed.ncbi.nlm.nih.gov/35051374/
1433F	1552 proteins			AASS	1325 known mito proteins				AASDHPPT	1743 proteins						AAGAB	3981 proteins									Aars	4190 proteins
1433G				ABAT	https://www.mrc-mbu.cam.ac.uk/files/impi-2020-q3pre.xlsx				AATF	Neuron Enriched Nuclear Proteome Isolated from Human Brain						AAK1	The Effect of Interferons on Presentation of Defective Ribosomal Products as HLA Peptides									Aars2	mouse 205 overlap highlighted in yellow
1433S				ABCA9	https://www.mrc-mbu.cam.ac.uk/research-resources-and-facilities/impi				ABCA2	excel S3						AAMP	excel S4									Aarsd1
1433T				ABCB10					ABCD3							AARS										Aasdhppt
1433Z				ABCB6	MitoCarta3.0				ABCF1							AARS2										Aass
A1CF				ABCB7	1136 mito proteins				ABHD14B							AASDHPPT										Abat
AAGAB				ABCB8	https://personal.broadinstitute.org/scalvo/MitoCarta3.0/human.mitocarta3.0.html				ABHD6							AATF										Abca1
AARS1				ABCD1					ABI1							ABCA1										Abca2
ABCD3				ABCD2	IMP-2020-Q3pre merged with MitoCarta3.0				ABI2							ABCA2										Abca3
ABCF1				ABCD3	1502 proteins				ABR							ABCA3										Abca5
ABCF3				ABCE1					ACAA2							ABCB10										Abcb10
ACAA1				ABCF2					ACBD3							ABCB6										Abcb1b
ACACA				ABCG2					ACBD5							ABCB8										Abcb6
ACAD9				ABHD10					ACIN1							ABCC1										Abcb7
ACADV				ABHD11					ACLY							ABCC3										Abcb8
ACAT1				ACAA1					ACO2							ABCC4										Abcb9
ACIN1				ACAA2					ACOT7							ABCC6										Abcc1
ACO2				ACACA					ACOT8							ABCD3										Abcc10
ACOD				ACACB					ACSL3							ABCE1										Abcc5
ACOT8				ACAD10					ACTBL2							ABCF1										Abcd2
ACP1				ACAD11					ACTG1							ABCF2										Abcd3
ACTA2				ACAD8					ACTL6B							ABCF3										Abcd4
ACTBL2				ACAD9					ACTN4							ABCG2										Abce1
ACTN1				ACADL					ACTR1A							ABHD10										Abcf2
ACTN2				ACADM					ACTR1B							ABHD12										Abcf3
ACTN3				ACADS					ACTR2							ABHD13										Abhd10
ACTN4				ACADSB					ADAP1							ABHD16A										Abhd11
ACTR1A				ACADVL					ADAR							ABI1										Abhd12
ACTR1B				ACAT1					ADARB1							ABI2										Abhd13
ACTR3				ACBD3					ADD1							ABL1										Abhd16a
ADAR				ACCS					ADD3							ABL2										Abhd17a
AFG3L2				ACLY					ADNP							ABTB2										Abhd17b
AGBL1				ACO2					AGFG1							ACACA										Abhd18
AGK				ACOD1					AGXT2L1							ACAD11										Abhd3
AGO1				ACOT11					AHCTF1							ACAP1;ACAP2;ACAP3										Abhd4
AGO2				ACOT13					AHDC1							ACAT1										Abhd5
AGPS				ACOT2					AHNAK							ACBD3										Abhd6
AHCY				ACOT7					AHSA1							ACBD4										Abi1
AHCYL1				ACOT9					AIMP1							ACBD6										Abi2
AHCYL2				ACP6					AIMP2							ACD										Ablim1
AHNAK				ACSF2					AIP							ACLY										Ablim2
AHNK2				ACSF3					AK1							ACMSD										Abr
AHSA1				ACSL1					AKAP8							ACOT4										Acaa1a
AIFM1				ACSL3					AKAP8L							ACOX1										Acaa2
AIFM2				ACSL4					AKAP9							ACP2										Acaca
AIMP2				ACSL5					AKR1A1							ACP6										Acad10
AKAP1				ACSL6					AKR1B1							ACSL3										Acad8
AKAP8				ACSM1					AKR1E2							ACSS3										Acad9
AKAP9				ACSM2A					ALB							ACTA1;ACTC1;ACTG2;ACTA2										Acadl
ALDH18A1				ACSM2B					ALDH3A2							ACTB;ACTBL2										Acadm
ALDH1B1				ACSM3					ALDH6A1							ACTB;ACTG1;ACTA1;ACTC1;ACTG2;ACTA2										Acads
ALDH2				ACSM4					ALDOA							ACTB;ACTG1;POTEF;POTEJ;POTEE;POTEI										Acadsb
ALDH7A1				ACSM5					ALDOC							ACTB;ACTG1;POTEF;POTEJ;POTEE;POTEI;POTEKP;ACTA1;ACTC1										Acadvl
ALDOA				ACSM6					ALYREF							ACTB;ACTG1;POTEKP;ACTA1;ACTC1;ACTG2;ACTA2										Acap2
ALG13				ACSS1					AMPH							ACTB;ACTG2;ACTG1;POTEF;POTEJ;POTEE;POTEI;ACTA1;ACTC1;ACTA2										Acat1
ALYREF				ACSS3					ANK2							ACTG1;POTEF;POTEJ;POTEE;POTEI;POTEKP;ACTRT3										Acat2
ANG				ACTB					ANK3							ACTL6A										Acbd5
ANK2				ADCK1					ANKFY1							ACTN1										Ace
ANKHD1				ADCK2					ANKH							ACTN4										Ache
ANKRD44				ADCK3					ANO8							ACTR1A;ACTR1B										Acly
ANP32E				ADCK4					ANP32A							ACTR2										Aco1
ANXA1				ADCK5					ANP32B							ACTR6										Aco2
ANXA11				ADCY10					ANP32C							ADAM10										Acot11
ANXA2				ADHFE1					ANP32E							ADAR										Acot13
ANXA5				ADO					ANXA1							ADARB1										Acot2
ANXA6				ADPRHL2					ANXA2							ADAT1										Acot6
ANXA7				ADSS					ANXA5							ADCK2										Acot7
AP1G1				AFG1L					ANXA6							ADCY3										Acot8
AP1M1				AFG3L2					AP2A2							ADCY6										Acot9
AP1S1				AGK					AP2B1							ADCY9										Acox1
AP3B1				AGMAT					AP2M1							ADD1										Acox3
AP3D1				AGPAT4					AP2S1							ADD3										Acp1
APEX1				AGPAT5					AP3B1							ADI1										Acp2
API5				AGXT					AP3B2							ADIPOR2										Acp6
APMAP				AGXT2					AP3D1							ADK										Acsbg1
APOBEC3B				AHCYL1					APEX1							ADM										Acsf2
APOBEC3G				AIFM1					APOA1							ADNP2										Acsf3
APOBEC3H				AIFM2					APP							ADPGK										Acsl1
APOL2				AIFM3					AQR							ADRBK1										Acsl3
APOOL				AK2					ARCN1							ADRM1										Acsl4
AQR				AK3					ARF1							ADSL										Acsl5
ARF1				AK4					ARF4							AES										Acsl6
ARF4				AKAP1					ARFGAP2							AFF4										Acsm4
ARF5				AKAP10					ARGLU1							AFG3L2										Acsm5
ARFGAP1				AKR1B10					ARHGAP1							AFMID										Acss1
ARFGEF1				AKR1B15					ARHGDIA							AFTPH										Acss2
ARFGEF3				AKR7A2					ARHGDIB							AGAP1;AGAP3										Acss3
ARHGAP1				AKT1					ARID1A							AGFG2										Acta1
ARHGEF2				ALAS1					ARID1B							AGK										Actg1
ARL2				ALAS2					ARID2							AGPAT2										Actl6b
ARL8A				ALDH18A1					ARL3							AGPAT3										Actn1
ARL8B				ALDH1B1					ARL6IP5							AGPAT5										Actn2
ARMC1				ALDH1L1					ARL8B							AGR2										Actn4
ARPC1B				ALDH1L2					ARNT2							AGRN										Actr10
ASCC1				ALDH2					ARPC3							AHCTF1										Actr1a
ASCC2				ALDH3A2					ARPC5L							AHCY										Actr1b
ASCC3				ALDH4A1					ARX							AHCYL1										Actr2
ASPH				ALDH5A1					ASH2L							AHCYL1;AHCYL2;AHCY										Actr3
ATAD2				ALDH6A1					ASNA1							AHI1										Actr3b
ATAD3A				ALDH7A1					ASPRV1							AHNAK										Acyp1
ATAD3B				ALDH9A1					ASS1							AHR										Acyp2
ATG3				ALKBH1					ASUN							AHSA1										Ada
ATL1				ALKBH7					ATAD5							AIF1L										Adal
ATL2				AMACR					ATG3							AIFM1										Adam11
ATL3				AMBRA1					ATIC							AIFM2										Adam22
ATP2A2				AMT					ATL1							AIG1										Adam23
ATP2A3				ANGEL2					ATN1							AIMP1										Adam9
ATP2C1				ANTKMT					ATP1A1							AIMP2										Adap2
ATP5A1				ANXA6					ATP1A2							AJUBA										Adck1
ATP5B				APEX1					ATP1A3							AK2										Adck2
ATP5F1A				APEX2					ATP1A4							AK9										Adck5
ATP5F1B				APOA1BP					ATP1B1							AKAP1										Adcy1
ATP5F1C				APOO					ATP2A2							AKAP10										Adcy2
ATP5F1D				APOOL					ATP2B4							AKAP8L										Adcy5
ATP5H				APOPT1					ATP5A1							AKIRIN2										Adcy6
ATP5L				APTX					ATP5B							AKR1A1										Adcy8
ATP5MF				AR					ATP5C1							AKR7A2										Adcy9
ATP5PO				ARF5					ATP5D							AKT1S1										Add1
ATP6AP1				ARG2					ATP5F1							AKT2										Add2
ATP6AP2				ARL2					ATP5H							AKTIP										Add3
ATP6V0D1				ARL2BP					ATP5J							ALAS1										Adgb
ATP6V1B2				ARMC1					ATP5J2							ALDH3A2										Adgrb3
ATP6V1D				ARMC10					ATP5O							ALDH6A1										Adgrg1
ATXN10				ARMCX1					ATP6V0A1							ALDOA										Adgrl1
ATXN2				ARMCX2					ATP6V0D1							ALDOA;ALDOB;ALDOC										Adgrl3
ATXN2L				ARMCX3					ATP6V1A							ALG1										Adh5
BAG2				ARMCX6					ATP6V1B2							ALG11										Adhfe1
BAG3				ARMS2					ATP6V1E1							ALG13										Adi1
BANF1				ASAH2					ATP6V1H							ALG2										Adipor1
BAP31				ASB9					ATP9A							ALG3										Adk
BAX				ATAD1					ATRX							ALG8										Ado
BAZ1B				ATAD3A					ATXN1							ALG9										Adprh
BCCIP				ATAD3B					ATXN2							ALKBH1										Adprhl2
BCL2L2-PABPN1				ATCAY					B3GALTL							ALKBH7										Adsl
BCLAF1				ATG2A					BAG5							ALMS1										Adss
BICC1				ATG4D					BAG6							AMACR										Adssl1
BMAL2				ATIC					BAHD1							AMBRA1										Afdn
BPNT2				ATP23					BANF1							AMD1										Afg3l1
BRAT1				ATP5A1					BAP1							AMFR										Afg3l2
BRF1				ATP5B					BASP1							AMN1										Aftph
BRI3B				ATP5C1					BAZ1B							AMPD2										Aga
BRIX1				ATP5D					BBX							AMPD3;AMPD1										Agap2
BTAF1				ATP5E					BCAN							AMTN										Agap3
BYSL				ATP5EP2					BCAS2							AMZ2										Agfg1
BZW2				ATP5F1					BCL11A							ANAPC1										Agfg2
C14orf166				ATP5F1A					BCL2L2-PABPN1							ANAPC2										Agk
C15orf52				ATP5F1B					BHMT							ANAPC7										Ago1
C1QBP				ATP5F1C					BIN1							ANGEL1										Ago2
C22orf28				ATP5F1D					BLVRB							ANK3										Agpat3
C7orf50				ATP5F1E					BOP1							ANKH										Agpat4
C8orf82				ATP5G1					BPTF							ANKHD1										Agpat5
CACYBP				ATP5G2					BRD4							ANKHD1-EIF4EBP3										Agps
CAD				ATP5G3					BRIX1							ANKHD1;ANKHD1-EIF4EBP3										Ahcy
CALML5				ATP5H					BRMS1L							ANKHD1;ANKRD17										Ahcyl1
CALR				ATP5I					BROX							ANKLE2										Ahcyl2
CALR3				ATP5IF1					BRWD1							ANKRD17										Ahi1
CALU				ATP5J					BTAF1							ANKRD26										Ahsa1
CAMK2D				ATP5J2					BUB3							ANKRD27										Ahsa2
CAMK2G				ATP5L					C11orf31							ANKRD28										Ahsp
CAND1				ATP5L2					C14orf166							ANKRD44										Aida
CANX				ATP5MC1					C17orf49							ANKRD52										Aifm1
CAP1				ATP5MC2					C1orf123							ANKZF1										Aifm2
CAPN1				ATP5MC3					C1orf198							ANO6										Aifm3
CAPRIN1				ATP5MD					C20orf43							ANP32B										Aimp1
CAPRIN2				ATP5ME					C21orf33							ANP32B;ANP32A										Aip
CAPZA2				ATP5MF					C22orf28							ANXA2;ANXA2P2										Ajap1
CARHSP1				ATP5MF-PTCD1					C2orf49							ANXA5										Ak1
CASC3				ATP5MG					C4orf27							ANXA6										Ak2
CAT				ATP5MPL					C4orf50							ANXA9										Ak3
CAV1				ATP5O					C5orf24							AP1B1										Ak4
CBFB				ATP5PB					C6orf120							AP1G1										Ak5
CBX1				ATP5PD					C7orf41							AP1G2										Ak7
CBX3				ATP5PF					C9orf78							AP2B1										Akap1
CCAR1				ATP5PO					CA2							AP2M1										Akap10
CCAR2				ATP5S					CADPS2							AP2S1										Akap12
CCDC66				ATP5SL					CALM1							AP3B2										Akap5
CCNB1				ATP7B					CALR							AP3D1										Akap7
CCR4				ATPAF1					CALU							AP3M1										Akr1a1
CCT2				ATPAF2					CAMK1							AP3M2										Akr1b1
CCT3				ATPIF1					CAMK2A							AP4B1										Akr1b7
CCT4				ATPSCKMT					CAMK2B							AP5B1										Akr1e2
CCT5				AUH					CAMK4							AP5Z1										Akr7a2
CCT6A				AURKA					CAMKK2							APAF1										Akt1
CCT6B				AURKAIP1					CAMKV							APBB2										Akt2
CCT7				BAD					CAND1							APC										Akt3
CCT8				BAG2					CANX							APC2										Alad
CD109				BAG5					CAP1							APH1A										Alas1
CD151				BAK1					CAP2							API5										Alcam
CDC20				BAX					CAPG							APLP2										Aldh18a1
CDC37				BBC3					CAPRIN1							APMAP										Aldh1a1
CDC5L				BCAT1					CAPZA1							APOBEC3B										Aldh1a2
CDC73				BCAT2					CARHSP1							APOL1										Aldh1a7
CDK1				BCKDHA					CARNS1							APOL2										Aldh1b1
CDK2				BCKDHB					CBR1							APOL3										Aldh1l1
CDS2				BCKDK					CBX3							APOPT1;FDPS;EIF2AK1										Aldh1l2
CELF1				BCL2					CBX5							APP										Aldh2
CELF2				BCL2A1					CBX7							APPBP2										Aldh3a2
CENPB				BCL2L1					CBX8							APPL1										Aldh4a1
CFAP97				BCL2L10					CCAR1							APPL2										Aldh5a1
CFL1				BCL2L11					CCDC6							AQR										Aldh6a1
CHCHD3				BCL2L13					CCDC75							ARCN1										Aldh7a1
CHCHD6				BCL2L2					CCNL1							AREG										Aldh9a1
CHD4				BCO2					CCT2							ARF3;ARF4;ARF5;ARF1										Aldoa
CHD5				BCS1L					CCT3							ARF6										Aldoc
CHERP				BDH1					CCT4							ARFGAP3										Alg2
CHORDC1				BID					CCT5							ARFGEF1;ARFGEF2										Alkbh1
CHP1				BIK					CCT6A							ARFGEF3										Alkbh7
CHTOP				BLID					CCT7							ARFIP1										Alox12
CIAO2B				BLOC1S1					CCT8							ARFIP2										Als2
CIRBP				BLOC1S2					CD2BP2							ARFRP1										Alyref
CISD2				BNIP1					CD81							ARHGAP1										Amacr
CIT				BNIP3					CD9							ARHGAP10										Ampd2
CKAP4				BNIP3L					CDC37							ARHGAP11A;ARHGAP11B										Ampd3
CKAP5				BOK					CDC40							ARHGAP12										Amph
CLASP1				BOLA1					CDC5L							ARHGAP19										Amt
CLASP2				BOLA3					CDC73							ARHGAP29										Anapc1
CLIC4				BPHL					CDK11B							ARHGAP32										Angel1
CLPTM1				BRCA1					CDK18							ARHGAP35										Angel2
CLPX				BRINP3					CDK20							ARHGAP35;GRLF1										Ank1
CLTA				BZRAP1					CDK5							ARHGAP5										Ank2
CLTC				C10orf10					CDK7							ARHGEF1										Ank3
CLTCL1				C10orf2					CDK9							ARHGEF12										Ankfy1
CMC1				C12orf10					CDYL2							ARHGEF18										Ankh
CMC2				C12orf65					CELF2							ARHGEF19										Ankle2
CNBP				C12orf73					CELF3							ARHGEF2										Ankrd34b
CNN2				C14orf159					CELF4							ARHGEF26										Ankrd44
CNN3				C14orf2					CENPF							ARHGEF5										Ankrd63
CNOT1				C15orf48					CENPV							ARID1A										Anks1b
CNOT8				C15orf61					CEP57							ARID3A										Ano6
CNTNAP1				C15orf62					CETN2							ARID4A										Ano8
COIL				C16orf91					CFDP1							ARKL1;C18orf25										Anp32a
COMT				C17orf89					CFL1							ARL6IP1										Anp32e
COPA				C19orf12					CFL2							ARL8B										Anpep
COPB				C19orf52					CHAMP1							ARMC6										Anxa2
COPB2				C19orf70					CHD1							ARMC8										Anxa3
COPD				C1QBP					CHD1L							ARMC9										Anxa5
COPE				C21orf33					CHD2							ARMCX6										Anxa6
COPG1				C2orf47					CHD4							ARMT1										Anxa7
COPS1				C2orf69					CHD5							ARNT										Ap1b1
COPS3				C3orf33					CHD6							ARPC1A										Ap1g1
COPS8				C5orf63					CHD7							ARPC3										Ap1m1
COPZ1				C6orf136					CHERP							ARPC4-TTLL3;ARPC4										Ap1s2
CORO1B				C6orf203					CHTOP							ARPC4-TTLL3;TTLL3										Ap2a1
CORO1C				C7orf55					CIC							ARRDC1										Ap2a2
CORO7				C8orf82					CIRBP							ARRDC4										Ap2b1
COX2				C9orf89					CIRH1A							ARSE										Ap2m1
COX5A				CA5A					CISD1							ASAP2										Ap2s1
COX5B				CA5B					CKAP4							ASB6										Ap3b1
COX7R				CABS1					CKB							ASCC1										Ap3b2
CPEB1				CALR					CKMT1A							ASCC3										Ap3d1
CPEB2				CANX					CLDN11							ASF1A										Ap3m2
CPEB3				CAPN10					CLIC4							ASF1B										Ap3s1
CPEB4				CAPRIN2					CLNS1A							ASH1L										Ap3s2
CPNE3				CARKD					CLTA							ASH2L										Ap4m1
CPOX				CARS2					CLTB							ASL										Apba1
CPSF3				CASP2					CLTC							ASNS										Apba2
CPSF6				CASP3					CLU							ASNSD1										Apbb1
CPSF7				CASP8					CLVS2							ASPM										Apc
CRIP2				CASP9					CMAS							ASS1										Apeh
CRNKL1				CAT					CMPK1							ASTN2										Apex1
CRYAB				CBR3					CNDP2							ASUN										Api5
CS				CBR4					CNN3							ASXL2										Apip
CSDE1				CBS					CNOT1							ATAD1										Aplp1
CSE1L				CCAR2					CNP							ATAD2										Aplp2
CSNK2B				CCBL2					CNPY2							ATAT1										Apmap
CSTF1				CCDC109B					CNRIP1							ATF1										Apoa1
CSTF3				CCDC127					CNTN1							ATF6										Apoe
CTNNA2				CCDC51					CNTNAP1							ATF6B										Apoh
CTNND1				CCDC58					COBRA1							ATF7IP										Apoo
CTPS1				CCDC90B					COIL							ATG10										Apool
CTSB				CCS					COL1A1							ATG101										Apopt1
CTTNBP2NL				CD3EAP					COL1A2							ATG13										App
CUL4A				CDC25C					COMT							ATG2B										Appl1
CUL4B				CDK1					COPA							ATG9A										Appl2
CWC22				CDK5RAP1					COPB1							ATIC										Aqp1
CYB5B				CEBPZOS					COPB2							ATL3										Aqp4
CYB5R1				CECR5					COPE							ATM										Araf
CYB5R3				CEND1					COPG1							ATMIN										Arap1
CYC1				CEP89					COPG2							ATN1										Arap2
CYFIP1				CFL1					COPS2							ATN1;RERE										Arcn1
CYFIP2				CHCHD1					COPS3							ATP13A1										Arel1
CYP51A1				CHCHD10					COPS4							ATP1A1										Arf1
CYRIB				CHCHD2					COPS5							ATP1A1;ATP1A2										Arf4
DAG1				CHCHD3					COPS6							ATP1A1;ATP1A2;ATP1A3;ATP1A4										Arf5
DAGLB				CHCHD4					COPS7A							ATP2A2										Arf6
DARS1				CHCHD5					COPS8							ATP2C1										Arfgap1
DAZAP1				CHCHD6					COPZ1							ATP5A1										Arfgap2
DAZAP2				CHCHD7					CORO1A							ATP5B										Arfgap3
DAZL				CHDH					CORO1B							ATP5D										Arfgef1
DCD				CHPT1					COX2							ATP5F1										Arfgef2
DCP1A				CIAPIN1					COX4I1							ATP5G1										Arfgef3
DCP1B				CISD1					COX5A							ATP5G1;ATP5G3;ATP5G2										Arg2
DCP2				CISD2					COX6B1							ATP5G2										Arhgap1
DCTN1				CISD3					COX6C							ATP5H										Arhgap17
DDB1				CKMT1A					COX7A2							ATP5S										Arhgap18
DDOST				CKMT1B					CPEB2							ATP6AP1										Arhgap21
DDRGK1				CKMT2					CPNE3							ATP6AP2										Arhgap26
DDX1				CLIC1					CPNE6							ATP6V0B										Arhgap32
DDX17				CLIC4					CPSF1							ATP6V0D1										Arhgap35
DDX18				CLIC5					CPSF2							ATP6V0D1;ATP6V0D2										Arhgap39
DDX19A				CLPB					CPSF3							ATP6V1A										Arhgap44
DDX19B				CLPP					CPSF6							ATP6V1C1										Arhgap45
DDX20				CLPX					CPSF7							ATP6V1F										Arhgap5
DDX21				CLUH					CREB1							ATP6V1H										Arhgdia
DDX39A				CLYBL					CREBRF							ATP7B										Arhgdib
DDX39B				CMC1					CRELD1							ATP8B3										Arhgef12
DDX3X				CMC2					CRIP2							ATP9A										Arhgef2
DDX3Y				CMC4					CRK							ATP9A;ATP9B										Arhgef33
DDX42				CMPK2					CRMP1							ATR										Arhgef6
DDX47				CNP					CRNKL1							ATRIP										Arhgef7
DDX5				COA1					CRTC1							ATRX										Arhgef9
DDX50				COA3					CRYAB							ATXN10										Arih2
DDX58				COA4					CRYL1							ATXN2L										Arl1
DDX6				COA5					CRYM							AURKA										Arl10
DECR				COA6					CS							AURKB;AURKC;AURKA										Arl2
DEK				COA7					CSDE1							AVL9										Arl3
DEPDC1B				COA8					CSE1L							AXIN1										Arl4c
DERA				COASY					CSNK2A1							AZIN1										Arl6
DERL1				COMT					CSNK2B							B3GAT3										Arl6ip5
DHCR24				COMTD1					CSRP1							B3GNT2										Arl8a
DHCR7				COQ10A					CSTA							B4GALT1										Arl8b
DHRS2				COQ10B					CSTB							BACE1										Armc1
DHX15				COQ2					CSTF1							BACE2										Armc10
DHX29				COQ3					CSTF2							BAG2										Armc4
DHX30				COQ4					CSTF3							BAG5										Armc6
DHX36				COQ5					CTCF							BAIAP2										Armcx1
DHX57				COQ6					CTNNBL1							BAIAP3										Armcx2
DHX58				COQ7					CTR9							BANF1										Armcx3
DHX9				COQ8A					CTSD							BANP										Armh3
DIABLO				COQ8B					CTTN							BARD1										Armt1
DIAP1				COQ9					CUL1							BAT3;BAG6										Arpc1a
DISC1				COX10					CUL2							BAZ1B										Arpc1b
DJC13				COX11					CUL4A							BAZ2A										Arpc2
DKC1				COX14					CWC22							BCAM										Arpc3
DLAT				COX15					CWC27							BCAP31										Arpc4
DLD				COX16					CWF19L1							BCAR1										Arpc5
DLST				COX17					CXorf56							BCAR2;TRERF1										Arpc5l
DMD				COX18					CYFIP2							BCAS2										Arpin
DNAAF5				COX19					CYLC1							BCAS4										Arrb1
DNAJA1				COX20					CYLD							BCL2L2										Arsa
DNAJA2				COX4I1					CYP46A1							BCL6										Arsb
DNAJA3				COX4I2					DARS							BCL9L										Arsg
DNAJB1				COX5A					DAZAP1							BCLAF1										Arvcf
DNAJB6				COX5B					DBN1							BCOR										Arxes2
DNAJC10				COX6A1					DBNL							BCR										As3mt
DNAJC11				COX6A2					DBR1							BDKRB2										Asah1
DNAJC7				COX6B1					DCAF13							BECN1										Asah2
DNAJC8				COX6B2					DCD							BIRC6										Asap1
DNAJC9				COX6C					DCLK1							BLM										Asap2
DNM1				COX7A1					DCLK2							BLM;RECQL										Ascc1
DNM1L				COX7A2					DCTN1							BLOC1S1										Asl
DNM2				COX7A2L					DCTN2							BLOC1S4										Asna1
DNM3				COX7B					DCUN1D5							BMP15										Asns
DPM1				COX7B2					DDB1							BMPR2										Aspa
DPY19L1				COX7C					DDRGK1							BMS1										Asph
DPYSL2				COX8A					DDX1							BNC1										Asphd2
DPYSL3				COX8C					DDX17							BNIP2										Aspscr1
DRG1				CPOX					DDX18							BOD1L1										Asrgl1
DSP				CPS1					DDX19A							BOLA2										Ass1
DST				CPT1A					DDX21							BOP1										Atad1
DSTN				CPT1B					DDX23							BPTF										Atad3
DTX3L				CPT1C					DDX24							BRAF;RAF1;ARAF										Atat1
DYNC1H1				CPT2					DDX27							BRAT1										Atcay
DYNC1LI1				CRAT					DDX39A							BRCA1										Ate1
DYNC1LI2				CREB1					DDX39B							BRCA2										Atg101
DYNLL1				CRLS1					DDX3Y							BRD2										Atg12
DYNLL2				CROT					DDX41							BRD8										Atg2b
DYRK3				CRY1					DDX42							BRE										Atg3
DZIP1				CRYZ					DDX46							BRF1										Atg4b
DZIP3				CS					DDX47							BRIP1										Atg5
E2F4				CSKMT					DDX5							BRK1										Atg7
ECH1				CUL2					DDX50							BROX										Atic
ECHDC1				CUTA					DDX6							BRS3										Atl1
ECHS1				CYB5B					DEK							BRWD1										Atl3
ECI1				CYB5R3					DFFA							BSG										Atox1
ECM29				CYC1					DGCR14							BTAF1										Atp11c
EDC3				CYCS					DGKI							BTBD1										Atp13a1
EDC4				CYP11A1					DHX15							BTBD10										Atp13a2
EDIL3				CYP11B1					DHX30							BTBD2										Atp13a4
EEF1A1				CYP11B2					DHX38							BTBD2;BTBD1										Atp1a1
EEF1A2				CYP1A1					DHX40							BTBD3										Atp1a2
EEF1B2				CYP24A1					DHX9							BTBD6										Atp1a3
EEF1D				CYP27A1					DIRAS1							BTBD7										Atp1b1
EEF1G				CYP27B1					DIRAS2							BTD										Atp1b2
EEF2				D2HGDH					DIS3							BTF3										Atp1b3
EFTUD2				DAOA					DKC1							BTF3;BTF3L4										Atp23
EIF2A				DAP3					DLK1							BTG1										Atp2a2
EIF2AK1				DARS2					DLST							BTG1;BTG2										Atp2a3
EIF2AK2				DBI					DMAP1							BTG2										Atp2b1
EIF2B1				DBT					DNAH1							BTNL10										Atp2b2
EIF2B4				DCAKD					DNAH10							BUB1										Atp2b4
EIF2S1				DCXR					DNAH17							BUB1B										Atp2c1
EIF2S2				DDIT4					DNAH9							BYSL										Atp4a
EIF2S3				DDX28					DNAJA1							BZW1										Atp5a1
EIF3A				DDX3X					DNAJA2							BZW2										Atp5b
EIF3B				DECR1					DNAJB1							C10orf88										Atp5c1
EIF3C				DELE1					DNAJB11							C11orf63										Atp5d
EIF3D				DGLUCY					DNAJB6							C11orf84										Atp5e
EIF3E				DGUOK					DNAJC6							C12orf43										Atp5f1
EIF3F				DHFRL1					DNAJC8							C12orf57										Atp5h
EIF3G				DHODH					DNM1							C12orf75;OCC1										Atp5i
EIF3H				DHRS1					DNM1L							C14orf119										Atp5j
EIF3I				DHRS2					DNMT1							C14orf132										Atp5j2
EIF3J				DHRS4					DNTTIP1							C14orf166										Atp5l
EIF3K				DHRS7B					DNTTIP2							C14orf2;MP68										Atp5o
EIF3L				DHTKD1					DOC2A							C14orf80										Atp5s
EIF3M				DHX30					DPF1							C15orf39										Atp5sl
EIF4A1				DHX32					DPF2							C16orf13										Atp6ap1
EIF4A2				DIABLO					DPF3							C16orf58										Atp6ap2
EIF4A3				DISC1					DPP10							C16orf70										Atp6v0a1
EIF4B				DLAT					DPP9							C16orf72										Atp6v0a2
EIF4E				DLD					DPYS							C16orf82										Atp6v0c
EIF4G1				DLST					DPYSL2							C17orf80										Atp6v0d1
EIF4G2				DMAC1					DPYSL4							C17orf99										Atp6v1a
EIF4G3				DMAC2					DRG1							C18orf8										Atp6v1b2
EIF4H				DMAC2L					DSG1							C1GALT1C1										Atp6v1c1
EIF5				DMGDH					DSP							C1orf112										Atp6v1d
EIF5A				DMPK					DST							C1orf43										Atp6v1e1
EIF5A2				DNA2					DSTN							C1orf50										Atp6v1f
EIF5B				DNAJA3					DUSP3							C2CD3										Atp6v1g1
ELAVL1				DNAJC11					DYNC1H1							C3orf14										Atp6v1g2
ELAVL2				DNAJC15					DYNC1I2							C3orf49										Atp6v1h
ELAVL3				DNAJC19					DYNC1LI2							C4BPB										Atp8a1
ELAVL4				DNAJC28					DYNLL1							C5										Atp8a2
EMC2				DNAJC30					DYNLL2							C5orf34										Atp8b2
EMC3				DNAJC4					DYNLRB1							C6orf106										Atp9a
ENO1				DNLZ					EBNA1BP2							C8orf59										Atpaf1
ENO3				DNM1L					EEF1A1							C9orf114										Atpaf2
EPHX1				DNMT1					EEF1A2							C9orf126;SCAI										Atpif1
EPPK1				DNMT3A					EEF1B2							C9orf156										Atraid
EPRS				DOK4					EEF1D							C9orf43										Atrn
ERLIN1				DPYSL4					EEF1E1							CA10										Atxn10
ERLIN2				DTYMK					EEF1G							CAB39										Atxn2
ERP44				DUS2					EEF2							CABIN1										Atxn2l
ESRP2				DUSP18					EFTUD2							CABLES2										Atxn3
ESYT1				DUSP21					EHD3							CACHD1										Auh
ETF1				DUT					EIF1							CACNA1H										Aup1
ETFA				EARS2					EIF1AX							CACNA1H;CACNA1I										Avl9
ETFB				ECH1					EIF2AK2							CACNB3										B3gat3
EWSR1				ECHDC1					EIF3A							CACUL1										B3gnt4
EXOC4				ECHDC2					EIF3B							CAD										B4galnt1
EXOC8				ECHDC3					EIF3C							CADM1										Babam1
EZR				ECHS1					EIF3D							CADPS2										Bad
FAF2				ECI1					EIF3E							CADPS2;CADPS										Bag1
FAM111B				ECI2					EIF3F							CALD1										Bag2
FAM114A1				ECSIT					EIF3G							CALM1;CALM2										Bag3
FAM120A				EFCAB6					EIF3I							CALR										Bag6
FAM120C				EFHD1					EIF3L							CAMK2N1										Bai1
FAM160A2				EHHADH					EIF4A1							CAMSAP1										Baiap2
FAM160B1				EIF5A					EIF4A2							CAMSAP2										Baiap3
FAM162A				ELAC2					EIF4A3							CAMTA1										Basp1
FAM210A				EMC8					EIF4G3							CANX										Bax
FAM98A				ENDOG					EIF4H							CAPN1										Bcam
FAR1				ENO1					EIF5							CAPN7										Bcan
FARP1				ENOSF1					EIF5A							CAPNS1										Bcap31
FASN				EPHX2					EIF6							CAPRIN1										Bcar1
FASTK				ERAL1					ELAVL1							CAPZA1										Bcas1
FBL				ERCC6L2					ELAVL3							CAPZA1;CAPZA2										Bcas3
FBRSL1				ERCC8					ELMO1							CAPZA2										Bcat1
FBXL18				ESR2					ELP3							CARD10										Bcat2
FDFT1				ETFA					EMD							CARS										Bckdha
FDXR				ETFB					ENC1							CASC5										Bckdhb
FEN1				ETFBKMT					ENO1							CASK										Bckdk
FERMT2				ETFDH					ENO2							CASKIN2										Bcl2
FH				ETFRF1					ENOPH1							CASP8AP2										Bcl2l1
FHL1				ETHE1					ENPP6							CAST										Bcl2l13
FHL2				EXD2					ENY2							CBX4										Bcl2l2
FILIP1L				EXOG					EPB41L3							CBX6										Bco2
FKBP3				FABP1					EPC2							CC2D1A										Bcr
FLII				FADS1					EPM2AIP1							CCAR1										Bcs1l
FLNA				FAHD1					EPN1							CCAR2										Bdh1
FLNB				FAHD2A					EPRS							CCBL2										Bdh2
FLNC				FAHD2B					ERCC2							CCDC101										Begain
FLOT2				FAM136A					ERCC3							CCDC109B										Bhlhb9
FMC1				FAM162A					ERH							CCDC113										Bin1
FMR1				FAM173A					ERLEC1							CCDC124										Bin2
FNDC3B				FAM173B					ERLIN2							CCDC125										Birc6
FSCN1				FAM185A					ERMN							CCDC127										Blmh
FTSJ3				FAM210A					ERP44							CCDC137										Bloc1s1
FUBP1				FAM210B					FABP4							CCDC14										Bloc1s2
FUBP3				FAM73A					FABP7							CCDC47										Blvra
FUS				FAM73B					FAF2							CCDC51										Blvrb
FXR1				FAM92A1					FAM120A							CCDC57										Bmerb1
FXR2				FANCG					FAM120B							CCDC58										Bnip3
G3BP1				FARS2					FAM123A							CCDC59										Bnip3l
G3BP2				FASN					FAM169A							CCDC6										Bola1
G6PD				FASTK					FAM172A							CCDC64B										Bola2
GALNT16				FASTKD1					FAM195B							CCDC66										Bola3
GAPDH				FASTKD2					FAM208A							CCDC83										Borcs5
GAR1				FASTKD3					FAM213A							CCDC88C										Borcs6
GARS				FASTKD5					FAM49A							CCDC93										Borcs7
GART				FBXL4					FAM50A							CCDC97										Bpgm
GBA				FBXO17					FAM82A2							CCHCR1										Bphl
GBP2				FBXO7					FAM83H							CCNA2										Bpnt1
GCN1L1				FDPS					FAM98A							CCNB1										Braf
GEMIN4				FDX1					FAM98B							CCNB1;CCNB2V;CCNB2										Brinp1
GEMIN5				FDX1L					FARSA							CCND1										Brinp2
GET4				FDX2					FARSB							CCND1;CCND3;CCND2										Brox
GFAP				FDXR					FASN							CCNDBP1										Brsk1
GFPT1				FECH					FASTKD2							CCNE2										Brsk2
GIGYF2				FEN1					FBL							CCNF										Bsdc1
GKAP1				FH					FBXL16							CCNG2										Bsg
GLE1				FHIT					FBXL17							CCNI										Bsn
GLS				FHL1					FBXO2							CCNL2										Btbd11
GLUD1				FIS1					FBXO38							CCNT1										Btbd17
GMPS				FKBP10					FHL1							CCPG1										Btbd9
GNB1				FKBP4					FIP1L1							CCT2										Btd
GNB2				FKBP8					FKBP1A							CCT2;TCP1;CCT7;CCT3										Btf3
GNB2L1				FLAD1					FKBP2							CCT3										Btf3l4
GNB4				FLVCR1					FKBP3							CCT4										Btrc
GNG12				FMC1					FKBP4							CCT5										Bzw1
GOLGA2				FOXM1					FKBP5							CCT6A										Bzw2
GOLGB1				FOXRED1					FKBP8							CCT7										C1qbp
GOLT1B				FPGS					FLG2							CCT8										C1qc
GOT2				FTH1					FLJ44635							CCZ1;CCZ1B										C1qtnf4
GPAA1				FTMT					FLNC							CD109										C1qtnf5
GPD2				FTSJ2					FOXG1							CD46										C2cd2l
GPRC5A				FUNDC1					FOXK2							CD59										C2cd4cC2CD4
GRB7				FUNDC2					FOXO1							CDC20										C3
GRHPR				FXN					FSCN1							CDC25C										C4b
GRSF1				FYN					FSIP2							CDC27										Ca1
GSDMD				G0S2					FTH1							CDC37										Ca14
GSN				GADD45GIP1					FTSJ3							CDC40										Ca2
GSPT1				GAPDH					FTSJD2							CDC42										Ca4
GSPT2				GARS					FUBP1							CDC42BPB										Ca5b
GTPBP1				GARS1					FUBP3							CDC42BPB;CDC42BPA										Ca7
H1F0				GATB					FUK							CDC42EP4										Ca8
H1FX				GATC					FYTTD1							CDC42SE1										Cab39
H2AFV				GATD3A					G3BP1							CDC45										Cachd1
H2AFY				GATM					GALK1							CDC5L										Cacna1a
H2AFY2				GBAS					GANAB							CDC6										Cacna1b
H2AX				GCAT					GAP43							CDCA8										Cacna1e
H2BS1				GCDH					GAPDH							CDH1										Cacna2d1
H3F3B				GCSH					GAR1							CDH3										Cacna2d2
HABP4				GDAP1					GATAD2B							CDH6										Cacna2d3
HACD3				GDAP1L1					GBE1							CDK11A;CDK11B;CDC2L1										Cacnb1
HADHA				GDF5OS					GCA							CDK12										Cacnb3
HADHB				GFER					GCFC1							CDK12;CDK13;CDK9										Cacnb4
HAT1				GFM1					GCFC2							CDK17										Cacng2
HBEBP2BPA				GFM2					GCLC							CDK1;CDC2										Cacng3
HDAC1				GHITM					GCLM							CDK1;CDC2;CDK2;CDK3										Cacybp
HDAC2				GJA1					GCN1L1							CDK20										Cadm1
HDAC6				GK					GDAP1							CDK2AP1										Cadm2
HDLBP				GK2					GDI1							CDK4										Cadm3
HEATR1				GLDC					GET4							CDK4;CDK6										Cadm4
HELZ				GLOD4					GFAP							CDK5RAP2										Cadps
HELZ2				GLRX2					GID8							CDK7										Cadps2
HIP1R				GLRX5					GLRX3							CDK9										Calb1
HIST1H1A				GLS					GLS							CDKAL1										Calb2
HIST1H1C				GLS2					GLUD1							CDKN1C										Calm1
HIST1H1E				GLUD1					GLUL							CDKN3										Calr
HIST1H1T				GLUD2					GLYR1							CDR2										Calu
HIST1H2AC				GLYAT					GMPS							CDR2;CDR2L										Camk1
HIST1H2AD				GLYCTK					GNA11							CDS1										Camk1d
HIST1H2BB				GOLPH3					GNA12							CDS2										Camk2a
HIST1H2BH				GOT2					GNAI1							CDT1										Camk2b
HIST1H2BO				GPAM					GNAO1							CDV3										Camk2d
HIST1H3A				GPAT2					GNAQ							CEBPB										Camk2g
HIST1H4A				GPD1					GNB2							CEBPZ										Camkk1
HIST2H2AB				GPD2					GNB2L1							CELA3A;CELA3B										Camkk2
HIST2H2AC				GPS2					GNB5							CELF1										Camkv
HIST2H3C				GPT2					GNL1							CELF1;CELF2										Camlg
HIST2H3PS2				GPX1					GNL3							CELF5										Camsap1
HM13				GPX4					GORASP2							CELSR1										Camsap3
HMGA1				GRAMD4					GPI							CELSR2										Cand1
HMGB1				GRHPR					GPM6A							CENPA										Canx
HMGB3				GRPEL1					GPM6B							CENPB										Cap1
HMGN1				GRPEL2					GPR89C							CENPE										Cap2
HMOX2				GRSF1					GPR98							CENPF										Capn1
HNRNPA0				GSR					GPS1							CENPI										Capn2
HNRNPA1				GSTA4					GRIA4							CENPJ										Capn5
HNRNPA2B1				GSTK1					GRIPAP1							CENPK										Capns1
HNRNPA3				GSTZ1					GSK3B							CENPO										Caprin1
HNRNPAB				GTPBP10					GSN							CEP128										Capza1
HNRNPC				GTPBP3					GSTM3							CEP170B										Capza2
HNRNPD				GTPBP6					GSTP1							CEP250										Capzb
HNRNPDL				GUF1					GTF2B							CEP290										Card19
HNRNPF				GUK1					GTF2E1							CEP41										Carhsp1
HNRNPH1				HADH					GTF2E2							CEP44										Carmil1
HNRNPH2				HADHA					GTF2H1							CEP57										Carmil2
HNRNPH3				HADHB					GTF2I							CEP72										Carns1
HNRNPK				HAGH					GTF3C1							CEP76										Cars
HNRNPL				HAO2					GTF3C3							CEP89										Cars2
HNRNPM				HARS2					GTF3C5							CERS2										Cask
HNRNPR				HAX1					GTPBP4							CERS6										Caskin1
HNRNPU				HCCS					GUK1							CES1										Casp3
HNRNPUL1				HDHD3					GYG1							CETN3										Cast
HNRNPUL2				HDHD5					GYS1							CFAP36										Cat
HOPX				HEBP1					H1F0							CFD										Cbl
HP1BP3				HEMK1					H1FX							CFDP1										Cbln1
HSD17B10				HIBADH					H2AFX							CFHR2										Cbln3
HSD17B12				HIBCH					H2AFY							CFL1										Cbr1
HSD17B4				HIGD1A					H2AFY2							CFL1;CFL2										Cbr2
HSDL2				HIGD2A					H3F3B							CFL2										Cbr3
HSP90AA1				HINT1					HABP4							CFLAR										Cbr4
HSP90AB1				HINT2					HADHA							CGRRF1										Cbs
HSP90AB2P				HINT3					HADHB							CHAF1B										Cbwd1
HSP90AB3P				HK1					HAPLN2							CHCHD3										Cbx3
HSP90B1				HK2					HAT1							CHCHD4										Cc2d1a
HSPA1A				HKDC1					HBA1							CHCHD6										Ccdc113
HSPA1L				HMGCL					HBA2							CHD1										Ccdc114
HSPA4				HMGCS2					HBB							CHD1L										Ccdc127
HSPA5				HNRNPK					HCFC1							CHD2										Ccdc136
HSPA6				HOGA1					HDAC1							CHD2;CHD1										Ccdc151
HSPA8				HPDL					HDAC2							CHD3										Ccdc153
HSPA9				HRK					HDAC3							CHD4										Ccdc162p
HSPB1				HRSP12					HDGFRP3							CHD4;CHD3;CHD5										Ccdc173
HSPD1				HSCB					HDLBP							CHD8										Ccdc22
HTT				HSD17B10					HEATR1							CHD9										Ccdc39
HUWE1				HSD17B4					HEATR7B1							CHERP										Ccdc47
IARS1				HSD17B8					HECW2							CHFR										Ccdc51
IBTK				HSD3B1					HIST1H1B							CHID1										Ccdc58
IDH3A				HSDL1					HIST1H1C							CHKA										Ccdc6
IFITM3				HSDL2					HIST1H1D							CHMP1A										Ccdc88a
IGF2BP1				HSPA1A					HIST1H1E							CHMP1B										Ccdc90b
IGF2BP2				HSPA5					HIST1H1T							CHMP2A										Ccdc92
IGF2BP3				HSPA9					HIST1H2BC							CHMP2B										Ccdc93
IK				HSPB1					HIST1H2BM							CHMP4A										Ccm2
IKBIP				HSPD1					HIST1H4B							CHMP4BP1;CHMP4B;CHMP4C										Ccny
ILF2				HSPE1					HK1							CHMP5										Ccs
ILF3				HTATIP2					HK2							CHMP7										Ccsap
ILVBL				HTD2					HLTF							CHP1										Ccsmst1
IMMT				HTRA2					HMG20A							CHPF2										Cct2
IMPDH2				IARS2					HMGA1							CHRAC1										Cct3
INF2				IBA57					HMGB1							CHRNA3										Cct4
IPO11				ICT1					HMGN1							CHRNB3										Cct5
IPO4				IDE					HMGN3							CHST15										Cct6a
IPO5				IDH2					HMGN4							CHST8										Cct7
IPO7				IDH3A					HMOX2							CHUK										Cct8
IPO8				IDH3B					HNF1B							CHURC1-FNTB;CHURC1										Ccz1
IPO9				IDH3G					HNRNPA0							CIAO1										Cd1d1
IQGAP1				IDI1					HNRNPA1							CIB1										Cd200
IQGAP3				IFI27					HNRNPA2B1							CIITA										Cd36
ISOC2				IFI6					HNRNPA3							CIRBP										Cd38
ITGB1				IMMP1L					HNRNPC							CIRH1A										Cd47
ITPA				IMMP2L					HNRNPD							CIT										Cd81
K7ERI8				IMMT					HNRNPF							CITED2										Cd82
KANK2				IRG1					HNRNPH1							CITED4										Cd9
KDELR1				IRGM					HNRNPH2							CIZ1										Cd99l2
KDELR2				ISCA1					HNRNPH3							CKAP4										Cdc23
KHDRBS1				ISCA2					HNRNPK							CKAP5										Cdc34
KHDRBS3				ISCU					HNRNPL							CKB										Cdc37
KHNYN				ISOC2					HNRNPM							CKS1B										Cdc42
KHSRP				ITGA3					HNRNPR							CKS2										Cdc42bpa
KIAA1524				IVD					HNRNPU							CLASP1										Cdc42bpb
KIF11				KANSL2					HNRNPUL1							CLASP2										Cdc42ep4
KIF1B				KARS					HNRNPUL2							CLCA1										Cdc42se2
KIF23				KARS1					HP1BP3							CLCF1										Cdh10
KIF4A				KCNJ1					HPCAL1							CLCN7										Cdh11
KIF5A				KCNJ11					HRNR							CLDN4										Cdh13
KIF5B				KCNMA1					HSCB							CLEC4F										Cdh2
KIF5C				KIAA0101					HSD17B4							CLIC1										Cdh4
KIFC1				KIAA0141					HSF1							CLIC1;CLIC4										Cdipt
KLC1				KIAA0391					HSP90AA1							CLIC4										Cdk14
KNTC1				KIF1B					HSP90AB1							CLINT1										Cdk16
KPNA1				KLK6					HSP90B1							CLIP1										Cdk18
KPNA2				KMO					HSPA12A							CLK1										Cdk5
KPNA3				KYAT3					HSPA2							CLK2										Cdk5rap3
KPNA4				L2HGDH					HSPA4L							CLK3										Cdk6
KPNA5				LACE1					HSPA5							CLMP										Cdr2l
KPNA6				LACTB					HSPA8							CLOCK										Cds1
KPNB1				LACTB2					HSPA9							CLPB										Cds2
KRT17				LAMC1					HSPB1							CLPTM1										Cdv3
KRT18				LAP3					HSPD1							CLPTM1L										Celf3
KTN1				LARP4					HSPH1							CLSPN										Cend1
LACTB				LARS2					HTATSF1							CLSTN1										Cenpv
LAMP2				LDHAL6B					HUWE1							CLTC										Cep170
LAMTOR1				LDHB					HYOU1							CLTC;CLTCL1										Cep170b
LARP1				LDHD					IARS							CLUH										Cep97
LARP1B				LETM1					IDH2							CMAS										Cers2
LARP4				LETM2					IDH3A							CMIP										Cers6
LARP4B				LETMD1					IFI16							CMPK2										Cetn2
LARS1				LIAS					IFT57							CMSS1										Cfap126
LASP1				LIG3					IGSF8							CMTR1										Cfap20
LBR				LIPT1					IK							CNDP2										Cfap36
LDHA				LIPT2					IL2RB							CNOT1										Cfap58
LDHAL6B				LONP1					ILF2							CNOT2										Cfl1
LDHB				LPCAT1					ILF3							CNOT3										Cfl2
LEMD3				LRP2					ILKAP							CNOT8										Chat
LGALS1				LRPPRC					IMMT							CNP										Chchd1
LGALS3BP				LRRC10					IMPDH2							CNPPD1										Chchd2
LIG1				LRRC59					INA							CNR2										Chchd3
LIN28A				LRRK2					INF2							CNST										Chchd4
LLPH				LYPLA1					ING1							COBL										Chchd6
LMAN2				LYPLAL1					INIP							COBLL1										Chchd7
LMNA				LYRM1					INPP1							COG1										Chdh
LMNB1				LYRM2					INTS10							COG3										Chga
LNPEP				LYRM4					INTS3							COG4										Chgb
LNPK				LYRM7					INTS9							COG5										Chl1
LONP1				LYRM9					IPO5							COG7										Chm
LPCAT1				MAATS1					IPO7							COG8										Chmp1b2
LPP				MACROD1					IPO9							COL12A1										Chmp4b
LPPRC				MAIP1					IQGAP1							COL18A1										Chmp5
LRP1				MALSU1					IQSEC1							COL5A2										Chmp6
LRPPRC				MAOA					IRF2BP1							COMMD10										Chmp7
LRRC59				MAOB					IRF2BP2							COMMD4										Chn1
LSM1				MAPK12					ISL2							COMMD8										Chn2
LSM12				MARCHF5					ISY1-RAB43							COMT										Chordc1
LSM14A				MARCKS					ITPR1							COPA										Chp1
LSM14B				MARS2					ITPR2							COPB2										Chpt1
LSM3				MARVELD1					IWS1							COPE										Ciapin1
LSS				MAVS					JMJD6							COPG1										Cisd1
LTV1				MCAT					JUP							COPG1;COPG2										Cisd2
LUC7L				MCCC1					KARS							COPG2										Cisd3
LUZP1				MCCC2					KAT7							COPS3										Cit
MACF1				MCCD1					KBTBD11							COPS6										Ckap4
MAEL				MCEE					KBTBD5							COPS7A										Ckap5
MAGEA1				MCL1					KBTBD6							COPS8										Ckb
MAGEA10				MCRIP2					KDM1A							COPZ1										Ckmt1
MAGEA4				MCU					KDM3B							COQ5										Ckmt2
MAGEB2				MCUB					KDM5D							CORO1B										Clasp1
MAGEC1				MCUR1					KHDRBS1							CORO1C										Clasp2
MAGEC3				MDH2					KHDRBS2							CORO7-PAM16;CORO7										Clcn2
MAGED1				ME2					KHDRBS3							COX14										Clcn3
MAGED2				ME3					KHSRP							COX4I1										Clcn4
MAGOHB				MECR					KIAA0020							COX5A										Clcn6
MAGT1				METAP1D					KIAA0368							COX6A1										Clcn7
MAN1A1				METTL12					KIAA0513							COX6B1										Cldn11
MAN1B1				METTL15					KIAA1033							COX7A2L										Cldnd1
MAN2A1				METTL17					KIAA1598							CP										Clec2l
MAP1B				METTL20					KIAA1967							CPLX1										Clic1
MAP1LC3A				METTL4					KIF2A							CPNE2										Clic4
MAP2K1				METTL5					KIRREL2							CPNE3										Clic6
MAP4				METTL8					KLF13							CPNE5										Clint1
MAP4K4				MFF					KLHDC5							CPQ										Clip1
MAP7D3				MFN1					KLHL22							CPSF1										Clip2
MAPK8				MFN2					KPNA1							CPSF2										Clip3
MAPRE1				MGARP					KPNA3							CPSF3										Cln5
MARCHF5				MGME1					KPNA4							CPSF3L										Cln8
MARS				MGST1					KPNA6							CPT1A										Clns1a
MATR3				MGST3					KPNB1							CRBN										Clpb
MBNL1				MICOS10					KPRP							CRCP										Clpp
MBNL2				MICOS13					KRI1							CREB3L2										Clptm1
MCCC1				MICU1					KRT1							CREBBP										Clptm1l
MCCC2				MICU2					KRT15							CREBBP;EP300										Clpx
MCM2				MICU3					KRT16							CRIP2										Clstn1
MCM3				MIEF1					KRT17							CRK;CRKL										Clstn2
MCM4				MIEF2					KRT2							CRNKL1										Clstn3
MCM5				MIGA1					KRT36							CROT										Clta
MCM6				MIGA2					KRT5							CRTAP										Cltb
MCM7				MINOS1					KRT6B							CRTC2										Cltc
MCRIP1				MIPEP					KRT78							CS										Clu
MCRIP2				MLH1					KRT79							CSDE1										Cluh
MCU				MLX					KRT85							CSE1L										Clvs1
MDH2				MLXIP					KRT9							CSNK1A1;CSNK1A1L										Clybl
ME2				MLYCD					KTN1							CSNK1D;CSNK1E										Cmas
METAP1				MMAA					LACRT							CSNK2A1										Cmip
MEX3A				MMAB					LAMA1							CSNK2A1;CSNK2A3										Cmpk1
MEX3B				MMADHC					LANCL1							CSNK2A2										Cmpk2
MEX3C				MMD					LANCL2							CSPG4										Cndp2
MEX3D				MMUT					LARP7							CSRP1										Cnn2
MFAP1				MOBP					LARS							CSTF1										Cnnm1
MIF4GD				MOCS1					LAS1L							CSTF2										Cnnm2
MKI67				MPC1					LASP1							CSTF2T										Cnnm3
MKRN1				MPC1L					LBR							CSTF2T;CSTF2										Cnot1
MKRN2				MPC2					LCMT1							CSTF3										Cnot3
MLEC				MPG					LDHA							CT83										Cnp
MLH1				MPST					LDHB							CTBP1										Cnpy3
MMS19				MPV17					LEMD2							CTBP2										Cnrip1
MOB1B				MPV17L					LEMD3							CTCF										Cntn1
MOB2				MPV17L2					LEO1							CTDP1										Cntn2
MOV10				MRM1					LGALS9							CTDSPL2										Cntn4
MPST				MRM2					LIG3							CTDSPL;CTDSP2;CTDSP1										Cntnap1
MRPL11				MRM3					LIN7A							CTNNA1										Cntnap2
MRPL12				MRPL1					LIPE							CTNNA1;CTNNA2										Cntnap4
MRPL13				MRPL10					LLGL1							CTNNA1;CTNNA3										Coa3
MRPL17				MRPL11					LMAN1							CTNNB1										Coa6
MRPL19				MRPL12					LMAN2							CTNNBIP1										Coa7
MRPL22				MRPL13					LMNA							CTR9										Coasy
MRPL23				MRPL14					LMNB1							CTSA										Col1a2
MRPL37				MRPL15					LMNB2							CTSD										Commd1
MRPL39				MRPL16					LOC100653075							CTSD;PGA3;PGA5;PGC;PGA4;CTSE										Commd2
MRPL46				MRPL17					LONRF2							CTSL										Commd3
MRPL49				MRPL18					LRP2							CTTN										Commd5
MRPL58				MRPL19					LRPAP1							CTTN;HCLS1										Comt
MRPS18B				MRPL2					LRRC15							CTU1										Comtd1
MRPS2				MRPL20					LRRC47							CTU2										Copa
MRPS23				MRPL21					LRSAM1							CUL1										Copb1
MRPS25				MRPL22					LRWD1							CUL2										Copb2
MRPS26				MRPL23					LSAMP							CUL4A										Copg1
MRPS29				MRPL24					LSM14B							CUL4B										Copg2
MRPS31				MRPL27					LSM2							CUL7										Cops2
MRPS7				MRPL28					LSM3							CUTA										Cops3
MSH2				MRPL3					LSM4							CUX1										Cops4
MSH6				MRPL30					LSM6							CWC22										Cops5
MSI1				MRPL32					LUC7L2							CXCL16										Cops6
MSI2				MRPL33					LUC7L3							CXorf56										Cops7a
MSMO1				MRPL34					LUZP1							CYB561D2										Cops8
MSN				MRPL35					LYZ							CYB5B										Copz1
MTA2				MRPL36					MACF1							CYB5R4										Coq10b
MTCH1				MRPL37					MAD1L1							CYBA										Coq3
MTCH2				MRPL38					MAG							CYCS										Coq4
MTHFD1				MRPL39					MAGOH							CYFIP1										Coq5
MTHFD1L				MRPL4					MAOB							CYFIP1;CYFIP2										Coq6
MTHFD2				MRPL40					MAP1A							CYP1A1										Coq7
MT-ND1				MRPL41					MAP1B							CYP1B1										Coq8a
MTOR				MRPL42					MAP1LC3A							CYP20A1										Coq8b
MTPAP				MRPL43					MAP2							CYP2J2										Coq9
MTX2				MRPL44					MAP2K1							CYP51A1										Coro1a
MYCBP2				MRPL45					MAP2K4							CYP7B1										Coro1b
MYH10				MRPL46					MAP4							CYP8B1										Coro1c
MYH11				MRPL47					MAP4K4							DAAM1										Coro2a
MYH14				MRPL48					MAP6D1							DAG1										Coro2b
MYH9				MRPL49					MAPK1							DAP3										Coro6
MYL6				MRPL50					MAPK10							DAPK3										Coro7
MYL6B				MRPL51					MAPRE1							DARS2										Cotl1
MYL9				MRPL52					MAPRE2							DAXX										Cox10
MYO1B				MRPL53					MAPRE3							DAZAP2										Cox11
MYO1C				MRPL54					MAPT							DBF4										Cox14
MYO6				MRPL55					MARS							DBN1										Cox15
NAP1L1				MRPL57					MAT2A							DCAF13										Cox16
NAP1L4				MRPL58					MAT2B							DCAF15										Cox18
NAT10				MRPL9					MATR3							DCAF4										Cox19
NCAPD2				MRPS10					MAU2							DCAF4;DCAF4L1										Cox20
NCAPG				MRPS11					MBD2							DCAF5;WDR22										Cox4i1
NCAPH				MRPS12					MBD3							DCAF7										Cox4i2
NCKAP1				MRPS14					MBNL1							DCAF8										Cox5a
NCL				MRPS15					MBP							DCBLD2										Cox5b
NCLN				MRPS16					MCTP2							DCDC2										Cox6a1
NCSTN				MRPS17					MDH1							DCLK2										Cox6b1
NDC1				MRPS18A					MDH2							DCLRE1B										Cox6c
NDRG1				MRPS18B					MDN1							DCPS										Cox7a1
NDUFA12				MRPS18C					MECP2							DCTN1										Cox7a2
NDUFA5				MRPS2					MED14							DCTN2										Cox7a2l
NDUFA9				MRPS21					MED4							DCTN3										Cox7c
NDUFAF2				MRPS22					MEF2C							DCTN4										Cpa3
NDUFB10				MRPS23					METTL3							DCTN5										Cpd
NDUFS1				MRPS24					METTL7A							DCTPP1										Cpe
NDUFS2				MRPS25					MFAP1							DCUN1D1										Cpeb4
NDUFS3				MRPS26					MGAT5							DDB1										Cplx1
NDUFV1				MRPS27					MIA3							DDIT4										Cplx2
NDUFV2				MRPS28					MID1IP1							DDOST										Cplx3
NDUFV3				MRPS30					MIF							DDR1										Cpm
NES				MRPS31					MKI67IP							DDX11L8;DDX11;DDX12P										Cpne1
NEXN				MRPS33					MLEC							DDX18										Cpne2
NF1				MRPS34					MLF2							DDX20										Cpne3
NFX1				MRPS35					MLH1							DDX21										Cpne5
NIBAN2				MRPS36					MLL2							DDX24										Cpne6
NME1				MRPS5					MLL3							DDX24;DDX28										Cpox
NME2				MRPS6					MLLT11							DDX27										Cpq
NNMT				MRPS7					MNAT1							DDX31										Cpsf6
NNT				MRPS9					MNDA							DDX39B										Cpt1a
NOC2L				MRRF					MOG							DDX39B;DDX39A										Cpt1b
NOL6				MRS2					MOGS							DDX3X										Cpt1c
NOMO2				MSRA					MORC3							DDX3X;DDX3Y										Cpt2
NONO				MSRB2					MPHOSPH8							DDX49										Crat
NOP56				MSRB3					MRE11A							DDX5										Crbn
NOP58				MSS51					MRFAP1							DDX50										Creg1
NOSIP				MSTO1					MRI1							DDX50;DDX21										Creld1
NPL4				MT-ATP6					MRTO4							DDX51										Crip2
NPM1				MT-ATP8					MSH2							DDX54										Crk
NRBP1				MT-CO1					MSH3							DDX56										Crkl
NRG2				MT-CO2					MSH6							DDX58										Crmp1
NSDHL				MT-CO3					MSN							DDX59										Crot
NSUN2				MT-CYB					MTA1							DDX5;DDX17										Crtac1
NTMT1				MT-ND1					MTA2							DDX6										Crtc1
NUBP2				MT-ND2					MTDH							DDX60										Cryab
NUDC				MT-ND3					MTHFD1							DDX60L										Crym
NUFIP2				MT-ND4					MUCL1							DDX60L;DDX60										Cryz
NUMA1				MT-ND4L					MYBBP1A							DEF8										Cryzl1
NUP155				MT-ND5					MYEF2							DEGS1										Cryzl2
NUP160				MT-ND6					MYEOV2							DEK										Cs
NUP188				MTARC1					MYH10							DENND4C										Csad
NUP205				MTARC2					MYH9							DENND5A;DENND5B										Csde1
NUP210				MTCH1					MYL12B							DENND6A										Cse1l
NUP214				MTCH2					MYL6							DEPDC1B										Csmd1
NUP62				MTCP1					MYO15A							DESI1										Csnk1a1
NUP93				MTERF1					MYO1D							DFFA										Csnk1e
NUP98				MTERF2					MYO1E							DGCR2										Csnk1g1
NXF1				MTERF3					MYO5A							DGCR6L;DGCR6										Csnk2a1
NXF5				MTERF4					MYO5B							DGKH										Csnk2a2
NYNRIN				MTFMT					MYT1L							DGKZ;DGKI										Csnk2b
OAS1				MTFP1					NAA38							DHCR24										Cspg4
OAS2				MTFR1					NAB2							DHCR24;Nbla03646										Cspg5
OAS3				MTFR1L					NACA							DHCR7										Csrp1
OAT				MTFR2					NACC1							DHRS1										Cst3
OCIAD1				MTG1					NACC2							DHRS3										Ctbp1
OCRL				MTG2					NAGK							DHRS4;DHRS4L1										Ctbs
OGDH				MTHFD1L					NAMPT							DHRS4;DHRS4L1;DHRS4L2										Ctgf
OGFOD1				MTHFD2					NANS							DHX15										Cth
OGG1				MTHFD2L					NAP1L1							DHX29										Ctnna1
OGN				MTHFS					NAP1L4							DHX30										Ctnna2
OPA1				MTIF2					NAP1L5							DHX33										Ctnna3
ORF1				MTIF3					NAPA							DHX36										Ctnnb1
OSBP				MTO1					NAPB							DHX36;DHX57										Ctnnd1
OTUB1				MTPAP					NAPG							DHX38										Ctnnd2
OTUD4				MTRES1					NARS							DHX40										Ctps1
OXCT1				MTRF1					NASP							DHX57										Ctps2
OXSR1				MTRF1L					NAT10							DHX8										Ctsa
P3H3				MTX1					NBEA							DHX9										Ctsb
P4HA2				MTX2					NCAM1							DIABLO										Ctsc
P4HB				MTX3					NCBP1							DIAPH1										Ctsd
PABPC1				MUL1					NCDN							DIAPH3										Ctsf
PABPC3				MUT					NCL							DIAPH3;DIAPH2										Ctsh
PABPC4				MUTYH					NCLN							DIDO1										Ctsl
PABPC5				MYCBP					NCOA5							DIMT1										Ctsz
PAICS				MYG1					NCOR1							DIO2										Cttn
PAIP1				MYH10					NCOR2							DIP2A										Cttnbp2
PAIP2				MYH9					NDRG1							DIP2A;DIP2C;DIP2B										Cul1
PAIP2B				MYO19					NDRG2							DIS3										Cul2
PAK1				NADK2					NDRG3							DIS3L										Cul3
PAK4				NAGS					NDUFA4							DKC1										Cul4a
PALLD				NAPG					NDUFS1							DKFZp586F0420;MAP3K7										Cul4b
PAM16				NARS2					NDUFS7							DKK1										Cul5
PAN2				NAT8L					NDUFS8							DLC1										Cuta
PAN3				NAXD					NEBL							DLD										Cyb5a
PARD3				NAXE					NEFH							DLEC1										Cyb5b
PARG				NBR1					NEFL							DLG5										Cyb5r1
PARP1				NDFIP2					NEFM							DLGAP5										Cyb5r3
PARP12				NDUFA1					NEGR1							DLST										Cyc1
PATL1				NDUFA10					NEIL2							DLX3										Cycs
PAWR				NDUFA11					NEK10							DMC1										Cyfip1
PBXIP1				NDUFA12					NFASC							DMTF1										Cyfip2
PC				NDUFA13					NFIX							DMXL1										Cygb
PCBP1				NDUFA2					NFYC							DMXL2										Cyld
PCBP2				NDUFA3					NGEF							DNA2										Cyp27a1
PCCA				NDUFA4					NHP2							DNAAF5										Cyp2d26
PCCB				NDUFA4L2					NHP2L1							DNAH10										Cyp2s1
PCK2				NDUFA5					NIPBL							DNAH12										Cyp46a1
PCNA				NDUFA6					NKIRAS1							DNAH2										Cyp51a1
PCYOX1				NDUFA7					NKRF							DNAH5										Cyth1
PCYOX1L				NDUFA8					NNT							DNAJA1										Cyth2
PDCD10				NDUFA9					NOC4L							DNAJA2										Czib
PDCD6				NDUFAB1					NOL11							DNAJA3										D10Jhu81e
PDCD6IP				NDUFAF1					NOL4							DNAJB1										D2hgdh
PDCL3				NDUFAF2					NOL6							DNAJB6;DNAJB3										Daam1
PDHA1				NDUFAF3					NOL9							DNAJC10										Daam2
PDHB				NDUFAF4					NOLC1							DNAJC11										Dab1
PDIA6				NDUFAF5					NOMO1							DNAJC13										Dab2ip
PDLIM1				NDUFAF6					NONO							DNAJC16										Dag1
PDLIM4				NDUFAF7					NOP10							DNAJC2										Dagla
PDLIM5				NDUFAF8					NOP14							DNAJC21										Dao
PDS5A				NDUFB1					NOP2							DNAJC22										Dap3
PDS5B				NDUFB10					NOP56							DNAJC7										Dapk2
PEG10				NDUFB11					NOP58							DNHD1										Dars
PELO				NDUFB2					NOP9							DNM2										Dars2
PELP1				NDUFB3					NOS3							DNM2;DNM3										Dbi
PES1				NDUFB4					NOSIP							DNMT1										Dbn1
PFDN4				NDUFB5					NOVA2							DNMT3A										Dbndd1
PFN1				NDUFB6					NPEPPS							DNPEP										Dbnl
PFN2				NDUFB7					NPLOC4							DNPH1										Dbt
PGAM5				NDUFB8					NPM1							DNTTIP1										Dcakd
PGK1				NDUFB9					NPTN							DNTTIP2										Dcdc2
PGRMC1				NDUFC1					NR1H2							DOC2B										Dclk1
PGRMC2				NDUFC2					NR2C2							DOHH										Dclk2
PHB				NDUFS1					NR3C1							DOLK										Dctn1
PHB2				NDUFS2					NSA2							DOLPP1										Dctn2
PHF20				NDUFS3					NSF							DONSON										Dctn3
PHGDH				NDUFS4					NSFL1C							DOPEY1										Dctn4
PHLDB1				NDUFS5					NSUN2							DOPEY2										Dctn5
PHLDB2				NDUFS6					NSUN5							DPAGT1										Dcun1d1
PICALM				NDUFS7					NTHL1							DPCD										Dcxr
PIGK				NDUFS8					NUBP2							DPF2;DPF1;DPF3										Ddah1
PITPNB				NDUFV1					NUBPL							DPH1										Ddah2
PKM				NDUFV2					NUCKS1							DPH2										Ddb1
PKP1				NDUFV3					NUDCD1							DPP3										Ddc
PKP2				NEU4					NUDCD2							DPP9										Ddi2
PKP3				NFS1					NUDCD3							DPY19L3										Ddo
PKP4				NFU1					NUDT11							DPY19L4										Ddost
PLAP				NGRN					NUDT21							DPY19L4;DPY19L3										Ddt
PLEC				NIF3L1					NUDT4							DPY30										Ddx1
PLIN2				NIPSNAP1					NUMA1							DRAM1										Ddx17
PLIN3				NIPSNAP2					NUMBL							DRD1										Ddx19a
PLOD2				NIPSNAP3A					NUP107							DRG1										Ddx28
PLSCR2				NIPSNAP3B					NUP133							DRG2										Ddx3x
PNPT1				NIT1					NUP153							DRICH1										Ddx5
POLR2B				NIT2					NUP155							DROSHA										Decr1
POM121				NLN					NUP160							DSCC1										Degs1
POP7				NLRX1					NUP188							DSG1										Dennd5a
POR				NME3					NUP205							DSN1										Denr
PPA1				NME4					NUP210							DSP										Deptor
PPIA				NME6					NUP214							DST										Dera
PPIB				NMNAT3					NUP35							DSTN										Dfna5
PPIC				NNT					NUP37							DTL										Dgkb
PPIP5K1				NOA1					NUP43							DTNA										Dgke
PPME1				NOCT					NUP50							DTNBP1										Dgkg
PPP1CA				NOL3					NUP54							DTWD2										Dgkq
PPP1CB				NOX4					NUP62							DTX3L										Dglucy
PPP1CC				NQO1					NUP85							DUS1L										Dguok
PPP1R10				NR3C1					NUP88							DUS2										Dhdh
PPP1R18				NRD1					NUP93							DUS3L										Dhfr
PPP2CA				NRDC					NUP98							DUSP1										Dhodh
PPP2R1A				NRP1					NUPL1							DUSP13										Dhps
PPP2R2A				NSUN2					NXF1							DUSP14										Dhrs1
PPP2R5C				NSUN3					OGFR							DUSP2										Dhrs11
PPP2R5D				NSUN4					OGT							DUSP22										Dhrs13
PPP2R5E				NT5DC2					OLA1							DUSP5										Dhrs3
PPP4R1				NT5DC3					OPALIN							DUT										Dhrs4
PPP6R2				NT5M					OPTN							DVL2										Dhrs7
PQBP1				NTHL1					ORC4							DYM										Dhrs7b
PRDX1				NUBPL					ORC5							DYNC1H1										Dhrsx
PRDX2				NUCB2					OSTF1							DYNC1LI2										Dhtkd1
PRDX3				NUDT1					OTUB1							DYNC2H1										Dhx15
PRDX6				NUDT13					OXCT1							DYNLT1										Dhx30
PREB				NUDT19					P4HB							E2F3										Dhx57
PRKACG				NUDT2					PA2G4							E2F8										Dhx9
PRKAG1				NUDT5					PABPC1							EBPL										Diablo
PRKCA				NUDT6					PABPC1L2A							ECD										Diaph1
PRKCD				NUDT8					PACSIN1							ECE1										Diaph2
PRKCI				NUDT9					PADI2							ECE1;ECE2										Dip2a
PRKDC				OAS1					PAF1							ECH1										Dip2b
PRKRA				OAT					PAFAH1B1							ECHDC1										Dipk2a
PRMT1				OCIAD1					PAFAH1B2							ECHS1										Diras1
PRMT5				OCIAD2					PAFAH1B3							ECT2										Diras2
PRPF19				OGDH					PAPSS1							EDAR										Dirc2
PRPF31				OGDHL					PARN							EDC3										Disp2
PRPF6				OGG1					PARP1							EDC4										Dlat
PRPF8				OGT					PBRM1							EDEM3										Dld
PRPH				OMA1					PBX1							EDF1										Dlg1
PRRC2A				OPA1					PCBP1							EDRF1										Dlg2
PRRC2B				OPA3					PCBP4							EEF1A1P5;EEF1A1										Dlg3
PRRC2C				OSBPL1A					PCGF2							EEF1A1P5;EEF1A1;EEF1A2										Dlg4
PSD3				OSGEPL1					PCID2							EEF1A2										Dlgap1
PSIP1				OTC					PCIF1							EEF1B2										Dlgap2
PSMA5				OTX2					PCMT1							EEF1D										Dlgap3
PSMA7				OXA1L					PCNA							EEF1E1;EEF1E1-BLOC1S5										Dlgap4
PSMA8				OXCT1					PCSK1N							EEF1G										Dlst
PSMC1				OXCT2					PCYT1A							EEF2										Dmd
PSMC2				OXLD1					PDCD11							EEF2;EFTUD1										Dmtn
PSMC3				OXNAD1					PDCD6IP							EEF2;GUF1										Dmwd
PSMC4				OXR1					PDE12							EEF2K										Dmxl1
PSMC5				OXSM					PDE1B							EEF2KMT										Dmxl2
PSMC6				P2RY1					PDE1C							EEFSEC										Dnah12
PSMD1				P2RY12					PDHA1							EFCAB5										Dnah17
PSMD11				P4HB					PDHB							EFNA1										Dnah2
PSMD12				PABPC5					PDIA3							EFR3A										Dnah5
PSMD13				PACS2					PDIA4							EFR3B										Dnaja1
PSMD14				PAICS					PDIA6							EFTUD2										Dnaja2
PSMD2				PAK7					PDS5A							EGLN3										Dnaja3
PSMD3				PAM16					PDS5B							EGR3;EGR2;EGR1										Dnaja4
PSMD6				PANK2					PDXK							EHD1;EHD2										Dnajb1
PSMD7				PAPSS2					PEA15							EHD1;EHD3										Dnajb11
PSMD8				PARK7					PEBP1							EHD2										Dnajb12
PSME1				PARL					PELP1							EHMT2										Dnajb13
PSME2				PARP1					PES1							EID1										Dnajb14
PSPC1				PARS2					PFKL							EIF2AK3										Dnajb2
PTBP1				PC					PFKP							EIF2B2										Dnajb4
PTBP3				PCBD2					PFN1							EIF2S1										Dnajb5
PTDSS1				PCCA					PFN2							EIF2S3										Dnajb6
PTGES3				PCCB					PGAM1							EIF2S3;EIF2S3L										Dnajc11
PTK2				PCK2					PGK1							EIF3A										Dnajc15
PTPN1				PDE12					PGRMC1							EIF3C;EIF3CL										Dnajc19
PTPN23				PDE2A					PHB							EIF3D										Dnajc28
PTPRD				PDF					PHB2							EIF3E										Dnajc3
PTRH2				PDHA1					PHC2							EIF3F										Dnajc30
PUF60				PDHA2					PHF14							EIF3H										Dnajc5
PUM1				PDHB					PHF2							EIF3I										Dnajc6
PUM2				PDHX					PHF5A							EIF3J										Dnajc7
PURA				PDK1					PHF6							EIF3K										Dnase2
PURB				PDK2					PHGDH							EIF3L										Dner
PXDNL				PDK3					PHIP							EIF3M										Dnlz
PXMP2				PDK4					PHPT1							EIF4A1										Dnm1
PYCR1				PDP1					PHYHIP							EIF4A3										Dnm1l
PYCR2				PDP2					PIAS1							EIF4A3;EIF4A2;EIF4A1										Dnm2
PYM1				PDPR					PIGK							EIF4E										Dnm3
QARS				PDSS1					PIN1							EIF4G1										Dnpep
QKI				PDSS2					PIP							EIF4G2										Dnph1
QPCTL				PET100					PIP4K2A							EIF4G3										Doc2a
QSOX2				PET117					PIP4K2B							EIF5										Dock1
QTRT1				PEX11B					PIP4K2C							EIF5A;EIF5AL1										Dock3
QTRT2				PEX3					PKM							EIF5B										Dock4
R3HDM1				PGAM5					PLEC							EIF6										Dock7
R3HDM2				PGK1					PLEKHB1							ELAC2										Dock8
RAB10				PGS1					PLP1							ELAVL1										Dock9
RAB18				PHB					PLRG1							ELF1										Dopey1
RAB1A				PHB2					PML							ELF1;DKFZp686H0575										Dpm1
RAB1B				PHYH					PMS2							ELF2										Dpp10
RAB21				PHYKPL					PMVK							ELF3										Dpp3
RAB32				PICK1					PNKP							ELL										Dpp6
RAB34				PIF1					PNMA1							ELMSAN1										Dpp7
RAB3A				PIGBOS1					PNMA2							ELOF1										Dpp8
RAB3B				PIN4					PNMAL1							ELOVL1										Dpp9
RAB3GAP2				PINK1					PNMAL2							ELOVL6										Dpysl2
RAB5A				PISD					PNN							ELOVL7										Dpysl3
RAB5B				PITRM1					PNPLA6							ELP2										Dpysl4
RAB5C				PLD6					POGZ							ELP4										Dpysl5
RAB7A				PLGRKT					POLDIP3							ELP5										Drg1
RACGAP1				PLIN5					POLR2A							EMC10										Dscr3
RACK1				PLPBP					POLR2B							EMC2										Dst
RAD21				PLSCR3					POLR2C							EMC7										Dstn
RALY				PMAIP1					POLR2D							EMC8										Dtd1
RAN				PMPCA					POLR2E							EMG1										Dtna
RANBP1				PMPCB					POLR2I							EML1										Dtx3
RANBP2				PNKD					POLR2J2							EML3										Dtymk
RANGAP1				PNKP					PON2							EML4										Dusp3
RAP1GDS1				PNPLA4					POU3F3							EMR1										Dync1h1
RAPTOR				PNPLA8					PPA1							ENC1										Dync1i1
RARS1				PNPO					PPEF1							ENDOG										Dync1i2
RB33B				PNPT1					PPFIA1							ENO1										Dync1li1
RBBP4				POLB					PPFIA3							ENPEP										Dync1li2
RBFOX1				POLDIP2					PPIAL4F							ENTHD2										Dync2h1
RBM12B				POLG					PPIB							EP300										Dynll1
RBM14				POLG2					PPIG							EPAS1										Dynll2
RBM26				POLQ					PPIH							EPB41L2										Dynlrb1
RBM3				POLRMT					PPIL1							EPB41L2;EPB41L1;EPB41L3										Dynlrb2
RBM4				PON2					PPIL2							EPB41L5										Dynlt1
RBM42				PPA2					PPIL4							EPC2										Dysf
RBM47				PPAN					PPM1G							EPCAM										Dzank1
RBMS1				PPIF					PPME1							EPG5										Dzip3
RBMS2				PPL					PPP1CB							EPHA2										Ears2
RBMS3				PPM1K					PPP1R10							EPHB6										Ece1
RBMX				PPOX					PPP1R8							EPHX1										Ech1
RBMXL3				PPP1R15A					PPP2CB							EPM2AIP1										Echdc1
RBPMS				PPTC7					PPP2R1A							EPN1										Echdc2
RC3H1				PRDX2					PPP2R2A							EPN3										Echdc3
RC3H2				PRDX3					PPP2R4							EPN3;EPN1										Echs1
RCC1				PRDX4					PPP2R5D							EPPK1										Eci1
RCC2				PRDX5					PPP3CA							EPRS										Eci2
RCN1				PRDX6					PPWD1							EPS15										Ecm29
RCN2				PRELID1					PQBP1							EPS15L1										Ecsit
RDH11				PRELID2					PRAF2							EPS8										Edc3
RDX				PRELID3A					PRCC							EPS8L1										Edc4
REEP6				PRELID3B					PRDX1							ERBB4										Edil3
RELA				PREPL					PRDX2							ERC1										Eea1
Rent2				PRICKLE3					PRDX3							ERCC1										Eef1a1
RER1				PRIMPOL					PRDX5							ERCC2										Eef1a2
RFC1				PRKACA					PREP							ERCC3										Eef1b
RFC2				PRKCE					PREPL							ERCC4										Eef1d
RFC3				PRKN					PRKAA2							ERCC6L										Eef1e1
RFC4				PRODH					PRKACB							ERGIC1										Eef1g
RFC5				PRODH2					PRKAR1A							ERGIC3										Eef2
RGPD3				PRORP					PRKAR2B							ERH										Eefsec
RHOA				PROSC					PRKCA							ERI2										Efcab1
RHOG				PRSS35					PRKCG							ERI3										Efhc1
RIC8A				PRXL2A					PRKCSH							ERN1										Efhc2
RMND1				PSEN1					PRKDC							ERO1L										Efhd1
RNASEL				PTCD1					PRKRA							ERP44										Efhd2
RNF213				PTCD2					PRMT1							ESCO2										Efl1
RNF214				PTCD3					PROSC							ESD										Efnb2
RNH1				PTGES2					PROX1							ESF1										Efr3b
ROCK1				PTPMT1					PRPF19							ESPL1										Egfr
RPA1				PTPN11					PRPF3							ESR1										Egln1
RPL10				PTRH1					PRPF31							ESRP1										Ehbp1
RPL10A				PTRH2					PRPF38A							ESRP2										Ehd1
RPL11				PUS1					PRPF38B							ETF1										Ehd3
RPL12				PUS10					PRPF39							ETFB										Ehd4
RPL13				PUSL1					PRPF4							ETS2										Ehhadh
RPL13A				PXMP2					PRPF40A							ETV3L;ETV3										Eif1
RPL14				PXMP4					PRPF40B							ETV5										Eif1a
RPL15				PYCARD					PRPF4B							EVC2										Eif2b1
RPL17				PYCR1					PRPF6							EVI5L										Eif2b2
RPL18				PYCR2					PRPF8							EVPL										Eif2b4
RPL18A				PYROXD2					PRSS3							EXOC1										Eif2s1
RPL19				PYURF					PSAT1							EXOC2										Eif2s2
RPL22				QDPR					PSD3							EXOC3										Eif2s3y
RPL23				QRSL1					PSIP1							EXOC4										Eif3a
RPL24				QTRT1					PSMA1							EXOC5										Eif3b
RPL26				QTRTD1					PSMC1							EXOC6										Eif3c
RPL27A				RAB10					PSMC2							EXOC6B										Eif3d
RPL3				RAB11B					PSMC3							EXOC7										Eif3e
RPL30				RAB11FIP5					PSMC4							EXOSC10										Eif3f
RPL32				RAB24					PSMC5							EXOSC2										Eif3h
RPL34				RAB32					PSMC6							EXOSC4										Eif3j2
RPL36A				RAB35					PSMD1							EXOSC6										Eif3k
RPL38				RAB3A					PSMD11							EXOSC7										Eif3l
RPL4				RAB3D					PSMD12							EXT2										Eif3m
RPL5				RAB40AL					PSMD13							EYA2										Eif4a2
RPL6				RAB5C					PSMD14							EZH2										Eif4a3
RPL7				RAB5IF					PSMD2							FADD										Eif4b
RPL7A				RAB7A					PSMD3							FAF1										Eif4e
RPL8				RAD51					PSMD4							FAF2										Eif4g1
RPL9				RAD51C					PSMD5							FAIM										Eif4g2
RPLP0				RALA					PSMD6							FAM102A										Eif4g3
RPLP0P6				RANBP2					PSMD7							FAM102B										Eif4h
RPLP1				RANBP6					PSMD8							FAM102B;FAM102A										Eif5
RPN1				RARS2					PSMD9							FAM103A1										Eif5a
RPN2				RBFA					PSPC1							FAM105A										Eif5b
RPP25L				RCC1L					PTBP1							FAM111A										Eif6
RPS10				RCN2					PTBP2							FAM111B										Eipr1
RPS11				RDH13					PTDSS1							FAM120A										Elac2
RPS14				RDH14					PTGES3							FAM120B										Elavl1
RPS16				RECQL4					PTK2B							FAM127A										Elavl4
RPS18				REXO2					PTPLAD1							FAM129B										Elfn1
RPS19				RFK					PUF60							FAM160A1										Elfn2
RPS2				RHOT1					PUM1							FAM160A2										Elmo1
RPS23				RHOT2					PURA							FAM160B1										Elmo2
RPS27A				RICTOR					PURB							FAM160B2										Elmod1
RPS3				RIDA					PWP2							FAM171B										Elmod2
RPS3A				RIPK3					PYGB							FAM175B										Elob
RPS4X				RMDN1					QARS							FAM177A1										Eloc
RPS5				RMDN3					QKI							FAM177B										Elp3
RPS6				RMND1					QRICH1							FAM192A										Emb
RPS6KA3				RNASEH1					RAB10							FAM199X										Emc1
RPS8				RNASEL					RAB1A							FAM208A										Emc2
RPS9				RNASET2					RAB35							FAM208B										Emc3
RPTOR				RNF185					RAB3C							FAM214A										Emc4
RRBP1				RNMTL1					RAD21							FAM21A;FAM21C										Emc7
RRP12				ROMO1					RAD23B							FAM227A										Emd
RS24				RP11_469A15.2					RAD50							FAM3C										Eml2
RS3				RPIA					RAE1							FAM46A										Eml4
RSF1				RPL10					RAI1							FAM65A										Eml6
RSL1D1				RPL11					RALA							FAM71B										Enah
RSU1				RPP14					RALGAPA2							FAM72A;FAM72D;FAM72C										Endod1
RTCA				RPS3					RALY							FAM83H										Endog
RTCB				RPS6KB1					RAN							FAM92A1										Eno1
RTEL1				RPUSD3					RANBP1							FAM96B										Eno2
RTN4				RPUSD4					RANBP2							FANCD2										Eno3
RUVBL1				RSAD1					RANBP6							FANCF										Enoph1
S100A7A				RTL10					RANBP9							FANCG										Enox2
S100A9				RTN4IP1					RANGAP1							FANCI										Enpp2
SACM1L				RUVBL2					RAP1GDS1							FAR2										Enpp4
SAFB				SACS					RAPGEF6							FARS2										Enpp5
SAFB2				SAMM50					RAPSN							FASN										Enpp6
SAMD4A				SAR1A					RARS							FASTK										Ensa
SAMM50				SAR1B					RAVER1							FASTKD2										Entpd2
SAR1A				SARDH					RBBP4							FASTKD3										Entpd5
SCAMP1				SARM1					RBBP7							FAT1										Epb41
SCAPER				SARS2					RBFOX1							FBN3										Epb41l1
SCFD1				SAT2					RBFOX3							FBXL14										Epb41l2
SCP2				SCCPDH					RBM10							FBXL18										Epb41l3
SCYL1				SCO1					RBM12							FBXL19										Epb42
SDHA				SCO2					RBM12B							FBXL3										Epdr1
SEC11A				SCP2					RBM14							FBXL5										Epha4
SEC13				SDHA					RBM15							FBXO21										Epha7
SEC23A				SDHAF1					RBM15B							FBXO22										Ephx1
SEC23B				SDHAF2					RBM17							FBXO25										Ephx2
SEC23IP				SDHAF3					RBM19							FBXO28										Epm2aip1
SEC24C				SDHAF4					RBM22							FBXO30										Epn1
SEC31A				SDHB					RBM25							FBXO32										Epn2
SEC61A1				SDHC					RBM26							FBXO42										Epn3
SEC62				SDHD					RBM27							FBXO46										Eprs
SECISBP2				SDR39U1					RBM39							FBXO7										Eps15
SEH1L				SDSL					RBM4B							FBXO8										Eps15l1
SEPTIN11				SECISBP2					RBM5							FBXW11										Eps8
SEPTIN2				SELENOO					RBM8A							FBXW5										Eps8l2
SEPTIN7				SELO					RBMX							FBXW7										Eral1
SERBP1				SEPTIN4					RCC1							FBXW9										Erap1
SERPINH1				SERAC1					RCN1							FCF1										Erbb4
SF3A2				SERHL2					RCN2							FCHO1										Erbin
SF3A3				SETD9					RCOR1							FCHO2										Erc1
SF3B1				SFXN1					RDH11							FDFT1										Erc2
SF3B2				SFXN2					RECQL							FDPS										Ergic1
SF3B3				SFXN3					REXO4							FEM1A										Eri3
SF3B4				SFXN4					RFC1							FEM1B										Erlec1
SFN				SFXN5					RFC4							FEM1C										Erlin2
SFPQ				SGK1					RFX3							FEN1										Ermn
SFRS3				SH3BP5					RGS10							FER1L5										Ermp1
SFXN1				SH3GLB1					RHBDD2							FERMT1										Ero1a
SFXN3				SHC1					RHOC							FERMT2										Erp29
SHMT2				SHMT2					RHOG							FFAR4										Erp44
SIN3A				SIAH1					RIC8A							FGD2										Esd
SIPA1L1				SIAH3					RICTOR							FGD3										Esyt1
SKP1				SIRT3					RIF1							FGFR1;FGFR2										Esyt2
SLC25A10				SIRT4					RING1							FGFRL1										Etf1
SLC25A22				SIRT5					RNASEH2C							FHL2										Etfa
SLC25A24				SLC11A2					RNF170							FHOD1										Etfb
SLC25A3				SLC22A4					RNF20							FITM2										Etfdh
SLC25A4				SLC24A5					RNF220							FKBP15										Etfrf1
SLC25A5				SLC25A1					RNH1							FKBP3										Ethe1
SLC25A6				SLC25A10					RNMT							FKBP9										Etnk1
SLC29A1				SLC25A11					RNPS1							FLAD1										Etnppl
SLC39A7				SLC25A12					RPA1							FLII										Eva1b
SLC3A2				SLC25A13					RPA2							FLNA										Evl
SLC7A5				SLC25A14					RPA3							FLOT2										Exd2
SLIRP				SLC25A15					RPF2							FLVCR1										Exoc1
SLTM				SLC25A16					RPL10							FLYWCH1										Exoc2
SMAP2				SLC25A18					RPL10A							FLYWCH2										Exoc3
SMARCA1				SLC25A19					RPL11							FN1										Exoc4
SMARCA4				SLC25A2					RPL12							FNBP1L										Exoc5
SMARCA5				SLC25A20					RPL13							FNBP1L;FNBP1										Exoc6b
SMARCAD1				SLC25A21					RPL13A							FNDC3A										Exoc7
SMARCB1				SLC25A22					RPL14							FNDC3B										Exoc8
SMC1A				SLC25A23					RPL15							FNIP1										Exog
SMC2				SLC25A24					RPL17-C18ORF32							FOCAD										Ezr
SMC3				SLC25A25					RPL18							FOXA1										F3
SMC4				SLC25A26					RPL18A							FOXJ3										F5
SMG1				SLC25A27					RPL19							FOXK2										F8a1
SMG6				SLC25A28					RPL21							FOXO1										Faah
SMG8				SLC25A29					RPL22							FOXO3										Fabp3
SMG9				SLC25A3					RPL23							FOXRED1										Fabp5
SMN1				SLC25A30					RPL23A							FPGS										Fabp7
SMN2				SLC25A31					RPL24							FREM2										Fads1
SMU1				SLC25A32					RPL26							FREM2;FREM3										Fads2
SNAP91				SLC25A33					RPL27							FRG1										Faf1
SND1				SLC25A34					RPL27A							FRMD4A										Faf2
SNRNP200				SLC25A35					RPL28							FRMD4B										Fah
SNRPB				SLC25A36					RPL29							FRMD6										Fahd1
SNRPD3				SLC25A37					RPL3							FRYL										Fahd2
SNRPF				SLC25A38					RPL30							FSD2										Faim2
SNTB2				SLC25A39					RPL31							FSIP2										Fam114a2
SNU13				SLC25A4					RPL32							FTSJ2										Fam120c
SNW1				SLC25A40					RPL34							FTSJ3										Fam126b
SNX1				SLC25A41					RPL35							FUBP1										Fam129b
SNX12				SLC25A42					RPL35A							FUK										Fam134a
SNX2				SLC25A43					RPL36							FUNDC2										Fam136a
SNX3				SLC25A44					RPL36A-HNRNPH2							FUS										Fam162a
SNX8				SLC25A45					RPL37A							FUS;TAF15										Fam163b
SON				SLC25A46					RPL38							FUT2										Fam166b
SORBS1				SLC25A47					RPL4							FUT8										Fam171a2
SORBS3				SLC25A48					RPL5							FUZ										Fam173a
SOX13				SLC25A5					RPL6							FXR1										Fam173b
SPATS2				SLC25A51					RPL7							FYCO1										Fam175b
SPATS2L				SLC25A52					RPL7A							FYN;FGR;YES1;SRC										Fam177a1
SPC24				SLC25A53					RPL8							FZD7										Fam185a
SPC25				SLC25A6					RPL9							FZR1										Fam196a
SPCS2				SLC30A9					RPLP0							G2E3										Fam210a
SPECC1L				SLC35F6					RPLP1							G3BP2										Fam213a
SPG11				SLC44A1					RPLP2							G6PD										Fam213b
SPNS1				SLC8A3					RPN1							GABARAP										Fam219a
SPOP				SLC8B1					RPN2							GABPA										Fam234b
SPR				SLC9A6					RPRD1A							GABPB1										Fam45a
SPTB				SLC9B2					RPRD1B							GAD1										Fam49a
SPTBN1				SLIRP					RPRD2							GADD45A										Fam49b
SPTLC1				SLIT3					RPS10-NUDT3							GADD45B										Fam57b
SPTLC2				SLMO1					RPS11							GAK										Fam65a
SQLE				SLMO2					RPS13							GALC										Fam69b
SRI				SMCP					RPS14							GALNT6										Fam91a1
SRP54				SMDT1					RPS16							GANAB										Far1
SRP68				SMIM20					RPS17							GAPDH										Farp1
SRP72				SMIM8					RPS18							GAPDH;GAPDHS										Fars2
SRP9				SMURF1					RPS19							GAPVD1										Farsa
SRPRA				SNAP29					RPS2							GAR1										Farsb
SRPRB				SNCA					RPS23							GARS										Fasn
SRRM1				SND1					RPS24							GART										Fastkd2
SRRM2				SNN					RPS25							GAS2L3										Fastkd3
SRRT				SNPH					RPS26							GAS8										Fastkd5
SRSF1				SOD1					RPS27							GATA3										Fat2
SRSF10				SOD2					RPS29							GATC										Fat3
SRSF12				SPATA18					RPS3							GATSL2										Faxc
SRSF2				SPATA19					RPS3A							GBF1										Fbl
SRSF3				SPATA20					RPS4X							GBP3										Fbxl16
SRSF4				SPATA5					RPS6							GBP4										Fbxl4
SRSF5				SPG20					RPS6KA2							GCA										Fbxo2
SRSF6				SPG7					RPS6KA5							GCC1										Fbxo21
SRSF7				SPHK2					RPS7							GCC2										Fbxo41
SSBP1				SPHKAP					RPS8							GCN1L1										Fbxo6
SSR1				SPIRE1					RPS9							GDAP2										Fbxo7
SSR4				SPNS1					RRP12							GDF15										Fcer1g
SSRP1				SPR					RRS1							GDI2										Fcho2
STAT1				SPRYD4					RSF1							GDI2;GDI1										Fdps
STAT3				SPTLC2					RSL1D1							GEMIN4										Fdx1
STAU1				SQOR					RSRC2							GEMIN5										Fdx2
STAU2				SQRDL					RTCA							GEMIN6										Fdxr
STIP1				SRC					RTF1							GEN1										Fech
STOML2				SSBP1					RTKN							GFM1										Fem1b
STRAP				STAR					RTN3							GFPT1										Fermt2
STRN4				STARD13					RTN4							GFRA1										Fermt3
STT3B				STARD7					RUFY3							GGCX										Fez1
STX18				STAT3					RUVBL1							GGH										Fga
STX5				STOM					RUVBL2							GGNBP2										Fgb
STX7				STOML2					RXRB							GGPS1										Fgf1
SUCLG1				STX17					S100A1							GGT6										Fgf12
SUCLG2				STYXL1					S100A7							GHITM										Fgfr1op2
SUGP2				SUCLA2					S100B							GID8										Fgfr3
SUMO2				SUCLG1					SACM1L							GIMAP7										Fgg
SUMO3				SUCLG2					SAE1							GINS1										Fggy
SUN1				SUGCT					SAFB							GINS2										Fh
SUN2				SUOX					SAFB2							GINS3										Fhit
SUPT16H				SUPV3L1					SAMD1							GIPC1										Fhl1
SURF4				SURF1					SAMD9L							GIT1										Fibp
SYCP3				SYBU					SAMHD1							GIT2										Fis1
SYMPK				SYNJ2BP					SAP18							GLA										Fkbp15
SYNCRIP				TACO1					SAP30BP							GLDN										Fkbp2
SYNE1				TAMM41					SAR1A							GLE1										Fkbp3
SYNGR2				TANGO2					SART1							GLRX3										Fkbp4
SYNJ2BP				TARS2					SART3							GLTSCR2										Fkbp5
TAF15				TAZ					SATB1							GLYR1										Fkbp8
TAGLN2				TBC1D15					SBNO1							GM2A										Flad1
TARDBP				TBC1D9					SCAF1							GMDS										Flii
TARS1				TBRG4					SCAF8							GMEB1										Flna
TBB5				TCAIM					SCAI							GMEB2										Flot1
TBC1D5				TCHP					SCD							GMNN										Flot2
TBCD				TDRD7					SCD5							GMPPA										Fmn2
TBRG4				TDRKH					SCOC							GMPR										Fmnl1
TCEA1				TEFM					SCRN1							GMPR2										Fmnl2
TCOF1				TERT					SDAD1							GMPS										Fmr1
TCP1				TFAM					SEC13							GNA11;GNAQ										Fn1
TDRD3				TFB1M					SEC22B							GNAI3										Fn3k
TDRD7				TFB2M					SEC23A							GNAI3;GNAI1										Fn3krp
TECR				THEM4					SEC31A							GNAI3;GNAI1;GNAI2										Fnbp1
TERT				THEM5					SEH1L							GNAS										Fnbp1l
TEX10				THG1L					SEL1L							GNB2										Fnta
TFAM				THNSL1					SENP3							GNB2L1										Folh1
TGM2				TIGAR					2021-09-02							GNB5										Foxred1
THOC4				TIMM10					2021-09-04							GNE										Frmd5
TIA1				TIMM10B					2021-09-05							GNL3										Frrs1l
TIAL1				TIMM13					2021-09-07							GNL3L										Fry
TIGAR				TIMM17A					2021-09-08							GNPAT										Fscn1
TIMM23				TIMM17B					SERPINA3							GNS										Fsd1
TIMM44				TIMM21					SERPINB3							GOLGA1										Fsd1l
TIMM50				TIMM22					SET							GOLGA2										Fstl5
TJP2				TIMM23					SF3A1							GOLGA2;GOLGA2P5										Fth1
TLN1				TIMM23B					SF3A2							GOLGA5										Ftl1
TM9SF2				TIMM29					SF3A3							GOLGB1										Fubp1
TM9SF3				TIMM44					SF3B1							GOLPH3										Fuca1
TM9SF4				TIMM50					SF3B14							GOLPH3L										Fuca2
TMCO1				TIMM8A					SF3B2							GOLPH3L;GOLPH3										Fuk
TMED2				TIMM8B					SF3B3							GOPC										Fundc1
TMED5				TIMM9					SF3B4							GORASP2										Fundc2
TMED7				TIMMDC1					SF3B5							GOT1										Fxn
TMEM126A				TK2					SFN							GPAA1										Fxr1
TMEM165				TMEM11					SFXN1							GPAM										Fxr2
TMEM214				TMEM126A					SGTA							GPATCH11										Fxyd6
TMEM33				TMEM126B					SH3GL2							GPATCH4										Fyn
TMEM43				TMEM143					SH3GLB2							GPD2										G3bp1
TMEM70				TMEM14C					SH3RF2							GPKOW										G3bp2
TMEM97				TMEM177					SIK3							GPN1										G6pdx
TMOD3				TMEM186					SIN3A							GPN3										Gaa
TMX1				TMEM205					SIN3B							GPR107										Gabarapl2
TMX2				TMEM223					SIRT2							GPR179										Gabbr1
TNKS				TMEM243					SKIV2L2							GPR35										Gabbr2
TNKS1BP1				TMEM261					SKP1							GPR56										Gabra1
TNPO1				TMEM263					SLC1A2							GPR75-ASB3;ASB3										Gabra3
TNPO2				TMEM65					SLC1A3							GPR98										Gabrb1
TNPO3				TMEM70					SLC25A11							GPR98;ADGRV1										Gabrb2
TNRC6A				TMIGD1					SLC25A12							GPRC5A										Gabrb3
TNRC6B				TMLHE					SLC25A3							GPX2										Gabrd
TNS3				TMX1					SLC25A31							GPX3										Gabrg2
TOMM22				TMX2					SLC25A4							GRB14										Gad1
TOMM34				TOMM20					SLC25A5							GRB2										Gad2
TOMM40				TOMM20L					SLC25A6							GRB7										Gadd45gip1
TOMM70				TOMM22					SLC27A1							GREB1										Gadl1
TOP1				TOMM34					SLC32A1							GREB1L										Gak
TOP2A				TOMM40					SLC3A2							GRHL2										Galc
TOP2B				TOMM40L					SLC44A1							GRHPR										Gale
TOP3B				TOMM5					SLC4A1AP							GRIN2C;GRIN2D										Galk1
TOR1AIP1				TOMM6					SLC6A1							GRINA										Galm
TPD52				TOMM7					SLC9C2							GRIP1										Galns
TPD52L2				TOMM70					SLU7							GRM8										Gamt
TPM1				TOMM70A					SMAP2							GSE1										Ganab
TPM2				TOP1MT					SMARCA2							GSK3A										Gap43
TPR				TOP3A					SMARCA5							GSK3A;GSK3B										Gapdh
TPT1				TP53AIP1					SMARCAD1							GSKIP										Gapvd1
TRA2A				TRABD					SMARCB1							GSPT1;GSPT2										Gars
TRA2B				TRAF6					SMARCC2							GSPT2										Gart
TRAF2				TRAK1					SMARCD1							GSR										Gatb
TRAM1				TRAP1					SMARCE1							GSTK1										Gatc
TRAP1				TRIAP1					SMC1A							GSTM4										Gatm
TRDMT1				TRIT1					SMC3							GSTT1										Gba
TRIM2				TRMT1					SMCHD1							GTF2B										Gba2
TRIM21				TRMT10C					SMEK1							GTF2E2										Gbas
TRIM25				TRMT11					SMN1							GTF2F1										Gbe1
TRIM26				TRMT2B					SMS							GTF2H1										Gbp2
TRIM28				TRMT5					SMU1							GTF2H2C;GTF2H2										Gcat
TRIM3				TRMT61B					SNAP25							GTF2H3										Gcdh
TRIM56				TRMU					SNAP91							GTF2H5										Gclc
TRIO				TRNT1					SNCA							GTF2I										Gclm
TRIP12				TRUB2					SND1							GTF3C1										Gcn1
TRIP13				TSFM					SNRNP200							GTF3C2										Gcsh
TRIP4				TSPO					SNRNP27							GTF3C5										Gda
TRIP6				TST					SNRNP40							GTPBP10										Gdap1
TROVE2				TSTD1					SNRNP70							GTPBP2										Gdap1l1
TSC1				TSTD3					SNRPA1							GTPBP4										Gdap2
TSFM				TTC19					SNRPB							GUF1;GFM2										Gde1
TSPAN6				TUBB3					SNRPB2							GXYLT1										Gdi1
TTF2				TUFM					SNRPD1							GYG2										Gdi2
TTN				TUSC2					SNRPD2							GYS1										Gdpd1
TUBA1A				TWNK					SNRPD3							GZF1										Gdpd5
TUBA1C				TXN2					SNRPE							H1FX										Gdpgp1
TUBA3C				TXNDC12					SNRPF							H2AFJ;HIST1H2AJ;HIST1H2AH;HIST2H2AC;HIST1H2AC;HIST2H2AB;HIST3H2A;HIST2H2AA3;HIST1H2AD;HIST1H2AG;HIST1H2AB;HIST1H2AA;H2AFX										Gfap
TUBA4A				TXNRD1					SNRPG							H2AFJ;HIST1H2AJ;HIST1H2AH;HIST2H2AC;HIST1H2AC;HIST2H2AB;HIST3H2A;HIST2H2AA3;HIST1H2AD;HIST1H2AG;HIST1H2AB;HIST1H2AA;H2AFX;H2AFY										Gfer
TUBB				TXNRD2					SNW1							H2AFY										Gfm1
TUBB2A				TYMS					SNX1							HADHA										Gfm2
TUBB3				UBA1					SNX12							HADHA;HADH										Gfod1
TUBB4A				UBE2N					SNX3							HAGH										Gfpt1
TUBB4B				UBE3B					SON							HARS										Gga1
TUBB6				UBIAD1					SOX10							HAT1										Gga3
TUBB8				UCP1					SP1							HAUS1										Ggct
TUBB8B				UCP2					SPAG17							HAUS4										Ggh
TUBG1				UCP3					SPEN							HAUS5										Ggps1
TUFM				UNG					SPTAN1							HAUS8										Ggt7
TWF1				UQCC1					SPTBN1							HBA2;HBA1										Ghitm
TXN				UQCC2					SQSTM1							HBP1										Gipc1
TYMS				UQCC3					SREK1							HBS1L										Git1
U2AF1				UQCR10					SRP14							HCFC1										Gja1
U2AF2				UQCR11					SRP68							HDAC11										Gjb6
U2SURP				UQCRB					SRP72							HDAC1;HDAC2										Gk
UBA1				UQCRC1					SRP9							HDAC3										Gla
UBAP2				UQCRC2					SRPK2							HDAC7										Glb1
UBAP2L				UQCRFS1					SRPRB							HDDC3										Glb1l
UBE2K				UQCRH					SRRM1							HDGFRP2										Gldc
UBE2N				UQCRQ					SRRM2							HDHD2										Glg1
UBE2S				USMG5					SRRT							HDLBP										Glo1
UBL4A				USP30					SRSF1							HEATR1										Glod4
UBR4				VAMP1					SRSF10							HEATR5A										Glra3
UBTF				VARS2					SRSF11							HEATR5B										Glrb
UBXN4				VCP					SRSF12							HEATR6										Glrx2
UFD1				VDAC1					SRSF2							HECTD1										Glrx3
UFL1				VDAC2					SRSF3							HECTD4										Glrx5
UGGT1				VDAC3					SRSF4							HELLS										Gls
UMPS				VIM					SRSF6							HELZ2										Gls2
UNC45A				VPS13A					SRSF9							HEMK2;N6AMT1										Gltp
UPF1				VPS13D					SS18L1							HENMT1										Glud1
UPF2				VRK2					SSB							HEPACAM2										Glul
UPF3A				VWA8					SSBP2							HERC2										Glyctk
UPF3B				WARS2					SSRP1							HERC2;HERC2P3										Glyr1
UQCRB				WASF1					SSU72							HERC3										Gm2a
UQCRC1				WBSCR16					ST13							HERC3;HERC6										Gm996
UQCRC2				WDR81					STAG1							HERC4										Gmds
UQCRFS1				WDR82					STAG2							HERC6										Gmfb
UQCRFS1P1				XAF1					STAT1							HERPUD1										Gmppa
UQCRQ				XPNPEP3					STAT3							HES1										Gmppb
USH2A				XRCC3					STK32C							HES1;HES4										Gmpr
USO1				YARS2					STK4							HEXB										Gmps
USP10				YBEY					STRAP							HFM1										Gna11
USP14				YME1L1					STUB1							HIATL2;HIATL1										Gna13
USP5				YRDC					STX1B							HIATL2;HIATL1;HIAT1										Gnai1
USP6				ZADH2					STX6							HID1										Gnai2
USP9X				ZDHHC8					STXBP1							HIF1A										Gnai3
UTRN				ZNFX1					STXBP6							HIF1AN										Gnal
VAPB				PRDX1					SUB1							HINT3										Gnao1
VARS1				PRDX2					SUGP1							HIP1										Gnaq
VASP				PRDX3					SUGP2							HIPK1										Gnas
VCL				PRDX4					SUGT1							HIPK1;HIPK2										Gnaz
VCP				PRDX5					SUMO1							HIST1H2BN;HIST1H2BM;HIST1H2BH;HIST2H2BF;HIST2H2BE;HIST1H2BC;HIST1H2BD;HIST1H2BB;HIST1H2BO;HIST1H2BJ;HIST1H2BK;HIST2H2BD;HIST2H2BC										Gnb1
VDAC1				PRDX6					SUN1							HIST1H2BN;HIST1H2BM;HIST1H2BH;HIST2H2BF;HIST2H2BE;HIST1H2BC;HIST1H2BD;HIST1H2BB;HIST1H2BO;HIST1H2BL;HIST3H2BB;HIST1H2BJ;HIST1H2BK;H2BFS										Gnb2
VDAC2				PRELID1					SUN2							HIST1H4A										Gnb5
VDAC3				PRELID2					SUPT16H							HK1										Gng12
VIM				PREPL					SUPT4H1							HK2										Gng3
VKORC1L1				PRICKLE3					SUPT5H							HK2;HKDC1;HK3;HK1										Gnl1
VMP1				PRIMPOL					SUPT6H							HLA-A										Gnpda1
VPS13C				PRKACA					SYMPK							HLA-B										Gnpda2
WASF2				PRKAR2B					SYN1							HLA-C										Gns
WDR43				PRKCA					SYNE1							HLA-C;HLA-A;HLA-B										Golga3
WDR62				PRKCE					SYNE2							HLA-DPA1										Golga7
XPO1				PRM1					SYNE3							HLA-DRA										GOLGA7B
XPO5				PRMT1					SYNGR1							HLA-DRB1										Got1
XRCC5				PRMT6					SYNGR3							HLA-DRB1;HLA-DRB4;HLA-DRB5										Got2
XRCC6				PRMT9					SYNJ1							HLA-DRB1;HLA-DRB4;HLA-DRB5;HLA-DQB1;HLA-DQB2;HLA-DRB3										Gp1ba
XRN1				PRODH					SYNPO							HLA-E										Gp1bb
YARS				PRODH2					SYP							HLA-E;HLA-C;HLA-A;HLA-G3;HLA-G2.2;HLA-G;HLA-B;HLA-H										Gp5
YBX1				PROSC					SYT1							HLA-E;HLA-F;HLA-A;HLA-B;HLA-H										Gpam
YBX3				PRR5L					TAF15							HLA-F										Gpc1
YES1				PRUNE2					TAGLN3							HM13										Gpc5
YIF1A				PSAP					TAOK2							HMCES										Gpc6
YKT6				PSEN1					TAOK3							HMCN1										Gpd1
YME1L1				PSMB3					TARDBP							HMGCR										Gpd1l
YTHDC2				PSMD14					TARS							HMGCS1										Gpd2
YTHDF1				PSMG4					TAX1BP3							HMGXB3										Gphn
YTHDF2				PSTK					TBC1D15							HMMR										Gpi
YTHDF3				PTCD1					TBC1D17							HNRNPA0										Gpld1
YWHAB				PTCD2					TBC1D8B							HNRNPA1										Gpm6a
YWHAH				PTCD3					TBCB							HNRNPA2B1										Gpm6b
YWHAQ				PTCHD4					TBCD							HNRNPAB										Gpnmb
YWHAZ				PTGES2					TBCK							HNRNPC;HNRNPCL4;HNRNPCL1;HNRNPCL3;HNRNPCL2										Gpr158
ZBP1				PTK7					TBL1XR1							HNRNPD										Gpr21
ZC3H14				PTPMT1					TBL3							HNRNPF										Gpr37l1
ZC3H7A				PTPN11					TBPL1							HNRNPH1										Gprasp2
ZC3H7B				PTPN14					TBR1							HNRNPH1;HNRNPF;HNRNPH2										Gprc5b
ZC3HAV1				PTRF					TCEB1							HNRNPH2										Gprin1
ZCCHC6				PTRH1					TCEB2							HNRNPH3										Gps1
ZFAND1				PTRH2					TCF20							HNRNPK										Gpsm1
ZFHX3				PTS					TCP1							HNRNPL										Gpt
ZFP36				PUS1					TECR							HNRNPLL;HNRPLL										Gpt2
ZFPL1				PUS10					TERF2							HNRNPM										Gpx1
ZNF598				PUSL1					TERF2IP							HNRNPR										Gpx4
ZNF638				PXMP2					TEX10							HNRNPU										Gpx6
ZNFX1				PYCARD					TF							HNRNPUL1										Gramd4
ZW10				PYCR1					TFAM							HNRNPUL2-BSCL2;HNRNPUL2										Grb14
ZZEF1				PYCR2					TFIP11							HOOK2										Grb2
				PYROXD2					TH1L							HOOK2;HOOK1										Grem2
				PYURF					THOC1							HOXC10										Grhpr
				QDPR					THOC2							HPS3										Gria1
				QRSL1					THOC3							HPS4										Gria2
				QSOX2					THOC5							HPS5										Gria3
				QTRT1					THRAP3							HRASLS										Gria4
				QTRTD1					THY1							HRSP12										Grid1
				RAB10					TIA1							HS6ST1										Grid2
				RAB11B					TIGD1							HS6ST1;HS6ST2										Grik2
				RAB11FIP5					TKT							HSD17B10										Grin1
				RAB14					TLE4							HSD17B14										Grin2a
				RAB18					TLK1							HSD17B3										Grin2b
				RAB1B					TLN1							HSD17B4										Grip1
				RAB21					TLN2							HSD17B7										Gripap1
				RAB24					TMEM201							HSFX1										Grk2
				RAB2A					TMEM209							HSP90AA1										Grm1
				RAB32					TMEM43							HSP90AA1;HSP90AA2P;HSP90AB1;HSP90AB2P										Grm2
				RAB35					TMOD2							HSP90AA1;HSP90AA2P;HSP90AB1;HSP90AB3P										Grm3
				RAB3A					TMPO							HSP90AA1;HSP90AB1										Grm5
				RAB3D					TMX4							HSP90AA1;HSP90AB1;HSP90AB3P										Grm7
				RAB40AL					TNPO1							HSP90AB1										Grpel1
				RAB4B					TNR							HSP90AB1;HSP90AB3P										Grsf1
				RAB5C					TOLLIP							HSP90AB1;HSP90AB3P;HSP90AB2P										Gsk3a
				RAB7A					TOMM70A							HSP90AB1;HSP90AB4P										Gsk3b
				RAB8B					TOP1							HSPA12A										Gsn
				RAD21					TOP2B							HSPA13										Gspt1
				RAD51					TOR1AIP1							HSPA1B;HSPA1A;HSPA1L										Gsr
				RAD51C					TOX4							HSPA1B;HSPA1A;HSPA1L;HSPA6										Gss
				RAI14					TP53BP1							HSPA1B;HSPA1A;HSPA1L;HSPA6;HSPA7;HSPA8;HSPA2										Gsta4
				RALA					TP53RK							HSPA1B;HSPA1A;HSPA1L;HSPA6;HSPA8;HSPA2;HSPA5										Gstk1
				RAMP2					TPI1							HSPA4										Gstm1
				RANBP2					TPM4							HSPA4;HSPA4L										Gstm5
				RANBP6					TPPP							HSPA4L										Gstm7
				RAP1A					TPR							HSPA5										Gsto1
				RAP1B					TRAP1							HSPA8										Gstp1
				RARS					TRIM2							HSPA8;HSPA2										Gstt3
				RARS2					TRIM24							HSPA8;HSPA2;HSPA9										Gstz1
				RBFA					TRIM25							HSPB1										Gtpbp1
				RCAN2					TRIM28							HSPB11										Gtpbp10
				RCN2					TRIM33							HSPB8										Gtpbp3
				RDH13					TRIP12							HSPBP1										Gtpbp6
				RDH14					TRMT2A							HSPD1										Gtpbp8
				RECQL4					TRNT1							HSPE1										Gucy1a3
				REM1					TRRAP							HSPH1										Gucy1b3
				REXO2					TSC22D1							HTATIP2										Guf1
				RFC5					TSR2							HTR1A										Guk1
				RFK					TSTD1							HTT										Gusb
				RHEB					TTC14							HUWE1										Gyg1
				RHOA					TTC33							HYDIN										Gypa
				RHOT1					TTLL12							HYOU1										Gys1
				RHOT2					TTN							IARS										H1f0
				RICTOR					TUBA1A							IBTK										H2afy
				RIMKLA					TUBA4A							ICE2										H2afz
				RIMKLB					TUBA8							ICMT										H2-L
				RIMS3					TUBB							ICOSLG										H3f3c
				RIOK2					TUBB2A							ID1										Hacd3
				RIPK3					TUBB2B							ID2										Hace1
				RMDN1					TUBB3							IDE										Hadh
				RMDN3					TUBB4A							IDH3A										Hadha
				RMND1					TUBB4B							IDI1										Hadhb
				RNASEH1					TUFM							IDUA										Hagh
				RNASEL					TWF2							IER5										Haghl
				RNASET2					TXN							IER5L										Hap1
				RNF123					TXNDC5							IFI27										Hapln1
				RNF144B					U2AF1							IFI27L1										Hapln4
				RNF185					U2AF2							IFI30										Hars
				RNLS					U2SURP							IFI6										Hars2
				RNMTL1					UBA1							IFIH1										Hax1
				ROMO1					UBA2							IFIT1										Hba
				RP11-108K14.8					UBA52							IFIT1;IFIT1B										Hbb-b1
				RP11-111H13.1					UBA6							IFIT2										Hbb-b2
				RP11-26J3.4					UBAP2L							IFIT3										Hbb-bh0
				RPIA					UBE2E3							IFIT5										Hbs1l
				RPL10					UBE2H							IFITM3										Hccs
				RPL10A					UBE2I							IFITM3;IFITM1										Hcls1
				RPL11					UBE2N							IFITM3;IFITM1;IFITM2										Hcn1
				RPL13					UBE4A							IFNAR1										Hcn2
				RPL15					UBLCP1							IFNGR2										Hcn3
				RPL17					UBQLN2							IFT122										Hcn4
				RPL18					UBR5							IFT172										Hdac1
				RPL18A					UBR7							IFT22										Hdac11
				RPL19					UBTF							IFT27										Hdac6
				RPL23					UBXN7							IFT46										Hddc2
				RPL23A					UCHL1							IFT81										Hdgf
				RPL27A					UCHL3							IGBP1										Hdhd2
				RPL3					UCHL5							IGF1R										Hdhd3
				RPL30					UFL1							IGF2R										Hdhd5
				RPL31					UGGT1							IGFBP4										Hdlbp
				RPL32					UGT8							IGSF3										Heatr5b
				RPL34					UMOD							IK										Hebp1
				RPL35A					UPF1							IKBIP										Hectd3
				RPL36					UQCRB							IKBKAP										Hecw2
				RPL36AL					UQCRC1							IKZF5										Helz2
				RPL38					UQCRC2							IL17RA										Hepacam
				RPL39					USF2							IL17RC										Herc2
				RPL4					USO1							IL4R										Herc4
				RPL5					USP11							ILF2										Hexa
				RPL6					USP14							ILF3										Hexb
				RPL7					USP24							ILF3;STRBP										Hgs
				RPL8					USP27X							ILK										Hibadh
				RPLP0					USP39							ILVBL										Hibch
				RPLP1					USP48							IMMT										Hint1
				RPLP2					USP5							IMP3										Hint2
				RPN1					USP7							IMPDH1										Hint3
				RPN2					UTP14A							IMPDH2										Hip1
				RPP14					UTP15							IMPG1										Hip1r
				RPS10					VAMP2							INADL										Hist1h1d
				RPS13					VAPA							INCENP										Hist1h1e
				RPS14					VAPB							INF2										Hist1h2bb
				RPS15A					VARS							ING4										Hist1h4a
				RPS16					VCAN							INO80E										Hist2h2aa1
				RPS17					VCP							INPP5F										Hist3h2ba
				RPS18					VDAC1							INTS1										Hk1
				RPS19					VIM							INTS10										Hk2
				RPS24					VPRBP							INTS12										Hmbs
				RPS3					VPS13C							INTS2										Hmga1
				RPS6KA6					VPS26A							INTS4										Hmgb1
				RPS6KB1					VPS26B							INTS5										Hmgcl
				RPS8					VPS29							INTS8										Hmgcll1
				RPS9					VPS35							INVS										Hmgcs1
				RPSA					VPS39							IP6K2										Hmgcs2
				RPUSD2					VSNL1							IPO11										Hmgn5
				RPUSD3					VTA1							IPO4										Hmox2
				RPUSD4					WAC							IPO8										Hn1
				RRBP1					WAPAL							IPO9										Hnmt
				RSAD1					WBP11							IPPK										Hnrnpa1
				RSAD2					WDR1							IQCA1										Hnrnpa2b1
				RSL24D1					WDR12							IQCD										Hnrnpa3
				RSPH3					WDR18							IQGAP1										Hnrnpd
				RSRP1					WDR26							IQGAP3										Hnrnpf
				RTKN					WDR3							IREB2										Hnrnph2
				RTN4IP1					WDR43							IRF1										Hnrnpk
				RUNDC3B					WDR47							IRF2BPL										Hnrnpl
				RUVBL2					WDR5							IRF9										Hnrnpm
				S100A10					WDR61							IRS1										Hnrnpu
				SACM1L					WDR75							ISG15										Hnrnpul2
				SACS					WDR82							ISOC1										Hoga1
				SAMD8					WDR87							IST1										Homer1
				SAMM50					WHSC1L1							ISY1										Homer2
				SAR1A					WHSC2							ISYNA1										Hook3
				SAR1B					WNK2							ITGA3										Hp1bp3
				SARDH					WRNIP1							ITGAE										Hpca
				SARM1					WTAP							ITGAV										Hpcal1
				SARS2					XAB2							ITGB1										Hpcal4
				SAT1					XPC							ITGB4										Hpdl
				SAT2					XPO1							ITGB5										Hprt1
				SBDS					XPO7							ITIH4										Hpse
				SCARB2					XPOT							ITK										Hras
				SCCPDH					XRCC1							ITM2B										Hrsp12
				SCO1					XRCC5							ITPK1										Hs1bp3
				SCO2					XRCC6							ITPKB										Hsbp1
				SCP2					XRN2							ITPR1;ITPR2										Hscb
				SDHA					YEATS4							ITPR3										Hsd17b10
				SDHAF1					YLPM1							ITPRIP										Hsd17b11
				SDHAF2					YTHDC1							IVD										Hsd17b12
				SDHAF3					YTHDF3							IVNS1ABP										Hsd17b4
				SDHAF4					YWHAB							IWS1										Hsd17b7
				SDHB					YWHAE							JADE1										Hsd17b8
				SDHC					YWHAG							JADE2										Hsdl1
				SDHD					YWHAH							JAG2										Hsdl2
				SDR39U1					YWHAQ							JAK1										Hsp90aa1
				SEC11C					YY1							JAK1;JAK2										Hsp90ab1
				SEC22B					ZBTB20							JAK1;TYK2										Hsp90b1
				SECISBP2					ZC3H11A							JAKMIP2										Hspa12a
				SELO					ZC3H14							JMJD1C										Hspa13
				SELV					ZC3H18							JRK										Hspa1b
				SENP2					ZC3H4							JRKL										Hspa2
				SERAC1					ZCCHC17							JUN										Hspa4
				SERHL2					ZDBF2							JUNB										Hspa4l
				SERP1					ZEB1							JUP										Hspa5
				SETD4					ZEB2							KANK1										Hspa8
				SETD9					ZFR							KANK2										Hspa9
				SFXN1					ZFX							KANSL1										Hspb1
				SFXN2					ZHX2							KANSL3										Hspb11
				SFXN3					ZMAT4							KARS										Hspd1
				SFXN4					ZMYM2							KAT8										Hspe1
				SFXN5					ZMYND11							KATNA1										Hsph1
				SGK1					ZMYND8							KATNB1										Htatip2
				SH3BP5					ZNF169							KATNBL1										Htra1
				SH3GLB1					ZNF24							KBTBD2										Htra2
				SHC1					ZNF283							KBTBD4										Htt
				SHMT1					ZNF292							KBTBD7										Huwe1
				SHMT2					ZNF326							KCTD15										Hyal1
				SIAH1					ZNF362							KCTD17;KCTD5;KCTD2										Hyou1
				SIAH2					ZNF431							KCTD18										Iah1
				SIAH3					ZNF483							KCTD21										Iars
				SIRT1					ZNF512							KCTD3										Iars2
				SIRT3					ZNF536							KCTD3;SHKBP1										Iba57
				SIRT4					ZNF638							KDELC2										Ica1
				SIRT5					ZNF800							KDM2A										Icam5
				SIRT7					ZSCAN18							KDM3B										Icmt
				SLC11A2												KDM4A										Ide
				SLC16A1												KDM4B										Idh1
				SLC19A2												KDM5A										Idh2
				SLC22A4												KDM5B										Idh3a
				SLC24A4												KDM5C										Idh3g
				SLC24A5												KDM5C;KDM5D										Idi1
				SLC25A1												KDM7A										Ids
				SLC25A10												KEAP1										Ift122
				SLC25A11												KIAA0020										Ift74
				SLC25A12												KIAA0101										Ift80
				SLC25A13												KIAA0196										Ift81
				SLC25A14												KIAA0232										Igbp1
				SLC25A15												KIAA0368;ECM29										Igf1r
				SLC25A16												KIAA0556										Ighm
				SLC25A18												KIAA1033										Iglon5
				SLC25A19												KIAA1109										Igsf3
				SLC25A2												KIAA1210										Igsf8
				SLC25A20												KIAA1217										Igsf9b
				SLC25A21												KIAA1324										Ikbkap
				SLC25A22												KIAA1324L										Il1rap
				SLC25A23												KIAA1429										Il1rapl1
				SLC25A24												KIAA1524										Il6st
				SLC25A25												KIAA1586										Ildr2
				SLC25A26												KIAA2022										Ilf2
				SLC25A27												KIF11										Ilf3
				SLC25A28												KIF13A										Ilk
				SLC25A29												KIF13A;KIF13B										Immp1l
				SLC25A3												KIF18A										Immp2l
				SLC25A30												KIF18B										Immt
				SLC25A31												KIF1A										Impa1
				SLC25A32												KIF1A;KIF1B;KIF1Bbeta										Impact
				SLC25A33												KIF1B;KIF1Bbeta										Impdh2
				SLC25A34												KIF1BP;KIAA1279										Ina
				SLC25A35												KIF20A										Inf2
				SLC25A36												KIF20B										Inpp1
				SLC25A37												KIF21A										Inpp4a
				SLC25A38												KIF22										Inpp4b
				SLC25A39												KIF24										Inpp5b
				SLC25A4												KIF2C										Inpp5e
				SLC25A40												KIF3A										Inpp5f
				SLC25A41												KIF5B										Inpp5j
				SLC25A42												KIF5B;KIF5C;KIF5A										Inppl1
				SLC25A43												KIFAP3										Ipo4
				SLC25A44												KIFC1										Ipo5
				SLC25A45												KLC1										Ipo7
				SLC25A46												KLC4										Ipo9
				SLC25A47												KLF10										Iqcb1
				SLC25A48												KLF6										Iqcd
				SLC25A5												KLF6;KLF3;KLF8										Iqgap1
				SLC25A51												KLHDC10										Iqgap2
				SLC25A52												KLHDC3										Iqsec1
				SLC25A53												KLHL12										Iqsec2
				SLC25A6												KLHL13										Iqsec3
				SLC27A1												KLHL13;KLHL9										Ireb2
				SLC27A2												KLHL20										Irf3
				SLC27A3												KLHL21										Irgm1
				SLC30A6												KLHL24										Irs2
				SLC30A9												KLHL26										Isca1
				SLC35B3												KLHL36										Isca2
				SLC35E1												KLHL41										Iscu
				SLC35F6												KLHL5										Isg15
				SLC37A4												KLHL7										Isoc1
				SLC44A1												KLHL8										Isoc2a
				SLC44A5												KLHL9										Isoc2b
				SLC4A11												KLK4										Ist1
				SLC7A4												KMT2A										Itch
				SLC8A3												KMT2B										Itfg1
				SLC8B1												KMT2C										Itga2b
				SLC9A6												KPNA1										Itga6
				SLC9B2												KPNA2										Itgam
				SLIRP												KPNA3										Itgav
				SLIT3												KPNA3;KPNA4										Itgax
				SLITRK3												KPNA4										Itgb1
				SLMO1												KPNA6										Itgb2
				SLMO2												KPNA6;KPNA5;KPNA1										Itih3
				SMAD2												KPNB1										Itm2b
				SMAD7												KRR1										Itm2c
				SMARCA4												KRT18										Itpa
				SMCP												KRTCAP2										Itpk1
				SMDT1												KYNU										Itpka
				SMIM12												L1RE1										Itpr1
				SMIM20												L2HGDH										Itsn1
				SMIM4												LAMA2										Itsn2
				SMIM8												LAMA5										Ivd
				SMS												LAMB2										Jmjd7
				SMURF1												LAMB3										Jph3
				SMYD5												LAMTOR2										Kalrn
				SNAP29												LAMTOR3										Kank4
				SNCA												LAMTOR5										Kars
				SNCB												LAP3										Katnal1
				SND1												LAPTM4B										Katnb1
				SNN												LARP1										Kazn
				SNPH												LARP4										Kbtbd11
				SOCS3												LARP4B										Kbtbd3
				SOD1												LARS										Kcmf1
				SOD2												LAS1L										Kcna2
				SOX4												LASP1										Kcna5
				SPARC												LATS1										Kcna6
				SPAST												LCMT2										Kcnab2
				SPATA18												LDAH										Kcnc1
				SPATA19												LDHA										Kcnc3
				SPATA20												LDLR										Kcnd2
				SPATA22												LEG1										Kcnd3
				SPATA2L												LEMD2										Kcnh5
				SPATA5												LEMD3										Kcnj10
				SPATA9												LGALS2										Kcnj11
				SPCS2												LGALS3										Kcnj13
				SPG20												LHX2										Kcnj16
				SPG7												LIG1										Kcnj6
				SPHKAP												LIG3										Kcnk1
				SPNS1												LIMS1										Kcnma1
				SPR												LIPM										Kcnn2
				SPRYD3												LLGL1										Kcnq2
				SPRYD4												LLGL2										Kctd12
				SPSB3												LLPH										Kctd16
				SPTA1												LMAN2										Kel
				SPTLC1												LMNA										Khsrp
				SPTLC2												LMNB1										Kiaa0100
				SQRDL												LMNB2										Kiaa0319l
				SRBD1												LOC102724428;SIK1										Kiaa0391
				SRC												LOH12CR1										Kiaa0513
				SRM												LONP1										Kiaa1107
				SRPRB												LONP2										Kiaa1109
				SS18L2												LOXHD1										Kiaa1161
				SSBP1												LPCAT1										Kiaa1211
				SSR4												LPCAT3										Kiaa1468
				ST8SIA1												LPIN1										Kiaa1549
				STAR												LPIN3										Kiaa1671
				STARD13												LPP										Kif1a
				STARD7												LRBA										Kif1b
				STAT3												LRCH1										Kif1bp
				STK10												LRCH3										Kif21a
				STOML2												LRCH4										Kif2a
				STRA13												LRFN5										Kif3a
				STS												LRIF1										Kif3b
				STX17												LRIG1										Kif3c
				STXBP1												LRIG3										Kif5a
				SUCLA2												LRP1										Kif5b
				SUCLG1												LRR1										Kif5c
				SUCLG2												LRRC1										Kifap3
				SUGCT												LRRC16A										Kifc2
				SUOX												LRRC34										Kifc3
				SUPV3L1												LRRC38										Kit
				SURF1												LRRC40										Klc1
				SYBU												LRRC41										Klc2
				SYNGAP1												LRRC42										Klc4
				SYNJ2BP												LRRC45										Klhdc7a
				SYPL2												LRRC47										Klhl11
				TACO1												LRRC48										Klhl22
				TAF3												LRRC4B										Kpna1
				TAGLN2												LRRC8A										Kpna3
				TAL2												LRRCC1										Kpna6
				TAMM41												LSG1										Kpnb1
				TANC2												LSM10										Kras
				TANGO2												LSM14A										Ksr1
				TANK												LSM14B										Ksr2
				TARS2												LSM3										Ktn1
				TAT												LSM7										Kyat1
				TAZ												LSM8										Kyat3
				TBC1D15												LSS										L1cam
				TBC1D32												LTA4H										L2hgdh
				TBC1D9												LTBP1										Lace1
				TBC1D9B												LTK										Lactb
				TBRG4												LUC7L2;LUC7L										Lactb2
				TBX15												LURAP1L										Lamp1
				TCAIM												LYNX1										Lamp2
				TCF4												LYPLA2										Lamp5
				TCHP												LYSMD3										Lamtor1
				TCIRG1												MACC1										Lamtor2
				TDRD7												MACF1										Lamtor3
				TDRKH												MAD1L1										Lancl2
				TEAD1												MAD2L2										Lancl3
				TECR												MADD										Lap3
				TEFM												MAEA										Laptm4a
				TERT												MAF1										Larp1
				TET1												MAGED1										Larp6
				TFAM												MAGED1;MAGED4										Lars
				TFB1M												MAGED2										Lars2
				TFB2M												MAGT1										Lasp1
				TFR2												MALL										Lca5
				TFRC												MAML3										Lclat1
				TGM1												MAN2A1										Lcp1
				THAP3												MAN2C1										Ldha
				THAP9												MANBA										Ldhb
				THEM4												MANSC1										Ldhd
				THEM5												MAP1B										Lemd2
				THG1L												MAP1S										Letm1
				THNSL1												MAP2K2;MAP2K1										Letmd1
				TIGAR												MAP2K3										Lgals1
				TIMM10												MAP3K1										Lgals3bp
				TIMM10B												MAP3K2										Lgalsl
				TIMM13												MAP3K5										Lgi1
				TIMM17A												MAP3K6										Lgi2
				TIMM17B												MAP4										Lgi3
				TIMM21												MAP4K5										Lgmn
				TIMM22												MAP7										Lhfpl4
				TIMM23												MAP7D3										Lias
				TIMM23B												MAPK14										Lig3
				TIMM44												MAPK6										Limch1
				TIMM50												MAPK9										Limk1
				TIMM8A												MAPKAPK5										Lims1
				TIMM8B												MAPRE1										Lin7a
				TIMM9												MAPRE2										Lin7c
				TIMMDC1												MAPRE2;MAPRE3										Lipa
				TK2												MARK4;MARK2;MARK3;MARK1										Lipt1
				TKT												MARS										Lipt2
				TM9SF4												MAST2										Llgl1
				TMBIM6												MAST2;MAST4;MAST3;MAST1										Lman1
				TMC3												MAT2A										Lman2l
				TMCO6												MAT2B										Lmbrd1
				TMED10												MATR3										Lmbrd2
				TMED9												MAU2										Lmnb1
				TMEM101												MAVS										Lmnb2
				TMEM11												MB21D2										Lmtk3
				TMEM115												MBD1										Lnp
				TMEM126A												MBD6										Lnpep
				TMEM126B												MBIP										Lonp1
				TMEM141												MBOAT1										Lonp2
				TMEM143												MBOAT7										Lpcat2
				TMEM144												MBTPS2										Lpcat3
				TMEM14C												MCCC1										Lpcat4
				TMEM160												MCCC2										Lpgat1
				TMEM176A												MCM10										Lrch1
				TMEM177												MCM2										Lrch3
				TMEM179												MCM3										Lrfn5
				TMEM184C												MCM3AP										Lrig1
				TMEM186												MCM4										Lrp1
				TMEM200C												MCM5										Lrp11
				TMEM223												MCM7										Lrp6
				TMEM242												MCM9										Lrpap1
				TMEM243												MCRS1										Lrpprc
				TMEM246												MDH2										Lrrc18
				TMEM256												MDM2										Lrrc40
				TMEM261												MDM2;mdm2;MDM2 isoform KB9										Lrrc47
				TMEM263												MDN1										Lrrc4b
				TMEM37												MED10										Lrrc4c
				TMEM39A												MED13										Lrrc57
				TMEM65												MED13;MED13L										Lrrc59
				TMEM68												MED13L										Lrrc7
				TMEM69												MED21										Lrrc8a
				TMEM70												MED23										Lrrc8d
				TMEM71												MED24										Lrrfip1
				TMEM87B												MED27										Lrrfip2
				TMIGD1												MED31										Lrrn1
				TMLHE												MED8										Lrrtm1
				TMTC1												MELK										Lrrtm3
				TMTC3												MEMO1										Lsamp
				TMX1												MEN1										Lsm1
				TMX2												MESDC2										Lsp1
				TNFRSF1A												MET										Lss
				TNFSF12												METAP1										Lta4h
				TNRC18												METAP2										Luzp2
				TOMM20												METTL1										Lxn
				TOMM20L												METTL14										Lypla1
				TOMM22												METTL17										Lypla2
				TOMM34												METTL2A;METTL2B										Lyplal1
				TOMM40												METTL3										Lyrm1
[truncated: 2,190 more rows]
